# Supplementary material for: Environmentally co‐occurring mercury resistance plasmids are genetically and phenotypically diverse and confer variable context‐dependent fitness effects
Source: Environ Microbiol. 2015 Jun 25;17(12):5008–22. doi: 10.1111/1462-2920.12901 (PMC4989453; doi:10.1111/1462-2920.12901)
Supplement: Supplementary file 1 — Fig. S1. Relative fitness of different plasmid‐bearing transconjugants when grown in competition with plasmid free. Several GmR‐labelled and SmR‐labelled transconjugants were tested under low, intermediate and high levels of mercury and relative fitness in KB was plotted as in Fig. 4. One randomly selected transconjugant (coloured in red) was chosen for subsequent experiments. Fig. S2. (a) PCRs using DNA extracted from pQBR44‐bearing bacteria as a template were performed with different primer combinations and were separated on a 1% agarose gel. Stylized diagrams describing the predicted topologies of the templates given a product are shown to the left of each gel. mus‐9 is a positive control for template (Ramos‐Gonzalez et al., 2005). (b) The predicted structure of pQBR44 given the PCR results. Fig. S3. Regions of similarity between the pQBR plasmids and with previously sequenced genomes. As shown in Fig. 2, except the matches for each plasmid are shown separately for clarity. In a clockwise direction, the pQBR44 contigs are pQBR44.2, pQBR44.1; the P. stutzeri B1SMN1 contigs are 16 (reversed), 32 (reversed) and 9; and the P. maculicola ES4326 contigs are 6.12, 6.13, 6.14, 6.2, 6.3, 6.4, 6.5, 6.6, 6.8, 6.9, 6.10 and 6.11. Image was drawn using Circos (Krzywinski et al., 2009). Fig. S4. Loss of plasmids over time. Plasmid‐bearing clones were used to inoculate KB microcosms without mercury. Every 48 h a sample of culture was diluted 1:100 into fresh KB. Plasmid frequency was regularly assessed by replica plating colonies onto KB agar + 100 μM HgCl2. Fig. S5. Relative fitness of test plasmid bearers when grown in competition with reference plasmid bearers in KB broth. As the left‐hand panel of Fig. 5 except plots are separated by marker orientation, and individual replicates are shown. Fig. S6. Relative fitness of plasmid bearers when grown in competition with plasmid free in KB broth (left) and potting soil (right) microcosms. As Fig. 4 except fitness was calculated as [file EMI-17-5008-s001.zip › CDLQ010000001-2.embl]

ID   CDLQ010000001; SV 1; linear; genomic DNA; WGS; PRO; 91834 BP.
XX
ST * private 17-JUN-2015
XX
AC   CDLQ010000001;
XX
PR   Project:PRJEB8032;
XX
DT   18-DEC-2014 (Rel. 123, Created)
DT   18-DEC-2014 (Rel. 123, Last updated, Version 0)
XX
DE   Pseudomonas putida UWC1 plasmid pQBR44, WGS project, contig 1
XX
KW   WGS.
XX
OS   Pseudomonas putida UWC1
OC   Bacteria; Proteobacteria; Gammaproteobacteria; Pseudomonadales;
OC   Pseudomonadaceae; Pseudomonas.
OG   Plasmid pQBR44
XX
RN   [1]
RP   1-91834
RA   Hall J.;
RT   ;
RL   Submitted (17-DEC-2014) to the INSDC.
RL   Brockhurst Laboratory, University of York, Department of Biology, Wentworth
RL   Way, York, YO10 5DD, UNITED KINGDOM.
XX
RN   [2]
RA   Hall J.P.J., Harrison E., Lilley A.K., Paterson S., Spiers A.J.,
RA   Brockhurst M.A.;
RT   "Environmentally co-occuring mercury resistance plasmids are genetically
RT   and phenotypically diverse and confer variable context-dependent fitness
RT   effects";
RL   Unpublished.
XX
DR   MD5; 651b3116c3104d0a0139cbfef44e3856.
DR   ENA; CDLQ010000000; SET.
DR   ENA; CDLQ000000000; SET.
XX
FH   Key             Location/Qualifiers
FH
FT   source          1..91834
FT                   /organism="Pseudomonas putida UWC1"
FT                   /plasmid="pQBR44"
FT                   /strain="UWC1"
FT                   /mol_type="genomic DNA"
FT                   /db_xref="taxon:1407054"
FT   CDS             173..364
FT                   /transl_table=11
FT                   /locus_tag="PQBR44_0079"
FT                   /product="hypothetical protein"
FT                   /protein_id="CEK42602.1"
FT                   /translation="MGTTYFWLRSPAGLAIIAFALILPTLAIATWLGNTSDFLALLVGI
FT                   GIAAIRQLAWMRWGDGSD"
FT   CDS             483..599
FT                   /codon_start=1
FT                   /transl_table=11
FT                   /locus_tag="PQBR44_0080"
FT                   /product="hypothetical protein"
FT                   /protein_id="CEK42603.1"
FT                   /translation="MYRMFDMTLKTPFQMITALCTCGMTPCGFHLAPSEVAL"
FT   CDS             596..898
FT                   /codon_start=1
FT                   /transl_table=11
FT                   /locus_tag="PQBR44_0081"
FT                   /product="Phage protein"
FT                   /note="PSORTb-3.0 predicted location Cytoplasmic"
FT                   /protein_id="CEK42604.1"
FT                   /translation="MRILTLNLIGTYFHQIKAGTKTFEFRLRTPYWRTRLEGRTYDMVR
FT                   VCWGYPKKGDAEREILIPWLGFEEQTIEHEHFGDLPVDVFAIRVRAEGSGTARTH"
FT   CDS             933..1124
FT                   /codon_start=1
FT                   /transl_table=11
FT                   /locus_tag="PQBR44_0082"
FT                   /product="hypothetical protein"
FT                   /note="PHOBIUS-1.01 predicted 1 transmembrane regions"
FT                   /note="PSORTb-3.0 predicted location CytoplasmicMembrane"
FT                   /protein_id="CEK42605.1"
FT                   /translation="MHSFIYSLGAVVILLVAMGMQYLSLTYGAVVEGFIRDSFGWISIV
FT                   LAFISGGALTALAAGEKP"
FT   CDS             1192..1524
FT                   /codon_start=1
FT                   /transl_table=11
FT                   /locus_tag="PQBR44_0083"
FT                   /product="hypothetical protein"
FT                   /protein_id="CEK42606.1"
FT                   /translation="MSQHYVKVYHAQSSCLVRVQLGWDRPLQGFYMVVEKDGEEGLDEF
FT                   DEGIVYSNLDDVGHPSDLAHFKAIASKLSIQIPDVMWRAAYLDSQHNTIDNRVFYNLDG
FT                   DLVSPF"
FT   CDS             1561..2196
FT                   /codon_start=1
FT                   /transl_table=11
FT                   /locus_tag="PQBR44_0084"
FT                   /product="Phage protein"
FT                   /protein_id="CEK42607.1"
FT                   /translation="MIGLNGLKEMEQFILQDSRGLIGSRISWWREGGSYTTDLNQAEVF
FT                   TRDDAMSQHASRWSDIPWPLDFVRPRHEMAVDFQYVTIHWVPRGGTELCYVAARFHFDG
FT                   NDIFWLSGDALTTDLTKASVFTLDEAFSHFGSEASAFTRQIWPKAYVDARARPVASAVT
FT                   MSVDEALAGTGITLQRPLPQRRMTPKCGGCGQFVTADQAPSGICRHCR"
FT   CDS             2209..3033
FT                   /codon_start=1
FT                   /transl_table=11
FT                   /locus_tag="PQBR44_0085"
FT                   /product="hypothetical protein"
FT                   /note="PSORTb-3.0 predicted location Cytoplasmic"
FT                   /protein_id="CEK42608.1"
FT                   /translation="MEIPNEERVLARYREVVSAQGCLENHILAKSSLYQRLLKGLQPLA
FT                   IRPPLNHSYPWYSVVESDTPVPLPFGPTDWTPEWDTRHGVAICQDVWDRLPGGNDTDFS
FT                   VTFPGWDALGFVWRIWQADEAAETTTAHLVCWHREDITKLTTPDLVEAECRWRAERDAS
FT                   WLSRAGQMSNEDLKAAFIASGQAGKAGCRFTSIVADQQVAHLRFLSNERQAKGESVEFT
FT                   AEEIEARVAADMLSLLGDTWLVKDGQLFHRGWQIQRITPAVLGPEHYLAGAS"
FT   CDS             3142..3429
FT                   /codon_start=1
FT                   /transl_table=11
FT                   /locus_tag="PQBR44_0086"
FT                   /product="hypothetical protein"
FT                   /protein_id="CEK42609.1"
FT                   /translation="MINVQNTSAPATTLPNCPVSPLDRVTFTPNEISELAPVISGTVFQ
FT                   ALDTNLGNWRVRIVREGGLFPHGVSANVYSNLGTFKVHGALNPDAQPAIA"
FT   CDS             3407..4057
FT                   /codon_start=1
FT                   /transl_table=11
FT                   /locus_tag="PQBR44_0087"
FT                   /product="hypothetical protein"
FT                   /note="PHOBIUS-1.01 predicted 1 transmembrane regions"
FT                   /protein_id="CEK42610.1"
FT                   /translation="MLNLLLLEASPMKTTNEAQSTGLAFMLAAAAGIAKSIGDRQKSAA
FT                   LNEFLMSAIRLKMGFNPDDANRLNALSMCTCVGVFRPFDEHFYAQSCISGGTFARMWEK
FT                   VQGLKPFKAVLAGQHGEIQSNIRVATGVAVLLDGKDDDEMMPRSDDLQVWWVTSVDWNS
FT                   DCINLSRYRMRPDARYPFSRNDAPARRLKLSRGDWEAHMADVAIAKDASSQAA"
FT   CDS             4110..4484
FT                   /codon_start=1
FT                   /transl_table=11
FT                   /locus_tag="PQBR44_0088"
FT                   /product="hypothetical protein"
FT                   /protein_id="CEK42611.1"
FT                   /translation="MNDQRRIQLMLRSPKAMMEFAINGRLPQVYTPASPLITLIESVPV
FT                   RLRSRITCVNIGPDLGYQGIHRFQSLAQALNWLKPSYTSASYPSEGWRMKRFTKQLSID
FT                   DLAAFCKIPGSLLPALKNLR"
FT   CDS             4545..5423
FT                   /codon_start=1
FT                   /transl_table=11
FT                   /locus_tag="PQBR44_0089"
FT                   /product="hypothetical protein"
FT                   /note="PSORTb-3.0 predicted location Periplasmic"
FT                   /protein_id="CEK42612.1"
FT                   /translation="MHTHQLPIAKAPAYTAPRWLQPYRDGTRIGRSQALQAYGEMYCTD
FT                   GSADTDGAIEELIGSSRTPMIPYASRTGTKRNLDAMRANGWGLLVSAKGVLRTEGFPYM
FT                   LDNGAWTAFTQGEVFDERAFGKAFDLLGENAKMVVVPDIVAGGLKSLEFSLKWLNRIQG
FT                   IPGVALLAVQDGMVPDDLRDLLNPGVGIFVGGSTGWKLKTAHSWGLLARRRRCHLHIGR
FT                   VNSAKRILLCSAAAGAHSVDGTSVSVYEKTCAPLTAAVNYGEAQADFLSPNGLAFDAAP
FT                   FDCAWPTDLAR"
FT   CDS             5533..7026
FT                   /codon_start=1
FT                   /transl_table=11
FT                   /locus_tag="PQBR44_0090"
FT                   /product="putative DNA helicase"
FT                   /note="BLASTP-2.2.28 similarity to NP_758603.1 (DNA
FT                   helicase)"
FT                   /note="InterProScan-5 predicted DOMAIN IPR014016 (UvrD-like
FT                   Helicase, ATP-binding domain). InterProScan-5 predicted
FT                   DOMAIN IPR014017 (DNA helicase, UvrD-like, C-terminal).
FT                   InterProScan-5 predicted DOMAIN IPR027417 (P-loop
FT                   containing nucleoside triphosphate hydrolase).
FT                   InterProScan-5 predicted FAMILY IPR000212 (DNA helicase,
FT                   UvrD/REP type)"
FT                   /note="PSORTb-3.0 predicted location Cytoplasmic"
FT                   /inference="similar to AA sequence:RefSeq:NP_758603.1"
FT                   /inference="protein motif:InterPro:IPR014016"
FT                   /inference="protein motif:InterPro:IPR014017"
FT                   /inference="protein motif:InterPro:IPR027417"
FT                   /inference="protein motif:InterPro:IPR000212"
FT                   /protein_id="CEK42613.1"
FT                   /translation="MRQWTEEQYPIITTLARLVKVNAFAGTGKTTTLIGYAENHPDEKI
FT                   LYIAYNTEVAAEARRRFPRNVTSMTSHGLAYGPLGSQYNHKRCNNIRLTDVAKAMNTSD
FT                   WSMAKDVVGMLNSFMSSPDTEIAHHHLVRFRGISLNSRQVQHAQLVIRHANVYWNRMCD
FT                   LQDLEAQMPHDGYLKAWLLTNPDMSRRYKTILLDEAQDTTKLLTQFVRQQYLNGCKVIF
FT                   VGDRHQQLYRFRGAENALDEPWLKDAEVHTLSKSFRFGWGASHVANTILALKGERTLLQ
FT                   GFGQQTQIKSKLPDGLEHRTYLYRTVAGVIDRALMCLPAPQEPDNGERVYWVGGIKKYQ
FT                   IQTILDMYWFSLNQTSKIKNFQLTRDYKSFQEYAEIADQTEDPEMVRIIKILKSYGDSL
FT                   PDLIKRLEQITVEQEMAATVTLSTGHGSKGLEWPYVQLGDDFTYDPLDEQAAKDDPDRR
FT                   NDELNLYYVVSTRGMKMLALNTMVISMMKHAKDRRAGLN"
FT   CDS             complement(7063..7188)
FT                   /codon_start=1
FT                   /transl_table=11
FT                   /locus_tag="PQBR44_0091"
FT                   /product="hypothetical protein"
FT                   /protein_id="CEK42614.1"
FT                   /translation="MTCTNEACWERREEGMGGTLPIRGFGSDDDPATDNLLSKMG"
FT   CDS             7142..8005
FT                   /codon_start=1
FT                   /transl_table=11
FT                   /locus_tag="PQBR44_0092"
FT                   /product="hypothetical protein"
FT                   /protein_id="CEK42615.1"
FT                   /translation="MPSSRLSQQASLVQVISSAVALCGWQVLFSKSGPGWASVRARRGK
FT                   VTIAVEVPSAGSSTESVLAKQRELRGAGIRGMWLLPFPAFTPAADLPAAHVTWSEASGY
FT                   TALLAGSGTPSGTRSFNRLSDWAQILPLQDFITSALNGALWFGTLREGKSAIVRVDGGF
FT                   TKCTTCRAWTNLCSAIEIISPYRESTFALYGLEQIPAHLLGELLPKDLRSFKVGDIRKR
FT                   YHQPSKASVVLNSCSVCSAVQDRVAINDLEFRQQPITQFHIKVSKRLAVATALLPTARW
FT                   RVSREP"
FT   CDS             8065..9666
FT                   /codon_start=1
FT                   /transl_table=11
FT                   /locus_tag="PQBR44_0093"
FT                   /product="hypothetical protein"
FT                   /note="BLASTP-2.2.28 similarity to NP_943180.1 (putative
FT                   DNA modification methylase)"
FT                   /note="InterProScan-5 predicted DOMAIN IPR029063
FT                   (S-adenosyl-L-methionine-dependent methyltransferase-like).
FT                   InterProScan-5 predicted DOMAIN IPR025714
FT                   (Methyltransferase domain). InterProScan-5 predicted
FT                   CONSERVED_SITE IPR002052 (DNA methylase, N-6
FT                   adenine-specific, conserved site)"
FT                   /note="PSORTb-3.0 predicted location Cytoplasmic"
FT                   /inference="similar to AA sequence:RefSeq:NP_943180.1"
FT                   /inference="protein motif:InterPro:IPR029063"
FT                   /inference="protein motif:InterPro:IPR025714"
FT                   /inference="protein motif:InterPro:IPR002052"
FT                   /protein_id="CEK42616.1"
FT                   /translation="MATPLANPATPEGHLVDSAEGLKDLNEYDLIESLVSQHRYQKALI
FT                   ERVSELMSGSGYHEILGYFLAGADGELALRMRATPELFDAVAAVKALDAEYWNRALNLT
FT                   DVRVFMPSARQKEWDQQIENRTCLPFEKLAVRDTLQSLLASRSRFLAEQVDGVFHALSP
FT                   NHVTNSPAGFGKRMILEYARCKATGNPESEKTRLIADLRYVIAMLMGRDRTVGSNPRAM
FT                   SYGCNNPGKWILLDGGALRVRFHLTGTVHVEIHPEMVWQLNQILASIYPNAIPDRFRRP
FT                   TKTRAVHKDWPLMEVPLSFGALAIVSKLKRQSIKPTGVWTLDVSRFEMKFMPEAEMIIQ
FT                   AIGGAKVDYQEYAFPYPEVNEVVDLVVSLGRLPEQKTHQFYGTGETLAKEVVAIADIRP
FT                   GETVCEPSAGQAGIAQYLPASRTTCVEVSEVNCGILRKFDFNLVVQADFLTWALNASSF
FT                   DVVAMNPPYSSGRAIAHLESASLIARRRIVAILPASLRGKDILPGWEHQWSKVYEGEFK
FT                   GTGASVAILRADRVST"
FT   CDS             9797..10459
FT                   /codon_start=1
FT                   /transl_table=11
FT                   /locus_tag="PQBR44_0094"
FT                   /product="hypothetical protein"
FT                   /note="BLASTP-2.2.28 similarity to NP_839340.2 (outer
FT                   membrane lipoprotein)"
FT                   /note="InterProScan-5 predicted DOMAIN IPR006664 (Outer
FT                   membrane protein, bacterial). InterProScan-5 predicted
FT                   DOMAIN IPR006665 (Outer membrane protein, OmpA/MotB,
FT                   C-terminal)"
FT                   /note="PSORTb-3.0 predicted location OuterMembrane"
FT                   /inference="similar to AA sequence:RefSeq:NP_839340.2"
FT                   /inference="protein motif:InterPro:IPR006664"
FT                   /inference="protein motif:InterPro:IPR006665"
FT                   /protein_id="CEK42617.1"
FT                   /translation="MQNVIKAAALALCFAIVTGCSVNPQTGEREFNRTAIGTTIGGVAG
FT                   GILGAAVGGERGALVGIAAGAALGGGTGYWMDKRSAKLKEELRQKGMDATTSLDPVTGR
FT                   QMMTIEAPADIAFATASADLQPAAFQGLSAIATALKDQKDLRLEITGHTDGTGSRQFNN
FT                   VLSYARAQAVAQYLYAAGVPAQVIAVRGVGPSMPVATDATTQGRAQNRRVEIQIKQG"
FT   CDS             complement(10463..11155)
FT                   /codon_start=1
FT                   /transl_table=11
FT                   /locus_tag="PQBR44_0095"
FT                   /product="hypothetical protein"
FT                   /note="BLASTP-2.2.28 similarity to NP_717713.1 (peptidase
FT                   family M15)"
FT                   /note="InterProScan-5 predicted DOMAIN IPR009045 (Hedgehog
FT                   signalling/DD-peptidase zinc-binding domain).
FT                   InterProScan-5 predicted FAMILY IPR010275 (Protein of
FT                   unknown function DUF882). InterProScan-5 predicted
FT                   CONSERVED_SITE IPR006311 (Twin-arginine translocation
FT                   pathway, signal sequence)"
FT                   /note="SignalP-4.1 predicted a signal peptide"
FT                   /inference="similar to AA sequence:RefSeq:NP_717713.1"
FT                   /inference="protein motif:InterPro:IPR009045"
FT                   /inference="protein motif:InterPro:IPR010275"
FT                   /inference="protein motif:InterPro:IPR006311"
FT                   /protein_id="CEK42618.1"
FT                   /translation="MSQNILMSRRSILTAAIAAPLAMAALPAFANNPGQRDWRAVLLDH
FT                   DRFLDLERPQSGEKARFYYYRKGQGWDPRGYAIACTILRDVVSKKTVQIDAKLLDLLWI
FT                   ATAYLRVKQLPAKIIVTSGYRTPEFNSSLEGAALNSMHVKAKAADIRIPGVGTEALANL
FT                   IKVIGVGGVGTYISKNFVHLDVGSVRTWRQAYYSPYEESWLAGYSALDLESVLASSDTP
FT                   EQGRIVYA"
FT   CDS             11326..11973
FT                   /codon_start=1
FT                   /transl_table=11
FT                   /locus_tag="PQBR44_0096"
FT                   /product="hypothetical protein"
FT                   /note="PSORTb-3.0 predicted location Cytoplasmic"
FT                   /protein_id="CEK42619.1"
FT                   /translation="MSRPYPVLRTLGQLLKPAGPNHFAYLSAHPEQDQALLDAHAMDVG
FT                   TAPGYRLVADTDSFLLIADHDYQGCLDHIANGPYSCSAMDWVAEHASGEQVEWYGCVTE
FT                   VALQDAAGRQSRVTLGYYPKDEAEAIAALLAPVPELFSLNPKCILVADAAGDIYHYQLR
FT                   YPGDSDDTVLFVRAIDCDTGLEFAKAHLRSIHQVGKDVEVTGINTGLLARAA"
FT   CDS             12055..13428
FT                   /codon_start=1
FT                   /transl_table=11
FT                   /locus_tag="PQBR44_0097"
FT                   /product="DNA ligase, phage-associated #gp30 DNA ligase"
FT                   /note="BLASTP-2.2.28 similarity to NP_932545.1 (DNA
FT                   ligase)"
FT                   /note="InterProScan-5 predicted DOMAIN IPR012340 (Nucleic
FT                   acid-binding, OB-fold). InterProScan-5 predicted DOMAIN
FT                   IPR029319 (DNA ligase, OB-like domain). InterProScan-5
FT                   predicted DOMAIN IPR012310 (DNA ligase, ATP-dependent,
FT                   central)"
FT                   /inference="similar to AA sequence:RefSeq:NP_932545.1"
FT                   /inference="protein motif:InterPro:IPR012340"
FT                   /inference="protein motif:InterPro:IPR029319"
FT                   /inference="protein motif:InterPro:IPR012310"
FT                   /protein_id="CEK42620.1"
FT                   /translation="MNSCEILRALDTVAAVSGKLEKSALLTTYMVDPTFQRVMKLMLNP
FT                   LISFYKRPARSEVFGTEVFTDDTWLMLDRLATRQLSGDAASREVQSALSTLTPESSELL
FT                   WRVLHRDPRAGFSEGSINKILPLTIPEVPYMRCSLPSDVDLESWPWARGIYLQEKADGT
FT                   FFALTVKNGGVTVISRSGFEWPLELYGELGEVFASWPDGQYHGEMLVEKDGAILPREIG
FT                   NGMLTSVNKGTPFQAGCVPVPYLWDVVPLESLTRRGSCLTPYSERFSQVGKVVEDLGGG
FT                   KVRLIHTQVVYSLDEAYAASGVHIRNGKEGAVIKHPDGPWRDTGSSGSPFSVKIKMEAP
FT                   AELRVKGLSKGKGKNAKTFGALECVSECGMLEVNISGFSDELRLEIFNNPERYIDSIIK
FT                   VTFNDVTKPNKKTNLYSLFLPRFGELRPDRTTADTVERIIQQLEDAKATIGMIESVAA"
FT   CDS             13537..13671
FT                   /codon_start=1
FT                   /transl_table=11
FT                   /locus_tag="PQBR44_0098"
FT                   /product="hypothetical protein"
FT                   /protein_id="CEK42621.1"
FT                   /translation="MFFLDFRGIAKPSQGSDAKQQKPPICAGETAILQWEPQITEGSY"
FT   CDS             13865..13978
FT                   /codon_start=1
FT                   /transl_table=11
FT                   /locus_tag="PQBR44_0099"
FT                   /product="hypothetical protein"
FT                   /protein_id="CEK42622.1"
FT                   /translation="MGTNPAKAKAAMATSQAIDCFVFGGFGSALNVSMIAP"
FT   CDS             complement(14340..14453)
FT                   /codon_start=1
FT                   /transl_table=11
FT                   /locus_tag="PQBR44_0100"
FT                   /product="hypothetical protein"
FT                   /protein_id="CEK42623.1"
FT                   /translation="MKTPSLTAGCDLCRLGEAPSKKGNAIITNKSRCDLDA"
FT   CDS             14972..15505
FT                   /codon_start=1
FT                   /transl_table=11
FT                   /locus_tag="PQBR44_0101"
FT                   /product="hypothetical protein"
FT                   /note="PSORTb-3.0 predicted location Cytoplasmic"
FT                   /protein_id="CEK42624.1"
FT                   /translation="MTTFSFRDYYFDQIEATRELLRPIQSNKDTPCALEKSLIREIEVR
FT                   HENLQAVYVELDELGLGMILQNESGDSWALILPDASEAGRFRYSAFRDIGWMSHYSTDT
FT                   LDEAVLEAFKSGFTRVAPRDTLDKLSATLEWKKGCERLAHIEAHQRGSLTYSEMLAEFQ
FT                   KIETKHSQPTKLAA"
FT   CDS             complement(15748..15894)
FT                   /codon_start=1
FT                   /transl_table=11
FT                   /locus_tag="PQBR44_0102"
FT                   /product="hypothetical protein"
FT                   /protein_id="CEK42625.1"
FT                   /translation="MSLCSKLGHYLIGEVLEQPLVRLGMRTNLIGWVQAKSSIRALDAN
FT                   ESI"
FT   CDS             16063..16293
FT                   /codon_start=1
FT                   /transl_table=11
FT                   /locus_tag="PQBR44_0103"
FT                   /product="hypothetical protein"
FT                   /protein_id="CEK42626.1"
FT                   /translation="MSRLNEPTKLKAGVYLARCKEATFLKAGINGHSSVWPEADLTIRD
FT                   GWAYFSKSGVEVWNCNSAYASLHFIVTPVAS"
FT   CDS             16377..16631
FT                   /codon_start=1
FT                   /transl_table=11
FT                   /locus_tag="PQBR44_0104"
FT                   /product="hypothetical protein"
FT                   /protein_id="CEK42627.1"
FT                   /translation="MSLDLSQRLTKSTNQLRPGEYIMQPGENALLRVEDVAHRRYTTIT
FT                   RLEGHYAGTSFTAGQKLGRRWEVIPPEEALIRLIASSCH"
FT   CDS             16730..17305
FT                   /codon_start=1
FT                   /transl_table=11
FT                   /locus_tag="PQBR44_0105"
FT                   /product="hypothetical protein"
FT                   /protein_id="CEK42628.1"
FT                   /translation="MDKYLTRTMDFLNEVGITVRLVPGATGFAQHCEISAGSINVDPRC
FT                   RASALLHEAGHLATVPEQFRHLFSGNVGAGQRAVFNAVSGIDVFPGSPLDRAVVQIGDG
FT                   EATAWGWAAGIQIGIPEFRIIRNDEYSGEGSLIRLGLKTNNYLGINGLAHAGFCKVKAH
FT                   HPSDLPVYPCLAYWVHPVLDASGTHLHG"
FT   CDS             17298..17825
FT                   /codon_start=1
FT                   /transl_table=11
FT                   /locus_tag="PQBR44_0106"
FT                   /product="hypothetical protein"
FT                   /note="BLASTP-2.2.28 similarity to NP_485589.1 ((p)ppGpp
FT                   3-pyrophosphohydrolase)"
FT                   /note="InterProScan-5 predicted DOMAIN IPR003607 (HD/PDEase
FT                   domain)"
FT                   /note="PSORTb-3.0 predicted location Cytoplasmic"
FT                   /inference="similar to AA sequence:RefSeq:NP_485589.1"
FT                   /inference="protein motif:InterPro:IPR003607"
FT                   /protein_id="CEK42629.1"
FT                   /translation="MDERLKVAMGLATEWHLGELRNYTTDVPYITHPIAVANLLAEISD
FT                   SWELIAAGYLHDTLECPEEIRIQRERVILDLLGPGVLQLVKEVTNPSRMNDGSRAVRKA
FT                   IDRQHLSKASPDGQSLRLADAIHNFSDLQERSPAFALTYAGEKKLILPLTTQGSPVLHE
FT                   RLSQMIQNILDG"
FT   CDS             17960..18295
FT                   /codon_start=1
FT                   /transl_table=11
FT                   /locus_tag="PQBR44_0107"
FT                   /product="hypothetical protein"
FT                   /protein_id="CEK42630.1"
FT                   /translation="MVFLKWGSQRVARFVRYDDDDDMWSGRWISECPDSLNLTDSVTHW
FT                   RDCYEPPTDESSAEGFFVEAEQLVRLRHISKGLYGDGSVLTADRRRDLANLLHRLLGEL
FT                   ADQPILV"
FT   CDS             complement(18257..18382)
FT                   /codon_start=1
FT                   /transl_table=11
FT                   /locus_tag="PQBR44_0108"
FT                   /product="hypothetical protein"
FT                   /protein_id="CEK42631.1"
FT                   /translation="MKTDLTPSEPSNTRYSTIEQIADVLKTHLSNQNWLISQLTQ"
FT   CDS             18398..18949
FT                   /codon_start=1
FT                   /transl_table=11
FT                   /locus_tag="PQBR44_0109"
FT                   /product="Single-stranded DNA-binding protein"
FT                   /note="BLASTP-2.2.28 similarity to NP_458627.1 (single
FT                   strand binding protein)"
FT                   /note="InterProScan-5 predicted FAMILY IPR011344
FT                   (Single-stranded DNA-binding protein). InterProScan-5
FT                   predicted FAMILY IPR000424 (Primosome PriB/single-strand
FT                   DNA-binding). InterProScan-5 predicted DOMAIN IPR012340
FT                   (Nucleic acid-binding, OB-fold)"
FT                   /inference="similar to AA sequence:RefSeq:NP_458627.1"
FT                   /inference="protein motif:InterPro:IPR011344"
FT                   /inference="protein motif:InterPro:IPR000424"
FT                   /inference="protein motif:InterPro:IPR012340"
FT                   /protein_id="CEK42632.1"
FT                   /translation="MAKRGVNTVTIIGTMGSDPKVQQFNNGSTTVVSLATSESWTDKQS
FT                   GSKVEETEWHRIVLKGRHADVVAQGGRKGRDLYVVGKLKSRKYTVGSVEKSITEIIVDD
FT                   FDGQCHFVESASASIRTSSAPAQRESRPQQASQPQGQRHPAPNRQSSQSPPEHADFTPP
FT                   PPQMDDMPEYDESFFRNVPV"
FT   CDS             complement(19462..19584)
FT                   /codon_start=1
FT                   /transl_table=11
FT                   /locus_tag="PQBR44_0110"
FT                   /product="hypothetical protein"
FT                   /protein_id="CEK42633.1"
FT                   /translation="MEKSFFNAASKIRCPEAFIWALAIRAMPLLDHGPVPNQFF"
FT   CDS             20042..20356
FT                   /codon_start=1
FT                   /transl_table=11
FT                   /locus_tag="PQBR44_0111"
FT                   /product="hypothetical protein"
FT                   /protein_id="CEK42634.1"
FT                   /translation="MKPFAFLLLPLLLAGCGDSINGAYQASIQYAEEKPRPVGLAIIQK
FT                   DQIIADGRAVAISEWKREGATFTAFDTQGKRLAQLKRNDDGDLVQALPMSRVIYHKFEF
FT                   "
FT   CDS             20426..21463
FT                   /codon_start=1
FT                   /transl_table=11
FT                   /locus_tag="PQBR44_0112"
FT                   /product="hypothetical protein"
FT                   /note="InterProScan-5 predicted DOMAIN IPR029045
FT                   (ClpP/crotonase-like domain)"
FT                   /note="SignalP-4.1 predicted a signal peptide"
FT                   /inference="protein motif:InterPro:IPR029045"
FT                   /protein_id="CEK42635.1"
FT                   /translation="MRFFLCGLLAASVFSAISSVATANDIEILPSATAGASSPPEVYLA
FT                   GEITDDTVAQLASLIPSRGLAGSIVYLDSAGGDPQAGMRLGELIRGSSMNTAIGKPGKT
FT                   SGRPSPGKCMSACVLTYAGGKFRFIDPASQLGIHRFYRRTAQSTDLDVAQVLSAAITAY
FT                   LIKMGVVPALFERMVQVGRGQMELLSHSDAARLNLVNNGVLPAEWGIEGKQGQVYLMGR
FT                   QQTWNGTGKLIMSCAPNQRVRFSALYDAGDNNGFITRNATNYTLRINKQFLPIASLQGK
FT                   PSVSGDYVLASFTPDDSMLWAISGGEQLGFGFHTKDSNTFYGFLVDATGEQDLVRSWIK
FT                   HCTDR"
FT   CDS             21750..22001
FT                   /codon_start=1
FT                   /transl_table=11
FT                   /locus_tag="PQBR44_0113"
FT                   /product="hypothetical protein"
FT                   /note="InterProScan-5 predicted FAMILY IPR010648
FT                   (Uncharacterised protein family UPF0270)"
FT                   /inference="protein motif:InterPro:IPR010648"
FT                   /protein_id="CEK42636.1"
FT                   /translation="MIIPPGRLSPDTLQRLIEDFVSREGTDNGDDSTEAQKVARVRAEL
FT                   DAESAVIYYDAEFSQCILAARNQVPPEMIRAWKEEQQG"
FT   CDS             22904..23215
FT                   /codon_start=1
FT                   /transl_table=11
FT                   /locus_tag="PQBR44_0114"
FT                   /product="hypothetical protein"
FT                   /protein_id="CEK42637.1"
FT                   /translation="MNTPPSKDALREFLASKFAEAVEQNPDAVVLYAAERAPDPKPYVK
FT                   RPTVQEVAFKRELEKMRDHQADKTPADSATSVSPAIRTNALSLDDYPGLVQPAENNEF"
FT   CDS             23291..24478
FT                   /codon_start=1
FT                   /transl_table=11
FT                   /locus_tag="PQBR44_0115"
FT                   /product="hypothetical protein"
FT                   /note="InterProScan-5 predicted REPEAT IPR006597
FT                   (Sel1-like). InterProScan-5 predicted DOMAIN IPR011990
FT                   (Tetratricopeptide-like helical domain)"
FT                   /inference="protein motif:InterPro:IPR006597"
FT                   /inference="protein motif:InterPro:IPR011990"
FT                   /protein_id="CEK42638.1"
FT                   /translation="MSFTRLPLCILTVAVIAGCSSSTRPMSSGNPFDEPLAAPEVVDSV
FT                   SRQPPLPVPATPQELPNQVELSDGASDQPVESDVQVYAVDEAPYSSVSIPSPAVATSDP
FT                   SPPGQTQPTTTPSQADEVLQEARRVGRTGDVMGQLALLEQSGYMGNPDAFYELAKIYLT
FT                   GIGVEKAPDAAVGYLNSAMNLGHSEATRVLGWLYVMGNGVGKDVAYGEMLLAKSAETSV
FT                   RAKREFGMALTNQRIPHLNDMERGLEYLKSASEAGDTEAAKAFAAAFTANPASSPEPEP
FT                   STALSAGADTAKRPDEARPRQAIRDGGDELEQLGRTGDTSAIYQYALNLSLGRIRAQGD
FT                   PQFKAYCWYSVAAARGYGPAREEVRSLAGVRTLADKKYPGRMDACIAELNAAIDG"
FT   CDS             complement(24475..24660)
FT                   /codon_start=1
FT                   /transl_table=11
FT                   /locus_tag="PQBR44_0116"
FT                   /product="hypothetical protein"
FT                   /protein_id="CEK42639.1"
FT                   /translation="MLTAADLGGALNSKLDNSRKSMLGGRHLRRLQSVGFVKAIELPGG
FT                   GYEITVTGRAAASVAS"
FT   CDS             24984..25382
FT                   /codon_start=1
FT                   /transl_table=11
FT                   /locus_tag="PQBR44_0117"
FT                   /product="twitching motility protein PilG"
FT                   /note="BLASTP-2.2.28 similarity to NP_794767.1 (type IV
FT                   pilus response regulator PilG)"
FT                   /note="InterProScan-5 predicted DOMAIN IPR001789 (Signal
FT                   transduction response regulator, receiver domain).
FT                   InterProScan-5 predicted DOMAIN IPR011006 (CheY-like
FT                   superfamily)"
FT                   /note="PSORTb-3.0 predicted location Cytoplasmic"
FT                   /inference="similar to AA sequence:RefSeq:NP_794767.1"
FT                   /inference="protein motif:InterPro:IPR001789"
FT                   /inference="protein motif:InterPro:IPR011006"
FT                   /protein_id="CEK42640.1"
FT                   /translation="MADSPLRVMIVDDSRTIRKAGEDILTSAGCVVMLAEDGFDCLTKI
FT                   KDFAPDFIFVDVMMPRVDGYMVTQVIRSHEHLNSKPVVMLSSKDGVFDKAKGMAAGATD
FT                   YLSKPFKQEDLIAAVTKHVPTFVPITTK"
FT   CDS             25582..26025
FT                   /codon_start=1
FT                   /transl_table=11
FT                   /locus_tag="PQBR44_0118"
FT                   /product="hypothetical protein"
FT                   /note="PHOBIUS-1.01 predicted 4 transmembrane regions"
FT                   /note="PSORTb-3.0 predicted location CytoplasmicMembrane"
FT                   /protein_id="CEK42641.1"
FT                   /translation="MTESLLRIAYFAIGIYTFASALLTSTILSRADTLSAVEKLSLSSI
FT                   WVSFVAFVLIVTWASRAAAAKPGHKLSESFLRVSFLTMGLFFGTCAVASTMALTASNSA
FT                   LQDWFCVGGLWFAFVSFCGILLLPGRIGGKVVAAELSTDAHSA"
FT   CDS             26098..26400
FT                   /codon_start=1
FT                   /transl_table=11
FT                   /locus_tag="PQBR44_0119"
FT                   /product="hypothetical protein"
FT                   /protein_id="CEK42642.1"
FT                   /translation="MTDLQQTHNAFGGLDGYRAVHEALSRALAEPAAQGDHAHGARAGF
FT                   LLSQIAPQVQALRSGSITQALEDAGVPQEYLNLLAPYLVPQAEPPQTLVHQEVAL"
FT   CDS             complement(26397..26630)
FT                   /codon_start=1
FT                   /transl_table=11
FT                   /locus_tag="PQBR44_0120"
FT                   /product="hypothetical protein"
FT                   /protein_id="CEK42643.1"
FT                   /translation="MEFDEGFNNSPIDLTAHQKYARSVIACVGELITKRVANKNRSLIH
FT                   NEGITWFRARDNHMFCRRQVLKMELRFECASH"
FT   CDS             26826..26939
FT                   /codon_start=1
FT                   /transl_table=11
FT                   /locus_tag="PQBR44_0121"
FT                   /product="hypothetical protein"
FT                   /protein_id="CEK42644.1"
FT                   /translation="MVALALCHADLLGAFTPAQAWAFLDDAHICAVSQWAR"
FT   CDS             27280..27441
FT                   /codon_start=1
FT                   /transl_table=11
FT                   /locus_tag="PQBR44_0122"
FT                   /product="hypothetical protein"
FT                   /protein_id="CEK42645.1"
FT                   /translation="MTVLRGEPGGKMLNDLLSSFLRSYADPKSSDSAVDLLGDLIGLSG
FT                   TAHTPPAI"
FT   CDS             27563..28258
FT                   /codon_start=1
FT                   /transl_table=11
FT                   /locus_tag="PQBR44_0123"
FT                   /product="hypothetical protein"
FT                   /protein_id="CEK42646.1"
FT                   /translation="MNTTISSRYTTPQLGFDFPSGMALSAGINKSGSKSIPDLDLTNPT
FT                   GIAAGEALSRMIVDDRVLHMGMTTWRALLDRAISLGHTELYPSEGGQVGLRTPGLRFGP
FT                   IQRMPDLGPQYVIQSIFRNRLDSRLKTEEQVKSGRVIVQGTTKVELVVLQETMTLCLFL
FT                   GRKQIGALELDLDTLTAGCVNDGASQTAASLTSKLAEAFPDEDHLLITRSAQAAFDQVL
FT                   KALGIGGVK"
FT   CDS             28255..28707
FT                   /codon_start=1
FT                   /transl_table=11
FT                   /locus_tag="PQBR44_0124"
FT                   /product="hypothetical protein"
FT                   /note="PSORTb-3.0 predicted location Cytoplasmic"
FT                   /protein_id="CEK42647.1"
FT                   /translation="MSRRINQAVIQHLIDIEHRDLNAGSVTPRLVEAAGEAIADVLLDH
FT                   GYQLESSYRDGRDVVHCYINPRTGEILDDIGFTLDLMDDGVDGPNLTVLLRTDVAHTAP
FT                   TFGFSEALRTARSWYLPMSNMATARELFSVAGGLKTEACFVWLAAA"
FT   CDS             28739..29128
FT                   /codon_start=1
FT                   /transl_table=11
FT                   /locus_tag="PQBR44_0125"
FT                   /product="hypothetical protein"
FT                   /note="InterProScan-5 predicted DOMAIN IPR010982 (Lambda
FT                   repressor-like, DNA-binding domain)"
FT                   /inference="protein motif:InterPro:IPR010982"
FT                   /protein_id="CEK42648.1"
FT                   /translation="MKKKSTSKKHRPFNALREARNKLGLSQLELAIEFDVARTTIITAE
FT                   KTSPRPWMTIACLGLGSLMFVDQGVKTLSGERFSSLRERLGLTPGSLGSKLGFAESTIM
FT                   TWERTSPPAWAHPAMIGLTVLSLVG"
FT   CDS             29229..29744
FT                   /codon_start=1
FT                   /transl_table=11
FT                   /locus_tag="PQBR44_0126"
FT                   /product="DNA recombination-dependent growth factor C"
FT                   /note="BLASTP-2.2.28 similarity to NP_793668.1
FT                   (recombination associated protein rdgC)"
FT                   /note="InterProScan-5 predicted FAMILY IPR007476 (Putative
FT                   exonuclease, RdgC)"
FT                   /note="PSORTb-3.0 predicted location Cytoplasmic"
FT                   /inference="similar to AA sequence:RefSeq:NP_793668.1"
FT                   /inference="protein motif:InterPro:IPR007476"
FT                   /protein_id="CEK42649.1"
FT                   /translation="MWFKNVLVYRLTQDLPLTLESLEQALRTKVAKLPESQVLQTVGFL
FT                   APNSKNPEAPLAHVVDGVFLVALRMYERILPPAVVADAVAEKVEEIELSQLRKVYKKEK
FT                   DQIKDEITQAFLPRAFIKKATTYAAIDLKQNLIYVNTSSPKSAEALLSTLREVLGSLPV
FT                   RPVGVMPR"
FT   CDS             29878..32883
FT                   /codon_start=1
FT                   /transl_table=11
FT                   /locus_tag="PQBR44_0127"
FT                   /product="Mobile element protein"
FT                   /note="BLASTP-2.2.28 similarity to NP_637462.1 (Tn5041
FT                   transposase)"
FT                   /note="InterProScan-5 predicted DOMAIN IPR025296 (Domain of
FT                   unknown function DUF4158). InterProScan-5 predicted DOMAIN
FT                   IPR002513 (Tn3 transposase DDE domain)"
FT                   /note="PSORTb-3.0 predicted location Cytoplasmic"
FT                   /inference="similar to AA sequence:RefSeq:NP_637462.1"
FT                   /inference="protein motif:InterPro:IPR025296"
FT                   /inference="protein motif:InterPro:IPR002513"
FT                   /protein_id="CEK42650.1"
FT                   /translation="MASVERTAYPILPSQLPAKELHRSYSLSDSEIEWVNNTAKSPALS
FT                   IGLAIQLKVFQQLHYFVPFEELPQELISHVRQCLRYGARIAPRYSNPRTLYRHQAAVRQ
FT                   YLQVTPFYSSDGLAVTEQIARDCAVVLEQRVDLINAMLDELIQRGYELPAYSTLNNLAE
FT                   TALASAQEVTFNLVVTRAPIEVIYKLKELLDTDFGRRQSDFNALKQAPKKPSRKHLEVL
FT                   IDHLAWLESFGDLEAIFEGIVDAKIRHFAAQAAAADVSELKDCSLPKRHTLMLALIYRM
FT                   RVRTRDHLAEMFIRRISTIHKRAKEELEQIQARQRQKLEQLAATLDGVVQILVQEPDDQ
FT                   EAGSLIREYLSPDGNLDRLRETCAEVQATGGNNYLPLIWKHFRSHRSLLFRLSHLLQLE
FT                   PTTQDRSLTQALQLIQDSENLHREWIDEHVDLSFASERWVKVVRRPSSEGPPTNRRYLE
FT                   VCVFSYLASELRSGDMCVQGSVSFADYRKQLLPWEECLQRLPAYCEKMGLPGTAKEFVA
FT                   SLKTQLEETAQQLDEKFPSCRGDVSINEAGEPVLRRVAARDIPPSAISLQTALMQRMPA
FT                   RHVLDIMANIEHWIQFTRHFGPMSGNEPKLKEPAERYLMTIFAMGCNLGPSQAARHLTG
FT                   NVTPHMLSYTNRRHLSLEKLDKANRELVELYLQLDLPKLWGDGKAVAADGTQFDFYDDN
FT                   LLAGYHFRYRKMGAVAYRHVANNYIAVFQHFIPPGIWEAIYVIEGLLKADLSVEADTVY
FT                   SDTQGQSATVFAFTHLLGINLMPRIRNWRDLVMCRPDRGASYKHINRLFTDTADWNLIE
FT                   THWQDLMQVALSIQAGKISSPMLLRKLGSYSRRNKLYHAAQALGSVIRTIFLLNWIGSR
FT                   ELRQEVTANTNKIESYNGFSKWLSFGGDVIAENDPDEQQKRLRYNDMVASSVILQNTVD
FT                   MMRILHKLAREGWQFTDEDVSFLSPYLTSNVKRFGEFNLKLNRPPEPWIKDSVFQQAAG
FT                   SLRANTASKTGA"
FT   CDS             32892..33254
FT                   /codon_start=1
FT                   /transl_table=11
FT                   /locus_tag="PQBR44_0128"
FT                   /product="hypothetical protein"
FT                   /note="BLASTP-2.2.28 similarity to NP_542894.1 (putative
FT                   tnpA repressor TnpC)"
FT                   /inference="similar to AA sequence:RefSeq:NP_542894.1"
FT                   /protein_id="CEK42651.1"
FT                   /translation="MIEIPPATFRVTPYGEVDGVALDKLRASFDTSQLLRLVDQFDACL
FT                   AELGGVVAVRDELLKLHAMALTLVEGVPLTVPTENACIWTEAESLQQNLETLAGWVRSA
FT                   QAGIIPLVNLAPDHEQ"
FT   CDS             complement(33271..33630)
FT                   /codon_start=1
FT                   /transl_table=11
FT                   /locus_tag="PQBR44_0129"
FT                   /product="probable membrane protein YPO3302"
FT                   /note="BLASTP-2.2.28 similarity to NP_542893.1 (putative
FT                   transmembrane protein)"
FT                   /note="PSORTb-3.0 predicted location CytoplasmicMembrane"
FT                   /inference="similar to AA sequence:RefSeq:NP_542893.1"
FT                   /protein_id="CEK42652.1"
FT                   /translation="MGRFIEHYRHKRWFPVSEEKLEKTQQAYHRFGRWSLLISWVHIIG
FT                   DPLTVVAGVLREPFWSLLLIVTLAKATRHLVLAPDARVRQVKFFGWSLDKYWIAAVEDL
FT                   IRQEMVFPQACAFTI"
FT   CDS             complement(33646..33810)
FT                   /codon_start=1
FT                   /transl_table=11
FT                   /locus_tag="PQBR44_0130"
FT                   /product="probable membrane protein YPO3302"
FT                   /note="BLASTP-2.2.28 similarity to NP_841932.1 (inner
FT                   membrane protein)"
FT                   /note="PHOBIUS-1.01 predicted 1 transmembrane regions"
FT                   /note="PSORTb-3.0 predicted location CytoplasmicMembrane"
FT                   /inference="similar to AA sequence:RefSeq:NP_841932.1"
FT                   /protein_id="CEK42653.1"
FT                   /translation="MCELSGYFGLFLAAFGAATLLPMQPEAVLVGLLLTDPYAAWTRLA
FT                   VATTGNVLG"
FT   CDS             complement(33815..34948)
FT                   /codon_start=1
FT                   /transl_table=11
FT                   /locus_tag="PQBR44_0131"
FT                   /product="Inner membrane protein"
FT                   /note="BLASTP-2.2.28 similarity to NP_794036.1 (membrane
FT                   protein)"
FT                   /note="InterProScan-5 predicted FAMILY IPR011541
FT                   (Nickel/cobalt transporter, high-affinity)"
FT                   /note="PSORTb-3.0 predicted location CytoplasmicMembrane"
FT                   /inference="similar to AA sequence:RefSeq:NP_794036.1"
FT                   /inference="protein motif:InterPro:IPR011541"
FT                   /protein_id="CEK42654.1"
FT                   /translation="MSSFAELLQQGASQAWLYFPSAILLGALHGLEPGHSKTMMAAFIV
FT                   AIRGTVKQAVLLGLASTLSHTAVVWLVAMAGMYLGQNLNAETTEPYFQLASAAIIITIA
FT                   LWMLWRTWRGEQMWRFEEGDDLQHDYHHHDEMQRIDTGHGRIELSIFEEGVPPRWRLNI
FT                   LTGHAWSAAEMSLLTTRPDGLAQQFRFVDRGDYLESVDEIPEPHEFTARLSLGHAGHSH
FT                   DYDLEFHEHGHGHGHDHAELEGLELSLEGYQDAHERAHANDIRKRFSNRNVTTGQIILF
FT                   GLTGGLIPCPAAITVLLLCLQVKEVALGAVLVLCFSIGLAITLVTVGAAAAIGARQASN
FT                   RWPWLGAVARRAPYLSSLLIIGVGIYVGVHGWIGLNA"
FT   CDS             complement(34959..35264)
FT                   /codon_start=1
FT                   /transl_table=11
FT                   /locus_tag="PQBR44_0132"
FT                   /product="NreA-like protein"
FT                   /note="InterProScan-5 predicted FAMILY IPR003735
FT                   (Metal-sensitive transcriptional repressor)"
FT                   /note="PSORTb-3.0 predicted location Cytoplasmic"
FT                   /inference="protein motif:InterPro:IPR003735"
FT                   /protein_id="CEK42655.1"
FT                   /translation="MHETQGMSDHEHGHQHQSHSDIIKRLKRAEGHLRSIVSMIEDSRA
FT                   CVDIAQQLHAVEKAVCQAKRVLIQDHIDHCLEHTVEALATGERASLEDFKQITKYL"
FT   CDS             complement(35317..35511)
FT                   /codon_start=1
FT                   /transl_table=11
FT                   /locus_tag="PQBR44_0133"
FT                   /product="hypothetical protein"
FT                   /protein_id="CEK42656.1"
FT                   /translation="MGMRMCAIVATPDWLTRTHKERRGVPGPGYQDGQSKGKNHLSADG
FT                   VAEHVVFLLMPKRMVVLKG"
FT   CDS             35578..35724
FT                   /codon_start=1
FT                   /transl_table=11
FT                   /locus_tag="PQBR44_0134"
FT                   /product="hypothetical protein"
FT                   /protein_id="CEK42657.1"
FT                   /translation="MHETPHLTTLLSISTLPERTQPIPAPRYSIPPSPIFLIERPPRAT
FT                   FVL"
FT   CDS             complement(35759..36007)
FT                   /codon_start=1
FT                   /transl_table=11
FT                   /locus_tag="PQBR44_0135"
FT                   /product="hypothetical protein"
FT                   /protein_id="CEK42658.1"
FT                   /translation="MGRIAAAEGDSEEKRGDTAQKAVIRRRNRTEFDHGHHLAVGFTEN
FT                   LALFEVPINNSSSNNERFGRTTNAPIALMDNESMVES"
FT   CDS             complement(36016..36855)
FT                   /codon_start=1
FT                   /transl_table=11
FT                   /locus_tag="PQBR44_0136"
FT                   /product="Mobile element protein"
FT                   /note="BLASTP-2.2.28 similarity to NP_617600.1
FT                   (transposase)"
FT                   /note="InterProScan-5 predicted DOMAIN IPR002559
FT                   (Transposase, IS4-like). InterProScan-5 predicted DOMAIN
FT                   IPR008490 (Transposase InsH, N-terminal)"
FT                   /note="PSORTb-3.0 predicted location Cytoplasmic"
FT                   /inference="similar to AA sequence:RefSeq:NP_617600.1"
FT                   /inference="protein motif:InterPro:IPR002559"
FT                   /inference="protein motif:InterPro:IPR008490"
FT                   /protein_id="CEK42659.1"
FT                   /translation="MRILVLKRLYNLSDEQMEYQLLDRMSYKRFCGLASAVNIPDRTTV
FT                   WTFENRIGDAGAKVLFDGVTAQLLRHGFIARGGQIVDATLVPAPKQRNSREENKLVREG
FT                   AMPANWKPAKRRQKDTDATWTQKHGKNHFGYKLSVNVDKKYKIIRKFETDTASVHDSKH
FT                   FDALIDRSNTSRDVYADRGHTSADREGWLKDHGYRNQIQRKGYRNKPLSECQQRRNHRI
FT                   AKTRARVEHVFASIEQMGGKLIRTIGQGRANFAMTMMAACYNLKRLVYFQKAGIKAF"
FT   CDS             37185..37580
FT                   /codon_start=1
FT                   /transl_table=11
FT                   /locus_tag="PQBR44_0137"
FT                   /product="Diacylglycerol kinase (EC 2.7.1.107)"
FT                   /note="BLASTP-2.2.28 similarity to NP_542851.1 (putative
FT                   diacylglycerol kinase)"
FT                   /note="InterProScan-5 predicted FAMILY IPR000829
FT                   (Diacylglycerol kinase, prokaryotic)"
FT                   /note="PSORTb-3.0 predicted location CytoplasmicMembrane"
FT                   /inference="similar to AA sequence:RefSeq:NP_542851.1"
FT                   /inference="protein motif:InterPro:IPR000829"
FT                   /protein_id="CEK42660.1"
FT                   /translation="MSNMPQSDELDALSLKGRSGFTRIIYATRYSLAGLRAAFQGEAAF
FT                   RQLLLLNAVLLPLACLVDATPSERVLLILVPMLALIVELLNSAIESTVDRISLSIHPLS
FT                   KQAKDMGSAAQLIALILIALTWGLILL"
FT   CDS             37615..39267
FT                   /codon_start=1
FT                   /transl_table=11
FT                   /locus_tag="PQBR44_0138"
FT                   /product="membrane protein, putative"
FT                   /note="BLASTP-2.2.28 similarity to NP_883137.1 (sulfatase)"
FT                   /note="InterProScan-5 predicted FAMILY IPR012160 (Membrane
FT                   sulfatase, HI1246-related). InterProScan-5 predicted DOMAIN
FT                   IPR000917 (Sulfatase). InterProScan-5 predicted DOMAIN
FT                   IPR017849 (Alkaline phosphatase-like, alpha/beta/alpha).
FT                   InterProScan-5 predicted DOMAIN IPR017850
FT                   (Alkaline-phosphatase-like, core domain)"
FT                   /note="PSORTb-3.0 predicted location CytoplasmicMembrane"
FT                   /inference="similar to AA sequence:RefSeq:NP_883137.1"
FT                   /inference="protein motif:InterPro:IPR012160"
FT                   /inference="protein motif:InterPro:IPR000917"
FT                   /inference="protein motif:InterPro:IPR017849"
FT                   /inference="protein motif:InterPro:IPR017850"
FT                   /protein_id="CEK42661.1"
FT                   /translation="MPPRIPASADASNAKEKLGLSEHLASLFGSAALLVALLTLLRVAL
FT                   LLFNRELIGATAWTSLAEAFFNGLRFDLRLVVYICAPLTLALAYRPAMVCRTWQRIWLG
FT                   TCAAVAILLGMIELNFYREFHQRLNALVFQYLQEDPATVLSMLWYGFPVLRLLGAWLAL
FT                   SALFFVLLGWLDIRTRGKGRSTVESRRTMNKLGHGMALLLCLAISVVVARGTLRQGPPL
FT                   RWGDAFTTDSMFANHLGLNGTLSLYAAAKNHYSGDRADKVWKSRMPADQATTLTRDLLF
FT                   TEHDRLADQNTAAIRRDFQPPQDRRLPIRNVVVILMESFAGHFVGALGSEAGITPNFDR
FT                   LAQEGVLFRRFFANGTHTHQGMFASMACFPNLPGFEYLMQTPEGGHQFSGLAQLLSTRD
FT                   FDDLYVYNGDFAWDNQRGFFSNQGMTRFIGRNDFVDPVVSDPTWGVADQDMFDRAAEEL
FT                   FKQDPKKPFYALLQTLSNHTPYALPGVLPVEPVTGQGSLDQHLTAMRYSDWALGRFFEK
FT                   ARKAPYFKDTLFVVVGDHGFGAQEQLTEMDLYR"
FT   CDS             39333..39599
FT                   /codon_start=1
FT                   /transl_table=11
FT                   /locus_tag="PQBR44_0139"
FT                   /product="Mobile element protein"
FT                   /note="BLASTP-2.2.28 similarity to NP_745119.1
FT                   (transposase)"
FT                   /note="InterProScan-5 predicted DOMAIN IPR009057
FT                   (Homeodomain-like). InterProScan-5 predicted FAMILY
FT                   IPR002514 (Transposase IS3/IS911family)"
FT                   /note="PSORTb-3.0 predicted location Cytoplasmic"
FT                   /inference="similar to AA sequence:RefSeq:NP_745119.1"
FT                   /inference="protein motif:InterPro:IPR009057"
FT                   /inference="protein motif:InterPro:IPR002514"
FT                   /protein_id="CEK42662.1"
FT                   /translation="MKTSRFSDSQIIAILKQAEAGSPVPALCREHGISSATFYKWRAKF
FT                   GGMDASLMTRLRELEEENRRLKKMYAEERLKAEIIQEAMAKKW"
FT   CDS             39747..40058
FT                   /codon_start=1
FT                   /transl_table=11
FT                   /locus_tag="PQBR44_0140"
FT                   /product="Mobile element protein"
FT                   /note="BLASTP-2.2.28 similarity to NP_542849.1 (transposase
FT                   subunit A)"
FT                   /note="InterProScan-5 predicted DOMAIN IPR009057
FT                   (Homeodomain-like). InterProScan-5 predicted FAMILY
FT                   IPR002514 (Transposase IS3/IS911family)"
FT                   /inference="similar to AA sequence:RefSeq:NP_542849.1"
FT                   /inference="protein motif:InterPro:IPR009057"
FT                   /inference="protein motif:InterPro:IPR002514"
FT                   /protein_id="CEK42663.1"
FT                   /translation="MSKHTKFSPEVRDRAIRMVYEVRESRTSQWAAIEAVASKIGCTAQ
FT                   TLSSWIRKAAAPAAPSASGTDARVKELEREVRELKRANEILKVASAFSAQAELDRRLK"
FT   CDS             40115..40960
FT                   /codon_start=1
FT                   /transl_table=11
FT                   /locus_tag="PQBR44_0141"
FT                   /product="Mobile element protein"
FT                   /note="BLASTP-2.2.28 similarity to NP_542848.1 (transposase
FT                   subunit B)"
FT                   /note="InterProScan-5 predicted DOMAIN IPR012337
FT                   (Ribonuclease H-like domain). InterProScan-5 predicted
FT                   DOMAIN IPR025948 (HTH-like domain). InterProScan-5
FT                   predicted DOMAIN IPR001584 (Integrase, catalytic core)"
FT                   /note="PSORTb-3.0 predicted location Cytoplasmic"
FT                   /inference="similar to AA sequence:RefSeq:NP_542848.1"
FT                   /inference="protein motif:InterPro:IPR012337"
FT                   /inference="protein motif:InterPro:IPR025948"
FT                   /inference="protein motif:InterPro:IPR001584"
FT                   /protein_id="CEK42664.1"
FT                   /translation="MLQVSPSAYRRHAARLRDRSRRSARAIRDEELAVQIHRVWQENYE
FT                   VYGARKVWRQMHREHQVVARCTVERLMREMGLCGVTRGKTVKTTQPDPDNANPRDLVKR
FT                   QFTAERPNQLWVADFTFVSTWQGFAYVAFIVDVYSRFIVGWRVSRHMRTEFVLDALEQA
FT                   LHTRRPEPHRLVHHSDRGSQYLSIRYSERLGEAGIEPSVGNTGDSYDNALAETINGLYK
FT                   TELIHKRGPWKSVDSLEWETLKWVTWFNHQRLLEPIGNRPPAEFEALYEQSQATISVAA
FT                   "
FT   CDS             complement(41476..41787)
FT                   /codon_start=1
FT                   /transl_table=11
FT                   /locus_tag="PQBR44_0142"
FT                   /product="COGs COG3339"
FT                   /note="InterProScan-5 predicted FAMILY IPR010652 (Protein
FT                   of unknown function DUF1232)"
FT                   /note="PSORTb-3.0 predicted location CytoplasmicMembrane"
FT                   /inference="protein motif:InterPro:IPR010652"
FT                   /protein_id="CEK42665.1"
FT                   /translation="MIVIAYALSPIDLIPDFIPVLGYLDDVILLPLAIWLVIKLMPDHV
FT                   LDECRQQALEWESTQQHRPVSRGAALVVILLWLALLIGAWKLYTRSAPGRLSRTWAPE"
FT   CDS             complement(41908..42144)
FT                   /codon_start=1
FT                   /transl_table=11
FT                   /locus_tag="PQBR44_0143"
FT                   /product="MFS transporter family protein"
FT                   /note="BLASTP-2.2.28 similarity to NP_744390.1 (major
FT                   facilitator family transporter)"
FT                   /note="InterProScan-5 predicted DOMAIN IPR020846 (Major
FT                   facilitator superfamily domain). InterProScan-5 predicted
FT                   DOMAIN IPR016196 (Major facilitator superfamily domain,
FT                   general substrate transporter)"
FT                   /note="PSORTb-3.0 predicted location CytoplasmicMembrane"
FT                   /inference="similar to AA sequence:RefSeq:NP_744390.1"
FT                   /inference="protein motif:InterPro:IPR020846"
FT                   /inference="protein motif:InterPro:IPR016196"
FT                   /protein_id="CEK42666.1"
FT                   /translation="MNRTVVGAGLTSTLGDFCYETTTVILPSFLAVLGIPAAALGTIED
FT                   IADALASYTKMASGYVADKLGHRKLLALVGYGF"
FT   CDS             complement(42351..43322)
FT                   /codon_start=1
FT                   /transl_table=11
FT                   /locus_tag="PQBR44_0144"
FT                   /product="Tn4652, cointegrate resolution protein S"
FT                   /note="BLASTP-2.2.28 similarity to NP_745325.1 (phage
FT                   integrase site specific recombinase)"
FT                   /note="InterProScan-5 predicted DOMAIN IPR013762
FT                   (Integrase-like, catalytic core). InterProScan-5 predicted
FT                   DOMAIN IPR023109 (Integrase/recombinase, N-terminal).
FT                   InterProScan-5 predicted DOMAIN IPR002104 (Integrase,
FT                   catalytic). InterProScan-5 predicted DOMAIN IPR010998
FT                   (Integrase, Lambda-type, N-terminal). InterProScan-5
FT                   predicted DOMAIN IPR011010 (DNA breaking-rejoining enzyme,
FT                   catalytic core)"
FT                   /inference="similar to AA sequence:RefSeq:NP_745325.1"
FT                   /inference="protein motif:InterPro:IPR013762"
FT                   /inference="protein motif:InterPro:IPR023109"
FT                   /inference="protein motif:InterPro:IPR002104"
FT                   /inference="protein motif:InterPro:IPR010998"
FT                   /inference="protein motif:InterPro:IPR011010"
FT                   /protein_id="CEK42667.1"
FT                   /translation="MKDVGRYLQAGTRENTRRSYQSAIEHFEVTWGGFLPATSDNIVRY
FT                   LVEYADTLSLSTLKQRLAALAQWHITQGFPDPTKTPTVRQVLKGIRTLHPAQTKQAAPL
FT                   QLQHLEQAIQWLSREAEQAQQSGNLASLLRSRRDAALLLIGFWRGFRSDELCRLQVEHI
FT                   QAEAGAGMSLFLPQSKGDRDNLGTTHYVPALKCLCPVQAYLDWISAAGIARGAVFCRLD
FT                   RWGHLSDEALHPGSLISLLRQILQRAGISAELYTSHSLRRGFASWATANGWDLKALMTY
FT                   VGWKDIKSAMRYIDPAISFGGLAAKPVLELHAGPLGQLSASH"
FT   CDS             43503..44501
FT                   /codon_start=1
FT                   /transl_table=11
FT                   /locus_tag="PQBR44_0145"
FT                   /product="Cointegrate resolution protein T"
FT                   /note="BLASTP-2.2.28 similarity to NP_758592.1
FT                   (cointegrase)"
FT                   /note="InterProScan-5 predicted DOMAIN IPR021104 (KfrA,
FT                   N-terminal DNA-binding domain)"
FT                   /note="PSORTb-3.0 predicted location Cytoplasmic"
FT                   /inference="similar to AA sequence:RefSeq:NP_758592.1"
FT                   /inference="protein motif:InterPro:IPR021104"
FT                   /protein_id="CEK42668.1"
FT                   /translation="MARGGINKALVQKARQAILARGENPSIDAVRVELGNTGSKTTIHR
FT                   YLKELEDAERGRNTAAIPLSEQLANLVGQLADQLEEDAQATVAQEREQLQRERLDYQNQ
FT                   ARLAESRIQQLESQSSGLTEQLQAVQQALQQEQQQRQQTEVENARLAQANGDQEVRLQD
FT                   RDSQIRSLEEKHQHARDALEHYRQASKEQREQEQRRHESQVQQLQLELRQLQQTLIIKQ
FT                   DELTQLNRDNARLLTEARQLQKEQHAQQQLLAQKNQAMEALQSVLAGSERSNEALEQRC
FT                   RTLQEEVSRLGEASATLAQQAQGLQERLVEANTQLKLLRAPLANSDGAPST"
FT   CDS             44541..45185
FT                   /codon_start=1
FT                   /transl_table=11
FT                   /locus_tag="PQBR44_0146"
FT                   /product="hypothetical protein"
FT                   /note="PSORTb-3.0 predicted location Cytoplasmic"
FT                   /protein_id="CEK42669.1"
FT                   /translation="MTLIETANEGAAEPVRLTTPLGQAIGNLFARALPLLDGNPPGSLK
FT                   VFVFGGCAVHLLTHARGSADIDAEIEAARVLRKDEIMAVYTPPEGYEDSDGRDLQVYLD
FT                   QNYTNALGPLHEDYRERAIPMEGFEGEQPLHIFVAAGVDLAISKLGRFTENDQSDIEQL
FT                   IECGRVDVGQFVTLATEAIDYAVGNRSAMQGCLKLVTAKYLEDRRDATPGS"
FT   CDS             45166..45645
FT                   /codon_start=1
FT                   /transl_table=11
FT                   /locus_tag="PQBR44_0147"
FT                   /product="FIG00960741: hypothetical protein"
FT                   /note="PSORTb-3.0 predicted location Cytoplasmic"
FT                   /protein_id="CEK42670.1"
FT                   /translation="MPRLDRKQSFGALLETVTQQRLSQVASDALVELAKQLWYEERDLV
FT                   PVLQREVAGKLRKPEQKLRALYLVDLLRRFPCVSTEKAARLKGFVSSWSNLKPAERSPR
FT                   ATQLVSRYKLDKLAYEWGLEEDVSKQMQDVLAFQTRHYAASQGVKTGYSETAPVG"
FT   CDS             45674..45841
FT                   /codon_start=1
FT                   /transl_table=11
FT                   /locus_tag="PQBR44_0148"
FT                   /product="hypothetical protein"
FT                   /protein_id="CEK42671.1"
FT                   /translation="MTNSTNDDRRFADLTREALADVSAGLVIDHELVEIWAQSLDTDTS
FT                   VSLPTPDRPT"
FT   CDS             46206..46367
FT                   /codon_start=1
FT                   /transl_table=11
FT                   /locus_tag="PQBR44_0149"
FT                   /product="Mll5901 protein"
FT                   /note="BLASTP-2.2.28 similarity to NP_788107.1 (RC120)"
FT                   /inference="similar to AA sequence:RefSeq:NP_788107.1"
FT                   /protein_id="CEK42672.1"
FT                   /translation="MRISRGLYVAPVTGRFGKRAPATEKVISAIASKSHQVIALSGARA
FT                   ANLLGLTQ"
FT   CDS             46368..46670
FT                   /codon_start=1
FT                   /transl_table=11
FT                   /locus_tag="PQBR44_0150"
FT                   /product="Mll5901 protein"
FT                   /note="BLASTP-2.2.28 similarity to NP_788107.1 (RC120)"
FT                   /inference="similar to AA sequence:RefSeq:NP_788107.1"
FT                   /protein_id="CEK42673.1"
FT                   /translation="MSIREVFVTGGRPRTLQLGKAQVIIEHAPQWQIALGATIAGDAVR
FT                   ALAWLGKPHAQEAVAKLRTCLSSNDWQILISHRSNLPQWMAEAIGREAVFAEQGF"
FT   CDS             46961..47167
FT                   /codon_start=1
FT                   /transl_table=11
FT                   /locus_tag="PQBR44_0151"
FT                   /product="DNA recombination-dependent growth factor C"
FT                   /note="BLASTP-2.2.28 similarity to NP_793668.1
FT                   (recombination associated protein rdgC)"
FT                   /note="InterProScan-5 predicted FAMILY IPR007476 (Putative
FT                   exonuclease, RdgC)"
FT                   /note="PSORTb-3.0 predicted location Cytoplasmic"
FT                   /inference="similar to AA sequence:RefSeq:NP_793668.1"
FT                   /inference="protein motif:InterPro:IPR007476"
FT                   /protein_id="CEK42674.1"
FT                   /translation="MLSFTVNDKLAIQGLRFESLLHEKAVQDGGDDADSQFDASFLLMM
FT                   KTLNETVPALLTALGGEDIPAGV"
FT   CDS             47212..47457
FT                   /codon_start=1
FT                   /transl_table=11
FT                   /locus_tag="PQBR44_0152"
FT                   /product="hypothetical protein"
FT                   /protein_id="CEK42675.1"
FT                   /translation="MNDVDSFILTVLKTDALPDSFSLEQVQALIGSALEHSADKQSALD
FT                   EERIRNLRSALHTIEETTTDTVAGLAARHARLLDDD"
FT   CDS             47450..48142
FT                   /codon_start=1
FT                   /transl_table=11
FT                   /locus_tag="PQBR44_0153"
FT                   /product="hypothetical protein"
FT                   /protein_id="CEK42676.1"
FT                   /translation="MTDAYQPIAAAQIQALQPLLAGFTKDLIDLATRIASGLAEVGLPT
FT                   SFDLQGDWVKLTLLTDQGGITFALMEPEVCGLSNEALPMRVGVSLSFGIPDGNELTDKP
FT                   DTMFYLPASFTVDQLLALGRGQFSPLQFTELLNMSVRHAMSSPRDKFPRSILLMIAERT
FT                   SLRDTGVRYFELWTQSRGGVDIQQLRPTNNPHIAAAEARTLGFQPTIYRCQSGSFISFT
FT                   ETDAGVFL"
FT   CDS             48322..48615
FT                   /codon_start=1
FT                   /transl_table=11
FT                   /locus_tag="PQBR44_0154"
FT                   /product="hypothetical protein"
FT                   /protein_id="CEK42677.1"
FT                   /translation="MAGGGSDAFKAYFAAAGNVFEARSECLVQSQSIEVTVEGYTTINN
FT                   PLKPEPVVYGRFGIEGSDNKVWATIGNLPAFEKDALRSGLVKSSAQIADTPR"
FT   CDS             48612..49145
FT                   /codon_start=1
FT                   /transl_table=11
FT                   /locus_tag="PQBR44_0155"
FT                   /product="hypothetical protein"
FT                   /protein_id="CEK42678.1"
FT                   /translation="MKDALAAVLGGILNGFEQESHEAYLGLAETDFYAKLAQDIEERTP
FT                   ERFSMHLSVEHMRAVDGLLLAKLGGNSSAKFLFKHGDFIESHVRKAIERSEGFSCGADK
FT                   TRTVMRTLARHLVDGIAIDHDYSGERTYHLPTTVLTNQVEVLSFFNGLHRLYYGDPVPY
FT                   LSHLMAYPRASAIS"
FT   CDS             complement(49190..49495)
FT                   /codon_start=1
FT                   /transl_table=11
FT                   /locus_tag="PQBR44_0156"
FT                   /product="hypothetical protein"
FT                   /note="PSORTb-3.0 predicted location Cytoplasmic"
FT                   /protein_id="CEK42679.1"
FT                   /translation="MASLINDLKLEGFKCKAGFSNIECRQIDALVEKSAKICSSEKGCE
FT                   PQPCHDVRLVYTITQARDGIPGIAQTTERTETRKLPSGDMYSQERIADLKEYCAIR"
FT   CDS             complement(49578..49766)
FT                   /codon_start=1
FT                   /transl_table=11
FT                   /locus_tag="PQBR44_0157"
FT                   /product="Carbon storage regulator"
FT                   /note="BLASTP-2.2.28 similarity to NP_793345.1 (carbon
FT                   storage regulator)"
FT                   /note="InterProScan-5 predicted FAMILY IPR003751 (Carbon
FT                   storage regulator)"
FT                   /inference="similar to AA sequence:RefSeq:NP_793345.1"
FT                   /inference="protein motif:InterPro:IPR003751"
FT                   /protein_id="CEK42680.1"
FT                   /translation="MLVLTRNSGQSIKIGDDITITVLSCVGTQVRLGITAPKDVDVHRD
FT                   EIYQRIQDQRQLEKGSA"
FT   CDS             49942..50364
FT                   /codon_start=1
FT                   /transl_table=11
FT                   /locus_tag="PQBR44_0158"
FT                   /product="hypothetical protein"
FT                   /note="SignalP-4.1 predicted a signal peptide"
FT                   /protein_id="CEK42681.1"
FT                   /translation="MQISMKKIVLTVAAMAMAAAAYAALQRPDDVQALATAQVEDSDTV
FT                   RLAIGKAFTADPKSFDLPAASTRLGKARLEGYAVCTQSAEATAAQYIEVSQMLDAVANN
FT                   VQDFQRVIDGVMESKSGMSDCDFRVIVAMAQANKGI"
FT   CDS             50570..51700
FT                   /codon_start=1
FT                   /transl_table=11
FT                   /locus_tag="PQBR44_0159"
FT                   /product="plasmid replication protein RepA"
FT                   /note="BLASTP-2.2.28 similarity to NP_863597.1 (replication
FT                   protein)"
FT                   /note="PSORTb-3.0 predicted location Cytoplasmic"
FT                   /inference="similar to AA sequence:RefSeq:NP_863597.1"
FT                   /protein_id="CEK42682.1"
FT                   /translation="MENVSASAGRPDNSIAAKLRNMQHRNMQRSAGPDLQGELFNPYEI
FT                   RLDDADHSNLVSIYDALPRFSWASKTVRDMSQMSTQLEGSLNGQPFRVVMKAVSMEIPI
FT                   KIKGKATGQTEWVGLYPSSREECVEEALRKFSTQPGRFNEVKCSVSFSLYDLRQELKSV
FT                   GHTYTYDELRQALDILAKSSLTIQTRSSDGDVIDITSNYLPFLYLRSKNKKSKNYIDVK
FT                   DISDQEKGDATLCMAVLHPLISRGIERGDYRLYHYSTSMKLTNSLAKTLNRELSMRWRN
FT                   ASPTHPYRFHLVEFLSNTARGLSKRMPEDYRAVNIALAELVQEGVLSEFKSTPIKKPKG
FT                   KGAIDYVYEILPTKKFVGMMIDGHRRENNRQLALTA"
FT   CDS             complement(52273..52398)
FT                   /codon_start=1
FT                   /transl_table=11
FT                   /locus_tag="PQBR44_0160"
FT                   /product="hypothetical protein"
FT                   /protein_id="CEK42683.1"
FT                   /translation="MIRQRGLDMKPQSPRIGGKETECNLVSREDLARQSCTIPDF"
FT   CDS             complement(52408..52557)
FT                   /codon_start=1
FT                   /transl_table=11
FT                   /locus_tag="PQBR44_0161"
FT                   /product="hypothetical protein"
FT                   /protein_id="CEK42684.1"
FT                   /translation="MQVCLEHTDLEFSNRASILAIVAGESWSNPDCSNDSNRSMADRPD
FT                   VDFE"
FT   CDS             complement(53140..53445)
FT                   /codon_start=1
FT                   /transl_table=11
FT                   /locus_tag="PQBR44_0162"
FT                   /product="hypothetical protein"
FT                   /protein_id="CEK42685.1"
FT                   /translation="MSKPAIVICRPRSLKKPSKQAKAKSKGTASPPINKVGARSHDIER
FT                   TERAITNAMMQAGDTAPAKEITVGPTGSGEGVSIRYPMTKLPTSDPTVKQMTAKRP"
FT   CDS             53444..53566
FT                   /codon_start=1
FT                   /transl_table=11
FT                   /locus_tag="PQBR44_0163"
FT                   /product="hypothetical protein"
FT                   /protein_id="CEK42686.1"
FT                   /translation="MISMVALAVALERTLIRSLTNKALGMPVQPGHEEISGAAR"
FT   CDS             53566..53976
FT                   /codon_start=1
FT                   /transl_table=11
FT                   /locus_tag="PQBR44_0164"
FT                   /product="hypothetical protein"
FT                   /protein_id="CEK42687.1"
FT                   /translation="MNAKASPIGGSQSLLVRSQKWLMSNPELLDVKQALSAIVAKVSKG
FT                   AIANDDDSRDTYDALTEHFVDGGGDLSDLPSFPEIPISDGLESKLATVGPAGLDYGNLY
FT                   PDQVTVAPLSQEEKRSRLQELRSTLVRPGGFR"
FT   CDS             53973..54302
FT                   /codon_start=1
FT                   /transl_table=11
FT                   /locus_tag="PQBR44_0165"
FT                   /product="hypothetical protein"
FT                   /protein_id="CEK42688.1"
FT                   /translation="MSPLEQAKDWLSNEKPNTEEIQQSVDNLCHQVARPPSGLSVEQIM
FT                   AAISHLMMSIGKDPAELVLPDPPPKACLDLSPLGGNSEHFEPELDSVERRRRFEQLKED
FT                   LRSPF"
FT   CDS             complement(54299..54577)
FT                   /codon_start=1
FT                   /transl_table=11
FT                   /locus_tag="PQBR44_0166"
FT                   /product="hypothetical protein"
FT                   /protein_id="CEK42689.1"
FT                   /translation="MADESATTWMNTYSMPVVPKGERYVKLSGLAEKYKREAWGQISST
FT                   NPALAQLLKEPELREAIKFFDADLFVEASSAPCLPVESLKGRKRAES"
FT   CDS             complement(54628..54783)
FT                   /codon_start=1
FT                   /transl_table=11
FT                   /locus_tag="PQBR44_0167"
FT                   /product="hypothetical protein"
FT                   /protein_id="CEK42690.1"
FT                   /translation="MKRLGRDVSEDECSCHDNGQFWPMIEQILTAAAHMTIQNTSSEFG
FT                   KGVMAC"
FT   CDS             54736..55131
FT                   /codon_start=1
FT                   /transl_table=11
FT                   /locus_tag="PQBR44_0168"
FT                   /product="hypothetical protein"
FT                   /protein_id="CEK42691.1"
FT                   /translation="MARALILTDVASEAFHTQQILSDFFDRVRACNTVAGAREEIAESK
FT                   PDLVIVFGLEGFSSQPFKALAQVITDTTPAMLMCVGPQVVGNGEPERSMIVIPPLNQTN
FT                   VVKAIHELGLAGIVNQSSLNKYCLPAN"
FT   CDS             55140..55772
FT                   /codon_start=1
FT                   /transl_table=11
FT                   /locus_tag="PQBR44_0169"
FT                   /product="hypothetical protein"
FT                   /note="SignalP-4.1 predicted a signal peptide"
FT                   /note="PSORTb-3.0 predicted location Periplasmic"
FT                   /protein_id="CEK42692.1"
FT                   /translation="MLKSLFSLTALCLAIAGCASKPEFQQKTYQYDSKEHSGAVAVTET
FT                   TNVPDEQCTERWRDERTYQPNGVQQITGFRIEIQILDHSPDTYGNLIKVELPSNHGRDV
FT                   LVRDFQKDKTLMVGVDKNGMVKQGDLFYFPEGYFVRAAQPQFKDENLSFCLAVDRTYVP
FT                   SAELNTPNPLIHMDRLNVRFNGKPGEEKTFNFGSVQPISVNVRAVPL"
FT   CDS             55862..56116
FT                   /codon_start=1
FT                   /transl_table=11
FT                   /locus_tag="PQBR44_0170"
FT                   /product="hypothetical protein"
FT                   /protein_id="CEK42693.1"
FT                   /translation="MGYYESMFETCRVSYPDGKDAFLIDVLCNGYTECHQVTAWAGVPE
FT                   VIEFDFDKYPATPKAKLDHATFGDVPALKLIMSKFANIL"
FT   CDS             56202..56594
FT                   /codon_start=1
FT                   /transl_table=11
FT                   /locus_tag="PQBR44_0171"
FT                   /product="hypothetical protein"
FT                   /protein_id="CEK42694.1"
FT                   /translation="MVAGADEPQAYHYALDGNKYELDIRESHRYQAAFKDGATKRDVCR
FT                   EAQYKTGLLLSLRSLPKAADGSQPVEVIGQVSTLDSLVAGKRFSCGQNQEVNMSNKAFS
FT                   DTVQVEPNRTKVVVIDGKYTVMLKVL"
FT   CDS             56848..57627
FT                   /codon_start=1
FT                   /transl_table=11
FT                   /locus_tag="PQBR44_0172"
FT                   /product="hypothetical protein"
FT                   /protein_id="CEK42695.1"
FT                   /translation="MWHYSRVDYLGPHAICIFCNRLLRSRKGIVISNGSEEAFAGPNCA
FT                   KKMLGPPEERLLDVTRLALLVVSDDDPTLPPAPSTLPSLKSVPQLGSVPRTQDQVRSPL
FT                   PPLDKIVQYLRLRCEFMSEFAHHRSQILTQAFDAYSRTGQLDEADRKRVAGTIRNAGEQ
FT                   NTVFSEANVMRCIGINHWLREALENTHADRREFLTAMLNKLHSQWHLTEAQLSAVNRWG
FT                   EWLRKKVHSFPHLDTQVFNGVVVPEFMKSKRQRNTKP"
FT   CDS             57744..59567
FT                   /codon_start=1
FT                   /transl_table=11
FT                   /locus_tag="PQBR44_0173"
FT                   /product="Chromosome (plasmid) partitioning protein ParB /
FT                   Stage 0 sporulation protein J"
FT                   /note="BLASTP-2.2.28 similarity to NP_942947.1
FT                   (partitioning protein)"
FT                   /note="InterProScan-5 predicted DOMAIN IPR003115
FT                   (ParB/Sulfiredoxin). InterProScan-5 predicted FAMILY
FT                   IPR022396 (ParB-related, ThiF-related cassette, ParB).
FT                   InterProScan-5 predicted DOMAIN IPR004437 (ParB/RepB/Spo0J
FT                   partition protein family)"
FT                   /note="PSORTb-3.0 predicted location Cytoplasmic"
FT                   /inference="similar to AA sequence:RefSeq:NP_942947.1"
FT                   /inference="protein motif:InterPro:IPR003115"
FT                   /inference="protein motif:InterPro:IPR022396"
FT                   /inference="protein motif:InterPro:IPR004437"
FT                   /protein_id="CEK42696.1"
FT                   /translation="MTNLSLATTNVPHTQIDPALSGQRVACNLIRRNPKNDPRKGRNKA
FT                   RYAQMKESIRAEGVIQPILLRPVDNADYPYEVVYGNTRFDISVDLDISDIPAIIREMTD
FT                   VEARRAATIENIQRADLTPIEESYAAVTELADQNNDHEEACRTLGWSRSKLDARILLSK
FT                   CCDDVAEALVQGDIKLGHAELLAPMTHDDQRLICARIVERKMTVAATRERLIQLSGVIA
FT                   NAPFDTTACQGCEHNSSQFGDLFGTSLGEAKCQNRTCWEEKTSSLIKVKLIEAEQEYGI
FT                   VHTDLTLPDNGYVLLEDKGPNGVGINQFTACTACKSYGAVVSTKPGNEGHIIGGHCFNT
FT                   SCHNEHKTAYKALIASATAEPAANQSDNAQSLSPTGKAPTAATGPKSVTKPGANSPAKP
FT                   QEVKKAIKREAFTLFSQMGSQAIQANPSYSLAIAIVSMYLDMRSDLPSELLTRLQKALG
FT                   LPNGLFGHDRASTEAALAQKPAEELQGYLSQLAACTVFRRDGSDQFQKSIPGAQSIAFI
FT                   KAAGMDPVDHFQMTESYLKSLTKAGVVADCKASGFEAKYDEVKGAKEFAKLVMGKSDEI
FT                   IKAVLAFEEFSWKGYLPETMKISAYDGSGTV"
FT   CDS             59609..60082
FT                   /codon_start=1
FT                   /transl_table=11
FT                   /locus_tag="PQBR44_0174"
FT                   /product="hypothetical protein"
FT                   /note="InterProScan-5 predicted DOMAIN IPR022273
FT                   (ParB-related, ThiF-related cassette, protein E)"
FT                   /inference="protein motif:InterPro:IPR022273"
FT                   /protein_id="CEK42697.1"
FT                   /translation="MNTFLQSVGAVLTTGLKATVELHGLGDGKIKLLYTPDIGPTPEKS
FT                   SEAVVQLRSAIAKPMVVSGTPEEIEEAFAELITSKAAVVRRGLSALDEIERLATKAVDE
FT                   AKSKPAAKAASTAPAVSDNEDHDDETDSDADSDASGHPAPVAPEVTGNSALNF"
FT   CDS             60092..60304
FT                   /codon_start=1
FT                   /transl_table=11
FT                   /locus_tag="PQBR44_0175"
FT                   /product="hypothetical protein"
FT                   /protein_id="CEK42698.1"
FT                   /translation="MAVSILTLSRLFRFAGRDLPDPDPSMEPMDVLKHYARQFPRLNGG
FT                   KLIDPINEGDSQVYEFRQGNFGDRG"
FT   CDS             60680..61873
FT                   /codon_start=1
FT                   /transl_table=11
FT                   /locus_tag="PQBR44_0176"
FT                   /product="hypothetical protein"
FT                   /note="PSORTb-3.0 predicted location Cytoplasmic"
FT                   /protein_id="CEK42699.1"
FT                   /translation="MRSIESRVEFTREVAVPDAERIAYGLARKDIDITYASGIALSVAE
FT                   AGLLHDSVLAPILTQGADCGYDLVNATKTALDALWPQAQRECRNVEGGTVYTDQPFYSH
FT                   IQGNDFYLEACERNCFYLDWPELTQENLEMHILLTKTLDAMNTYLIPFHTPFTAFSCWG
FT                   QYTGGVSESYEAIKDDVTGKSHAEIVEVLKAHDDLDELGWLGMEMDADEMDDASVERAA
FT                   SLLWQMDDVERNFKYQLTYGPDVTDENRKAELGELLSQAREISRRNSRESGLAQVLSDA
FT                   LNSCISRVDGHQPVDALIAQAYGDSEELGGYENSPNRFFDCIWVLADERHKALHVEAVE
FT                   GFNADLEECADVTVKLPLNTGVLVAQVTVPIMERTSQCLELLRRIQLSLEVPANAQQ"
FT   CDS             61860..62558
FT                   /codon_start=1
FT                   /transl_table=11
FT                   /locus_tag="PQBR44_0177"
FT                   /product="hypothetical protein"
FT                   /note="InterProScan-5 predicted FAMILY IPR022280
FT                   (ParB-related, ThiF-related cassette, protein B)"
FT                   /inference="protein motif:InterPro:IPR022280"
FT                   /protein_id="CEK42700.1"
FT                   /translation="MLNNDVTARALIAFHHTKTNRLDFTSHEVINSPVEGGFTLGAGRA
FT                   FSEEDKETLVDLLLNIDAGIEFIDTRILIKSRSLLAWYNPPQVIDVLFRDAVHKAPIPG
FT                   LIFIASQGKLRCFAFKGKGRPTPDTKLFLAPMGNMYSSGSFCSGNCDVPKDNTIASIPG
FT                   WERFVLQCVNTHMGIKVLKTPTNYEEVIAFYKKLSDTSAKNFPAAQLLPMLAKGVQLTL
FT                   KDAVVTGGEE"
FT   CDS             62822..63331
FT                   /codon_start=1
FT                   /transl_table=11
FT                   /locus_tag="PQBR44_0178"
FT                   /product="UBA/THIF-type NAD/FAD binding fold"
FT                   /note="BLASTP-2.2.28 similarity to NP_942941.1
FT                   (nucleotide-binding protein)"
FT                   /inference="similar to AA sequence:RefSeq:NP_942941.1"
FT                   /protein_id="CEK42701.1"
FT                   /translation="MALANRYNLNLGLDWVGLPYRFPCEETRFSIAKADLLISCVDVNS
FT                   ARLAIGNSEGDFKHNAMWLDMGNGHRHGQVVFGGLRAKDRKKFPCVLDHYPEIADMADN
FT                   HTKSCSAAESIAAQDCLVNRTVATAAMNVVWEMIRTGSTNRNWITVSLETGEQQTYPFP
FT                   PQNSDS"
FT   CDS             63813..65210
FT                   /codon_start=1
FT                   /transl_table=11
FT                   /locus_tag="PQBR44_0179"
FT                   /product="Exodeoxyribonuclease I (EC 3.1.11.1)"
FT                   /note="BLASTP-2.2.28 similarity to NP_778103.1 (exonuclease
FT                   I)"
FT                   /note="InterProScan-5 predicted DOMAIN IPR012337
FT                   (Ribonuclease H-like domain). InterProScan-5 predicted
FT                   DOMAIN IPR013620 (Exonuclease C-terminal)"
FT                   /note="PSORTb-3.0 predicted location Cytoplasmic"
FT                   /inference="similar to AA sequence:RefSeq:NP_778103.1"
FT                   /inference="protein motif:InterPro:IPR012337"
FT                   /inference="protein motif:InterPro:IPR013620"
FT                   /protein_id="CEK42702.1"
FT                   /translation="MPLAIHFYDAITAGKSPAEGQIVRYDSLMCEESLTPQVMEMMVGL
FT                   RSDVHVDLEAAANSELGSMDLLSGHSELECARTVHRHFTRPNCLHIGLGNTTRVDPFLR
FT                   STFYRNLLPFPCIGLPGNSYYLDLETMLRAINILRPDEYPWADSPDPTNTQSFHHFLMW
FT                   GANVSGENRAVRLRDLLADTHASCPKLVGHALKHSSLQSIKSALGLEQGEVSDLESATP
FT                   VYLVHQSLQAPKGFILGLPVGVDITYPDILYVADLESDISQLCNPAITSYQSFVRNPSS
FT                   NPNGPLVRISLSRFPFCAPLSAIRPADAARLSIDIGLVKRRIAQLRSATLLPSRLKETP
FT                   VLHLSSQPSDVFHRMWAGDFSPKDQVLMQELHQAPMGEWLNLAVGASDGRIYELVVRLL
FT                   GGIAPEILTSDQRSEVDGYTQSRFSKNSAPPLWVAELLKQAQDGNEASSAAVGLMQLHK
FT                   RITRNIG"
FT   CDS             65322..65972
FT                   /codon_start=1
FT                   /transl_table=11
FT                   /locus_tag="PQBR44_0180"
FT                   /product="hypothetical protein"
FT                   /note="PSORTb-3.0 predicted location Cytoplasmic"
FT                   /protein_id="CEK42703.1"
FT                   /translation="MHFVESEKFRGVDESYRQFLLKQDDRDDFLLETGAIDQGGVRQDW
FT                   AQVRFALIRAGMWMQLVQHQDHLRESLLQAGCATGVPLIDQVAADIYERLMKAHEPGNE
FT                   LRRVVLAGDVGVNDAEIFKTFDHLFQNRMPDEIYVSDEPGVAEMVHKYALARYIPLRVF
FT                   TSADQDCADQMLAKGTHVFTISVEAESDSSLTNRLLQLAAEQGKVFHRFPWVS"
FT   CDS             66003..66953
FT                   /codon_start=1
FT                   /transl_table=11
FT                   /locus_tag="PQBR44_0181"
FT                   /product="hypothetical protein"
FT                   /protein_id="CEK42704.1"
FT                   /translation="MLSLCGCAADPAWVVAPPKAICFEHADKKCIGDMIAKSVETEHPG
FT                   SVRDSAIRSTTALTLGAGIPTPQLLVDLKTQSETLMCLRPDSDFVSAGQAINAAREKRF
FT                   DSALDEALSVKDPEAQVLALRHIASLASRSSDVKAIGRSLNTLNSVDQPAYMDALQQRL
FT                   LTLLATGDIERANTLRDVLLDFYAKRPGSTIELAQIAISYATTGHIEDANVFLKRAAGL
FT                   VKELNSKDIGVLFGLVIKASQGVYPPPQDFYEFSSDAMRLQAYVQLAILFDRSGQTGYA
FT                   HRVASDMARFAQKSSFRVDGRDATNAFSKVLIEAM"
FT   CDS             67111..68220
FT                   /codon_start=1
FT                   /transl_table=11
FT                   /locus_tag="PQBR44_0182"
FT                   /product="DNA polymerase III beta subunit (EC 2.7.7.7)"
FT                   /note="BLASTP-2.2.28 similarity to NP_715651.1 (DNA
FT                   polymerase III beta subunit DnaN)"
FT                   /note="InterProScan-5 predicted FAMILY IPR001001 (DNA
FT                   polymerase III, beta chain). InterProScan-5 predicted
FT                   DOMAIN IPR022634 (DNA polymerase III, beta chain,
FT                   N-terminal). InterProScan-5 predicted DOMAIN IPR022635 (DNA
FT                   polymerase III, beta chain, C-terminal). InterProScan-5
FT                   predicted DOMAIN IPR022637 (DNA polymerase III, beta chain,
FT                   central)"
FT                   /note="PSORTb-3.0 predicted location Cytoplasmic"
FT                   /inference="similar to AA sequence:RefSeq:NP_715651.1"
FT                   /inference="protein motif:InterPro:IPR001001"
FT                   /inference="protein motif:InterPro:IPR022634"
FT                   /inference="protein motif:InterPro:IPR022635"
FT                   /inference="protein motif:InterPro:IPR022637"
FT                   /protein_id="CEK42705.1"
FT                   /translation="MKFSIKCSDLAHYLKTVARVPQRKATDVYGHFLIHVDASGLVLSA
FT                   HNGQKQMSLTIPADLFTLQGDGFAVCVPAVKFDQVVSALAKDAMVSIQFAEPKLVISAA
FT                   RSRFTLATIPADHFPVMEFTADQSKGELNIAGSTLSTAVHQVGFCAARNDVRVMLNGIL
FT                   FDFQQGLMTLAAADGLRLGVTEVPVTGEPMQNFILPSSCIEDVCQFVGTGSVRVSTSGS
FT                   MARFTREGGVLHTKLVEGKFPDYRKLLAAAEQGDVARIVRDEFAGAMARVGLLSEGAVS
FT                   LVRLAVSAESISIQSVGGKAEDLADDVLACDYNAEPLEIGFNGQLAGEIVRSLGAAEID
FT                   VIFSGAASGTLLRARDLPSHSFVLMPVRL"
FT   CDS             68243..69841
FT                   /codon_start=1
FT                   /transl_table=11
FT                   /locus_tag="PQBR44_0183"
FT                   /product="RNA polymerase sigma factor RpoD"
FT                   /note="BLASTP-2.2.28 similarity to NP_898516.1 (type II
FT                   alternative RNA polymerase sigma factor)"
FT                   /note="InterProScan-5 predicted DOMAIN IPR000943 (RNA
FT                   polymerase sigma-70). InterProScan-5 predicted DOMAIN
FT                   IPR011991 (Winged helix-turn-helix DNA-binding domain).
FT                   InterProScan-5 predicted DOMAIN IPR007630 (RNA polymerase
FT                   sigma-70 region 4). InterProScan-5 predicted DOMAIN
FT                   IPR013325 (RNA polymerase sigma factor, region 2).
FT                   InterProScan-5 predicted DOMAIN IPR013324 (RNA polymerase
FT                   sigma factor, region 3/4)"
FT                   /note="PSORTb-3.0 predicted location Cytoplasmic"
FT                   /inference="similar to AA sequence:RefSeq:NP_898516.1"
FT                   /inference="protein motif:InterPro:IPR000943"
FT                   /inference="protein motif:InterPro:IPR011991"
FT                   /inference="protein motif:InterPro:IPR007630"
FT                   /inference="protein motif:InterPro:IPR013325"
FT                   /inference="protein motif:InterPro:IPR013324"
FT                   /protein_id="CEK42706.1"
FT                   /translation="MSNVAIQLSTQHQSPAEPRIGRGFDLPTQTPALPSLDGPKGLLSA
FT                   QDEQALGFRILMGQLDLVRALAVDTSIVSSMVKEIWDAMGEKDKVDKAVALIYHDGAWL
FT                   RVGTLPEGDYSAKEAHKNAKAIADQKFASLVRRKLNTIRTLISELRGYAAEGMDGTLFS
FT                   AAVRDELRLKLAEIVPYDYILNRAADQFRVNCKELSARTRDLIKFICDEVRISKIKVEG
FT                   IISGNWTSPKLIPALLISGGYELKLFPPAAMKKLRLGITSRQQAILDAASTGEAPAIDI
FT                   LSAWSVFNRVDRDIEKCADIFTNANVRLVEQQIGRFRFADKEIARSAANMGLTRAVYRF
FT                   APEMGFRFSTIALTWINVSISRDLADQESIRLPEGMHKHRRMISNMLRDQPNVSINSLA
FT                   EATKLEQDVVRDLVHFAGGQRSIDTAFQGTDSSDADGLHELLADTNNDFMSEIEDDSMR
FT                   QFVESALGDVLTQREIFVIVNRFGMGDAREKTLAELSVEMNLSKERVRQLEIQALSKIR
FT                   DSEFAETLLEMWGDM"
FT   CDS             complement(69933..70064)
FT                   /codon_start=1
FT                   /transl_table=11
FT                   /locus_tag="PQBR44_0184"
FT                   /product="hypothetical protein"
FT                   /protein_id="CEK42707.1"
FT                   /translation="MRHLHPPDETVTTQSLIRWIPTKQSMHLMAIKDTFETDDRIVK"
FT   CDS             complement(70158..70613)
FT                   /codon_start=1
FT                   /transl_table=11
FT                   /locus_tag="PQBR44_0185"
FT                   /product="hypothetical protein"
FT                   /note="PHOBIUS-1.01 predicted 1 transmembrane regions"
FT                   /note="PSORTb-3.0 predicted location Cytoplasmic"
FT                   /protein_id="CEK42708.1"
FT                   /translation="MIDVPSNLIWIVGLVLLVIALAFLWNLKLSNHASEAQHYEHPPEL
FT                   SHPVNEVRRYKGMPVLAPAPPPVEIILETETVTVEEIKTEESKIDNLNEVPDCEDAERM
FT                   LSLAWKLEVNGDFEGRDEFAGMVVENQDASPRQRDRAQAMLRRDSMA"
FT   CDS             70735..71283
FT                   /codon_start=1
FT                   /transl_table=11
FT                   /locus_tag="PQBR44_0186"
FT                   /product="hypothetical protein"
FT                   /protein_id="CEK42709.1"
FT                   /translation="MNTVRSEQTQSISLPVNFNGALNVTLPAHVNAEEFCAMALAQFKQ
FT                   LLQAETAMGETGEASFSFEGDVWSTEGQAQVGDLMFEVQHDLSMNVSGALVALKPRKGE
FT                   FGADRYRSRICAYVSEHDVYVTGRCPQTDAERVLVLVRMDASDPTVHVMNPSFDEDMSL
FT                   DGQAPLVSVPFRGMSFALN"
FT   CDS             71747..72748
FT                   /codon_start=1
FT                   /transl_table=11
FT                   /locus_tag="PQBR44_0187"
FT                   /product="hypothetical protein"
FT                   /note="InterProScan-5 predicted CONSERVED_SITE IPR006311
FT                   (Twin-arginine translocation pathway, signal sequence)"
FT                   /inference="protein motif:InterPro:IPR006311"
FT                   /protein_id="CEK42710.1"
FT                   /translation="MTTRREFNKLSAVTALAAASGLGLGLKPEDAEAAVTSLATLLVID
FT                   PVTLSYMVYGPCCWWCEDYLIVSHYQPVAICEVIKGGGDTALGQPISGPLSAGTDNNDY
FT                   TSMHVRLWEIPDWALDIAMAYQSCKLCGPDMARTSNVGLTNILDVCGAASNVLQSKALN
FT                   AFNQALPSCFPKMIYDTEFDPTWNTGCRDIGVASALGMVACTNPLTSSVSLFGSEICIG
FT                   TRWGALYPRQMADHDDNAAIAAGKAAYRAIHVSGFSVGSFPFNASLSVGKLQQTSPGVT
FT                   VGFEAGSFLLDTQMRLWPVSLEEIYTFVWWVPVVCCKSYDEIMGFCTPQTCG"
FT   CDS             72892..73104
FT                   /codon_start=1
FT                   /transl_table=11
FT                   /locus_tag="PQBR44_0188"
FT                   /product="hypothetical protein"
FT                   /protein_id="CEK42711.1"
FT                   /translation="MGPQTLLRAEFPPADYPVDSDQQLQFLLDLIATSNPGALDLIHEV
FT                   ASRCVEDQRTAIGNLLRSAPNRHNN"
FT   CDS             complement(73143..74078)
FT                   /codon_start=1
FT                   /transl_table=11
FT                   /locus_tag="PQBR44_0189"
FT                   /product="Chemotaxis protein methyltransferase CheR (EC
FT                   2.1.1.80)"
FT                   /note="BLASTP-2.2.28 similarity to NP_623036.1
FT                   (methylesterase CheB/methylase CheR)"
FT                   /note="InterProScan-5 predicted DOMAIN IPR000673 (Signal
FT                   transduction response regulator, chemotaxis,
FT                   protein-glutamate methylesterase)"
FT                   /note="PSORTb-3.0 predicted location Cytoplasmic"
FT                   /inference="similar to AA sequence:RefSeq:NP_623036.1"
FT                   /inference="protein motif:InterPro:IPR000673"
FT                   /protein_id="CEK42712.1"
FT                   /translation="MRVGVVSTDEVQKALFTELLAPLVGDLIMYDVSHAKDGDLEISNA
FT                   HILLIDMADSNVVECEEVMEALGREEPICLVHDKNLYAMAQRDRISWRNRTIEEIKLAL
FT                   PDLANELDEKKDEADNKNVPDLWIIGASSGGPQALRQFFGDLPRMPISIFVAQHMSEAG
FT                   YSQMLARLKDVAPGWGVQSAESGMKIKPNSVYLVPRDNTIVINAGVIHLQPYSAQSVSF
FT                   NPCIDAVIRSVFDCHPHLGVIILSGMGMDGSGGIRTIKGKAKMIMAQDHESSGAKSMPD
FT                   TARNTGAVQYSANPEGLARKLAQIYGQKTF"
FT   CDS             complement(74075..79915)
FT                   /codon_start=1
FT                   /transl_table=11
FT                   /locus_tag="PQBR44_0190"
FT                   /product="Signal transduction histidine kinase CheA (EC
FT                   2.7.3.-)"
FT                   /note="BLASTP-2.2.28 similarity to NP_249104.1 (component
FT                   of chemotactic signal transduction system)"
FT                   /note="InterProScan-5 predicted DOMAIN IPR004358 (Signal
FT                   transduction histidine kinase-related protein, C-terminal).
FT                   InterProScan-5 predicted DOMAIN IPR002545 (CheW-like
FT                   protein). InterProScan-5 predicted DOMAIN IPR001789 (Signal
FT                   transduction response regulator, receiver domain).
FT                   InterProScan-5 predicted DOMAIN IPR003594 (Histidine
FT                   kinase-like ATPase, C-terminal domain). InterProScan-5
FT                   predicted DOMAIN IPR008207 (Signal transduction histidine
FT                   kinase, phosphotransfer (Hpt) domain). InterProScan-5
FT                   predicted DOMAIN IPR005467 (Signal transduction histidine
FT                   kinase, core). InterProScan-5 predicted DOMAIN IPR011006
FT                   (CheY-like superfamily)"
FT                   /note="PSORTb-3.0 predicted location Cytoplasmic"
FT                   /inference="similar to AA sequence:RefSeq:NP_249104.1"
FT                   /inference="protein motif:InterPro:IPR004358"
FT                   /inference="protein motif:InterPro:IPR002545"
FT                   /inference="protein motif:InterPro:IPR001789"
FT                   /inference="protein motif:InterPro:IPR003594"
FT                   /inference="protein motif:InterPro:IPR008207"
FT                   /inference="protein motif:InterPro:IPR005467"
FT                   /inference="protein motif:InterPro:IPR011006"
FT                   /protein_id="CEK42713.1"
FT                   /translation="MSNKLRIAQLTWLRAPIQKSVDTTKLQLEVFNKKSKALASPPPDA
FT                   EPVWFENQKKDRDAAFKNVEIEVKHIHAALDVAECIGGSALALEVKIIVTNIADHRLAQ
FT                   EKIEQALVSIMGSLLTIPKFLGMVVDGAPDSAGILAKQINELRELRGVPLLEEDNLLPP
FT                   DVEFVYVEPPHRNRDVSDDERQDVFGRSPKRFQTAFSAYMTNQNKAAVIELRDILRELQ
FT                   VVTSDLEVGCFWWVGECLTEALACGAIRAAGDTLSKIRMLSVAIQKAESDGEDGAKATL
FT                   GVTRFKSLLSVLSMSAKLPQSIEDVLAVFNVRKTVDATSLAELQARIETASADSIKDVV
FT                   VELKPLLETSMVSLGRAIISKSPLTFDAQIATFRASIRQVASVFYMVNESEMAAVAAQS
FT                   LARVEKVSTVDGFTTEVIEKLKSDFMFLDEHIRRLDSNESIQSLRIPGVKPDVIASVVE
FT                   QSIKELAITRRSITDHLDSGAGIEDLRSGLNCLVGASAALSFTGLTRAGLVLNGSCQGF
FT                   LSQMTEQGIKGSTAVDMSARALVAVESYLAAILAGMAPSPTLMTRAEEALSELNIQVEH
FT                   VDVVSPSELMEKFEAAIATDEVNESDENHFLSEIFELRKIFEPVLLKPDVRDRKTMEQL
FT                   YKAADRLAMGAKLYGFDSFHRLARAMGTFSQTVNNHSRDEGFNRTEADALVVSSLQMIF
FT                   RCMDEYSARGKVSIFTRDMEKALLAQSDPGIVQALDEPQITNHDVNQNPDSSDTSSVLV
FT                   GELVELDTVTELREYPEGIDGGHIELYREEFVLYHGILLSFSEASQPHLSRDICRAAHS
FT                   IHGISGSVNCEVLHEVYGVLESRFEVLFTAGKALTADDISVLTDVLAQTHKYMLDFPWV
FT                   SETSRLGAWVTMAASIGDDIEEAEFTEMPAAIAKQPTEQKVEVFARHNKSEGDSEEKKI
FT                   PHAESFLTNDTGPTHGERVEAVTIQASMEIPPEYNEDFQFYLDEAEDVFPDLESNVAAW
FT                   LEDMNDKDLVLTIKRNMHTLKGAALMAEAQSIAAITHSMESLFESLSIKLINPSPACAQ
FT                   LVMLVMQAITAMTEDVKKGRGYPIPRALIQCLEQSVNTNTIDLSLLHSDQAIPGAQLEA
FT                   QIQTVIPSEPVLEPATEDQTSLEQPHDTGEVPEQMPEVTFLDEVSADQAETKPARKKRG
FT                   GRGKGGRGQASTAAAEMETAGEYGPAVREDSVQGGINNEEITTDDAEQATVLNIPQAPE
FT                   QLIQSDDIVAKESTADQNPVQESQPQRETDDQNQIAPSKKISHAKSFEDDPVRAEYARQ
FT                   ASEAFDRLYTIKMDSDIEVEQPIVSNAVLDLLGREQAQASNEGKKSNGGTSEKIRVELH
FT                   LLEAAAERASELVAVRYRLSALNEEAHIRLTGARELLEANSLQHGQLTTALRSFFNNQP
FT                   QARKFEDAAEADLERFNDLSAMHVAMGAQVDEVREQVHEIFSYIRQMRNALYELDPALI
FT                   GLQRDLLHSRLVPFLNARQKLTGAAKTAAKATGKEVEATMAGEEVIMDKMMLDAISDPL
FT                   THIIRNAIDHGIEPPAERLRLGKPELGSVNIKASRRAKHIVLEISDDGRGIDVEAVHRK
FT                   AIEMKIISNSDQLSRAEIMRLITHSGFSTAAKLTHVSGRGVGMDIVATTVEGLGGRLYI
FT                   ESEEGIGTRFLIELPFTIGSNKAMIVSSGSQWFAIQSYSMVQVLLVSRSSLAAQRAANG
FT                   FATVTYDDRSFDVVHLADLVAMPDSRSADQKGGDVTVILCQQGDERIAIEVAEVDSMPE
FT                   IHIRKLEGMLANVRGLVGETEMQDGSPVFVLDVMEMARLNLKQGSKGYQVRQNRVRSLK
FT                   REKKPTVLVVDDSRSYRSQLERIFTGFGYTVITAVDGQNALHKLGLIDKPDLMLVDVEM
FT                   PNMNGFEFTEAIRRKPEFDDTPIIMITTRTGLEEKAMRAGVTKYLLKPCDAPSLQQAVA
FT                   QIKAQKSMEESAA"
FT   CDS             complement(79908..80699)
FT                   /codon_start=1
FT                   /transl_table=11
FT                   /locus_tag="PQBR44_0191"
FT                   /product="Chemotaxis protein methyltransferase CheR (EC
FT                   2.1.1.80)"
FT                   /note="BLASTP-2.2.28 similarity to NP_953264.1 (protein
FT                   glutamate methyltransferase CheR associated with MCPs of
FT                   class 40H)"
FT                   /note="InterProScan-5 predicted DOMAIN IPR000780 (MCP
FT                   methyltransferase, CheR-type). InterProScan-5 predicted
FT                   DOMAIN IPR022642 (MCP methyltransferase, CheR-type,
FT                   SAM-binding domain, C-terminal). InterProScan-5 predicted
FT                   DOMAIN IPR029063 (S-adenosyl-L-methionine-dependent
FT                   methyltransferase-like)"
FT                   /note="PSORTb-3.0 predicted location Cytoplasmic"
FT                   /inference="similar to AA sequence:RefSeq:NP_953264.1"
FT                   /inference="protein motif:InterPro:IPR000780"
FT                   /inference="protein motif:InterPro:IPR022642"
FT                   /inference="protein motif:InterPro:IPR029063"
FT                   /protein_id="CEK42714.1"
FT                   /translation="MNSLDAPAELDIFDRWLVTIEARFSIQIDANRQGAFKSALTRFVE
FT                   SIGMDLESLDERRKSGRVDAETWSMLLHLATNHETRFFRSLPATERIVKLCEGITSPRI
FT                   LSVGCSSGEEPFSIASALLDAGHPTFRVHGTDVSSVCINTAREGLYPRHEGVGLLAAAP
FT                   TRGNKMRFHRFVREMVTFEEHNILQDRPVQLANPNIVITQNMLIYYRTDTRYEILDRLS
FT                   AMLVPGGHLITGPGETLNWSHPFMTRIPNSNPNVFQRSVDV"
FT   CDS             complement(80702..82693)
FT                   /codon_start=1
FT                   /transl_table=11
FT                   /locus_tag="PQBR44_0192"
FT                   /product="hypothetical protein"
FT                   /note="BLASTP-2.2.28 similarity to NP_747091.1
FT                   (methyl-accepting chemotaxis sensory transducer)"
FT                   /note="InterProScan-5 predicted DOMAIN IPR004089
FT                   (Methyl-accepting chemotaxis protein (MCP) signalling
FT                   domain)"
FT                   /note="PSORTb-3.0 predicted location OuterMembrane"
FT                   /inference="similar to AA sequence:RefSeq:NP_747091.1"
FT                   /inference="protein motif:InterPro:IPR004089"
FT                   /protein_id="CEK42715.1"
FT                   /translation="MSNNSSIVSLATIMVLLSGGAAGYTGYQFLKNNTQQGFLLKASYQ
FT                   AQTSAMQAIYLAERAATDSSYNSDMANLENVVEKAFAALRNGDPVRGIEPAPPVVLANL
FT                   ESLQKVWAEISPSISQIVSQRTVTDQYSRTLADTQRTAAEALKAAKEARASLEASSAGP
FT                   QIKGQLAKAVSSLEEGQQALSSDGAINSDTLRAAASAFSQYVTTLARLGQSLPKDQDFM
FT                   TPLVKSYREAESVVRLVQKTIDNASGVSENIPHAKTIWNVRDRVSSSAASLIGSVEALP
FT                   DSRPMGITIVAGLGGLTLLLSIISMLMMRSITSSRTESIETQGRHQEVSISTRSKHLKL
FT                   LLDEIELVGQGKLNTRLTEDNEATRDIAKGLNKTFGNFATILDEVKETIIGLSAATEQT
FT                   LITEQNVAQNRGEQDKAIEHISQLFGDLSQFINQIEDMTLETQQISDDMVQKVASGESS
FT                   VTQVHDNILELQQQTLSIQHRSKHMIESFQVLETIAQVVAEVASRAAMLSFNANLMADE
FT                   LQDKGQSIRIANAAKAMSRLSEETKDAVVQINVQLKTMNDAARENQSAVDRAQRETDKL
FT                   RDRSNVAQDALKDIKDLAGNLTLGAQRATEDTKQLKAKSSDVGDLVDSVNQYSADNSAA
FT                   SEQTAVAIKNVNRQAQDLQSTIAQFSKD"
FT   CDS             complement(82716..82916)
FT                   /codon_start=1
FT                   /transl_table=11
FT                   /locus_tag="PQBR44_0193"
FT                   /product="hypothetical protein"
FT                   /protein_id="CEK42716.1"
FT                   /translation="MALVVDEICEFLLASELRDCDQSEFMIPPGLGKSMRKAVTARGRT
FT                   WALIDLPALIADDKLQNVDLT"
FT   CDS             complement(83194..83574)
FT                   /codon_start=1
FT                   /transl_table=11
FT                   /locus_tag="PQBR44_0194"
FT                   /product="twitching motility protein PilG"
FT                   /note="BLASTP-2.2.28 similarity to NP_643411.1 (pilus
FT                   protein)"
FT                   /note="InterProScan-5 predicted DOMAIN IPR001789 (Signal
FT                   transduction response regulator, receiver domain).
FT                   InterProScan-5 predicted DOMAIN IPR011006 (CheY-like
FT                   superfamily)"
FT                   /note="PSORTb-3.0 predicted location Cytoplasmic"
FT                   /inference="similar to AA sequence:RefSeq:NP_643411.1"
FT                   /inference="protein motif:InterPro:IPR001789"
FT                   /inference="protein motif:InterPro:IPR011006"
FT                   /protein_id="CEK42717.1"
FT                   /translation="MPKIRSVCIVDDAGGMRKLGITLLEKLGYEVHVAEDGYKALAVIR
FT                   ETNPDACFIDREMPQLDGLRLIELLRGWKDWGDKPIAMLSGASSVFDQQSGLISGADLY
FT                   LTKPFTRAKLEQALTEMDELLE"
FT   CDS             83694..84371
FT                   /codon_start=1
FT                   /transl_table=11
FT                   /locus_tag="PQBR44_0195"
FT                   /product="hypothetical protein"
FT                   /note="PSORTb-3.0 predicted location Cytoplasmic"
FT                   /protein_id="CEK42718.1"
FT                   /translation="MPSKTNHRSAFASDPKFLERLAKQGLTPNTQTAATPRSEINAQPS
FT                   GRTGESKATTRMRKVRDANMDGRNDRFEFDTLTKSLCAFFPGALLLGLNVMLRVHDAKS
FT                   TSLKATWVKRIEAMKLEGMPVFKEWLARAEYPVIVEEIYITPEVRLLDHESVAAACKPI
FT                   LDAFVVNGFLPDDNGHFIAHPLAFTERGQNPGLLIRFKPTPKPWGLIDDDTMLRARTSM
FT                   LGN"
FT   CDS             84539..85399
FT                   /codon_start=1
FT                   /transl_table=11
FT                   /locus_tag="PQBR44_0196"
FT                   /product="Chromosome (plasmid) partitioning protein ParB /
FT                   Stage 0 sporulation protein J"
FT                   /note="BLASTP-2.2.28 similarity to NP_232398.1 (ParB family
FT                   protein)"
FT                   /note="InterProScan-5 predicted DOMAIN IPR003115
FT                   (ParB/Sulfiredoxin). InterProScan-5 predicted DOMAIN
FT                   IPR004437 (ParB/RepB/Spo0J partition protein family).
FT                   InterProScan-5 predicted DOMAIN IPR013741 (Transcriptional
FT                   repressor protein KorB)"
FT                   /note="PSORTb-3.0 predicted location Cytoplasmic"
FT                   /inference="similar to AA sequence:RefSeq:NP_232398.1"
FT                   /inference="protein motif:InterPro:IPR003115"
FT                   /inference="protein motif:InterPro:IPR004437"
FT                   /inference="protein motif:InterPro:IPR013741"
FT                   /protein_id="CEK42719.1"
FT                   /translation="MYQLDPKKLSCLGIQDVPTTLMNIEVERLHPGVWQKRKLFSEESL
FT                   DDLADSMKTTGTNVVPMIVCFRPDGDFSIIAGERRWRSGQRLGFRTLKCEVGAYSYEQA
FT                   AYISAVENLQRTDLNPIEEATSYNDLCTELNLSHGDLATQLGKSRSHISNYVRLLDLDI
FT                   RVRDSLISSRLSYGHARPLCSLKNKADQRNIAEKAVRFEWSVQKIQQAVNALTQRKPSP
FT                   VKLSDTDPDLKRLERDISEVTGLDCVVKRTPGGSWQLGFLAPESESFTGLLDRLGVRFD
FT                   SDLEN"
FT   CDS             85561..87183
FT                   /codon_start=1
FT                   /transl_table=11
FT                   /locus_tag="PQBR44_0197"
FT                   /product="Putative peptidoglycan bound protein (LPXTG
FT                   motif) Lmo1799 homolog"
FT                   /note="SignalP-4.1 predicted a signal peptide"
FT                   /note="PSORTb-3.0 predicted location OuterMembrane"
FT                   /protein_id="CEK42720.1"
FT                   /translation="MRNLFKLTLLAAALALSGCGSHASKPSELSTLEPQSQYDDRIQDA
FT                   LGAQKYTEAQMLYQRRFNDYQTQIDDLEKKRRDLDARLNARAYESGLADAPVSDTEAGR
FT                   IQEYQEASRASQSRVAEATSRMAIEQSLIENRRDKELLEADSKAAKLIADIEINAAKDL
FT                   SKVEDRINQDIEGRRSIDSAERLAESKRFDDQRFTLALANAEAERLAKERRDQESAALD
FT                   RARAEASMHVSAEEAKIAELQRQIGVIEANLVKVKGQDQLAIRTQESKLSFAQGEVDRL
FT                   AKISSELKTSASSAQVGLTPAGSDYVQAKNAEFSRARAEADVRKTQLIAEVKSQSARDK
FT                   NEITARARTELASLSANTEMAKADVIAPVVTGRAVYNGTMKPKAAPKIPAETQASPQKP
FT                   ATPVVKGAPVLTISRFEPKVDATPKVVTNDEIGGVVLAGGPRVSMPAAQASVAPLMVSP
FT                   KTRTIYDVYYVYKDEGSWTKFQQFLKAYGITDFEPTRNNKAGEFFIYCGRYYDKDEAAT
FT                   RVAYLNKTTATSNVKVRETQVPR"
FT   CDS             87330..88181
FT                   /codon_start=1
FT                   /transl_table=11
FT                   /locus_tag="PQBR44_0198"
FT                   /product="Chromosome (plasmid) partitioning protein ParA /
FT                   Sporulation initiation inhibitor protein Soj"
FT                   /note="BLASTP-2.2.28 similarity to NP_542932.1 (putative
FT                   ParA protein)"
FT                   /note="InterProScan-5 predicted DOMAIN IPR002586
FT                   (CobQ/CobB/MinD/ParA nucleotide binding domain).
FT                   InterProScan-5 predicted DOMAIN IPR027417 (P-loop
FT                   containing nucleoside triphosphate hydrolase)"
FT                   /note="PSORTb-3.0 predicted location Cytoplasmic"
FT                   /inference="similar to AA sequence:RefSeq:NP_542932.1"
FT                   /inference="protein motif:InterPro:IPR002586"
FT                   /inference="protein motif:InterPro:IPR027417"
FT                   /protein_id="CEK42721.1"
FT                   /translation="MSPKKRTHKPAKVIVIENQKGGVGKTTIAYHLSCYLAEQGYKTLA
FT                   IDLDGQGNLSSRFLDRSKRVGGCRSVHLFNDTAPDLKPLDTPDGVDLIYSIDRDVELFN
FT                   VERMDFDKALINFNENLDPMLDAYDYIVMDTPPAHGNKMSAASITSNYIFVPVEMAAFA
FT                   VTGVESVLETLAEIQRYVSDRLQVTGVICNRLRPVNSHTEALAELNAAGVNILTARLGT
FT                   NGAVDDALRDGVPVWKNKRTGAQRETAKSMVSLMQEICGYVGAKIQPPQAKAVAKQSGV
FT                   TK"
FT   CDS             88181..89392
FT                   /codon_start=1
FT                   /transl_table=11
FT                   /locus_tag="PQBR44_0199"
FT                   /product="Chromosome (plasmid) partitioning protein ParB /
FT                   Stage 0 sporulation protein J"
FT                   /note="BLASTP-2.2.28 similarity to NP_943505.1 (putative
FT                   partitioning protein ParB)"
FT                   /note="InterProScan-5 predicted DOMAIN IPR003115
FT                   (ParB/Sulfiredoxin). InterProScan-5 predicted DOMAIN
FT                   IPR013741 (Transcriptional repressor protein KorB).
FT                   InterProScan-5 predicted DOMAIN IPR004437 (ParB/RepB/Spo0J
FT                   partition protein family)"
FT                   /note="PSORTb-3.0 predicted location Cytoplasmic"
FT                   /inference="similar to AA sequence:RefSeq:NP_943505.1"
FT                   /inference="protein motif:InterPro:IPR003115"
FT                   /inference="protein motif:InterPro:IPR013741"
FT                   /inference="protein motif:InterPro:IPR004437"
FT                   /protein_id="CEK42722.1"
FT                   /translation="MARDLTRLKGLSSVNALTEGAQQGTVLELDPSQIRVEKQVRKKFR
FT                   NIEELARSMKEEQQSPIIVSPLDKNTNTYLLQKGERRLRAAMLIGEGFKIKAIVDPTIR
FT                   TKSKSTASQLAENIQREPLTPIEVAIALVDLREQMKEEGKKGTGRELADYCNKPESWVS
FT                   KHLALADLPDELAALIDDEITSDSELIQSLAKICELKPDLYLQLIDQARSEGGLSRSEA
FT                   RDHLKAAKGSPAPKQPSEPPHVTSQVNPLTTNQSGTEVEAGGVGQGGIETSDPQAQQSG
FT                   EDNLAKEQNGGGSLPKTPPPVTTPSEPGAGHTELNPTPPTARQQAKKLGKSEVREIPAD
FT                   QMVMQVRVCTDKKHFTGELLLNVVCGNPNKGMVSYLDGSKQQKALFDLDQIEIITIAQL
FT                   ASGD"
FT   CDS             complement(89753..89899)
FT                   /codon_start=1
FT                   /transl_table=11
FT                   /locus_tag="PQBR44_0200"
FT                   /product="hypothetical protein"
FT                   /protein_id="CEK42723.1"
FT                   /translation="MNGECERTHTQTSKSKQTDHMQVKAQMGNERGDGWMCKHQTTSRR
FT                   KQS"
FT   CDS             90035..90193
FT                   /codon_start=1
FT                   /transl_table=11
FT                   /locus_tag="PQBR44_0201"
FT                   /product="hypothetical protein"
FT                   /note="PSORTb-3.0 predicted location CytoplasmicMembrane"
FT                   /protein_id="CEK42724.1"
FT                   /translation="MFAAALCWLSALDAQFIVVYFARTTLRDVGLERFLCIYDFVWVPL
FT                   VQLFSRL"
FT   CDS             complement(90182..90340)
FT                   /codon_start=1
FT                   /transl_table=11
FT                   /locus_tag="PQBR44_0202"
FT                   /product="hypothetical protein"
FT                   /protein_id="CEK42725.1"
FT                   /translation="MRMRKTGKKITYDAKAVGTRIQEHDVPETQKALTRTPGPVGIAFA
FT                   WVPLLQP"
FT   CDS             90490..91746
FT                   /codon_start=1
FT                   /transl_table=11
FT                   /locus_tag="PQBR44_0203"
FT                   /product="DNA primase (EC 2.7.7.-), phage-associated"
FT                   /note="BLASTP-2.2.28 similarity to NP_758689.1 (putative
FT                   DNA primase)"
FT                   /note="PSORTb-3.0 predicted location Cytoplasmic"
FT                   /inference="similar to AA sequence:RefSeq:NP_758689.1"
FT                   /protein_id="CEK42726.1"
FT                   /translation="MSDSQKRLPLKDEVADIVKHAGGWLNVIERVAPILAPAIRHHGHG
FT                   VDCPFPERHREGGGRDSFRFSEKADHEGRAICSCNQDGWSQFDLLIQAGVGSNFVDVCK
FT                   EIKRAFGGGSEAYKAKEAPAPKRQRPRSTAEDNAIKAALMKQIVKDLLPLGHPDAAVGR
FT                   LYFRRRGIPLNKAIGDVKFHPALPYYRTRVENKVRIKELVGRFPAIVSAFRNGQGRVMN
FT                   LHRIFLTQDGFKLDHPLVSKPKKVCSGLDNWSKTPVAIATVPECRTLHICEGVEKGWAL
FT                   HLVMGESVRAANSCTSLPGLYVNRDEFDDVVLWADHDPYNEVSEKHGAGQTYMYKLFIE
FT                   LMRAGFRVCLMIPDTNPTKEAKGPDWEDIAVNEKVLEMPLTERFDYLRTRALEGGVFTP
FT                   TGHVKKISKETFLAEAKVA"
XX
SQ   Sequence 91834 BP; 20902 A; 24857 C; 24204 G; 21871 T; 0 other;
    tttgcatttt ctccaaggga gcccgcaggc cccatgaaat gaggcctcgt tgcgacagtt        60
    ttaattctct aaattcaggg catcagtcac aactcaaaaa tcgacctttc gactaatatc       120
    ttgtcttagc taataagggg cgatcagccc gaatgactat ggagagatca cgatgggtac       180
    cacgtatttc tggctgagaa gcccggccgg acttgccatc attgccttcg cattgatttt       240
    gccaaccctg gccatagcga cttggcttgg gaatacttct gattttctgg ctctactggt       300
    gggaattggg atcgctgcaa tacggcagct agcatggatg cgctggggtg atggatcaga       360
    ttagcttgtg aatcccgcgc gcgaaggtgt tgactccttt cgggcacgtt aaggtgtaga       420
    tatctggcca ctagcttcag ttggccgccc ttaactctgc ccggatatag cccgccctgg       480
    aggtgtaccg aatgttcgac atgaccctca aaacgccctt ccaaatgatc accgccctgt       540
    gcacttgcgg catgacaccc tgcgggttcc atttagctcc gtcagaggtt gccctttgag       600
    gatcctgact ctcaacctga tcggcaccta cttccatcag atcaaggcgg gcaccaaaac       660
    ctttgaattc cgactgcgga ctccctactg gcgaactcga ctggaagggc gcacttacga       720
    catggttcgg gtctgctggg gataccccaa aaagggggat gcagagcgag agatattaat       780
    cccatggctg gggtttgaag agcagacaat tgagcatgaa cactttggtg atctgccagt       840
    tgatgtcttc gcaatccgtg tgcgcgcaga ggggtctggc acggctagaa cgcattgata       900
    atgggctcac tcaacaaggg aacatcatca tcatgcacag cttcatctat agcctcggcg       960
    ccgttgttat tctgttagtg gccatgggta tgcaatatct ctcgcttacc tatggcgcag      1020
    tggttgaagg cttcatccgt gacagcttcg gctggatctc gatagtgctg gcgtttatct      1080
    ctggtggcgc cctcaccgcc ttggctgctg gtgaaaaacc atagcctgtt ttggatatgt      1140
    gacggtcgta cagggatgta gcctgtgcgg catagcaaat caggaggttg catgagccag      1200
    cactacgtta aggtctacca cgctcaaagc agctgcttag ttcgcgtcca actgggctgg      1260
    gaccggcctc tccaaggctt ttacatggtt gtcgagaagg atggcgagga aggtttggat      1320
    gagttcgatg aaggtatcgt ctacagcaac cttgacgacg tcgggcatcc atcagatctt      1380
    gcccacttca aagcgattgc ttcgaagctc tccatccaaa tacccgatgt catgtggcga      1440
    gctgcttatc ttgactcaca gcacaacacc atagacaacc gagtcttcta caacctggac      1500
    ggcgacctag tgtcgccgtt ctgactctac ttatgttttt cacgatcgtc acaccaatca      1560
    atgattgggt tgaatgggtt gaaggaaatg gaacagttca tcttgcaaga ctcccgcggg      1620
    ctgatcggta gccggataag ctggtggcgc gagggtggct catataccac tgacctcaat      1680
    caagctgagg ttttcacacg tgacgatgcg atgagtcagc acgcatcacg ttggagcgat      1740
    atcccttggc cgctggactt tgtcagacca cgacacgaga tggcggtgga cttccagtac      1800
    gtcactatcc attgggtccc aaggggcgga actgaacttt gctatgtcgc ggccaggttc      1860
    cactttgacg ggaacgacat cttctggctt agcggtgatg ctctgaccac tgatctgacg      1920
    aaagcctccg tctttacctt ggatgaagct ttttcccatt ttggtagcga agcctccgct      1980
    ttcactcggc agatctggcc taaggcttac gtcgatgcaa gggcacgccc tgttgcctcg      2040
    gcggtgacca tgtcggttga tgaagctctt gctggaactg gcatcacgct acagcgcccc      2100
    cttccccagc gccgaatgac gcccaagtgt ggaggctgtg gccaatttgt cactgctgat      2160
    caagctccga gcggcatctg ccgccactgc cgttgaggaa catccgagat ggaaatcccg      2220
    aatgaagagc gcgtactggc tcggtaccgc gaagtagtgt cagcacaggg gtgcttggaa      2280
    aatcacatcc ttgccaagtc ctctctgtac caacggctat taaaaggttt gcagccattg      2340
    gctattcgcc ccccgctaaa ccatagctat ccctggtaca gcgttgtcga gtctgacacg      2400
    ccagtccccc tgcctttcgg accaactgat tggacacctg agtgggatac acgccatggc      2460
    gttgcgatct gtcaggatgt ttgggaccgg cttcctggtg gtaatgacac tgatttctcc      2520
    gtgacattcc cgggctggga cgcgcttggt tttgtttggc gcatttggca ggccgatgag      2580
    gctgctgaga ccactacggc gcatcttgta tgctggcacc gagaagacat caccaagctc      2640
    acaactccag atctggtcga agctgagtgc cgttggcgtg cggagcgaga tgctagctgg      2700
    ttatctcgag ccggtcagat gagcaacgag gatttgaagg ccgctttcat cgcctcaggc      2760
    caggctggaa aggcaggctg tcgcttcaca tcgatcgttg ccgatcagca agttgcacat      2820
    ctcagattct tgtccaatga acggcaagcc aaaggtgaat cggtcgaatt cacggctgaa      2880
    gagatcgaag cccgggtagc tgcggacatg ctgagcctgc ttggtgatac atggttggtc      2940
    aaagacgggc agctatttca tcgtggctgg cagatccagc ggattacgcc tgctgtgcta      3000
    ggtcctgaac actacctggc gggtgcgagc tgacgaggat tcggtgatcc tgggctgttc      3060
    gaaataatcc tctctgcctg ctcgtggcac gctcggcctt gggggaacat ggcatcaata      3120
    cagccaaccg gactttcccc cgtgatcaat gttcaaaata cctcagcccc tgccaccact      3180
    ctgcccaatt gcccggtcag cccgctcgac cgcgtgacct tcacaccaaa cgaaatctcc      3240
    gaactcgccc cggtgatcag cgggactgtg ttccaggctc tcgataccaa cctcggcaac      3300
    tggcgcgttc gcattgtgcg tgaaggtgga cttttcccac acggggtgtc tgccaatgtc      3360
    tactcaaacc tcgggacgtt caaagtccac ggcgcattga atcccgatgc tcaacctgct      3420
    attgcttgag gctagcccga tgaagacaac taacgaagcc cagtctaccg gcctggcttt      3480
    catgcttgcc gccgccgccg gcattgcaaa gtccattggc gatcgacaaa aaagcgctgc      3540
    gcttaacgaa ttcctgatgt ccgcgatccg tctcaaaatg ggttttaacc ctgatgacgc      3600
    caaccgtctc aatgcgctca gtatgtgtac ctgcgtggga gtctttcgcc ccttcgacga      3660
    acatttctat gcccagtcct gcatctctgg tggcaccttc gctcgcatgt gggagaaggt      3720
    tcaaggctta aaaccgttca aggctgtgct ggcgggccag catggtgaaa tccagagcaa      3780
    catccgtgtg gccaccggcg tagctgtgct gctcgatggt aaagatgatg acgagatgat      3840
    gccccgctcc gatgacctgc aggtttggtg ggttacctcg gtggattgga acagcgactg      3900
    tatcaacctg agtcgttatc gcatgcgccc tgacgcacgt tatcccttca gtcgtaatga      3960
    cgctccagca cgtcgcctga agctttctcg cggcgactgg gaggctcata tggctgacgt      4020
    agccattgca aaggatgcat cctcacaagc tgcctaggct tctggcacaa cccggggccg      4080
    ctgatcattg tgttttctta ggagaactta tgaacgacca acgacgaatt cagctgatgc      4140
    tgcgcagccc gaaagccatg atggagtttg ccatcaatgg gagactgccc caggtgtaca      4200
    caccggccag cccactaatc actcttattg agtctgttcc tgtcagactt cggagccgaa      4260
    tcacttgcgt gaatattggt cccgaccttg gataccaagg cattcatcgt tttcaatccc      4320
    ttgcacaggc tctgaactgg ctgaagccga gctacacctc ggcttcatac ccgagcgagg      4380
    gttggcgcat gaagcgtttc actaaacaac tctcaattga cgatctggct gccttctgca      4440
    aaatccctgg gagtcttcta ccggccttga aaaacctgag gtagaggctt ctgccacgcg      4500
    attccccggc cgagtatggt ctccacaact tcggagacca tcgaatgcat actcaccaac      4560
    tacccattgc taaagcgccc gcttataccg ccccgcgttg gttgcaaccc taccgggacg      4620
    gtacccgcat cggacggtca caagccctgc aggcctatgg tgagatgtac tgcactgatg      4680
    gatctgctga cactgatggc gcgatcgaag agctgattgg tagctccaga accccaatga      4740
    tcccatatgc cagccgaact ggcacaaagc gcaatcttga cgctatgcga gcaaatggat      4800
    gggggctttt ggtgtctgca aaaggtgtcc tgcgcactga aggctttccg tacatgctgg      4860
    acaacggtgc ttggactgcc ttcacacagg gggaggtatt cgacgagcga gcttttggga      4920
    aggcttttga tctactaggt gagaatgcca aaatggtagt cgtgccagac atcgtcgctg      4980
    gcggcctgaa gtcccttgag ttctcactca agtggctcaa ccgaatccaa gggattccag      5040
    gcgtggcgct gctggcagtt caagacggga tggttcccga tgacttacgt gaccttctaa      5100
    atcctggagt tggtatcttt gttgggggct cgacagggtg gaagctgaaa actgcacata      5160
    gctggggcct cttggcgcgt cgtcggcgat gccacctcca tattggcagg gtgaatagcg      5220
    ctaagcgcat tctgctttgc tcagcggccg ctggtgctca ctctgtggat gggacttcgg      5280
    tgagcgtcta tgagaagacc tgcgctccac tcaccgccgc ggtgaactac ggcgaagcac      5340
    aagctgactt cctatcaccg aacggactcg ctttcgatgc ggcccctttc gactgtgcat      5400
    ggccaacaga tctagctcgg taggtggtgg cacacttttt gtgcctccat tatggcgggt      5460
    atagagagca gtcgtcggat aggcttgtcc acttcggcat ggctgacaca attttcagaa      5520
    ggacgacagg ccatgcgcca gtggactgaa gaacagtacc caatcatcac cacactagct      5580
    cggttggtta aagtcaatgc gttcgctggc accggcaaaa cgacgacttt gattggttac      5640
    gctgagaacc acccagacga gaagatcctc tacatcgctt acaacaccga ggtggccgct      5700
    gaagctcggc gccgttttcc tcgcaacgtg acttctatga cgtcccacgg ccttgcttac      5760
    ggccccctgg gcagccagta caaccacaag cgctgcaaca atattcggct cactgacgtg      5820
    gctaaggcga tgaatacgtc tgattggtcg atggctaagg atgttgttgg gatgctcaat      5880
    tcgtttatga gtagccctga cactgaaatt gctcatcatc acttggtgag attccgaggg      5940
    atctcactca acagccgtca agtccagcac gcccaactcg ttatcaggca tgccaatgtt      6000
    tactggaacc ggatgtgcga ccttcaggat cttgaagctc agatgccgca cgacggctat      6060
    ctgaaggcat ggctactcac taaccctgac atgagccgtc gatacaagac cattttgctt      6120
    gatgaggcgc aggacaccac gaagctgtta actcaattcg tgaggcagca gtatctgaat      6180
    ggttgcaaag tcatttttgt tggcgatcgc caccagcaac tctaccggtt ccgcggtgcg      6240
    gagaatgccc tagatgagcc gtggctcaag gatgccgagg ttcacactct ttcaaaaagc      6300
    ttccgctttg gctggggagc gagtcatgtc gccaatacaa tcctggccct caagggcgaa      6360
    agaacgctac tgcagggttt cgggcagcag acccagatca agtcgaagtt accggatggg      6420
    cttgagcacc gcacctacct ttatcggaca gtggctggtg ttatcgaccg ggcgctaatg      6480
    tgcctgcccg ccccgcagga gcctgacaac ggggagcgtg tgtattgggt cggaggaatc      6540
    aaaaaatacc aaatccagac cattctggac atgtactggt tttcgttgaa ccagacatca      6600
    aagatcaaga atttccagct cacacgtgac tataagagct ttcaggaata cgccgagatt      6660
    gcggaccaaa ccgaagatcc agaaatggtt cggatcatca aaatcctcaa gagctatggt      6720
    gattcgcttc ctgatctgat caagcgcttg gaacagatca ctgttgagca ggaaatggca      6780
    gcgacagtca cactttcaac agggcatggc tccaaaggtc ttgaatggcc ttacgttcag      6840
    ctcggtgatg actttaccta cgatcctttg gatgagcagg ctgcgaaaga tgatcctgat      6900
    cgccgcaatg acgagctcaa cctctactat gtggtctcga ccagagggat gaagatgctt      6960
    gctttaaaca cgatggtcat ttcgatgatg aagcacgcca aggatcgccg cgcaggattg      7020
    aattgaagtc actgctaatt cagcatccac ctgatggttt cactagccca ttttggatag      7080
    caggttatcg gtcgctgggt catcatcgga accaaaccca cgaattggca atgtcccgcc      7140
    catgccttct tcccgcctct cccagcaagc ctcattggtg caggtcattt catctgcggt      7200
    tgcactgtgt ggctggcagg tcctgttcag taaatcggga ccagggtggg cgtcagtacg      7260
    cgctagaaga ggcaaggtga caatcgcagt tgaggtacct agtgctggat cgagcaccga      7320
    atcggtatta gccaagcaga gagagttacg cggtgccggc attagaggta tgtggctttt      7380
    acctttccct gctttcactc cggcggctga tctaccagcc gcccatgtga cctggtcaga      7440
    agcgagcgga tacactgcct tgcttgccgg gtcgggtact ccttccggca ctcggagttt      7500
    taaccgattg agtgactggg cccagatatt acctcttcaa gatttcatca cctcggcgct      7560
    gaatggcgca ttgtggtttg gaacgctacg tgaggggaaa tcggcaattg tccgggttga      7620
    tggcgggttc accaaatgca ccacgtgccg cgcatggacc aatctctgct ctgctatcga      7680
    gatcatctct ccctaccgtg agtcgacatt tgctctctac ggccttgagc agatacctgc      7740
    tcatctactg ggcgagctgc tgcccaagga tcttcggtcc ttcaaagtgg gtgacatccg      7800
    caaacgttac caccaaccat ccaaggcttc agtggtgctg aatagctgca gcgtttgcag      7860
    tgcagtacag gacagggtgg ctatcaacga tctagagttt cgccaacaac caatcactca      7920
    gttccacatc aaggtgagca agcgattggc agtggccaca gccttattgc ccactgcgag      7980
    atggcgtgta tctagagagc cgtaagggtt ctgccactcc aatactgcct acatcctgtg      8040
    cccatcaaat acaggattta tcacatggca acgcctctag cgaacccggc caccccagag      8100
    ggtcacttgg ttgactctgc cgaaggcctt aaagacctta atgaatacga tcttatcgag      8160
    agcttggttt cccaacaccg gtaccaaaag gctctaattg agcgtgtgag cgaattgatg      8220
    tccgggagtg ggtaccacga aatcttgggg tatttcctcg ccggcgcgga tggcgaactg      8280
    gctttgcgca tgcgggcaac acctgagcta ttcgatgctg tagccgcggt aaaagcactt      8340
    gatgctgaat actggaatcg tgctttgaac cttacggatg tccgcgtctt catgccatcc      8400
    gcacgtcaga aggagtggga tcaacagatc gaaaaccgaa cgtgcttgcc attcgagaag      8460
    ctggcagttc gagacacact gcaatcctta ctggctagca gatctcgatt cctggccgag      8520
    caagtcgatg gcgtgttcca tgctttgtca cctaatcatg ttacgaattc acctgcagga      8580
    ttcggaaagc gcatgatcct cgagtacgcc cgctgcaagg ccacaggcaa tcccgagtct      8640
    gagaagactc gcctgattgc cgaccttcgg tatgtgatcg ccatgttgat gggccgggac      8700
    cgtacagttg gctcgaaccc aagagcgatg agctatgggt gcaacaaccc tggcaagtgg      8760
    atccttcttg acggcggggc tctgcgggtt cgctttcacc ttaccgggac agtgcatgtc      8820
    gaaattcacc ctgaaatggt ttggcagctc aaccaaatcc tggcctcgat ttaccccaac      8880
    gccatccctg acaggtttcg tcgcccgacc aaaacgcggg ctgttcacaa agactggccc      8940
    ctgatggaag tcccattgag cttcggtgct cttgcaatcg tttccaaact gaagcgccaa      9000
    agcatcaagc ctactggcgt ctggaccctt gacgtttcac gttttgaaat gaagttcatg      9060
    cctgaagcag aaatgatcat ccaggccatc ggcggcgcga aagttgacta ccaggagtat      9120
    gcctttccct acccggaggt gaatgaggta gtcgaccttg ttgtttccct tgggcgtctg      9180
    ccggagcaaa agacacacca gttctatggt acgggtgaaa ccttggcaaa ggaggtagta      9240
    gcaattgcag atatccggcc tggcgagacg gtatgcgagc ctagcgctgg ccaagctgga      9300
    atcgctcaat atctgcccgc aagccggacc acttgcgtcg aggtctccga ggttaactgt      9360
    ggaatcctcc gtaaatttga tttcaacctg gtcgtccaag ctgacttcct tacctgggct      9420
    ttgaacgctt catcttttga tgtcgtcgct atgaacccac cctattcaag tgggcgggcc      9480
    attgctcacc ttgagtcagc ctcattgatc gcacgtcggc gcatcgttgc gattctccca      9540
    gccagcctgc ggggtaagga catcttgcca ggctgggagc accaatggtc taaggtctat      9600
    gagggagagt tcaagggtac aggcgcttcg gtggctatcc ttcgagcgga tagggtctca      9660
    acttgagcat tcagaatcgt gcgccaatcc tgactgttct ggtagttagg cacactctgc      9720
    ctttttgttt gtatctaggg gttctggcac accctatctg caatgaacat gggtccactt      9780
    actaaggagt taacccatgc aaaacgttat caaagctgcc gcccttgccc tgtgcttcgc      9840
    catcgttacc ggctgctcag tgaaccctca gacaggcgaa cgggaattca accgcaccgc      9900
    gattggtaca accataggcg gggtggccgg tggcatcctg ggtgcagcag tagggggcga      9960
    acgtggtgct ttggtgggca ttgcagctgg cgcagcgctc ggtggcggta cgggctactg     10020
    gatggataag cgatcggcga agctgaaaga agagcttcgc cagaagggta tggatgcaac     10080
    gaccagtctc gacccagtca ctggccgtca aatgatgacc attgaagccc cagcagacat     10140
    tgccttcgcc actgcatccg ccgacctaca gccagcagcg ttccaaggcc ttagtgcaat     10200
    tgccactgcg ttgaaagacc agaaagatct gcggctggag atcactggcc acacagatgg     10260
    tacgggcagc cgtcagttca ataatgtcct gagctatgcc cgcgctcaag cagtagccca     10320
    gtatctctat gccgctggtg tacccgctca agttattgca gtgcgaggcg tcggcccttc     10380
    catgccggtg gctaccgatg ctactactca aggccgcgca caaaaccgcc gggtagagat     10440
    ccagatcaag caaggctgaa aatcaggcgt aaacgatccg gccttgttca ggtgtatctg     10500
    acgaggccag cacgctttca agatccaacg ctgaataacc cgcaagccag ctttcttcgt     10560
    agggcgaata gtatgcttgc ctccacgttc tgacagatcc aacatctagg tgaacaaagt     10620
    ttttcgagat gtaggtcccc actccgccaa caccaatcac cttgatcagg ttggccagag     10680
    cttcagttcc cacacccgga attctgatat cagctgcttt tgctttcaca tgcatcgaat     10740
    tgagggcggc gccctctagg gacgagttga actcaggcgt tcgatatccg ctggtcacta     10800
    tgatcttcgc aggcagctgc ttgaccctga ggtaagcagt tgcgatccat aacagatcaa     10860
    ggagcttggc atcgatctgc accgttttct tcgagacaac gtctctcagg atggtgcaag     10920
    cgatggcata gccgcggggg tcccatccct gcccttttcg gtagtagtaa aacctggctt     10980
    tttctcctga ctgtggccgc tctaggtcca agaatcggtc gtggtctagg agcacggcac     11040
    gccagtcgcg ttgacctgga ttgtttgcga aggctggtag tgcagccatg gctagaggcg     11100
    ctgcaatcgc cgcagtgagg atgctacggc ggctcatgag gatgttctgg ctcataccaa     11160
    caggcaacat gtggcttatt ctggggcgag tgtatggttt gaaccttcac atcgcgactc     11220
    aaaaccccct gccctttttc taagctcccc ttgctctgct tgagctgggc ttctggcacg     11280
    cggcggcatc cataagatgg ctccaccacc tatatggagt ttttcatgtc ccgcccatat     11340
    ccagttctgc gcaccctcgg ccagctactt aaacctgctg gcccgaatca tttcgcctac     11400
    ctgtcagccc accccgagca agatcaagcc ttgctggatg cccatgccat ggatgtaggg     11460
    acagctcccg gctacagatt ggttgccgat accgatagct tcttactgat cgcagaccat     11520
    gattaccaag gttgcttgga ccatattgcc aatgggcctt atagctgttc ggcaatggac     11580
    tgggttgctg agcatgcaag tggtgagcag gttgagtggt atggctgtgt aaccgaagtg     11640
    gctcttcagg acgcagcagg caggcagtct cgagtgacgc tcgggtatta ccccaaggat     11700
    gaagccgaag cgatcgctgc tttgctggca cccgtgccag aattgttcag cctgaaccca     11760
    aagtgcattc ttgtggctga tgcagcgggt gatatttacc actaccagct tcgttaccca     11820
    ggtgatagcg acgacaccgt cctttttgtt cgagcgatag actgtgatac aggattggag     11880
    tttgcgaagg cccatctgcg ctcaatccac caggtgggaa aggatgttga agtaactggt     11940
    atcaacactg gcctgctggc acgagcagcc tagcgaattt tgacgtcctg ttctcgctgg     12000
    tggcacgccc agccacccgt aaaatcaatt ccatcatcta aagagacagt ctaaatgaac     12060
    tcctgcgaaa tcctgcgtgc ccttgatact gttgctgctg taagcggcaa gctcgaaaag     12120
    tcggcgcttt tgacaacgta catggttgac ccaaccttcc agcgcgtgat gaagctcatg     12180
    ctcaatccac tgatcagctt ctacaagcgt ccagctcgct ctgaggtgtt cggtaccgag     12240
    gtattcaccg acgacacttg gctgatgctt gaccgcttgg ctacccgtca actctcaggg     12300
    gatgccgcaa gtcgagaagt ccaatcggct ttgagtaccc tcactccgga atcctcggaa     12360
    ctgctctggc gtgtgctcca ccgagatccg agggcgggtt tctctgaggg ttcaatcaat     12420
    aagattctgc cgcttaccat ccccgaagta ccctacatgc gttgcagcct gccttcagat     12480
    gtggatctgg aaagctggcc atgggcgcga ggaatctatc tacaagaaaa ggcggacggc     12540
    accttctttg ccctcaccgt taaaaacggt ggcgtcaccg tcatcagccg ctctggtttc     12600
    gagtggccgc ttgaacttta cggtgaattg ggtgaagtct ttgccagctg gcctgacggc     12660
    cagtaccacg gcgaaatgct cgtggagaaa gatggggcaa tcctgccgcg tgagattggc     12720
    aatggcatgc ttacgtcagt taacaagggc accccgttcc aagctggttg cgtgcctgtg     12780
    ccgtacctct gggacgttgt gccgttggag tccctgaccc gacgaggcag ctgcctgacg     12840
    ccatactcag agcgcttttc gcaagtcggc aaagtggtcg aggatctggg cggcggtaag     12900
    gtgaggctga ttcacacaca ggtcgtttac tcgctggacg aggcctatgc cgcttctggt     12960
    gtgcatatcc gtaatggcaa agaaggcgcg gtcatcaagc accctgacgg cccttggcgc     13020
    gacaccggtt ccagtggttc gccgttcagc gtcaagatca aaatggaagc acctgctgag     13080
    ctgcgggtga aggggttgag taaagggaag ggtaaaaatg cgaagacgtt cggcgcactt     13140
    gagtgcgtga gtgagtgcgg aatgctggag gtcaacattt caggcttttc ggacgaattg     13200
    cgacttgaga ttttcaacaa tcctgagcgc tacattgact cgatcatcaa ggtgacattc     13260
    aacgacgtta ccaagcccaa caagaaaaca aacctctaca gcctgtttct gccacgattc     13320
    ggcgagcttc gacctgatcg gaccacagcc gacaccgtgg agcgcatcat ccagcagctg     13380
    gaagacgcca aggcaactat tgggatgatt gagtcagtgg cggcgtgaag aaggctcccg     13440
    ctgtatacca gcgggggctt agctgaatgt gttcgcgaag ggataccgca cttagagggg     13500
    atgtttggta ttccgccatt ccatataggc tttgttgtgt tttttctgga ttttcgaggc     13560
    atagccaaac cctcccaagg cagtgatgct aagcagcaga agccaccaat ctgcgctggt     13620
    gaaaccgcca tccttcagtg ggagccccag ataacagagg gctcctattg agcctatccc     13680
    aatcaaaaaa gcgatgagtt gggggacgtg aggaagcttc ggagatccac gcattggatc     13740
    tactgaggct ggttgacttg atagccactt cacgtgggcc ctatcgtgct taatgccgat     13800
    cacagcccca aagccaaaga ctccgagtcc cagtagagtc agaagattct gagccccaac     13860
    aggcatgggc accaatcccg ccaaagcgaa agctgcgatg gcaaccagcc aagcgatcga     13920
    ttgctttgtc tttggcggct ttggttcggc actgaatgta tccatgatag ctccttgaga     13980
    aattgtgctg cagctgagct agcgtaaccc cattggcgcc ttatcccaac ccaagcaatg     14040
    gtcgccaaat gccgtttatc cctgtcaaac atcatatcaa tatcttcatg ccccaggtgc     14100
    gacaacgaat gccattccac cgctacactg aattttgggg tgggtttttg acttgtggcc     14160
    ctgagcgagc ggtgctaaaa agatcacgtt ctatgcccaa tccttgattg cgcaccctac     14220
    ctatctcgac gttaatccgt caggtttgca gggactcatt ggactgtcag ttatttctgc     14280
    cattcctttg cgtagatact gctagatcaa tctaaattcg tagcaaggtt tcgaccttcc     14340
    tacgcatcca gatcgcatcg acttttgttg gtgatgatcg cattgccctt ctttgaaggt     14400
    gcttccccca gacggcagag atcacatcct gccgtcaggc ttggtgtttt catttccttc     14460
    aggtatgagc gcctagcttg gagctttgct cattgcattg cttttgggta aatcctcggt     14520
    aacgagaaat ccattgcgca gaacacagct caccagctgt gcggacccca acggcttgcc     14580
    gttgagttcc tccttgaccc gtcgcaatgt ctgatctgat cggcttccgc ctactgctct     14640
    ttttgtggct ggctacgcga tacagatcac cctttccgca aaagcggatc cttccggtaa     14700
    ggcctgacat cccaggtttt ggccaggtca tgttggttcc caccttccga acctggcctt     14760
    agagcaccgg gtatatctaa tgtccccacc gttctactgg cgagagaaac cctatgaaaa     14820
    cttatgagtt ggggtgctcc acagctattg cttaatgagg ccgctgcgcg ccgtaacaag     14880
    ctgcgcgccc taggaaagca gagtcgtacc aaccacccca ccagggcatt ctcatgctct     14940
    ggcatggatg cccctcctcg gagatgtacc catgaccaca ttcagctttc gtgactacta     15000
    cttcgaccaa atcgaggcta cgcgcgaact gttacgtcca atccaatcga acaaagacac     15060
    cccttgtgcg ctcgagaaat ccttaatccg ggaaattgag gttcgacacg agaatttaca     15120
    ggcggtgtat gtcgagctcg atgagcttgg cctcggcatg atcttgcaaa acgaatcggg     15180
    ggattcgtgg gctttgatct tgccggatgc ttcagaagcg ggacgctttc gttactctgc     15240
    gttccgtgac ataggatgga tgtcccatta ttcaactgac accctcgacg aagcagtcct     15300
    tgaggcgttt aaatctgggt tcacccgggt cgcgccacga gacactctcg acaaactgtc     15360
    agccaccctg gagtggaaaa aaggttgcga gcgcctagcg cacatcgaag cccatcaacg     15420
    tgggtctttg acgtatagcg agatgcttgc agagtttcaa aagattgaaa ccaagcatag     15480
    ccagccgaca aagctggccg cttgatgttg gtgcaatgtt ctggaccttc atcggtttag     15540
    ttccgagcac tgagattgat tgatctagca gggaggaccc tcacagcctt attcaggttg     15600
    tgggggtttt ttgcttctgg cacaccttga tgcctatcag actagctctg aacctgagct     15660
    gcttcaggtt agatcacact ttctaaggca tgcctttgtg cggccgatac tctggcatcg     15720
    ggaaagtggt gactcagctt tggtgtttca aatgctctca ttagcgtcta aagcccggat     15780
    ggaggattta gcttgtaccc aaccaatcaa attggttctc atacccagcc tcacaagggg     15840
    ttgctcgagt acctcgccga tcaggtaatg gcccagcttg ctgcacaggc tcaagagcgt     15900
    acagctactg aggacggcct tggttctggc gcagagtcca gtgagccatc atcgaaagca     15960
    acatcctttt atttctccag tggcggttct gtctgtaatt gcgttccctg tgcagtcatg     16020
    cgccggctgg tatgattcag cgcatgattg tggagccaaa agatgagtcg actcaatgaa     16080
    ccaaccaagc tgaaggccgg tgtctacctg gcccgctgca aagaggctac atttctcaag     16140
    gcaggcatca atggtcacag ctctgtgtgg cctgaagctg acctgacgat tcgtgatggg     16200
    tgggcctact tcagcaaatc cggagtggag gtttggaatt gtaattctgc ctatgccagc     16260
    cttcatttca ttgttacccc agtagcctcc tgattttagg caccctcttt tggagtgcaa     16320
    tatgggactt gatagttaag ctctagataa cgtggttatc tgcaggtgct caatcgatgt     16380
    ccctagacct atctcagcga ctgaccaaat ccaccaatca gcttcgtccc ggtgaataca     16440
    ttatgcagcc cggtgaaaac gccctccttc gcgtcgagga cgtggctcac cgtcgctaca     16500
    caacaatcac tcggttggaa gggcactacg cgggcacctc gttcaccgcg ggccaaaagc     16560
    ttggccggcg ttgggaagtt attccccctg aggaggcatt gatccgttta atcgcctcat     16620
    cgtgccactg acccactagg gtggtgccac atcaaaggtc atgccacgct atagtcaaac     16680
    acggcggttg ctatttaccc gcctcattag ctagcgcatt ggatttcaga tggacaagta     16740
    cctcacgcga accatggact tcctcaacga agttggcatc accgtcaggc tagtacctgg     16800
    agctactggg tttgcccagc actgcgagat ttctgcggga tcaatcaacg ttgatcctcg     16860
    ctgccgagct tctgctctcc tgcatgaggc gggacatttg gctaccgttc ctgaacagtt     16920
    ccgacactta ttctctggaa atgtcggggc aggtcagaga gctgttttca acgcggtctc     16980
    cggcattgat gtcttccctg gctctccact ggaccgcgca gttgtccaga tcggtgacgg     17040
    cgaggcaact gcctgggggt gggccgccgg catacagatt ggcattcctg agttccggat     17100
    catccgcaac gacgaatata gtggggaagg ttcacttatt cgacttggcc ttaaaaccaa     17160
    taactacttg ggcatcaacg gcctggcgca cgcaggcttc tgcaaggtaa aagctcacca     17220
    cccttcagat ctaccggtct acccttgcct ggcgtactgg gtccatccag tgctggatgc     17280
    ttcaggcact catctccatg gatgagcggt tgaaggttgc gatgggactg gccacagaat     17340
    ggcatttggg tgagttgcgc aactacacta ccgatgtgcc atacatcaca caccctattg     17400
    cggtagcaaa cttgttggcg gagatctcag acagttggga actgatcgcg gctggctatc     17460
    tccatgacac cctagagtgc cctgaagaaa ttcgcatcca gcgtgagcga gtgattctcg     17520
    accttcttgg gcctggcgtc cttcagctcg tgaaagaagt cacaaacccg agtcgaatga     17580
    atgacgggag ccgggcagtt cgaaaggcga tcgaccgtca gcacctgtcc aaggcgtcac     17640
    cggatgggca gtcattaagg cttgccgatg ccatccacaa tttctcagac ctgcaggagc     17700
    gctcccctgc ctttgctctc acctacgcgg gcgagaaaaa gctgatcctg cctttgacaa     17760
    cccagggctc ccccgtccta cacgagcgcc tgagtcagat gatacaaaat attctggatg     17820
    ggtgattctg gcacgagtcg ataggcagca tgatgatctc atcttatttg aggttcatcc     17880
    catgccctgg cacaaagtaa cccgcgcctt gccggttctg cccgacagag agtttctata     17940
    cgcgagatct gtacctgtca tggttttcct caaatggggt tcacaacggg tagcccgttt     18000
    cgtccgttat gacgatgacg acgacatgtg gtccggccgc tggattagtg aatgtccgga     18060
    cagccttaat ctgaccgata gtgttacgca ctggcgggac tgctatgaac caccaaccga     18120
    cgaatcttca gctgaagggt tctttgttga agctgaacag cttgttcgcc ttcgacatat     18180
    ctccaaaggg ctttatggcg atggttcggt tttgactgct gaccgccgtc gagatctcgc     18240
    caaccttcta caccggctat tgggtgagtt ggctgatcag ccaattctgg tttgagaggt     18300
    gtgttttgag tacgtctgcg atctgttcga tggttgaata gcgggtattg ctgggttcgc     18360
    tcggcgttaa atcagtcttc aaaggtcttc ccgaacaatg gcaaagcgcg gcgttaacac     18420
    tgtcactatc atcggaacaa tgggctctga cccgaaggtt cagcagttca ataacggctc     18480
    caccaccgta gtttccctgg ctacaagcga gtcgtggact gacaaacaaa gtggttcgaa     18540
    ggttgaagaa actgagtggc atcgcatcgt tttgaagggc aggcacgctg acgtagtggc     18600
    gcagggtggc cgcaagggcc gtgatctcta cgtcgtgggc aagcttaaat ctcgtaaata     18660
    cactgttggc tccgttgaga agtcgattac ggagatcatc gttgatgact tcgacggaca     18720
    gtgccatttt gtggaaagtg cgagtgcttc tattcgaacc tcatccgcgc cggctcagag     18780
    agagtccaga cctcagcagg cttcccaacc ccaaggccaa cgacaccccg cccctaatcg     18840
    tcagtcttcc caatccccac ctgagcatgc ggactttacc ccgccgcccc cacagatgga     18900
    cgacatgcct gagtatgatg aaagtttctt tagaaacgtt cccgtttaaa gtcctgatgt     18960
    ggatactgca cctgcttaaa gccaatatag ccggatgtgg atgtggccgt tatgggattt     19020
    tccatcttaa aatagctgca ggtttgctgt atcgtctctg caacattcgg cgtgtaaggc     19080
    cttgcaaacc acaaacgcta cttgcttcac cttagaattt tcatgtgccc ctacacgaag     19140
    ggtacgaccg ggcaccagga tcgagccatg caaaaatgag ccgtcgacct ggcaccccag     19200
    atcgttatga gccgctaaat accaatggat tctggaaaat tgcgtcaccc cacttctgct     19260
    gtgcctgaaa tccaatcagc cacgtgtttc gaccttattt tcatgcgtcg tcgagcctgc     19320
    ctaccgtttg cggatccagt cgacgtggac gatccgccgg cagtagaagc cgaatgcggt     19380
    ccccctattc acgagcgatc caagcgctgg cagcatcagg atgcctttga gatgcgcagg     19440
    atctcaaagc ttcacaacaa gtcaaaagaa ctgattgggt accggcccat gatccagcaa     19500
    gggcatggct cggatggcga gcgcccaaat aaatgcttca gggcatcgga ttttggaggc     19560
    agcattgaag aagctcttct ccaagcaaaa gcctggcgcg atgcaacaga gtcgaagctt     19620
    ggtataaagc caggcagtct cagatctaga tcagcaggga agccttggtc tggggtttca     19680
    ctgatcgttt ctaaatcgcc tatggggcgc tcttactggg ggagcaacca tgtgcttgga     19740
    ctgaaacccc ttcgggcata cataggcaag cgatcttaca ctgcggccta ccatgacctg     19800
    atccggcgca ttgctgaacg ggatggcata cctctaccgg acgaattacc gtctccgccc     19860
    ccaccacgtg ctgatcagta ccgccgtatg tcaaaggcgg ggctcacaga cattccacag     19920
    ccaacgcgta gaagggcaag ccgctcaaag agttaagctt cgaattcgga cgccaccttt     19980
    tgactggtga ttctgaatct ttgcggtacg ttgtcctcaa gtattccagg acacatcgat     20040
    aatgaaacct ttcgcctttc tgctgctccc acttctactg gctgggtgcg gcgacagtat     20100
    caatggcgcc taccaggcct ctatccagta cgctgaggaa aagccgcgcc ctgtggggtt     20160
    ggcgattatt caaaaagacc agatcatcgc agatggccgc gctgttgcga tttccgaatg     20220
    gaagcgtgag ggtgccacct ttaccgcctt cgacacccag ggtaagcgtc tcgctcaact     20280
    caagcgtaat gatgatggtg accttgtcca agcgctacca atgagccgcg tcatctacca     20340
    taaattcgag ttctgagatc gagctcctac tacaggatgc ccggcctcaa ttcttgggtc     20400
    agtgggcgag cctcaggaat taagaatgcg cttcttcctc tgcgggctgc tcgcagcctc     20460
    cgttttcagc gctatttcta gcgttgctac agcaaacgat attgagattt taccttcggc     20520
    tactgcaggt gcctcttccc ctccagaggt ttacctggct ggcgaaatta ctgacgacac     20580
    cgtcgcacag ctcgcaagtc taataccgag cagaggcttg gctggttcaa tcgtgtattt     20640
    ggactctgcc ggcggagatc ctcaagctgg tatgcggctt ggtgagctta ttcgcgggtc     20700
    tagcatgaac accgctatcg gcaagccagg gaaaacatct ggacgcccct cccccgggaa     20760
    atgcatgagt gcctgtgtcc taacttatgc tggcggtaag ttcaggttca ttgatccagc     20820
    ttcccagcta gggattcacc ggttttaccg gcgcaccgca cagtcgactg atcttgatgt     20880
    tgctcaggtg ctctccgcgg ccatcactgc gtacttaatc aagatgggcg tagtgcctgc     20940
    ccttttcgaa agaatggtcc aagttggccg aggtcagatg gagcttcttt cgcactctga     21000
    cgccgctagg ctcaacctag tgaacaacgg tgtgcttccg gctgaatggg gtatcgaagg     21060
    aaagcagggg caggtctatt tgatggggcg tcagcagacc tggaacggca caggcaagct     21120
    gataatgtcg tgcgctccaa atcagcgggt gaggttttca gccctttatg acgccggcga     21180
    taacaacggc tttatcactc gcaacgccac gaactacacc ctacgcatta acaagcagtt     21240
    cttaccgatt gcttccctgc agggaaaacc atcagtcagt ggtgactatg tactcgccag     21300
    tttcacccct gacgattcaa tgctgtgggc catttccggt ggcgaacaac tcggttttgg     21360
    tttccacact aaggattcca acacgttcta cggtttcttg gtcgatgcaa caggcgagca     21420
    ggacctggtc agaagttgga tcaagcactg cacagaccgc taggggttct gccacggcct     21480
    ggatgaaccg aggattctct atcattcata gaggagcaaa ccatgcgatc agctgcagat     21540
    ttcgaagcct catccccgca gaagcgggta tacagtaccg acggtaccac tttcagaatt     21600
    ttgactggcg gtagccgtcg ctgtcagatg gaaggctgct tgggcagaag ctttgctgtc     21660
    cgctggcaag atggtcaact cacctaccct tgcagcaaag gtctaattga tcactcttca     21720
    ggatctctgc aggtagggag gcagttttaa tgatcatccc tcccgggcgt ctctcacccg     21780
    atactcttca acggttgatc gaagatttcg tcagccgaga aggcactgat aacggtgatg     21840
    actctaccga agctcagaag gtggccaggg tacgcgccga gctcgatgct gagtctgcag     21900
    tgatttacta cgatgctgag ttcagccagt gcatcctcgc ggcccgtaac caggttccac     21960
    ctgaaatgat cagggcatgg aaggaagaac agcagggata gcctctcgct tgggcagttt     22020
    ttaactgccc tggtatggat ttgcgtcttg cattaggggg agtattttgt agcccgcaac     22080
    caatactgga ctgatgtcca aggcctcacg tcaatgccaa ctcaagcgca tcaagctctc     22140
    tactaccctc atccatcatt gctttgcgga ttatccagtc tgattcgttc acgagggctg     22200
    gggaatgcag cagttatcga cggtcacgtc ttttttcatc tggagcacac cccgatcctg     22260
    cactgcgccc agatcacaga cggctgcgca tcctgttcgc cgattcgcgc actgattggc     22320
    gctgatgacc ttgatatgat gaagatcact gaaagtgtgg gcaggttcgt tgagtctcct     22380
    ggccgctttt gccccaagtc aaaggggcta gttaaaacct atctagcgga gtggtcgaat     22440
    caggtagcta gggcgtcctg tgcagttgag actgtgctca agatttttga cgccctgctc     22500
    gaggtagaga attggttatc gagtgacgga ccgggtgcct gcgttatcac tggtggcatc     22560
    gttatctgga ctgccggtcg acacggtatg agcgatcttc atttagctgt caatatagga     22620
    gaacgtccta atcccgatat gacgactgct catcggtggg atgctatatc tggtgcgtca     22680
    aacgccgagc ttgaacactt attagcgagc cttgagcttt ggagcaagtc cccatcgatc     22740
    tggagcttcc agggtcgcaa agtcccttcg gtggtctgac caacgttgct gctttaggct     22800
    acccttaata gcgaccaacc ccattgattc tgctcttaac cacagcgcca aagattgtgc     22860
    cgggaaataa cacctcggta gtagctacat aggagaaatc gttttgaaca cacccccatc     22920
    taaggatgca ctccgggaat tcctagcatc aaagtttgca gaagccgttg agcagaatcc     22980
    tgatgccgtc gtgctctatg ccgcagagcg agccccggac cctaaacctt atgtgaaacg     23040
    cccaaccgtc caggaagtgg cgttcaagcg cgagctcgaa aaaatgcgag accaccaggc     23100
    ggacaaaaca ccagctgatt cggctacctc cgtctccccg gcgatcagaa ccaatgcttt     23160
    gtctctcgat gactaccctg gccttgtcca gccggctgag aacaatgaat tctgaacccc     23220
    tgttttgact gtgaacacac cctgcttggt gtaatgatct gattcccgca aatgccggaa     23280
    ttccacttac atgagtttca ccagactacc tctttgtatc ctcacggttg ctgtcatagc     23340
    tgggtgttca tcaagtacga ggcctatgag ttccggcaat ccgtttgatg agcctctcgc     23400
    tgcacctgag gttgtcgatt cggtctcacg tcagccacca ctacctgttc ccgcaactcc     23460
    gcaagagctg cccaatcagg ttgaactaag tgatggggct tcagaccagc cggtggagtc     23520
    tgatgtacag gtttatgctg ttgatgaagc tccctactct agcgtttcta tcccttctcc     23580
    agctgtggct acctctgatc cttcgccacc aggtcagacc cagccaacca caaccccaag     23640
    ccaagccgat gaggtgcttc aagaggcgcg ccgggttgga cgtactggag atgttatggg     23700
    acagcttgcc ttgcttgagc agtccggata catgggcaat ccagacgcgt tctatgaatt     23760
    ggcaaagatc tatctcacag gcattggtgt tgagaaagcc ccagacgccg ctgtcgggta     23820
    cctcaactct gcaatgaacc tgggtcattc agaagctacg cgcgtcttgg gctggctata     23880
    tgtgatgggt aacggggtag gcaaagacgt tgcttatggt gaaatgctgc tagctaaatc     23940
    cgcggagacc agcgttagag ctaaacgtga atttggtatg gcgctgacta accagcgcat     24000
    tcctcatctg aatgatatgg agcgagggct cgaatatctt aagtcggcat ccgaagcagg     24060
    tgatacagag gccgctaagg catttgcggc agctttcaca gccaacccag cttcttcgcc     24120
    tgaacctgag cccagtaccg cactaagcgc gggagcggat acagcaaagc ggcctgatga     24180
    agccagacca cgtcaggcca ttcgggatgg tggtgatgag ttggagcagt tgggacgaac     24240
    aggcgacacc tcagcgatct accaatatgc gctcaacctg tcactagggc gcatacgcgc     24300
    ccagggagat ccacaattca aggcctactg ctggtattcc gtggctgccg cccgcgggta     24360
    tgggccagca cgggaagagg ttcggtcttt ggcgggagtc agaaccctcg ccgacaaaaa     24420
    gtacccagga agaatggatg cttgcattgc agaactgaac gctgcaatcg atggctagct     24480
    agcgacgctg gccgccgcgc ggccagtaac cgtaatctcg taaccaccac caggcagttc     24540
    aatagctttt acaaaaccga cgctttgaag gcgacgaagg tgacgcccgc ccagcatcga     24600
    cttgcgcgag ttgtccagct tgctgttgag tgcaccgccc aagtctgcag cagtgagcac     24660
    agaacctcct agcccattca gtaccttcag ggcttgaagg tcgagctcgg aaataacaat     24720
    gttggcgggg ccccgcgaaa aattctgatg ttcgagtagc ggtgttttgg ggtgtctcat     24780
    tagctcatgt ctacgcttac gggtcgcagc aactctatat ggtcaaggat cgtaggcaag     24840
    tcattatggc ccttcgaaat ttgagagcac tcgttgcgct ctgttgattg attaaaaaaa     24900
    gcaccatcgt tttgggtagc tactctaccg tttatcggta accatggccc cgcatggagc     24960
    tccaatttcc ccgaggttga gaaatggctg attcaccact acgcgttatg atcgttgatg     25020
    attcccgcac aattcgcaaa gctggcgaag acatcctgac cagtgccgga tgcgtagtca     25080
    tgcttgcaga ggatgggttt gactgcctca ccaaaatcaa agacttcgct cctgacttca     25140
    tcttcgttga tgtaatgatg ccccgagttg atggctacat ggtgacccag gtcatccggt     25200
    ctcacgaaca cctcaattca aaaccagtag taatgctttc ctcgaaagac ggggttttcg     25260
    acaaagccaa gggtatggcc gccggcgcaa ccgattacct gtcaaaaccg ttcaagcaag     25320
    aagacctgat cgctgccgtt actaagcacg ttcctacctt tgtgccgatt actacaaagt     25380
    gaccagcagc accaatcagc aatgacccta tcgatgccac ggggccttcc atcttggccc     25440
    cgttaacccc acctttacat cattttccat ctcaaccctt gtaaactcag attcacacgt     25500
    tatcccagta tcacaggcca acggcctacc aaacagggtg tcaatgtcga ccccttctgt     25560
    gatcgcttcg ggagaacacg tatgactgaa tcacttcttc gtattgccta cttcgccatt     25620
    ggcatctaca catttgcgag cgcgctgctc acaagcacca ttctaagccg tgcagatacc     25680
    ctatcggctg tcgaaaagct cagtctgagc agtatctggg tgtcgttcgt tgccttcgtt     25740
    ctgattgtaa cttgggcctc gagggctgcc gctgcaaaac ccggtcacaa actttccgag     25800
    tcattcctac gcgtctcgtt tctaacgatg gggctcttct tcggtacctg cgccgttgca     25860
    agcaccatgg ctttgaccgc atccaacagc gcacttcagg attggttctg cgttggtggc     25920
    ctgtggttcg cattcgttag tttctgcggg atccttttgt tgcccggccg tatcggcggc     25980
    aaggtagtgg ctgctgaact ttccacagac gcgcattccg cataaccgtt ttgacgtgat     26040
    tcggtcgctg taaagtgtca aagttggatc aatatccagt gagtccaacg agggaacatg     26100
    acggatctac agcaaactca taatgcgttt ggcggtttgg acggctatag ggccgtccat     26160
    gaggctcttt cccgagctct tgccgagccc gctgcccaag gcgaccacgc acacggtgct     26220
    cgcgcaggat ttctccttag tcagattgct cctcaggtgc aggccttgcg ctcaggctca     26280
    atcactcaag ctctggaaga cgctggtgtg cctcaggagt accttaatct cctcgcccca     26340
    tacctcgttc ctcaggcaga gccgcctcag acccttgttc atcaagaggt tgcgctctaa     26400
    tgcgaggcac attcaaatct caattccatt ttcaggactt gccgacgaca gaacatatgg     26460
    ttgtctctgg cgcggaacca ggtgattcct tcattgtgaa tcaagcttcg attcttgttc     26520
    gccacccttt tggtgatcag ttcgcctaca caagcaatga cgcttcgggc gtatttctgg     26580
    tgtgctgtga gatcgatggg gctgttgttg aaaccttcgt caaattccat aatggattgg     26640
    tcacttcctg cgataactac cactcacaac cctgtggtta tcggttcgct ccaacctgga     26700
    tcaggtcaca tcgacttgat gggtctgatg caatccgcac ccccgaagcc atttatctcg     26760
    tgtcgcttat ccgtgctgtg gacgccggcg agattgttga tcttacgtcc gatatggatc     26820
    gactcatggt tgcgctcgcc ctttgccatg cggaccttct aggcgcgttc actccagctc     26880
    aggcttgggc cttcctagac gacgcgcaca tctgcgcagt gagtcagtgg gctcggtagc     26940
    attgtcagat cgattgttca tttagactgg cactttcgct acgcccttat tcagaacgct     27000
    gatagccttg aacgtatcta taattcgaga caagtcatgc agactgattg cactgacgtc     27060
    agcgagcatg tcacccgcac gctaggcgtc ctccaagaat tgcctcacgg ccgttcgcat     27120
    caacgccctt tgagtctatc taacgatggg gtcaaccctg ctgagaatag cggctcacct     27180
    gatcattacc ttaggattct cctaaccaac attgccattg aggtaggccc tgggttcctc     27240
    tcaagcgtga accctgcgct cctcgagcag ttttgcatta tgaccgtcct cagaggagaa     27300
    ccaggcggca agatgctcaa cgacttgctt tcttcatttc tcaggtccta tgccgatcca     27360
    aagagcagtg attcagctgt tgaccttctc ggtgatctca ttggtctttc tggcaccgcc     27420
    cacactcctc ccgctattta gaaacgatcg gacagctcaa tcgagccgta atctgagttg     27480
    gggcctagcc ccttttttgg tgtgaggctt ctgccacgcg acaagtacgt ctccaatggg     27540
    gttaatttct aggagtgtac tcatgaacac caccatctct tcccgctata caacacccca     27600
    gctcggcttc gatttcccca gtggtatggc cctttctgcc ggcatcaaca agtctggttc     27660
    aaaatccatc ccggatctcg accttacaaa cccgactggg atcgcagctg gtgaggcttt     27720
    gtcacgaatg atcgtagatg atcgcgttct tcacatgggc atgacgacct ggcgagctct     27780
    actggaccgt gcgatctctc tcgggcacac agagttgtat ccctctgaag gtggtcaggt     27840
    aggcctgcgc acccctggtc ttcgcttcgg accgatccag cgcatgccgg acctgggccc     27900
    gcagtacgtc attcagtcaa ttttcagaaa ccgcctcgat tcccgcctta aaacagaaga     27960
    gcaagtgaag tctgggcggg taattgtcca gggcacgacc aaggttgaac tggtcgtact     28020
    ccaggagacg atgactctct gccttttctt gggccgcaag caaattgggg ctctcgaact     28080
    ggatctggac acattgacag cgggttgcgt gaacgacggc gcctctcaaa ccgcggcatc     28140
    tctcacatca aagctggccg aggcctttcc cgatgaggat cacctcttga tcactcgatc     28200
    ggcccaggcc gcctttgacc aggtgctgaa ggccttgggg atcggaggtg tgaagtgagc     28260
    cgacggatta accaagctgt aattcaacat ctgattgata ttgaacatcg ggatttaaac     28320
    gccgggtctg ttactccgcg gctggtagaa gccgcaggtg aggcgattgc tgacgttctt     28380
    cttgatcatg ggtaccagct cgagagcagc tatcgggacg gtcgcgatgt tgtccattgc     28440
    tacatcaacc cgcgaacagg cgagattctt gatgatattg gattcactct cgaccttatg     28500
    gatgacggag tggacgggcc aaacctgaca gtgctgttgc gtaccgacgt ggctcacaca     28560
    gcacccactt tcggcttctc cgaggcattg agaacagcca gatcctggta cctgcctatg     28620
    tcgaatatgg cgactgctcg cgaactgttc tctgttgccg gcggcctcaa aaccgaagcc     28680
    tgctttgtgt ggctcgctgc tgcctagaac tagatcattg cgggatgggt ggagacgtat     28740
    gaagaagaaa tcaaccagca agaagcacag gccgttcaac gcactacgtg aagctagaaa     28800
    caagctcggg ctatcccagc ttgagctggc tatcgaattt gacgttgccc gtacgaccat     28860
    cataactgca gagaaaacat ctcctcggcc gtggatgact attgcctgcc taggcctagg     28920
    tagccttatg tttgttgatc aaggggtgaa aacgctatct ggtgagcgct tcagtagtct     28980
    gcgtgagcgt ttgggcctta cccctggttc cctcggatcg aagctaggct ttgccgaaag     29040
    tacgatcatg acctgggaga ggacatcgcc gccggcctgg gcccatccag cgatgatagg     29100
    actgacagtt ttatcgctgg taggctaacc aagctctaat ttctgagcgg ttcctttgag     29160
    ttggcaaagg cgggcagtgc gttaccctgt tcgccttcat taaactgatt acagaggaat     29220
    agtgcacgat gtggttcaaa aacgttttgg tctatcggct gacccaagat ctgcctctta     29280
    ccctcgagag ccttgagcaa gcgctgcgta ccaaggttgc caagctacct gaaagccaag     29340
    tcctccaaac tgttggcttc cttgctccca acagcaagaa ccccgaagct ccccttgctc     29400
    acgttgttga tggtgtgttt ctcgtggcac tccggatgta tgaacgtatc ctccccccag     29460
    cagtagtggc tgatgctgtc gctgagaagg tggaagaaat cgagctcagt cagctgcgaa     29520
    aggtctacaa aaaggaaaag gatcagatca aggacgagat cacccaggcc ttcttgccgc     29580
    gcgccttcat caaaaaggca acaacctacg ctgccatcga tctcaaacag aacctgatct     29640
    atgtgaacac ctcgagccct aaatcggcag aggcacttct ctcgacattg cgagaggtgc     29700
    tgggcagcct gccggtacgc cctgtagggg ttatgccgag ataaggcaaa aattaggaca     29760
    ttcgttctgt aaatatatga tttaaaaggt tattcgagag gccgtggctt gctggtcatc     29820
    caccgtctgg ctagccgtct atgctgatgc ttttgcctcg cttgggggat gtgttcaatg     29880
    gcatcggtgg aaagaacagc ctaccctatc ttgcccagtc agctaccggc caaggagctt     29940
    catcgaagct attccctgtc tgattcagag atcgaatggg tcaacaacac cgctaagagt     30000
    ccagcgctct cgattgggct ggcaatccag ttaaaggtgt ttcagcagct gcactatttc     30060
    gttccgttcg aggagcttcc tcaggaactc atcagtcatg tccggcaatg cctccgctac     30120
    ggcgcacgaa tagctccacg ctatagcaat ccccgcaccc tttaccggca ccaagcagcg     30180
    gtacggcagt acctgcaggt tacccccttc tacagcagcg acgggctagc ggtcactgag     30240
    cagatcgcac gtgactgcgc tgtagttctt gagcagcgag tcgatctcat caatgccatg     30300
    cttgatgagc tgattcagcg tggctatgag cttccggctt attcgacgct caacaacctc     30360
    gcagaaaccg ccttggcgag tgcccaggaa gttaccttca acctagtcgt gactcgagcg     30420
    ccaatcgagg tgatctacaa gctgaaggag ctgctcgaca ccgacttcgg ccggcgccag     30480
    agcgatttca atgcgctgaa acaggcaccc aagaagccat ctcgcaagca cctggaggtg     30540
    ctgatcgacc acttggcctg gctagagagc ttcggggacc tggaggccat ctttgagggg     30600
    atcgtcgatg ccaagattcg ccactttgct gcccaagccg cggcggcgga cgtctccgag     30660
    ctgaaggact gctcgctgcc gaagcgccac acgctgatgc tggccttgat atatcgaatg     30720
    cgtgtgcgaa ctcgggacca cctggccgag atgttcatcc ggcggatttc gacgatccat     30780
    aaacgcgcca aggaggagct ggaacaaatc caggcgcgac aacgccagaa gctggagcag     30840
    ttggcggcga ccctggacgg cgtggtgcag attctggttc aagaaccgga tgaccaggaa     30900
    gctggcagcc tgattcggga atacctctcc cctgatggca atctggatcg gttgcgtgag     30960
    acttgcgccg aagtccaagc taccggcggt aataactacc tgccgttgat ctggaagcac     31020
    ttcaggtccc atcgctcgct gttgttccgt ctcagtcacc ttctccaact ggagcccacg     31080
    actcaggatc ggtcgctgac tcaggcactt caactgatcc aggacagcga gaatctacac     31140
    cgcgaatgga tcgacgagca cgtcgatttg tcgtttgcgt cggagcgctg ggtcaaggtc     31200
    gttcgtcgcc cttcgagtga ggggccaccg accaaccggc gctatctgga agtttgcgtt     31260
    ttctcctacc tggccagcga gctgcgatcc ggcgacatgt gcgtacaagg gtcggtatcc     31320
    ttcgccgact atcgcaagca gttgctaccc tgggaggaat gtctccagcg actaccggcc     31380
    tactgcgaaa agatggggct gcctggcaca gcgaaggagt ttgttgcctc tctcaagacc     31440
    cagttggagg aaaccgcgca acaactggac gagaaattcc catcatgccg aggggacgta     31500
    tcgattaacg aagctggaga accggtgttg cgccgagtag cggcgcggga catcccccct     31560
    tcggccatct cgctgcagac ggcgcttatg cagcgcatgc cggccaggca tgtgctcgat     31620
    atcatggcta acatcgagca ttggattcag ttcacgcggc atttcgggcc catgtccggt     31680
    aacgagccga agctcaaaga gcctgccgag cgctacctga tgacgatctt cgccatgggc     31740
    tgcaacctag gccctagcca ggctgcacgg catctgaccg gtaatgtcac gccacacatg     31800
    ctgtcctata cgaatcgccg tcacctctcg ctggaaaaac tggacaaggc taaccgcgag     31860
    ttggtggaac tctaccttca acttgatctg cccaagctct ggggcgatgg caaggcggtg     31920
    gctgcggacg gcacgcagtt cgacttctat gatgacaacc tgctggccgg ctaccacttt     31980
    cgctaccgca aaatgggagc cgtggcctat cggcacgtgg ccaacaacta catcgccgtg     32040
    ttccagcact tcatcccgcc gggcatctgg gaggcgatct acgtgatcga ggggctgctc     32100
    aaggctgatc tcagcgtcga ggctgacacg gtgtactccg atacccaagg gcagtcggcc     32160
    acggtgtttg ccttcaccca tctgttgggc atcaatctga tgccacgtat tcgcaactgg     32220
    cgcgacctgg tgatgtgccg gccggatcgc ggtgcttcgt acaagcatat caaccgcctg     32280
    ttcaccgaca ctgccgactg gaacttgatc gaaacccact ggcaggatct gatgcaggtc     32340
    gcattgtcga tccaggccgg caagatttcc tcgcccatgc tgctgcgcaa actcggctcc     32400
    tacagccggc gcaacaagct ctaccatgcg gctcaggcac tgggcagcgt gatccgtacg     32460
    atcttcttgc tcaactggat cggcagtcgc gagttgcgcc aggaggtcac cgcgaacacc     32520
    aacaagatcg agtcctacaa cggtttctcc aagtggttat ctttcggcgg cgatgtgatt     32580
    gctgaaaacg atccggacga gcagcagaaa cggctgcgct acaacgacat ggtggcctcg     32640
    tcggtgatcc tgcagaacac tgtggacatg atgcgcatcc tgcataaact ggcccgcgag     32700
    ggctggcagt tcaccgatga ggacgtgtcg ttcctcagcc cctacctgac cagcaacgtc     32760
    aagcgcttcg gtgagttcaa cctcaagctc aataggccac cggagccctg gatcaaggac     32820
    tcggtattcc aacaggccgc cggctcgctt cgagccaaca cggccagcaa gaccggtgcc     32880
    taggaggcaa catgatcgag atccctcccg cgacttttcg agtcacaccc tacggagaag     32940
    tggatggtgt agcactggac aagctgcgag ccagcttcga cacctcccag cttctgcgac     33000
    tggttgacca attcgatgcc tgtctggctg agttaggtgg agttgtggct gtccgagatg     33060
    agctgctgaa gcttcatgcg atggccctaa cccttgtaga gggtgtgcca ctgacagtac     33120
    ctactgagaa tgcctgcatc tggacggagg ctgagtcgct gcaacagaat ctcgagaccc     33180
    tcgctgggtg ggtgcgctct gctcaagctg gaataatccc cttggtcaat ctagcgcccg     33240
    accacgaaca gtaagcactt gggagagtgc ctatattgta aatgcgcagg cttgaggaaa     33300
    gaccatctct tgccggatta aatcttcgac agcggcaatc caatacttat cgagcgacca     33360
    gccgaagaac ttgacctgtc tcacccgagc gtcaggggcc agcaccagat ggcgagtggc     33420
    cttggccagc gttacgatca acagtaagct ccaaaagggt tcccgcagga cgccagccac     33480
    tactgtgagt ggatcaccaa taatatgtac ccagctgatc agcagcgacc agcgcccgaa     33540
    gcggtgataa gcctgctggg tcttttccag tttttcttcg ctgacgggaa accagcgttt     33600
    gtgtcggtag tgttcgataa aacggcccaa cagccagttc agtgcttagc ccagtacatt     33660
    gcccgtggtc gccacggcca gccgtgtcca ggcggcatag gggtcggtca gcagcaagcc     33720
    gaccagcacc gcttccggct gcatgggcag cagcgtggcg gcaccgaagg cggcgaggaa     33780
    caggccgaaa tagccggata actcgcacat caggctaggc gttcaggccg atccagccat     33840
    ggacacccac gtaaatcccc acaccgatga tcaataggct ggacaggtac ggagcgcgac     33900
    gcgccacagc accaagccag ggccagcgat tggacgcctg gcgtgctccg atagcggcgg     33960
    cagcaccaac ggtaaccagg gtgatggcca ggccaatgct gaagcacaac accagcacgg     34020
    ctcccagcgc gacttccttc acttgtaggc agagcagcag cacggtgatc gctgccgggc     34080
    aaggaatcag cccgcccgtc aaaccgaaca ggatgatctg gcccgtggtg acgttgcgat     34140
    tgctaaagcg cttgcggata tcgttggcat gcgcccgctc atgggcatcc tggtagccct     34200
    ccaacgacag ctccaggccc tccagttctg catgatcatg gccatgaccg tggccgtgct     34260
    cgtggaactc cagatcatag tcgtgagaat gaccggcatg gccgaggctc aggcgcgctg     34320
    tgaattcgtg gggttcggga atctcgtcca ctgactccag gtagtcacct cggtcgacga     34380
    agcgaaactg ctgggccagg ccatcggggc gggtcgtcag caggctcatt tcagctgccg     34440
    accaggcatg gccagtcaag atattcagtc gccagcgcgg agggacgccc tcttcgaaga     34500
    tcgacagttc gatgcgccca tgcccggtgt cgatgcgctg catttcatcg tggtggtgat     34560
    agtcatgctg aagatcatcg ccttcctcga agcgccacat ctgctcgcca cgccaggtgc     34620
    gccaaagcat ccacagggcg atggtgataa ttatggcggc ggacgcaagc tggaaatacg     34680
    gctcggtggt ttcggcattc aggttctgcc ccaggtacat gccggccatg gccaccagcc     34740
    aaaccactgc ggtgtgggaa agcgttgagg ccagtcccag cagaacagcc tgcttcaccg     34800
    tgccgcgaat ggccacgata aacgccgcca tcatggtttt cgaatgccct ggctctaggc     34860
    catgcaaggc tcccagcagg atggcactgg ggaagtacaa ccaggcctgc gaggctccct     34920
    gttgcagcag ttcagcgaag ctcgacatgg gaaaaggcct agaggtactt agtgatttgc     34980
    ttgaagtctt cgagcgatgc gcgttcacct gtcgcgagtg cttcgacggt gtgttccagg     35040
    cagtgatcga tatggtcttg gataagcaca cgcttggcct ggcagacggc tttttccacg     35100
    gcatgcagtt gctgagcgat gtcgacgcag gcccggctgt cttcgatcat gctgacgatg     35160
    ctgcgcaggt ggccctccgc acgcttcaac cttttgatga tatcgctatg actttggtgc     35220
    tgatggccgt gttcgtgatc gctcatgcct tgagtctcat gcatcgatga attacgctcg     35280
    catcctatcc ccctgggggg gatatggtca aaccaactac cccttcagaa caaccatccg     35340
    cttaggcatc aaaagaaaca cgacatgctc agcaacccca tcagcactaa ggtgattttt     35400
    gcccttgctc tggccatctt gatagcctgg gccgggcaca cctctgcgct ctttatgggt     35460
    tcgagtcagc cagtcgggag tggcaacaat ggcgcacatt cgcataccca tggtgacgag     35520
    gcgctcgcct gtgctgcata cggggatcac tgccactcac cgctgaccgc cgaccatgtg     35580
    catgaaacac cgcacctgac cacgctgctc agcatcagca cgctgcctga acgtacgcag     35640
    ccgatacccg cccctcgtta ctccattcct ccaagcccga tcttcctgat tgaacggcca     35700
    ccgcgcgcca cattcgtgct ctgacatagg ctgctgtgcg gcccaagacc cctttaactc     35760
    aggactcaac catggattcg ttatccatga gcgcaatggg cgcatttgtc gtgcgtccga     35820
    atcgctcgtt attactgctg ctgttgttta tgggcacctc gaataacgcg aggttttcag     35880
    tgaatccgac cgccaaatga tggccatgat cgaattcggt tcgatttctg cggcgaatca     35940
    ccgctttctg ggcggtgtcg ccccgttttt cttccgaatc gccctctgca gcggcgattc     36000
    ggcccactcc gggcgtcaga aggccttgat tcccgccttc tggaagtaca ccagccgctt     36060
    caagttgtag caggccgcca tcatcgtcat cgcaaagttc gcgcgcccct gtccgatggt     36120
    acggatcaac ttgccgccca tctgctcgat gctcgcgaac acgtgctcca ctcgggcacg     36180
    cgtcttggcg atgcggtggt tgcgccgttg ctgacactcg gaaaggggct tgttgcggta     36240
    ccccttcctc tggatctgat tacgatagcc gtgatccttg agccagccct cccggtctgc     36300
    gctggtgtgg cctcggtccg catagacatc gcggctcgtg ttgctccggt cgatgagcgc     36360
    atcgaagtgc ttgctgtcat ggacgctggc cgtatcagtc tcgaatttgc ggatgatctt     36420
    gtacttcttg tccacgttga ccgagagctt gtagccgaag tggttcttgc cgtgcttctg     36480
    cgtccaggtg gcatccgtat ccttctggcg ccgtttggct ggcttccagt tagccggcat     36540
    cgcgccttcc ctgaccagct tgttctcctc acggctgtta cgttgcttgg gagcaggcac     36600
    cagcgtggca tcgacgattt ggccgccgcg ggcgatgaat ccgtgccgga gcagttgggc     36660
    cgtgacaccg tcgaacagga ccttcgcgcc ggcgtcgccg atgcggttct cgaacgtcca     36720
    cacggtcgtt cgatccggaa tattgaccgc gctggccaac ccgcagaatc gcttgtagct     36780
    catccggtca agcaactggt actccatctg ttcatccgac aggttgtaca gccgcttgag     36840
    caccagaatc cgcaccatcg tctccgtcgg atacggcggg cgaccgcctt gagggctgac     36900
    agggcgcggc gctacccgat cgacttccgc cgcaagtgcc gcgaaatcga tgtacgactc     36960
    gatctgggcc agcggatctc caagcgtgtc gatcttcttc cgatgatgtt cgtcagcgaa     37020
    caggtccgtc ttgatggcag tgcgcttctt catggctggt gtcagagaac gaaatcagga     37080
    caacgcaatt ttaccaatcg cagggggccg aggtttttcg aggtgccctt tatccaccag     37140
    gcctatcagc aagcgctgaa cgaccctgct ggagtgttgc agccatgagc aacatgccac     37200
    agagcgacga attggatgcc ctctcgttga aaggccgcag tggctttacc cgcattattt     37260
    atgccactag atactcgctg gcaggcttgc gggcagcgtt tcaaggcgaa gccgctttca     37320
    ggcagctgct gttattaaat gcagtgcttc tgccgctggc ttgtctggtg gatgcaacgc     37380
    ccagtgagcg cgtgttactg atactcgtgc cgatgctggc gttgatagtg gagctactca     37440
    actcagccat agagagcact gttgaccgta tttccctgag catccaccca ctgtctaaac     37500
    aagccaagga tatgggaagt gcggcgcaac tcattgcact gatactgatt gcccttactt     37560
    ggggtttgat cctgttatag ctccccattc ttaaattata aaaggctacc cattatgcct     37620
    ccccgcatac cagcgtccgc tgatgcctcc aatgcgaaag aaaaacttgg ccttagcgaa     37680
    cacctggcct ccctttttgg cagtgcagcg ctgttagtag ctttgctgac cctgttacgc     37740
    gtggccctat tacttttcaa ccgagagctg attggagcta ccgcgtggac cagcctggca     37800
    gaagcgtttt ttaatggcct gcgtttcgac ttgcgcttag tggtctatat ctgcgcacca     37860
    ctgaccctgg cattggcata tcgcccggca atggtctgcc ggacatggca acgcatttgg     37920
    ctggggactt gcgcagcggt agctatcctg ctcggcatga ttgaactgaa cttctatcga     37980
    gagtttcatc agcgtctcaa cgcattggtc tttcaatatt tgcaagaaga cccggcaact     38040
    gtgctgagca tgctctggta tggctttcca gtgctgcgcc tactgggtgc ctggctggcg     38100
    ttgagcgctc tctttttcgt actgctgggt tggctggata tacgcactcg tggcaagggc     38160
    cgctcaaccg tcgagtcgcg ccgaacaatg aataagctcg gtcatggtat ggcgctgctg     38220
    ctttgtctgg ctatatcggt cgttgtggcg cgaggtactt tgcggcaagg gccgccacta     38280
    cgctgggggg atgcatttac cacagactca atgtttgcca accacctagg cctcaatggc     38340
    accttgagcc tttatgccgc ggccaagaac cactactcag gtgatcgcgc cgacaaggtt     38400
    tggaagagcc gcatgcccgc agatcaagcg acgaccctga cacgcgatct cttattcacc     38460
    gaacacgacc gcctagcaga ccagaacaca gcagcgatcc gccgcgattt ccagccccca     38520
    caagacaggc gcctgccgat ccgcaatgtc gtagtgattc tgatggagag ttttgctggg     38580
    cactttgttg gcgcgctcgg cagcgaagct ggcatcacac cgaacttcga ccgactggct     38640
    caggagggtg tgctgtttcg ccgcttcttc gctaatggca cccataccca tcaaggcatg     38700
    tttgccagca tggcctgttt cccaaattta cccggtttcg agtacttgat gcagactccg     38760
    gaaggaggcc accaattctc cggtctggct cagttgctta gcactcgcga cttcgacgat     38820
    ctgtatgtct acaacggcga ttttgcctgg gataaccaac gtggcttttt cagcaaccag     38880
    ggcatgacac ggtttatcgg tcgtaatgac tttgttgacc ccgtggtatc tgacccgaca     38940
    tggggagtgg ctgaccagga tatgtttgat cgcgctgcag aagaactgtt caagcaagac     39000
    ccgaagaaac ccttctatgc actcctgcaa acgctttcaa accatacgcc ttacgcgctg     39060
    ccaggtgtgt tgcctgttga gcccgtgaca gggcaaggtt cgcttgatca gcacctgaca     39120
    gctatgcgtt attctgactg ggctctggga cgattttttg aaaaggctcg taaagcgcct     39180
    tatttcaaag acaccctatt cgtggtcgtg ggtgaccatg gctttggtgc tcaagagcag     39240
    ttaaccgaga tggatctgta ccggtaatcc cccctgaaat cagccctcgt cagaagtaga     39300
    attttctcct aatcggatca aggaaatttt gcgtgaagac atcgcgtttt tcggacagcc     39360
    agatcatcgc catcctcaag caggctgaag ccggcagccc agttccggcg ctgtgccgcg     39420
    agcatggcat cagttcggcg accttctaca agtggcgtgc caagttcggc ggcatggatg     39480
    catcattgat gaccaggctg cgtgaactgg aagaggagaa ccgtcggctc aagaagatgt     39540
    acgccgagga gcgcctcaag gccgagatca tccaggaggc catggcaaaa aagtggtaaa     39600
    gccatctcag cggcgcgaga tggcgcagca ggcggttcgt tcaggcaaag ccagtatcaa     39660
    attagcgtgc ctgtcgtttg gtatcagcac gactgaaccg ccccgggttt cgcggaggct     39720
    ccaccctttg agagaatgga gcccatatga gcaagcacac caaattttcc cctgaagtcc     39780
    gtgaccgggc catccgtatg gtttatgagg tccgggagtc ccgcacatcg cagtgggccg     39840
    ccattgaggc cgtggccagc aagatcggct gcaccgccca gacgttgagc agttggattc     39900
    ggaaggcggc tgcgcctgcg gccccctccg cctcgggcac tgatgcccgc gtcaaggaac     39960
    tggagcgcga ggttcgtgag ctcaagcgag ccaacgaaat cctcaaggtc gccagcgctt     40020
    tttccgccca ggcggagctc gaccgccgtt tgaagtgatc tggcagctga tcgacaagca     40080
    ccggcaaagc tttggagtcg agccactgtg ccgcgtgttg caagtgtctc catcggctta     40140
    ccggcgccat gctgcacggc tacgtgaccg ctcacgacgc tccgcccgag cgatccgtga     40200
    cgaggaactt gctgtacaaa ttcaccgtgt ctggcaggaa aactacgagg tctacggggc     40260
    taggaaagtc tggcggcaga tgcatcgcga acaccaggtg gttgcgcgct gcacagtgga     40320
    acggttgatg cgtgaaatgg ggctctgcgg cgtaacgcgg ggcaaaacgg tgaaaaccac     40380
    acaacccgat cctgacaatg ccaatcccag ggatctggta aagcgccagt tcacggccga     40440
    acgtcccaat cagctctggg tcgccgattt cacattcgtt tcaacctggc agggatttgc     40500
    ttatgtggcg ttcatcgtcg atgtctactc acggtttatc gtaggctggc gtgtcagccg     40560
    acacatgcgc acagagtttg ttctggatgc tctggaacag gcgcttcaca ctcgtcggcc     40620
    tgagccccac cggctggttc atcacagcga taggggctcg caatatctgt cgattcgcta     40680
    cagcgagcgg ctgggcgaag ctggcatcga accctcggtt ggcaataccg gtgacagcta     40740
    cgacaacgca ctggcagaga ccatcaacgg cctctacaag accgaactga tccataagcg     40800
    agggccgtgg aaaagcgtag acagtctgga gtgggaaacg ctgaagtggg tgacctggtt     40860
    caaccatcag cgcctgctgg agccaattgg aaataggcca ccggccgagt ttgaggcact     40920
    atatgaacag agtcaggcaa ccatatcggt tgctgcctga ctcaaacaaa acagcctccg     40980
    cgaaacccgg ggcggttcaa ttagacggat agctgctagc gcactggtcc tgataatttt     41040
    tgcactgtgt aataccgcag gtgcgaatcc atccagggta tttggctgga ttgaggaggg     41100
    gctgctgctt cctgaaaaag tctcggtgaa aatcaagctg gataccggcg cactgacatc     41160
    gtctatggat gccaaagatt tggagcgttt cgaaaggaat ggcgagaaat gggtgcgttt     41220
    caaagttgaa gtgaaagaca gtgacacagg cagagcagcc agcatccctt tcgagcgaag     41280
    ggtcgagcgt aacgtcaaag tccgtggtgc tggcggcgct gagcaccgcc ccgtggtagt     41340
    gatgaagatg tgcattggca accagctttt acaacgaaca attctccctg aagaaccggg     41400
    aaaaaatgct ccatccggtt ttgatcggcc gtcgagcact ggagcaccta ggagcggtgg     41460
    atgtatcacg caccttcact caggagccca agtgcgagaa agccgacccg gcgcagagcg     41520
    ggtatagagt ttccaggctc cgatcaacag agccagccag agcaagatga ccaccagcgc     41580
    agcgccccgg ctcactgggc ggtgttgctg tgtgctttcc cattcaaggg cctgctggcg     41640
    gcattcgtcc agtacgtgat cgggcatcag cttgattact agccagatgg ccaaaggtag     41700
    caagatcaca tcgtccaggt agccaaggac cggaatgaag tctggaatca gatcgattgg     41760
    gcttagggca taagcgatta cgatcatcgc tataaccttc ggcaaccatg gcgtttgcgg     41820
    atgccggcaa ctaaaccaca gcatcataac ttgctgtttc agggccttgg cccagccgcg     41880
    aactcgttgc aatacgttac tcactttcta gaatccgtag ccaaccagcg ccaatagctt     41940
    gcggtggccg agtttgtcgg cgacgtagcc ggaggccatc ttggtgtagc tggccaatgc     42000
    atcagcaata tcttcgatgg tgccaagtgc cgccgccgga atgcccagta cagcgaggaa     42060
    gctgggcaag atcactgtgg tagtttcata gcagaaatca ccaagggtgc tggttagccc     42120
    cgcaccaacg accgtgcggt tcatccaacc atttgtctga gatggttctg cctggccgac     42180
    gcccctgtag gcagcgtgaa tcgggcgctc agcaagggat tttataatcg ctctataatt     42240
    aaactataaa gatctataaa gctcattcta gagcggctca actgcctgta tgtgttgaga     42300
    gagcccgatt acacttcatg ttgcgccatc gtccctgggg tgtgccgata ttaatgagaa     42360
    gctgaaagtt gacccaaagg gccagcatga agctcaagga caggtttagc tgcaaggccg     42420
    ccaaaggata tggcggggtc gatgtagcgc atggcagact tgatgtcttt ccagcctaca     42480
    taggtcatca aggccttgag atcccagcca tttgccgtgg cccaagaggc gaagccacgg     42540
    cgcagcgaat ggctggtgta cagctcggcc gatataccgg cgcgctgtag gatctggcgc     42600
    aacaagctga tcaggctgcc gggatgcaag gcctcgtcgc tcaggtgccc ccagcgatcc     42660
    aggcgacaga acactgcacc acgggcaatg ccggcggcac tgatccagtc gagataagcc     42720
    tgcaccgggc agaggcactt caaggctggt acgtaatgag tcgtgccgag gttgtccctg     42780
    tcacccttac tttgtggcag gaacaggctc atgcccgcac cggcttcggc ctggatatgt     42840
    tcgacctgca gccgacagag ttcgtcacta cgaaaacccc gccagaagcc gatcagcagc     42900
    aacgccgcat cgcgccggct gcgaagcagg cttgccaaat tgccggactg ctgagcctgt     42960
    tcggcttccc gactcagcca ttgaattgct tgctccaagt gctgcaactg caacggcgca     43020
    gcctgcttcg tttgcgccgg atgcaatgtg cggatgcctt tgagcacctg acgcactgtg     43080
    ggtgtcttgg tcggatcagg aaaaccttgg gtgatatgcc attgagccag ggcggccagg     43140
    cgctgtttga gcgtgctgag gctcagcgtg tcggcgtatt ccaccaggta gcgcacgatg     43200
    ttgtcgctgg tggcgggcag gaagccgccc cacgtcactt cgaagtgctc gatggccgat     43260
    tggtagctgc ggcgggtgtt ttcccgcgta ccagcttgta gatagcgccc gacgtctttc     43320
    atcgcccgag gttgcccttt gtgtactgga aaacggctgc caaacgaccg tttttgcctt     43380
    tcgtattgaa taacactcca ttattttatc tgatttattt gcttttaact ggctttacat     43440
    caatcaaatt tagtatgtaa atacatacta tgtaatctac tacgaaatcg taggagcaga     43500
    ccatggcccg cggcggcatc aacaaggcac tggttcagaa ggcgcgacag gcgatcctgg     43560
    cgcggggcga gaacccaagc atcgacgcgg tacgggtcga acttggcaat accggctcga     43620
    aaaccaccat tcaccgctac ctgaaagaac tcgaagacgc cgagcgcggc cgaaataccg     43680
    ccgcgatacc gctcagcgaa cagttggcca acctggtcgg ccaactggca gatcagctag     43740
    aggaggatgc gcaggccacc gtggcccagg agcgcgaaca actacaacgc gaacggctcg     43800
    attaccagaa ccaagctcgg ctggccgaaa gccgaatcca gcagttggaa agtcagagca     43860
    gcgggctcac ggaacagctt caggctgttc agcaagcgct acagcaggaa cagcagcaac     43920
    gccaacagac cgaggttgag aatgcccgct tggcgcaggc taacggcgat caggaggtgc     43980
    gcctgcagga tcgcgacagc caaattcgct cgctggagga aaagcatcaa catgcccgtg     44040
    atgctttgga gcactatcgt caggccagca aggagcagcg cgagcaggaa cagcgtcgac     44100
    acgagtcgca ggtgcaacaa ctgcaactgg aactgcggca actgcagcag accttgataa     44160
    tcaagcagga cgaactgacg cagctgaacc gcgacaatgc acgcttgctc accgaggcgc     44220
    ggcagttaca aaaagagcaa catgcgcagc aacagctact ggcgcagaaa aatcaggcca     44280
    tggaggcctt gcagagcgta ctggccggtt ccgaacgctc gaatgaagcc cttgaacagc     44340
    gttgtcgcac gctgcaggag gaggtgtccc ggctgggcga agcctccgcg actctggcgc     44400
    aacaagcgca gggcctgcag gagcgcttgg tcgaagccaa tacacagttg aagctactca     44460
    gggcaccact tgcgaacagc gatggcgcac cgagcacatg aaccggcaca catgagtcca     44520
    tgtgctgagt ggaggtgaag atgacactaa ttgagactgc caatgagggg gccgcggaac     44580
    ctgtccgttt gactacaccg ctaggccagg ccattggtaa tctgttcgcc cgggccttgc     44640
    cgctactgga tggcaaccct ccaggctcgc tcaaggtctt cgtcttcggc ggctgcgcgg     44700
    tgcacctgct cacccatgcg cgtggtagtg cggacatcga tgcggagatc gaggcggccc     44760
    gcgtgctgcg taaggacgag atcatggccg tctacacacc gccagagggt tatgaggaca     44820
    gcgacggccg cgacttgcag gtttacctgg atcagaacta caccaatgcc ctcgggccac     44880
    tgcacgagga ctaccgcgag cgcgccatcc ccatggaggg tttcgagggt gagcagccgc     44940
    tgcacatctt cgttgccgcc ggcgtggatc tagcaatatc caaactcggc cgctttacgg     45000
    aaaacgatca atctgatatc gaacagctca tcgagtgcgg ccgtgtcgat gtcggccagt     45060
    ttgttacact ggcaacagag gcaatcgatt atgccgtggg caaccgaagt gcaatgcaag     45120
    gctgcctaaa attggtcaca gcgaagtacc tggaggatag gcgagatgcc acgcctggat     45180
    cgtaaacaaa gctttggcgc gctcctggag actgtcaccc agcagcgcct tagccaagtt     45240
    gcgtccgatg ctcttgtgga gctcgccaag cagttgtggt acgaagagcg cgacctcgtg     45300
    ccggtcctgc agcgtgaagt ggcgggcaag ctgcgcaagc ctgaacagaa gctgcgagcc     45360
    ctctatctgg tcgacctgct gcgtcgcttt ccctgtgtat caacggaaaa agccgcgcgc     45420
    ctaaaaggct ttgtcagcag ttggtcgaac ctgaaaccgg ctgaacgctc gccgcgggcg     45480
    acccagttgg tctctcgcta caagctcgac aagctggcct atgagtgggg gctggaggaa     45540
    gacgtcagca agcagatgca ggatgttctg gctttccaaa ctcgccatta cgctgcctct     45600
    cagggcgtga agacgggcta ttcagagaca gcgcccgtcg gttagcagca gggcacggca     45660
    aaatggactc ggaatgacca actcaacaaa tgacgaccga cgattcgctg atctaacgcg     45720
    cgaggcatta gctgacgtga gcgcgggttt ggtgattgat cacgaattgg tcgagatttg     45780
    ggcccagagc cttgataccg atacctcagt gtctttacct actccagatc ggcctactta     45840
    attcgcacca ggctgaactc atcctcattt ttgccttatc taggcttgcc ctgtgcgcgt     45900
    ggagcaaccg cataaatatt taaataagat agaaacgaag tgagtgaata ttcatcttat     45960
    ctcggcatgc cccctatacc tgtacgaggc cgctcttcgt ttgttcagtg tcagaatcgt     46020
    tgctaggttt ctgacatatt tcaataaaat tagccatgac catgaaatcc cttcccgaga     46080
    ccatcgtcga acactgcagg cttctccctg aaggaggcat tcttgcacca aacgaattcc     46140
    ttcatttggc tagccgcgca gcggtggacc aagcattctc tcgattagcc aaaggagggg     46200
    agttgatgcg aatctcacgt ggcctctatg tggcgccggt cactgggcgc ttcggcaaac     46260
    gtgcgccggc gacggagaag gtcattagtg cgatagcttc gaaaagccat caggtaatcg     46320
    ctttaagcgg tgcccgcgca gcgaaccttc tagggctaac gcaataggtg tcgattaggg     46380
    aagtatttgt taccggcgga cggccgagaa ccctgcagtt aggcaaggct caggtaataa     46440
    tcgagcatgc gccgcagtgg caaatcgctc tcggagcgac cattgctggc gacgctgtac     46500
    gtgcgcttgc ctggctgggg aaacctcacg cccaagaggc agtcgccaag ctgcgcacgt     46560
    gcctgtcgag taacgattgg cagattttga tatcgcatag atcaaacctt cctcaatgga     46620
    tggctgaagc gattgggcgc gaagcagtct ttgctgagca gggcttctaa tctactcgtt     46680
    taaatacaat agcttagaga acgaatgtcc taatttttgc cttatctcgg catgaccccc     46740
    tgtagcagtc aaaattgcac caacggccac ctacacttcc tggatcaaga ccgagaaggc     46800
    tgctgatgat ttctacgtcc tcagcaactg ccgtctgaac gacatcagtg aggacggcgg     46860
    ggaaatccag gtcaagaatc aggaccttac atctgacgag atcaaacaac tgctcgatag     46920
    cggtaaaatc gtcagccaga tcaatctggc ttacaaggac ttgctgagct tcactgtgaa     46980
    cgacaagctt gcaattcagg gcctccgttt tgaatcgctc ctgcatgaga aggcagttca     47040
    ggatggtggt gatgatgcag attcccaatt tgacgcatct ttcttgctca tgatgaaaac     47100
    cttgaacgaa accgttccag cgttgcttac cgccctgggc ggcgaggata ttcccgccgg     47160
    cgtttaactg actgaataag gcccgccgca tgcgggcctt atggtgaaag catgaatgat     47220
    gtcgacagct ttattctcac ggtcctgaag accgatgcgc taccggacag cttcagtctg     47280
    gaacaagtcc aagcacttat aggctcagct ttggagcatt ccgcggacaa acagtctgct     47340
    cttgacgaag agcgcattcg caatcttcgc tcagcccttc atacaatcga ggaaaccacc     47400
    acagatactg tggctgggct tgctgcgcgg catgcaaggc tgttagatga tgactgatgc     47460
    ctaccagccg atagccgcgg ctcaaatcca agcattgcaa cccttactgg ctggcttcac     47520
    caaagacctc attgatctag ctacccgcat tgccagcggt cttgctgagg taggtctacc     47580
    tacgagcttt gatctgcagg gcgactgggt aaagctcact ttactgactg atcagggggg     47640
    catcaccttt gccctcatgg agcctgaggt gtgcgggtta tcgaacgagg ctttaccgat     47700
    gcgtgtaggg gttagcttgt cgttcggtat tccggacgga aacgaactga ccgataagcc     47760
    ggacacgatg ttctacttgc cggcttcgtt caccgtggat cagctcttgg cactcggccg     47820
    aggtcaattt tcaccactgc agttcacaga gctgttgaac atgtcggtgc gccatgccat     47880
    gtcatctcca cgtgataagt tccctcgctc aatcctcctg atgatcgctg agcgaacttc     47940
    tttacgtgac actggggttc ggtattttga gctttggacc cagtcccgtg ggggtgtaga     48000
    cattcaacaa ctacgcccta ccaacaaccc gcacatcgct gcagctgaag cacgcacgct     48060
    tggcttccag ccaactatct atcgttgcca gtcaggatcg ttcatcagct ttacggagac     48120
    tgatgcaggg gtgtttttat gagaaggcca ctcagcgctg ggatcggtct gctgatcact     48180
    ttgagccttg ttcaggtgca agcacgtgca gcacctgtag aaacactgcc caaaccaata     48240
    cggacctcgt tgaaaaccga ttcgatagtc tgctcgcatc ccgaatccct attcctcata     48300
    tacgaggcaa gctctattgc aatggccggc gggggtagcg atgcattcaa agcctatttt     48360
    gcggctgctg ggaacgtgtt cgaagcacga tctgagtgtc tggtccaatc ccagagcatc     48420
    gaggtgacag tagagggtta caccacgatt aataatccac taaaacccga gccagtggta     48480
    tacgggcgct ttggaattga gggttcggat aataaggttt gggccacgat tggaaacctc     48540
    ccggcctttg agaaggatgc tttacgctcg gggttggtga aatcatccgc ccaaatagcg     48600
    gataccccac gatgaaagac gccttagctg ctgtgcttgg cggaatattg aatggttttg     48660
    aacaggagag ccatgaagca tacctgggtc tggccgaaac agatttctat gcaaagctcg     48720
    ctcaggatat cgaagaacga acgcccgaac gtttctctat gcacttgagt gtcgagcata     48780
    tgagagctgt ggacggcttg ctcctggcga aacttggggg taactcgagt gcaaaattcc     48840
    tgtttaagca tggggacttt attgagtcac atgtaagaaa ggccatcgag cgttctgaag     48900
    gtttttcttg tggggcagat aaaaccagaa ccgttatgcg tacgttggct cggcatcttg     48960
    ttgacggcat cgccattgat cacgattact caggtgagcg tacataccac ctgccaacaa     49020
    cagtgcttac gaaccaggtt gaggtcttaa gttttttcaa tgggctgcac cgtctctact     49080
    acggtgatcc tgtcccttac ctttcccacc tgatggccta tccacgcgcc agcgctattt     49140
    cataatcagg cggtgaccgc ggccggcgag cctggccgcg tcaacctcgt catcgaatgg     49200
    cgcagtattc cttaaggtca gcgatacgtt cctgtgaata catgtcgccc gacgggagct     49260
    ttcgagtctc agtacgctca gtggtttgag ctatacccgg aattccgtct cgggcctgtg     49320
    tgatggtgta aacaaggcgt acatcgtgac aaggctgagg ctcacaaccc ttttctgagg     49380
    agcagatttt tgctgacttc tcgactaatg catcaatctg ccggcactcg atatttgaga     49440
    acccagcctt gcatttgaat ccttcaagct tgagatcgtt gatcaggctc gccatcgccg     49500
    ggcttggatc ggttatccaa gcggatgtac atccagctaa cgatgcaacg gtcaatagaa     49560
    gcacggctgt tgtcgttcta ggcactgccc ttctccagct ggcgctgatc ttgaatgcgt     49620
    tgatagatct catctcgatg aacatcaaca tctttcggag cagtgatccc caagcggacc     49680
    tgggtaccaa cgcagctcag gacagtaatc gtgatgtcat caccaatctt gattgattga     49740
    ccgctgtttc gagtaagtac gagcatgttg cctcctgtat tgactccaag accatatccc     49800
    ctgctcgggt ccgacgcatc cgaaaaatgg tcctccgaat tcagtgctgg gattctcatg     49860
    aattccgacg accccttttg gcgtgcaatc gaaatatcag ccgttatcct cggaggctga     49920
    cctgttctcg agaccaagac tgtgcagatt tcaatgaaga agatcgtttt gaccgttgcc     49980
    gccatggcga tggcagctgc tgcatacgca gctttgcagc ggccggacga tgtgcaagca     50040
    cttgctactg cgcaggttga ggattccgac accgtaagat tggcgatcgg caaggcattc     50100
    actgctgatc ctaagtcttt tgatctgcct gcagcgtcta cacgtttggg taaagcccgg     50160
    ctggaaggat atgcggtctg cacgcaatct gctgaagcca ctgcggccca atacattgag     50220
    gtttctcaga tgcttgacgc tgtcgcgaac aatgttcagg actttcaacg cgtcattgat     50280
    ggggttatgg aatcgaaatc cggcatgtct gactgtgatt tccgcgtaat cgtagctatg     50340
    gcacaagcca acaagggtat ttgatcaccc atgcattctt cgtccgcctt tcgttatcgt     50400
    cttgtctacc tccatgtcgg cagattgaaa gcgaagtgcg taaattcaaa agtaaagtga     50460
    gccagctcac tcttcttgct tcaaccgccg caatgcatat atgcatcgcg gggtgcacgg     50520
    gtaaccccta atggaccaca gcaatccaag cacacagcaa ctccctggga tggaaaatgt     50580
    atcagcttcg gctggccgcc ccgacaactc tatcgctgcc aagctgcgca acatgcagca     50640
    tcgcaacatg caacgctcgg ccgggccaga tctgcagggc gaactattca acccatatga     50700
    aatccgactt gatgatgctg atcacagtaa tctggtatcg atctacgatg ctctgcctcg     50760
    gttcagttgg gcttcgaaga ctgttcgtga catgagccag atgagcaccc agcttgaggg     50820
    cagcctcaat ggtcagccct tccgtgtggt catgaaggct gtgagcatgg agatcccaat     50880
    taaaatcaaa ggaaaggcga ctggccagac ggagtgggtt ggcttgtacc ccagcagccg     50940
    cgaagagtgt gttgaggagg ctcttcgaaa gttcagcaca cagcccgggc gcttcaatga     51000
    ggtgaagtgc tctgttagct tcagccttta cgacctccgg caggaactca agtctgtagg     51060
    ccatacctac acctacgatg aactgcgcca ggcgctggac atcctggcaa aatcaagctt     51120
    gacgatacaa acccggtcct ccgatggaga cgtgatagac attacctcca actatctccc     51180
    atttctctac ttgcgaagca agaacaagaa gagcaaaaac tacatcgatg tgaaggatat     51240
    ttccgatcag gagaagggtg acgccactct gtgtatggcc gtattacacc ccctgatctc     51300
    acgtggcatc gaacggggcg attaccgcct gtaccactac tcaacctcga tgaaactcac     51360
    gaacagtctt gctaagactt taaaccggga gctttcaatg cgctggcgga atgcttcccc     51420
    tacccacccc tatcgcttcc accttgttga gtttttgagt aatacagcga ggggcttgtc     51480
    caaacgcatg cctgaggatt atcgggcggt gaacatagcc ttggccgagc ttgtgcagga     51540
    aggggtgctc tccgagttca agtcgacacc gatcaagaag cctaagggca aaggtgcaat     51600
    cgactacgtc tacgaaatcc taccaactaa aaagtttgtc gggatgatga tcgatggcca     51660
    tcgtcgagaa aacaaccgcc agcttgccct cacagcgtaa tcaaccggca tacagcatta     51720
    agcccgcatc atgcgggctt ttttgcactt gctgaaaact tcccctacac acctcggatt     51780
    tgggaaatta tgactttcaa gctttggtag cggccgtgag ggttgcgtct attacgcagc     51840
    ctgggcactg gttgggagaa gtgcgtgcat ttggctgtcc aaccaaagat gccttcatcg     51900
    tctcaaattc agagggtgtg aggtttcgat agccattgcg ccaagggtcg ttcggagaat     51960
    ccaaaaatct aatactgccc tcgttggctg ctgctctgac tgactgactg ttcaagcctt     52020
    tcatcgatgc tctgtttttc gatcatggtt tgatttcctg ggtcagagtt tgactaatta     52080
    taattgaacc cctaagcatc gctcaatgga ttcaggagaa ccttcgttac agaccaattg     52140
    ttaccgaagg cttaggtgcc atcctgttgc gctcattaat cctaagtccg ccgcgacagg     52200
    tttgaatagg cagcaatagt tgtatttctc tcaaaccaac ctgttctgaa atatgttcca     52260
    ggtgcaggca aatcagaagt caggaatggt gcacgattgc cgagccaaat cttctctcga     52320
    taccaaatta cactcggttt ccttgcctcc aatccgagga ctctgcggct tcatgtcaag     52380
    acctcgctgt cgaatcacgt tcaaacctta ttcaaaatcg acatctggcc gatcagccat     52440
    cgatcgatta ctgtcatttg aacagtcagg attgctccac gattcaccag cgacgatagc     52500
    aaggattgat gcacgattcg aaaattccaa atcggtgtgt tccaggcaga cttgcatttc     52560
    tgcccgttcg cgcccttttc tgaattgact tcaatgttaa ctgtgttctc gataccgctt     52620
    agcaaggatt gcttcacgat tccttgatgt cgaaaggaat gaactgttct ctgacattcg     52680
    tctctaattt tgaccaagtg aaaatatttt gttcttttca ccgctataca gtagtaagca     52740
    ttggttcacg atagtagtca ggattggtgc attcaccctt tgtatctcta gttatccaca     52800
    gaaattcggt ctaaatagca gctttcctta gcgaggattg gctcacgatc aagctaaggc     52860
    tagtgaggtt tagttcacga tcagttctta tacagtaagg attggtccat gattccggct     52920
    tcatttttgt ctcttaatca ggattgatgc acggttggag tcaggtttgg tccacgttga     52980
    tgcgctgcaa ggcccgctgt cattgggttc ctgagttcct tccttctttt gtccttttcc     53040
    tatttattcc tttgatttac ccgcttctgg cacgcgccct tacgttgctt aataccctca     53100
    cattcactgc gaggatttca ctatggaagg actaaccgcc tacggtcgtt ttgccgtcat     53160
    ttgctttact gtcgggtcac tcgttgggag cttggtcatc gggtatctga tgcttactcc     53220
    ttcgccacta ccagtaggcc caacggttat ctctttcgct ggcgctgtat caccagcctg     53280
    catcatcgcg ttagtgattg ctcgctcggt gcgttcgatg tcatggcttc tggctccaac     53340
    cttgttgatt ggagggcttg cagtcccttt ggattttgcc ttcgcttgct tgctcggttt     53400
    cttgagcgaa cgcggcctgc agatgacgat agctggtttg ctcatgattt ccatggtcgc     53460
    actagcagtc gctctagagc ggactttgat acgaagcttg actaacaaag cactcgggat     53520
    gccggtacag cctgggcatg aagagatctc tggagccgca cgctaatgaa cgcaaaagca     53580
    agtccaattg gcggcagcca atcactgctc gtacgatccc agaaatggct catgtccaac     53640
    cctgagttgc tcgatgtgaa gcaagcctta tcagcgatag ttgccaaggt ttccaaaggt     53700
    gctatcgcca acgacgatga ttctcgggat acctacgacg ctctgactga gcattttgtc     53760
    gacggcggtg gcgacttatc agacctcccc tccttccctg aaattccgat cagtgacggc     53820
    ttggaatcta agctggcaac tgttggtcca gcagggcttg attatgggaa cttgtacccc     53880
    gatcaggtaa cggtcgcacc gctgagccag gaggaaaagc gaagcaggct gcaagagctc     53940
    agatccacat tggttcgccc aggaggtttc agatgagccc gttggagcaa gcaaaagatt     54000
    ggctctcgaa tgaaaagcca aacactgaag aaattcagca atctgtcgac aatctatgcc     54060
    accaagtggc gaggccacca agcggtttat ctgtcgaaca gatcatggct gctatttctc     54120
    atctgatgat gtcgattgga aaagatccag cagaattggt tctccctgat cccccgccca     54180
    aggcttgcct tgaccttagc cccctgggcg gcaactccga gcattttgaa cccgagctgg     54240
    acagcgtcga gcgccgtaga cgcttcgaac agttgaaaga ggacctaagg tcgccgttct     54300
    aagattccgc tcgcttccgg cccttcagcg actccacagg aaggcaaggg gccgatgacg     54360
    cctcgacaaa gagatcagcg tcgaagaatt ttattgcttc cctaagctct ggctctttca     54420
    gcaattgagc caaggcagga ttggtgctcg atatctgtcc ccatgcctca cgcttgtatt     54480
    tctcagctag gccgctgagc ttcacatacc tctcaccttt tggcacaact ggcattgaat     54540
    aggtattcat ccaggtagta gcggactcat ctgccatggt tcaccagcgg ttttatagat     54600
    caaaccactg tgcctgtatt ccccctctca gcaagccata acgcccttcc cgaattctga     54660
    tgaggtgttt tggattgtca tgtgtgccgc ggcagttaga atctgctcaa tcatgggcca     54720
    gaactgacca ttgtcatggc aagagcactc atcctcactg acgtcgcgtc cgaggcgttt     54780
    cacactcagc agatcctaag cgacttcttc gatagggttc gtgcgtgcaa taccgttgcc     54840
    ggagcacgtg aggaaatagc tgaatcaaag cctgacctgg tgattgtctt tgggcttgag     54900
    ggtttcagtt cccagccatt caaggctttg gctcaggtaa taaccgacac cacccccgca     54960
    atgctcatgt gtgttggtcc tcaggttgtc ggcaatggag aacccgaacg gtcaatgatt     55020
    gttatccctc cgctcaatca gaccaatgtc gtaaaagcaa tacacgaact cggcctggcc     55080
    ggcatcgtga accaatcctc actcaacaaa tattgcctcc cggccaatta gggatgacca     55140
    tgctcaagtc tttgttcagc ctcacagctc tttgcctcgc catcgcgggc tgtgctagca     55200
    agcccgagtt ccagcagaaa acgtaccagt acgactccaa agagcactct ggggccgtag     55260
    ctgttaccga aaccaccaat gttcctgatg aacagtgcac agagcgctgg cgggatgagc     55320
    ggacttacca accaaatggt gttcaacaga tcaccggttt tcggattgaa attcaaatcc     55380
    ttgaccacag ccctgacacc tacggaaacc tgattaaggt tgaactccca tcaaaccacg     55440
    gccgtgatgt cctggtgcgc gactttcaga aagacaagac tctcatggtc ggcgtcgaca     55500
    aaaatggcat ggtcaaacag ggcgatttgt tctacttccc tgaaggttac tttgtccgtg     55560
    ctgcacagcc tcagttcaaa gacgaaaact tgagtttctg cctagctgtc gatcggactt     55620
    acgtcccatc tgcagagttg aatacaccta acccgctgat ccacatggac cgtttgaacg     55680
    tccgattcaa cggcaaacct ggtgaagaga agaccttcaa cttcggttcg gttcaaccga     55740
    tcagcgttaa tgtccgggcc gtaccactgt gactacgaaa acggttctgg tttttgcccc     55800
    taatgtcggt gtggcctgtt cgattgacgg actgacttcg atcgagctgg cgcaatacgc     55860
    catggggtac tacgaaagta tgttcgagac atgccgtgtc tcatacccgg atgggaagga     55920
    tgctttcctg atcgacgttc tttgcaacgg ttacaccgaa tgccatcagg ttacagcttg     55980
    ggcgggtgtt cctgaggtca ttgagttcga tttcgacaaa taccctgcaa ccccaaaagc     56040
    gaagcttgat cacgccacct ttggtgacgt accagctctc aaactcatca tgagcaagtt     56100
    tgccaatatc ctgtgaggac ttaccaatgc gttggattgg tttcatgttg tgcctggtcc     56160
    ctttggtaac ccacgcagca accgcggaac tgcaggtctc tgtggttgca ggtgctgatg     56220
    agccacaggc ttaccactac gctctggatg gcaacaaata cgagctcgac attcgtgaga     56280
    gccatcgtta ccaggcagca ttcaaggatg gtgcaaccaa gcgggacgtt tgccgggaag     56340
    cccagtacaa aactggtctg ctgctctctt tgcgatcctt gcccaaagca gctgatggct     56400
    cgcagcctgt cgaggtcatc ggtcaggtct caacccttga tagtctggtc gccggcaagc     56460
    gtttttcctg cggtcaaaat caagaggtga acatgagtaa taaagcgttc tccgataccg     56520
    tccaggttga gcccaaccgt acaaaggtcg ttgtgattga tggtaaatac acggtgatgt     56580
    tgaaggtgct ttagcacttt tgaatgtgct tcggcatgta ttacgagggt taacgttttt     56640
    tgatcggtgt gtccttggag gtccccttgt taagactttt gatactcgta tgtgtgtgcg     56700
    ctgctattgc tgtagccctt acgtccggat tatggggagg caaaggttgg ttcgtttgat     56760
    atttatggct cattcgtaca acaggatcct actcaccgcc ccccggaaag tgatgtagac     56820
    cttttcggct ttttagaggg tttcagaatg tggcactact cgcgtgttga ctatctgggc     56880
    cctcatgcca tatgcatttt ctgcaaccgg cttctgcgga gccgcaaagg aatcgttatt     56940
    tccaatgggt ctgaagaggc ctttgccggc cctaattgcg cgaaaaaaat gctcggccca     57000
    ccagaagaac gccttctgga cgttactcgc ctggcgctgc tcgtagtctc cgacgatgac     57060
    ccgactttgc ctcccgcccc ctcgacactt ccaagcttga aatcagttcc gcagcttggg     57120
    tctgtaccca ggactcagga tcaggtccgt tctcctctgc cacctctcga caagatcgtt     57180
    cagtacctta ggctgaggtg tgagttcatg tccgaatttg cgcaccatcg ctctcaaata     57240
    ttgactcagg cttttgatgc ctatagccga acggggcaac ttgacgaagc tgaccgcaag     57300
    agagttgcag ggacgattcg gaacgcgggg gagcagaata cggttttcag tgaggctaat     57360
    gtgatgcgtt gcattggaat taaccactgg ctccgtgagg ctctggagaa cacgcacgcc     57420
    gatcgacgcg aatttctgac tgcgatgcta aataaactcc atagtcagtg gcatctcacc     57480
    gaggctcagc tctctgcggt taaccgttgg ggtgagtggc tacgcaagaa ggtccattca     57540
    ttcccccatc tcgacaccca ggtattcaat ggtgttgtgg taccggaatt tatgaaatcg     57600
    aaaaggcaaa ggaacacaaa accctaactc gaatccctac ttaggttttg tactggattt     57660
    aaagagaaat acggacgctc agggttctgg cacacagtta tgaggtcaac aatttgccca     57720
    tcccaacata acgagatcct cccgtgacga acctttctct tgcgaccacc aatgtccccc     57780
    acacccaaat tgatccagcg ctttctggtc agcgagtggc ctgtaatcta atccgacgca     57840
    atccaaagaa tgacccccgt aagggtcgca acaaggcccg ctatgcacag atgaaagaaa     57900
    gcatccgcgc tgaaggtgtg attcagccca tcttgttgcg ccctgtcgac aatgctgact     57960
    atccatacga agtcgtctat gggaacaccc gtttcgatat cagcgtcgat ctggacatct     58020
    ccgatatccc cgcgattatt cgtgagatga ccgatgttga ggcgcgccgt gctgccacca     58080
    ttgagaacat ccagcgcgcc gatctgactc ccattgagga gtcgtatgca gccgttactg     58140
    agcttgcaga tcagaacaac gatcacgagg aggcatgccg tacactaggt tggtcgcgct     58200
    ccaagcttga cgctcgcatc cttctgtcca aatgctgcga cgatgttgct gaagcccttg     58260
    tgcaagggga tatcaagctc ggccatgctg aactgctggc cccaatgact cacgacgacc     58320
    agcgactaat ctgtgcccgc attgttgagc gcaagatgac agttgccgcg acccgcgagc     58380
    gactgatcca actttccggg gttatcgcta atgccccctt cgatacaacc gcctgccaag     58440
    gctgcgaaca taacagctcg caattcggtg atctgttcgg cacctcgcta ggcgaagcta     58500
    agtgccagaa tcgtacctgc tgggaggaga aaacgtcctc gctcattaag gtcaagctca     58560
    ttgaggccga gcaagagtac ggaatcgtcc ataccgacct gacccttcct gacaatggct     58620
    atgtgctttt ggaagacaaa ggcccgaatg gcgtcggcat caatcaattc actgcttgca     58680
    cagcctgcaa gagctacggc gctgtggtga gcaccaagcc ggggaacgaa gggcacatca     58740
    tcggtggtca ctgtttcaat acgtcttgcc ataacgagca taaaactgcc tataaagcct     58800
    tgatcgctag cgccactgct gaacccgcag cgaatcaaag cgacaacgca caatcgctta     58860
    gcccgactgg aaaagctcca accgctgcta ccggcccaaa gtcggtaact aagcccggtg     58920
    ctaactcccc tgccaagccg caggaggtca aaaaggcgat caagcgcgag gcattcactc     58980
    tgttttcgca aatgggcagt caggctattc aagcgaatcc atcctactcg ttggcgattg     59040
    ccatcgtttc gatgtacctc gacatgcgtt ccgatctgcc aagcgaactg cttacccggt     59100
    tgcagaaggc ccttggctta ccgaatggtc tgttcgggca tgaccgggca tctaccgagg     59160
    ctgcactggc acagaaaccc gcagaggagc ttcagggata tctgagccaa ctggccgctt     59220
    gtactgtttt ccgccgcgac ggcagcgacc aattccagaa atcgattcct ggtgctcaat     59280
    ccattgcatt catcaaggca gcgggtatgg atccggtcga tcattttcag atgaccgaaa     59340
    gctacctcaa gtccctgact aaagccggtg tggtcgctga ctgtaaagcc agcggttttg     59400
    aagcgaagta tgacgaagtc aaaggggcga aagagttcgc aaaacttgtg atgggcaaga     59460
    gcgatgaaat tatcaaggcc gtcctagcat ttgaggaatt cagctggaaa ggctatctgc     59520
    cagagacgat gaaaatctct gcttacgatg gttctggcac agtctgacca cccccacact     59580
    ggctccaact taacgaggaa cacaaacgat gaacactttt ctccagtcag taggtgcggt     59640
    actcaccacc ggattgaaag caaccgtcga gctgcatggc ttaggtgatg gaaagataaa     59700
    gctgttgtac accccggaca ttggcccaac ccctgaaaaa tcctccgagg cagtcgttca     59760
    gcttcgctcc gcaattgcaa agccaatggt agtgagcggc acgccagagg aaatcgagga     59820
    agcgttcgca gagttgatca catccaaggc ggctgtagtg cgtcgtggtt tgagcgctct     59880
    ggatgaaatt gagcgccttg ccactaaggc tgttgatgaa gccaagtcga agcctgcggc     59940
    aaaagctgcc tccactgcac ctgctgtgag cgacaacgaa gaccatgacg acgaaaccga     60000
    cagcgatgcc gacagcgatg cctccggcca tcccgcccct gtggcacctg aagtaactgg     60060
    caacagtgca ttgaactttt aagggggatt tatggccgtt tcaattctta ctctgagccg     60120
    tttgtttcgc tttgccggtc gcgatcttcc tgatcctgat ccgagcatgg agccgatgga     60180
    tgtgctcaag cactatgccc gtcaatttcc tcgcctgaat ggcggcaagt tgatcgaccc     60240
    tatcaacgaa ggagattctc aagtttatga gttccgtcaa ggcaacttcg gcgaccgcgg     60300
    ctagcccgat agaacaactc agggcatggg cgggcggtgc agccgccccc actcccgaac     60360
    ccaccatcaa cgattgctgc cttgagcgca gccagcaggt cagactgtgg aatctcatgc     60420
    acaaaccaag caaacctgga gtcctctcca gttccctagc gccccgctaa ccgcgctgac     60480
    catcccgcat gttagtgcag cagtgcaaca cagtgttgct gccttgttca tgcgcgagca     60540
    cggctatttg gtagatcgta aaggtcacag cgctttctgc ttggaggccc ttcagggagg     60600
    attgcttcac gaatctgacc ttagccctct caactgctac ccgaatgggt acggcctgca     60660
    tctggtgact ggtaaggttg tgcgtagcat tgagtcgcgt gtcgagttca cacgcgaggt     60720
    tgccgttcct gatgccgagc gaattgctta cggtctggcc cgtaaggaca tcgacatcac     60780
    atacgcttcc gggattgcgc tgtcggtagc agaggcagga ttgctgcacg attctgttct     60840
    cgcccccatc ctcactcagg gggccgattg cggctatgac cttgtcaacg caactaagac     60900
    agcccttgac gccttgtggc ctcaagctca gcgcgaatgc cgaaatgtcg aaggcggcac     60960
    ggtctacacc gatcagcctt tttacagcca catccaaggt aacgacttct atctagaagc     61020
    ctgcgagcgc aactgcttct acctcgattg gccagagttg actcaagaga atcttgagat     61080
    gcatatcctg ctgaccaaga cgctcgacgc gatgaatacc tacttgatcc cgtttcacac     61140
    gccattcaca gctttcagtt gctggggcca gtacacgggc ggggtttctg agagctacga     61200
    agcaatcaag gatgacgtaa cgggcaagag ccatgctgag attgtagagg ttttgaaggc     61260
    gcacgatgac ctcgacgagc ttggctggct ggggatggag atggatgccg acgaaatgga     61320
    tgatgcatct gtggagcgcg ccgcttcact gctgtggcag atggatgacg tcgagcgcaa     61380
    tttcaaatat cagcttacct atggccctga tgttaccgac gaaaaccgta aagccgaatt     61440
    gggtgaattg ctttcccagg ctcgggaaat tagccgccgg aactcaaggg aatctggact     61500
    tgcgcaagtt ctgtctgacg cgctcaactc ttgcattagc cgggttgacg gccaccaacc     61560
    cgttgacgcc ctaattgctc aggcttacgg cgacagcgag gagcttgggg gatacgagaa     61620
    cagcccaaac cgattcttcg attgcatttg ggtgctcgca gatgaacgcc ataaggcgct     61680
    tcacgttgaa gctgttgagg gcttcaacgc cgatctagag gagtgcgccg atgtgacggt     61740
    gaagctcccg ctaaacaccg gggtgctggt ggcacaggtc acagtcccga taatggagag     61800
    aactagccaa tgccttgaac tgctaaggcg catccagctc tctcttgagg ttcctgcaaa     61860
    tgctcaacaa tgatgtcacg gcccgcgccc tcattgcgtt tcaccacacc aagaccaatc     61920
    gtctcgattt cacttcccat gaggtcatta actcaccagt agaaggtggg ttcactctcg     61980
    gcgctggtcg ggctttctca gaagaagaca aggaaacgct ggttgatctt cttttgaata     62040
    ttgacgctgg catcgaattt atcgataccc ggattctgat caagtcgcgt agcttgctgg     62100
    cttggtacaa cccgcctcag gtcattgacg ttctgttcag ggacgctgtt cacaaagctc     62160
    cgatcccggg cctgatattt atcgcttccc aaggaaagct ccgctgcttc gccttcaagg     62220
    gtaaagggcg acctacccct gacactaaac tgttcttggc cccaatgggc aatatgtata     62280
    gctcggggtc tttctgctcg ggcaactgcg atgttccaaa ggacaacacc atcgcgagca     62340
    tccccggctg ggagcgattc gtgctgcaat gcgtgaatac gcacatgggt atcaaggtgc     62400
    tcaagactcc gacgaattac gaggaggtta ttgccttcta taaaaagctg agcgacacca     62460
    gcgccaaaaa ctttccggca gctcaactgc ttccgatgct tgccaagggg gttcaactca     62520
    ctctgaagga tgcagtggtt acagggggtg aagaatgact gctaacgttc aggccttgcc     62580
    agtggcgaca cgttacaaga cccccaacga atggacttct agagcaattc gtatcgtcgt     62640
    acttggagca gggggcaacg gaagcgaggt cgtagactgc ctgtcgtcgt tgcactgcgc     62700
    cctgcgcagc cttggtcatt cacatgggct gcatgtcacc gtcatcgatg atgcaatcgt     62760
    gcgcgaatcc aacctagtcc ggcagcggtt ttggccttgt gatttgggcg catacaagag     62820
    tgtggcccta gccaaccgtt acaacctgaa cctgggactt gattgggtgg gcctaccgta     62880
    ccggtttcct tgtgaggaaa ctcgattttc gatcgccaag gccgacctgc tgatttcatg     62940
    tgttgatgtg aactcggccc ggttagcaat cgggaatagt gagggtgatt tcaagcacaa     63000
    cgcaatgtgg ctcgacatgg gcaacggaca tcgtcacggt caggttgttt ttggtgggct     63060
    gcgggcaaaa gaccgtaaga agtttccatg tgtactggat cactatcccg aaattgctga     63120
    catggctgac aaccatacga agtcgtgctc tgctgctgaa tcgattgcag cccaagactg     63180
    tctagttaat cgaacggttg ccacggcggc gatgaacgtc gtgtgggaga tgatccgtac     63240
    tggctctaca aatcgaaatt ggatcaccgt cagtttggaa acgggcgagc agcaaaccta     63300
    ccctttcccg cctcagaaca gcgatagctg attcgcctcg aaataaatcc gctccataca     63360
    ctggggcggc agaccggaat gccctgacgc cttagcccgg gcaatcattc cttccctgag     63420
    atttgctgcg aatgctgcgg cacacgatgt acaaatcgtg aaatcctgaa gcacgggcag     63480
    atcatcatct tccacagtgt agatgacctc actcccggct acagacagat cacaaagagt     63540
    tagccttgca ctcaaagctg gttcaggtcg ggccatagca aggtgaacgt gcttgtgcat     63600
    caccagcatc accaaggtgt ccccttggcg aatagcttgt tgcaaggtag tcgttgggcc     63660
    cacggatcga tcacgtttgg aggtgtgata cgagtataac gctggcgctg aatgagtcat     63720
    ctgaaagcaa accttctgaa tcctggctca gttagctaaa aatcccaata tagggcagtt     63780
    gccttccact attaggttat aggggagaca aaatgccgtt agcaatccat ttctacgatg     63840
    caatcacagc gggtaaatca cccgctgaag gtcaaatcgt tcgctatgac tcgctcatgt     63900
    gcgaggagtc tctaacgcct caggttatgg agatgatggt cggtttgcgc agtgatgtgc     63960
    atgttgatct ggaggctgct gctaactcgg aactcggttc aatggatctg ctgagcggcc     64020
    attcggaatt ggagtgtgcg agaacagtcc atcgtcattt cacgcgacca aactgtttgc     64080
    atatcggctt aggtaatact acgcgggttg atccgttcct aaggtcaact ttttaccgca     64140
    atcttctgcc tttcccctgc attggactac cgggaaacag ctactacctg gatctagaaa     64200
    ccatgctccg ggccattaat atcttaaggc cggatgagta cccttgggcg gacagccctg     64260
    acccaaccaa cacccaatcc ttccatcatt tcctcatgtg gggtgcgaat gtaagtggcg     64320
    agaatcgcgc ggtgaggttg agagatctac tggcggacac acacgccagc tgtcccaagc     64380
    ttgttggcca tgctctcaag cactcatctc tacagagcat caaatctgcc ttgggcttag     64440
    agcagggtga ggtcagcgat ctcgaaagcg ccacacccgt gtatctggtc caccaaagtc     64500
    tgcaggcacc gaaaggcttc atccttggtc tgccagtagg tgtcgatatc acataccccg     64560
    atattttgta tgtggcggat cttgagtccg atattagcca actctgcaat ccagcaatta     64620
    cttcatacca aagctttgtc cgaaaccctt catcaaatcc taatgggccg cttgtgcgga     64680
    tttccctcag ccgttttcct ttctgcgcac cgctttcggc catacgaccg gccgatgcag     64740
    ctcggctttc cattgatatc ggactggtga agcgaaggat cgcccaactc aggtctgcga     64800
    cgctcttacc gtccaggttg aaggaaacac ctgtactcca tctttcgtct cagccttctg     64860
    acgtgttcca ccgcatgtgg gcaggagact tttcacctaa agaccaggta ctgatgcaag     64920
    agctccatca agcgcctatg ggggaatggc taaatctagc cgttggcgcg agcgacggga     64980
    ggatctatga attagtggtc cgtctgctgg gcgggatagc cccagaaata ttgacaagcg     65040
    accaaagaag cgaggttgat ggatacactc agtcgaggtt ctccaaaaat tcggcccccc     65100
    cactttgggt agcagagctc ttgaaacagg cacaagatgg caatgaagca tcatcggcgg     65160
    cagttggcct tatgcagctg cacaaacgca ttacccgcaa tatcggataa gtcatggaat     65220
    catcgacctc actctcaccc agctacgacc catatgcttt cttacccttt gttgcctatc     65280
    gctcgcttga taggcccgag agagagtctt gctactcatt gatgcacttc gtcgaatctg     65340
    agaaattccg gggcgtcgat gagtcctacc gtcagttcct gctgaagcaa gatgatcgtg     65400
    atgacttcct gctggagaca ggtgccattg accagggtgg tgtacggcag gactgggctc     65460
    aggttcggtt tgctttgata agagcaggaa tgtggatgca gttggttcag caccaagacc     65520
    acctgcgtga gtcattgctc caggcaggat gcgcaacagg tgttccattg attgaccagg     65580
    ttgccgcgga catctacgag cggttgatga aagctcatga accaggaaat gagttgcggc     65640
    gggttgtact ggcgggcgat gtaggcgtga atgatgcaga gatattcaaa acctttgacc     65700
    atctgtttca gaaccgaatg cccgatgaga tctacgtttc agacgaaccg ggggtagctg     65760
    aaatggtgca caaatatgca cttgccaggt acatccccct ccgagtgttc acttcagcag     65820
    atcaagactg tgctgatcag atgctcgcta agggaaccca tgtcttcaca atcagtgtgg     65880
    aggctgagtc ggattcttcc ctgacaaacc gtttgctaca actcgctgcg gagcagggga     65940
    aggtctttca tcgcttccct tgggtcagtt aagttgtgaa ggcccaagcg ctgatcattg     66000
    caatgctttc gctttgtggc tgcgctgcag accctgcctg ggtggtcgcg cctccaaaag     66060
    ccatctgttt tgagcacgcg gacaaaaagt gtatcggtga catgatcgct aaaagcgttg     66120
    agaccgaaca tcctggttca gttcgggact cagccattcg cagcacaacg gctttaactc     66180
    taggcgctgg tattcctacc ccccagcttt tggtagacct gaagacgcag tctgaaaccc     66240
    tcatgtgcct gaggcccgat agcgacttcg ttagtgctgg gcaagcgatc aacgcggcta     66300
    gagagaagcg ctttgattca gcactcgatg aggctctgag tgtgaaggat ccggaagcgc     66360
    aggtattagc ccttcgccac attgcttcgc tggcatctag atcaagcgat gttaaggcga     66420
    ttggacggtc cctcaacacc ttaaactcgg tagaccagcc agcgtatatg gacgcgcttc     66480
    agcaacgctt actcactctt ctggcaacgg gcgacatcga gcgggcaaat accctgagag     66540
    acgtgttgct agatttttac gcgaagcgac cgggcagcac gatagagctc gctcagatag     66600
    cgattagcta cgcgactacc ggacatatcg aagacgcaaa cgtattcctg aaacgagcgg     66660
    caggcctagt caaagaactg aacagcaaag acattggtgt gctgttcggg ctggttatca     66720
    aagcatccca aggtgtctac cctcctccac aggactttta cgagttttct agtgacgcca     66780
    tgaggcttca agcttacgtt cagctggcga tcctttttga ccgttcaggg caaactgggt     66840
    acgcccaccg ggtagccagt gacatggcaa ggtttgcaca gaagtcatca tttagagtcg     66900
    acggacgtga tgctaccaac gcattcagca aggttctgat cgaagcaatg taatgttatc     66960
    cacaatttcc ggggacaaat gtgtgcataa ccctccgcaa ctcatacggt aacaaccctc     67020
    aaaggatgtg gttaataatt gatcagcacg actggttctg gcacattctt ttggcagtaa     67080
    ttatgggcaa tacctcaaag ggattagccc atgaaattct ccatcaagtg ttccgatcta     67140
    gctcactacc tcaaaaccgt tgcacgtgta ccccagcgca aagccactga cgtctacggt     67200
    cactttttga tacatgtaga tgcctcaggt ttggtgctgt ctgctcataa cggccagaag     67260
    caaatgagcc taaccatccc agccgatctg ttcaccctgc agggcgatgg gtttgctgtc     67320
    tgcgtcccgg cagtcaagtt cgaccaagtg gtttcagctc tggcaaaaga tgcgatggtt     67380
    tccatccagt ttgccgagcc taagctcgtg atttcagctg cgcgatcgcg cttcactctc     67440
    gccacaattc ctgccgatca ctttcccgtc atggagttca ctgccgacca gagcaagggt     67500
    gagctgaaca tcgctggtag taccctcagt accgcagttc atcaagtggg cttctgtgct     67560
    gcccgtaatg acgttcgggt gatgctcaac ggcattctgt tcgatttcca acaggggctc     67620
    atgaccctcg ctgccgctga tggacttcgc ctgggtgtca ctgaagtacc tgtgactggt     67680
    gaaccgatgc aaaacttcat tttgccgagc agctgcattg aggatgtttg ccaattcgta     67740
    ggcaccggaa gtgttcgggt ttcaacctct ggcagcatgg cgcgcttcac tcgagagggt     67800
    ggcgtactac acacgaagct agttgaagga aaattccctg actaccgcaa gctgttagca     67860
    gctgctgagc aaggcgacgt cgcccgcatt gtccgcgacg aatttgctgg tgctatggcc     67920
    cgtgtcgggc tcttgtccga aggtgcagtt tccttggtgc gcctcgcagt ttccgccgag     67980
    tccatctcga tccagtcagt gggcggtaag gccgaagacc tggccgacga tgttctcgca     68040
    tgcgactaca acgcggagcc gctggagatt ggtttcaacg gccagctggc tggggaaatt     68100
    gtacgttctc ttggagccgc cgagatcgat gtgatttttt ccggagctgc ttctggcacg     68160
    ctcctaagag ctcgagactt gccatcacac agtttcgtat tgatgccggt acgcctatag     68220
    ggccaggctc tggagataaa tgatgagcaa tgttgcgatc cagctttcaa cacaacacca     68280
    aagcccggca gagccacgta ttggtagggg cttcgatctg cctacccaga ccccggcact     68340
    tccaagcctc gatggcccaa aggggctcct gagcgctcaa gatgagcaag ctctgggctt     68400
    ccggatcctc atgggtcaac tggacctggt acgggcattg gccgtcgata cgagcattgt     68460
    ctcttcgatg gtcaaggaga tctgggatgc catgggcgag aaggacaagg tcgacaaagc     68520
    ggttgcgctg atctaccacg acggtgcctg gttacgtgtt ggtaccctgc ctgaaggcga     68580
    ctactcagcc aaagaggctc acaagaatgc aaaggctatt gctgatcaga aattcgcctc     68640
    acttgttcga cgcaagctga acacgatccg aaccctgatt agcgaattgc ggggctatgc     68700
    ggccgaaggc atggacggca ctctcttcag cgctgctgtt cgcgatgagc tgcgtttgaa     68760
    gctcgctgag atcgttccat acgactacat cttgaatcgt gcggctgatc aattccgcgt     68820
    caactgcaag gagttgagtg ctcgcactcg tgatctgatc aagtttatct gcgacgaggt     68880
    tcggatttct aagatcaagg ttgaagggat catctctggc aactggacat cacctaagct     68940
    gattccggca ttgctgatct ctggcggcta tgagcttaag cttttccccc cagctgcgat     69000
    gaagaaactc cgtctcggta tcaccagccg ccagcaagca atccttgacg ctgcgtccac     69060
    cggcgaagca ccagccattg atattctttc cgcgtggtcc gttttcaacc gcgttgatcg     69120
    tgatattgag aaatgcgctg atattttcac caacgcaaat gttcgtctgg tagagcagca     69180
    aatcggccgc ttccgttttg cggacaagga aattgcgcgg tctgctgcca acatgggatt     69240
    gactcgtgcg gtttacagat ttgcccctga gatgggtttc cgcttctcga cgatcgcgct     69300
    cacttggatc aatgtatcca tcagtcgtga tctggctgac caagagtcca tccgcctccc     69360
    cgaaggtatg cataaacacc gtcgcatgat ttctaatatg cttcgtgatc agccaaacgt     69420
    gtctatcaat tccctggccg aggcaacgaa gctggagcag gacgttgttc gtgaccttgt     69480
    ccacttcgcc ggcggtcaga gatcgatcga cacagcgttc cagggcactg actcttcaga     69540
    tgcagatggc cttcatgaac tgctcgctga caccaacaac gatttcatgt ctgagatcga     69600
    agacgacagc atgcgccagt ttgtagaaag cgccctgggt gacgttctaa cccagcgcga     69660
    gatcttcgta atcgtcaatc gcttcggcat gggcgacgcc cgtgaaaaaa ccttggcaga     69720
    actatcggtc gaaatgaacc tctcgaaaga acgagtgcgt cagttggaga tccaggcttt     69780
    gagtaaaatt cgcgactctg aattcgctga gacgctctta gaaatgtggg gtgacatgtg     69840
    aacgatcgct tgcctcttcc tggggccgac gtagaagtcc agggcgttat gggaacattc     69900
    gtgggggccg atctgatgag taacggccag gtttatttca ctattcgatc atcggtctcg     69960
    aatgtgtcct tgatggccat caagtgcatt gattgcttgg taggtatcca gcgaatcagt     70020
    gactgtgtcg ttacggtctc atcggggggg tgtaagtggc gcaagagtcc gactggggat     70080
    cgattcgatg aggatttctc aacgatgctc ggtcactctg atgaggactt acaggcatct     70140
    gaagatgttc aatgttttca ggccatgctg tcacggcgca acatggcttg ggctcggtct     70200
    cgttgacgtg gtgacgcatc ctggttctct acgaccatgc ctgcgaactc atcacgacct     70260
    tcaaaatcac cgttcacctc aagtttccat gccagcgaaa gcatgcgttc cgcatcctcg     70320
    cagtcaggca cctcattgag gttgtcgatt ttagactctt ccgtcttgat ctcctccaca     70380
    gtaactgttt cagtttccag gatgatctcc acaggaggtg gcgcgggcgc aagaaccggc     70440
    atgcccttat atctccgtac ctcattcact ggatgcgaca attcaggagg atgctcataa     70500
    tgctgcgcct cggacgcatg gttgctcagc ttcaggttcc aaaggaacgc caaggcaatt     70560
    acgagcaaca ctaagcctac aatccaaatc aaattcgatg gcacatcaat cacgacaaat     70620
    tctccagttg ctaataccct aatagtggcc acccactacc ccattttatg tggttttcgc     70680
    tggtggcaca gctcgctgag cggatactca agtcattctc tcaagggcat caccatgaac     70740
    acagtacgca gcgaacagac ccaaagcatc agccttccag taaacttcaa tggtgcgctt     70800
    aacgtcacac tccccgcgca tgtcaatgct gaggagtttt gcgcgatggc actcgcacag     70860
    ttcaagcagc tcctccaagc tgaaaccgcc atgggtgaga cgggggaagc ctccttctcg     70920
    tttgagggtg atgtttggag cactgagggc caagcccagg ttggcgattt gatgtttgag     70980
    gtacagcacg acctctcaat gaacgtatcg ggtgcgcttg ttgcgcttaa gccgcgaaag     71040
    ggcgagttcg gggcggaccg gtatcgcagt cgaatctgcg cttacgtatc tgagcacgat     71100
    gtctatgtga caggccgctg tccacagact gacgcagagc gggtgctcgt gcttgtccgg     71160
    atggacgctt ccgaccccac tgtgcacgtt atgaacccct catttgacga agatatgagc     71220
    ctcgacggtc aggcgccttt ggtgagtgtt ccattccgtg gcatgtcatt cgccctaaat     71280
    tgactcgaca tcgagttgga ggtcgactcc ataatgatca atccctttac cctctcaaaa     71340
    cctagattgg gtcaggcctg caacggatgt ggctattgct gcacggttga accttgcatg     71400
    ctggccagca cctacttgaa ctgtacctct ggaccttgcg tcgctctcga acacaatgat     71460
    gggcgatcaa gctgtggctt agtccgaaac ccccttggct atttgtacca ggcggccaat     71520
    ccagactcca cggtatcggt tcttgatcca tctccagacc tggaagctgg ccaccactta     71580
    tccgtcaaga tcgctgctgc cttgggcgta gggcaagggt gcgactctga cgatacggcc     71640
    gatgcgttgc attggccttc gcacataccc gtaaccaaca ttccttagcc cgttttaggg     71700
    cactccaact ccactattag gtaaagattc ctttttggag attgggatga ccactcgacg     71760
    cgaattcaac aagctttctg cggttaccgc tctagcagct gcgtctggtc tgggccttgg     71820
    gcttaagccg gaagatgccg aagctgcagt aacatcacta gcgacccttc ttgtcattga     71880
    tcctgtcacc ctcagctata tggtttatgg cccttgttgc tggtggtgtg aggattacct     71940
    catcgtgtcc cactatcagc ctgtagccat ctgtgaagtg atcaaaggcg ggggcgatac     72000
    cgccctgggt cagcccatca gcggtccgct cagtgccggc actgataaca acgactacac     72060
    ctcaatgcat gtgcgacttt gggagatccc tgactgggcc cttgatatcg ctatggccta     72120
    tcaaagctgc aagctttgcg ggcctgatat ggctcggacc tcgaatgttg ggttgaccaa     72180
    tatccttgat gtatgcggag cggcatctaa tgtcctccaa agcaaagcgc tcaatgcgtt     72240
    caaccaagcc ttgcctagtt gctttccaaa aatgatctat gacactgaat ttgaccccac     72300
    ttggaacacc gggtgcagag atatcggtgt tgcctccgcc ctgggtatgg tggcatgcac     72360
    aaatcctctg acatccagcg tttccctttt tgggtcggag atctgcatag gcaccaggtg     72420
    gggagccctt tatccgcggc aaatggctga tcacgatgac aatgcggcaa ttgccgcagg     72480
    aaaggctgcc taccgagcaa ttcatgtcag tggcttttct gttggttctt tccctttcaa     72540
    tgcctctctt tcggtcggaa agcttcagca gacgtcacca ggggtaactg tagggtttga     72600
    ggctggtagc tttcttctgg atacccagat gcggttgtgg ccagtatcgc tggaggagat     72660
    ctataccttt gtgtggtggg tcccagttgt ttgctgcaaa tcctatgatg agatcatggg     72720
    tttctgtact ccacaaacgt gtggctgagg gcttctggca cgtgatttag cgcatagagt     72780
    ggtcccgacc atgaggatca cactatgcca agcgttcaaa tcaatacctc tcccctccta     72840
    cgcaatttcg ctaccctgat gccgaatacc tgcatacagg tgaccacaaa aatgggacct     72900
    cagacgcttc tcagggctga attcccacct gccgactacc ccgtcgactc agatcagcag     72960
    ttgcagtttc tcctggactt gattgccact tcgaatccag gcgccctgga cttaattcat     73020
    gaagtcgcaa gccgctgcgt tgaagatcag cgtacggcaa tcggtaactt gcttcgttct     73080
    gctcccaacc ggcacaacaa ctagctctcg aaaaaaaagg ctacccttgg gtagcctttg     73140
    aatcagaatg ttttttgtcc gtaaatttgg gcaagctttc gggccagtcc ctcagggttc     73200
    gcagaatact gaaccgcgcc ggtattgcga gcagtgtccg gcatactctt agccccagat     73260
    gattcgtgat cttgggccat gatcattttt gctttgccct tgatcgttct gatcccacca     73320
    gacccatcca ttcccatgcc tgacaaaatg atcaccccga ggtgcgggtg acagtcgaag     73380
    acagaacgaa tcactgcatc tatgcatggg ttgaatgaca cagattgagc actgtatggc     73440
    tgaaggtgga tcacaccagc attgatcaca atcgtgttat cgcgcggaac caggtacacg     73500
    gagttaggct tgattttcat gcctgactcc gctgattgaa ctccccaccc cggagcaaca     73560
    tccttcaagc gtgccagcat ctgactgtat ccagcttctg acatgtgctg ggcaacgaaa     73620
    attgaaatgg gcatccttgg gagatcacca aagaactgac gcagcgcctg cggcccacct     73680
    gagctcgcac caatgatcca aaggtcgggc acgttcttat tgtccgcctc atcctttttt     73740
    tcatccaatt cgttggctag gtcaggcaga gccaatttga tttcttcgat cgtacggttt     73800
    cgccatgaga tacgatcacg ttgagccatg gcatacagat tcttatcgtg cacaagacag     73860
    atgggctctt cgcggcccag tgcctccatc acctcctcac attccacgac gttcgagtcc     73920
    gccatgtcta tcagcaggat atgtgcattg ctgatttcca agtcgccatc tttcgcatgc     73980
    gaaacgtcat acatgatcag gtcgccgacc agtggtgcaa gaagctcagt gaacaacgcc     74040
    ttttgcacct catccgtact tactacgcca actctcatgc tgcggattcc tccatcgatt     74100
    tctgcgcctt gatctgagct acagcctgtt gaagagacgg tgcatcacaa ggtttgagta     74160
    gatacttggt cacgccggcc cgcatcgctt tttcttcaag gcccgtacgt gtagtgatca     74220
    tgatgattgg agtgtcgtca aattccggct tgcgcctgat cgcctcagtg aactcgaaac     74280
    cgttcatatt cggcatctca acatcaacca gcatcaggtc cggcttatcg attaagccca     74340
    acttgtgcaa cgcgttctga ccgtcgactg cagttatgac ggtgtatccg aatccggtga     74400
    agattcgctc aagttgactg cggtagcttc ttgagtcgtc tactaccaaa acagttggct     74460
    ttttttcacg cttcagcgaa cgaacccgat tttgtcgaac ttgataccct ttcgaacctt     74520
    gcttgagatt cagtcgagcc atttccatta cgtccagcac gaagacagga ctgccatctt     74580
    gcatctctgt ctcacccacc aatccacgga cattcgcgag cataccttca agctttctga     74640
    tgtggatttc tggcatagag tcgacttcag ccacctcgat agctatccgt tcatcacctt     74700
    gctggcaaag aatgactgtt acatcccctc ctttctgatc ggcactgcgt gagtccggca     74760
    tagcgaccag atctgccagg tgaacgacgt cgaagctgcg gtcgtcgtac gtgacagtag     74820
    caaagccatt agctgctctt tgcgctgcca gggaactacg agatacaagt aatacttgaa     74880
    ccattgaata gctctgaatc gcaaaccatt ggctgccaga gctcactatc attgctttgt     74940
    tagagccgat cgtgaatggc aattcaatca gaaacctagt gccgataccc tcctcacttt     75000
    cgatatagag gcgaccccca agcccctcaa cagtggttgc aacgatgtcc atcccaacac     75060
    ccctgcccga gacatgcgtc agcttagccg cggtcgaaaa accgctatgt gtgatcagtc     75120
    gcatgatctc ggcacggctc agttgatcgc tattggagat gatcttcatc tcaatggctt     75180
    tacggtgtac ggcttcaaca tcaatgcctc gaccgtcgtc actgatctcg agaacgatgt     75240
    gtttagcccg gcgggatgct ttgatgttta cagagcctaa ttccggctta ccaagcctca     75300
    aacgttcggc agggggttcg ataccgtggt ctatggcgtt ccgaataata tgagtcaaag     75360
    ggtcagatat tgcgtccagc atcatcttat ccatgatgac ttcttcaccc gccatcgtcg     75420
    cttcaacttc cttgccagtt gctttcgcgg ctgtcttcgc agcccctgtc agcttctgtc     75480
    tggcgttgag gaatggtacc aggcgagaat ggagcagatc tcgctggagt ccgattaggg     75540
    cgggatcaag ctcatagaga gcatttcgca tttggcggat gtacgagaag atctcgtgaa     75600
    cctgttcacg gacttcatct acttgtgcac ccattgcaac atgcatcgca gaaaggtcat     75660
    tgaaccgctc taaatctgct tcagcagcat cctcaaattt ccgggcctga ggttgattgt     75720
    tgaagaagct cctgagggcc gtcgtaagct gaccgtgttg aagactgttg gcttcaagta     75780
    attcccgggc accggttagc cggatgtgcg cctcttcgtt cagggcacta agacggtagc     75840
    gtactgcgac caattccgaa gccctttccg cagcagcctc taacagatga agttctacac     75900
    ggatcttttc ggaggtaccc ccgttagatt tcttgccctc attactggcc tgggcctgct     75960
    cacgccctag caggtcgagt acagcgttgg agacgatcgg ttgttcgact tcaatatcgc     76020
    tgtccatttt aatggtgtag agcctgtcga atgcctcgga agcttggcgg gcgtattcgg     76080
    ctcgtactgg atcgtcctca aaagatttcg catgcgaaat ctttttgcta ggggcgattt     76140
    ggttttggtc atcagtctcc cgctgaggtt gggattcctg cacaggattt tgatcagcag     76200
    ttgattcttt cgctacgata tcgtcggact gaatcagctg ttcaggagct tgaggaatgt     76260
    ttaagactgt cgcctgctcg gcgtcatcag tggtgatttc ctcattattt atgcctccct     76320
    gaacgctatc ctcacgtaca gctgggccat actcgccagc agtttccatc tcggcagcag     76380
    ccgttgaagc ttggcccctg ccaccttttc cgcggccacc tcgtttcttc cgagccggtt     76440
    tggtttcagc ttgatcagcg ctgacctcat cgagaaacgt tacctccggc atttgttccg     76500
    gtacttcgcc tgtgtcatga ggctgctcga gactggtttg gtcttcggtg gcaggctcaa     76560
    gaacgggctc gcttgggatc acggtctgaa tctgtgcctc gagttgagca ccgggaattg     76620
    cttgatctga atggagtaaa gacagatcga ttgtgtttgt atttacggat tgttcaaggc     76680
    attgaatcag ggctctcggt attgggtatc cacggccctt cttaacatcc tccgtcatcg     76740
    ccgtaatagc ttgcatcacc agcataacta gctgagcgca cgctggactt ggattgataa     76800
    gcttaattga aaggctttca aacagacttt ccatcgaatg cgtaattgct gcaatcgatt     76860
    gtgcttccgc catcaacgct gcacctttca gggtgtgcat attgcgtttg atggtcagca     76920
    ccaaatcttt atcgttcata tcctcgagcc aggctgcaac gttgctttcg agatcgggga     76980
    acacatcctc agcttcatct agatagaact ggaaatcctc gttgtactct ggaggaatct     77040
    ccatagacgc ttgaatggtg actgcttcaa ctctctcacc atgggtcggt cctgtgtcgt     77100
    tggtcaaaaa agattctgca tgcggaattt ttttctcctc agaatcacct tccgatttgt     77160
    tgtgccttgc gaaaacctcc accttctgct cggttggctg cttagcaatc gcggcaggca     77220
    tttcagtgaa ttccgcttcc tcaatgtcat ctccaatcga ggcagccatc gtgacccatg     77280
    cacctaagcg cgaagtctca gacacccacg ggaaatccaa catgtactta tgcgtctgcg     77340
    cgagtacgtc ggtaagcacc gatatgtcgt cggccgttag cgctttgcca gccgtgaaca     77400
    gaacctcaaa acgagactct aggacgccgt atacctcgtg caatacctca caattcacag     77460
    accctgagat gccgtgaatt gaatgcgcag ctctgcaaat gtcacgactc agatgaggtt     77520
    ggctggcctc gctaaatgac aggagaatcc cgtggtagag gacgaattcc tcacggtaga     77580
    gttcgatgtg gccgccgtcg atgccttctg gatattcgcg gagctcagta acagtatcga     77640
    gttcaaccaa ctcaccaacc agcaccgaac tagtatctga ggagtcagga ttctgattca     77700
    cgtcgtggtt ggtaatttgg ggttcgtcga gtgcttggac gatgcctgga tcggactggg     77760
    caagtagggc tttctccata tccctagtga agatagagac cttaccgcga gcagagtatt     77820
    cgtccatgca acggaaaatc atctggaggg acgaaacgac taaagcgtca gcttcggtgc     77880
    gattgaaacc ctcatctcgt gaatggttat taaccgtttg actgaacgtg cccattgctc     77940
    ttgcaaggcg gtggaatgag tcgaacccat acagtttcgc acccatcgcc aaacggtccg     78000
    cggctttgta cagctgctcc attgtctttc tatcgcgaac atctggtttg agcagtacgg     78060
    gctcgaagat ctttctgagc tcaaagattt ctgagaggaa gtgattttcg tcgctctcat     78120
    taacttcgtc ggtagcgatt gctgcctcaa acttttccat caattctgag ggagatacaa     78180
    catcaacgtg ctcaacctgg atgttcagct cgctaagtgc ttcttcagcc cgtgtcatga     78240
    gggtagggga cggtgccatg ccggccagaa tggccgcaag gtaactctcg acggctacaa     78300
    gtgcccgtgc cgacatatct accgcagtgg accctttaat cccctgttca gtcatctgac     78360
    tcaggaagcc ctggcatgac ccattgagaa caagacctgc acgagtcaat cccgtgaagg     78420
    acagtgcggc gctggcgcct accaagcagt ttaggcctga tctcaaatcc tcgatgcctg     78480
    cgccgctatc caagtgatcg gtgatcgagc gtcgggtgat tgccaactct ttgatggatt     78540
    gctccacaac gctggcgatg acgtcaggtt ttacccctgg aatacgcaat gattgaatcg     78600
    attcgtttga gtccaggcgt cggatgtgtt catcaaggaa catgaaatcc gacttcagct     78660
    tctcaatcac ttcagttgtg aaaccgtcca cggtggacac cttctccact ctcgctagag     78720
    attgcgccgc gacagcagcc atctcgctct cgttcaccat gtagaacacg ctggctacct     78780
    gccggatgga ggccctgaag gtcgcaatct gggcatcaaa cgtcagcggc gatttgctga     78840
    tgatcgcccg gccaagggaa accatagagg tttccagcag aggtttgagc tcgactacca     78900
    catcctttat cgagtcagca ctggcggttt caatacgggc ttgaagctcc gcgagcgagg     78960
    tagcgtccac cgtctttctg acgttgaata cggccaacac gtcttcgatg gactggggta     79020
    gcttcgcgga catgcttaag acagaaagca gggatttgaa tcttgtgaca cctagcgtcg     79080
    ctttagcacc atcctctccg tcagactcgg ctttctgaat ggcaacagat agcatacgaa     79140
    tttttgaaag ggtatcgcca gccgctcgga tagcaccaca agcaagtgct tcagtcaggc     79200
    actccccgac ccaccaaaag caaccgactt ccaaatcgct tgttacgacc tgaagttctc     79260
    gaagaatgtc gcgcagttcg ataaccgcag ctttattctg gttggtcatg tacgcgctga     79320
    atgcggtttg aaatcgcttg ggcgaacgac caaagacatc ctgacgttca tcgtcagaaa     79380
    catcgcggtt tcgatgcggt ggctcgacgt agacgaactc cacatcgggt ggaagaaggt     79440
    tgtcctcttc cagtagtgga accccacgga gctccctcaa ttcgttgatc tgtttagcaa     79500
    ggatgccagc gctatctggc gcgccgtcca caaccatacc cagaaacttc ggtatggtca     79560
    gaagactacc cattattgag acgagcgcct gctcaatctt ctcttgagct agtcgatgat     79620
    ctgcaatgtt tgtaacgatg atcttcactt cgagtgctaa ggcactgccg ccgatgcact     79680
    cagcaacatc gagcgcggca tggatatgct tgacctcgat ctcgacattt ttgaatgcag     79740
    catcgcgatc cttcttttgg ttttcaaacc aaacaggctc ggcatcgggt ggaggactcg     79800
    ctaaagcttt tgacttttta ttaaagactt caagctgcaa cttggtcgtg tcgacgctct     79860
    tctgtatagg agcccgaagc caggtcagtt gggcgatacg cagtttgtta gacatcgaca     79920
    gacctttgga atacgttggg attactgttt ggaatacggg tcatgaatgg gtgagaccaa     79980
    ttgagggtct ccccggggcc ggtgatgagg tggccacctg ggacaagcat tgctgaaagt     80040
    ctgtccagga tttcgtatct agtatctgtg cggtagtaga tgagcatgtt ctgtgtgatt     80100
    acgatgttcg gattcgccag ttgcacgggt ctgtcttgca gaatgttgtg ctcctcaaac     80160
    gtcaccattt cacggacgaa cctgtgaaat cgcatcttgt taccgcgggt aggggctgcg     80220
    gccagtaagc caacaccttc atgccttggg tacagcccct cacgcgcagt gtttatgcac     80280
    acagatgaaa catcggtacc gtgaaccctg aaagtcgggt gacctgcatc tagtagcgcg     80340
    gaagcaatgc tgaaaggctc ttctccggac gaacatccga cagagagaat ccgcggcgag     80400
    gtaatgcctt cgcatagctt gacgattcgt tcagtggctg gcagcgatcg aaagaaccga     80460
    gtttcatggt tcgtagccag atgtagaagc attgaccatg tctcagcgtc cacacggccc     80520
    gacttacgcc gttcatccag gctttccagg tccataccaa tactttctac aaaacgcgtc     80580
    agagcgctct tgaacgcgcc ctgacggtta gcatcaatct gtattgagaa cctagcctcg     80640
    atagtcacta accatcggtc aaatatgtcc agctcagccg gtgcatcgag gctattcatc     80700
    gtcagtcctt ggagaattga gcgatcgtgc tctgtaggtc ttgagcttgt cggttaacgt     80760
    ttttgattgc gacggctgtc tgctcgctag ctgcgctgtt atcagcgctg tactggttta     80820
    cgctgtctac aagatctccc acgtcgctcg acttcgcctt cagctgtttt gtgtcttcgg     80880
    ttgcacgctg tgcacccaga gtcaggttac cagccaggtc cttgatgtct ttcaatgcgt     80940
    cttgagcaac attcgaccta tcacggagct tgtctgtttc acgctgcgca cgatccaccg     81000
    cggactggtt ttcgcgtgcg gcatcgttca ttgttttcag ctggacatta atttgcacga     81060
    ccgcatcttt cgtctcttca ctaaggcggg acattgcctt tgctgcgttg gcaatgcgga     81120
    tcgactgccc cttatcctga agctcatcag ccataaggtt tgcgttgaaa gagagcatcg     81180
    cggccctgga ggctacctct gcaacaacct gcgcaattgt ttccagaacc tggaaactct     81240
    cgatcatgtg tttcgagcgg tgttggattg acagggtctg ctgttgcagc tcaaggatgt     81300
    tgtcatgaac ctgtgttacc gacgattcac ccgaggcaac cttctgcacc atgtcgtcag     81360
    agatctgctg agtctctaac gtcatatcct caatctggtt gatgaactga gacagatcgc     81420
    caaacaattg gctgatatgt tcaattgcct tgtcctgctc gccacgattc tgtgcaacgt     81480
    tctgctcagt tatcagggtt tgctcagtcg ctgcggaaag gccaatgatt gtttctttga     81540
    cttcgtcaag aattgtggcg aaattgccaa atgttttgtt aaggcccttg gcgatatcgc     81600
    gcgtagcttc gttgtcttca gtcaaccgtg tattgagctt gccctgccct accaattcga     81660
    tctcatcaag cagcaatttc aaatgcttag atcgtgtgct tatcgagacc tcttgatggc     81720
    ggccctgagt ctcaatggac tctgtacgac tgctagtgat cgatcgcatc atcagcattg     81780
    agataatcga aaggagcaac gtcaatccgc ccaggcctgc gacgatagtg atccccattg     81840
    ggcgactgtc aggcagtgct tcaactgaac cgatgaggct ggccgcggac gaagaaactc     81900
    ggtcacggac attccaaata gttttcgcat gcggaatgtt ttcacttacc cctgatgcgt     81960
    tatcaatggt cttttgaacc aggcgaacaa cggattcagc ttctcgatag cttttgacca     82020
    agggggtcat aaagtcttga tcttttggaa gcgactgtcc gagcctggcc aatgtagtca     82080
    catactggct gaatgcgctc gcagccgccc gcaatgtatc gctgttgata gcgccatccg     82140
    agctcaaagc ttgctggcct tcttccagcg acgacacagc cttagcaagc tgtcccttga     82200
    tttgcggccc ggccgatgat gcttcaaggc tcgcacgagc ctccttcgca gctttcaaag     82260
    cctcggctgc ggttctctgg gtgtcagcca gagtcctgct gtattgatca gtaactgtac     82320
    gctggctaac aatttgggag attgatggtg aaatctctgc ccagaccttc tgaagtgatt     82380
    ccagattcgc cagcactact ggtggagctg gttcgatacc tcggactgga tcaccgttgc     82440
    gcagagcagc gaatgctttc tctacaacat tttctaaatt agccatatct gagttgtagc     82500
    tgctatctgt cgctgctcgc tcagcaaggt aaatggcctg catagcgctt gtttgtgctt     82560
    ggtagctggc cttcagcaag aagccttgct gggtattgtt tttcaggaat tgatacccgg     82620
    tataaccggc tgcgccaccc gacaggagga ccataattgt tgctagtgaa acgatggaag     82680
    aattattact catgctgtcc aatctcgggt gggggtcaag tgaggtcaac gttctgcagc     82740
    ttgtcgtctg ctattagcgc tgggagatca atgagggccc aggtgcggcc ccttgcagta     82800
    acagctttcc gcatgctctt accaagccct ggggggatca tgaattcact ctgatcgcaa     82860
    tcccgaagct cgctcgcaag taagaattcg caaatctcat ctacgacaag tgccacgtta     82920
    ccgacgccct caccgccctt aacaaacagg gccgctcctg cttcattacc tagggcgggg     82980
    tctcgatata tgttcaaaaa gcgtgaaata tttacgaagg gaaggagttg tctgcccaat     83040
    ctccccgcgc ccatcaacca cggcttggtg cccggaattt gattgagcaa cttcggcacc     83100
    tgatctacag caatgatcga agtagacggg ctaaggcagt aagtttcacc tatccggtaa     83160
    ccggcaaagt gcatcccccc tttctgcttg aggctattca aggagttcat ccatctcagt     83220
    tagagcttgt tcaagcttcg cccgtgtgaa gggtttagtc aggtacagat cggctccgct     83280
    tatgagacca gattgctggt cgaaaacgct gcttgcacct gaaagcattg cgattggctt     83340
    gtcaccccaa tccttccaac cgcgtagtag ctcgatgagc ctaagcccgt cgagctgggg     83400
    catttcacgg tctatgaaac atgcgtcggg gtttgtttct cggatcacgg ccagggcttt     83460
    atacccatcc tcagcgacgt gaacctcgta cccgagtttt tcaagcagcg tgatacctag     83520
    cttccgcata ccgccggcat catcgacgat gcagacagat ctgattttgg gcatattgaa     83580
    tcctcttcta tgccctaata gtgaggttca ggtgctccat atctggggta tcagcgaatc     83640
    tgaggtggtt tttttttgtc agtcgttatg ttgcttgggt ttaggagaac ccagtgccgt     83700
    caaaaacaaa ccatcgatct gcatttgcct ctgacccgaa gtttcttgag cgtcttgcaa     83760
    agcaggggtt aaccccaaac acacaaacag ctgccacccc tcgctcagag ataaacgccc     83820
    aaccctctgg ccggacaggt gaaagcaagg caaccacccg catgcgcaag gtgcgtgatg     83880
    ccaatatgga cggacggaat gatcggtttg aattcgacac gttgactaag tctttgtgtg     83940
    cctttttccc aggtgcccta cttctaggac tcaatgtgat gttgcgagtg catgatgcga     84000
    agagcacctc tctcaaagct acctgggtta aacgaattga agcgatgaag cttgaaggca     84060
    tgccagtttt caaagagtgg cttgctcgcg ctgagtaccc agtcattgtg gaagagattt     84120
    atataacccc agaagttagg cttttggacc acgaatcagt ggcagcagct tgcaagccta     84180
    tcctcgatgc attcgtcgtt aatggctttt tgccggacga caacggtcac tttatagccc     84240
    atcccctcgc cttcactgaa aggggccaga atcctggtct cctcatccgg tttaagccta     84300
    ctcctaagcc gtggggcttg atcgatgacg acactatgct ccgagctagg acttcaatgc     84360
    tcgggaactg aacgatctgt ggaaacccaa tcctcgacga catggttttt gaggaagaga     84420
    tctacacagt ctcggcctta gctgaattgt cgtttattgt attttggctt gaccttgcat     84480
    taattctcat gtcgggtata cctgtgtatc cgttacacga cgaacagagt ggatacacgt     84540
    gtatcaatta gatccgaaaa agctgtcctg tctgggtatt caggatgtac ctacaaccct     84600
    catgaacatt gaggtcgagc ggcttcaccc tggggtttgg cagaagcgaa agctattcag     84660
    tgaagagtcc ttggatgacc tggctgactc gatgaagaca acgggaacga acgttgtccc     84720
    catgattgta tgtttccggc cagatggtga cttcagcatc attgcaggcg agcgtagatg     84780
    gcgttcaggc caacggctgg ggtttcgaac cctgaaatgc gaggttggcg cctatagcta     84840
    tgagcaggct gcatacattt cggctgttga gaatcttcag cgtacggacc taaaccccat     84900
    cgaggaagct acctcataca atgacctttg cacggaactg aatctttcac atggcgatct     84960
    ggctactcag ctaggaaaga gccgaagcca catctctaac tatgttcgct tgctggattt     85020
    ggacattcga gtacgcgact cgctaatcag ctcccggctt tcctacggtc atgctcggcc     85080
    tctttgctca ttgaaaaaca aagctgatca acgaaacatt gcggaaaagg ctgttcggtt     85140
    tgaatggagc gttcaaaaga ttcagcaggc agtgaacgct ctcactcagc gtaagccctc     85200
    ccccgttaag ctgtctgata cggatcctga tctcaagcgt cttgagcggg acatttcaga     85260
    ggtcactggg ctagattgcg ttgttaaacg cactcctggc ggcagctggc agttggggtt     85320
    tctcgcaccc gaaagtgaat cgtttaccgg ccttctagac cgattgggtg tccgcttcga     85380
    ttctgatttg gaaaactgaa ccgcgacatc atgtttttgg gacacctgcc ctccactatt     85440
    agataaatac atatggattc cccgcagatg ctttcccacc tcgaactcat agattgtttt     85500
    agtcctgagc gcgatgctgg gcaggagatc ctcagcggta cagctccagg accattccgc     85560
    atgcgaaatc ttttcaaact gaccctgttg gccgcggcgc tggcgctttc gggatgcggt     85620
    tctcacgcgt ccaagccgtc agagttatcg acccttgaac cgcagagcca gtatgacgat     85680
    cgcattcaag atgctttggg cgcccaaaag tacacagaag cacagatgct ttatcagcgc     85740
    aggttcaacg attaccaaac gcagatcgac gatctggaaa agaaacggcg tgacttggac     85800
    gcaaggctca acgccagggc ttacgaaagt ggcctagccg acgcacccgt ttctgatacg     85860
    gaagcgggtc gaatacaaga gtaccaggag gcctcaagag cctctcagtc acgtgttgct     85920
    gaagctacct ctcgcatggc tatcgagcag tcattgatcg agaacaggcg agataaggag     85980
    ctcttagaag cggacagcaa agccgctaag ctgattgccg atattgagat caacgctgct     86040
    aaggatctct caaaggttga ggatcgtatc aatcaagaca ttgagggaag gcgcagtatt     86100
    gatagcgctg aacgccttgc tgagtcaaag cggtttgatg atcaacgatt tacccttgca     86160
    ttagctaacg ctgaggctga aaggcttgct aaggagcgcc gtgatcaaga gtcggccgcg     86220
    ttagatagag cacgagccga agcttccatg catgtgagcg ctgaagaagc aaaaattgca     86280
    gagcttcaac gacaaattgg tgtaatcgaa gccaacctgg tcaaggtcaa aggccaagat     86340
    cagcttgcaa tccgaactca ggaatcgaag ttgagcttcg cccagggtga agtcgatagg     86400
    ctcgctaaga tcagtagcga actcaaaacg tcggcatcat cagctcaagt tggtcttacc     86460
    ccagcaggct ctgactatgt gcaggcgaaa aatgccgagt tcagtcgtgc tcgcgcagag     86520
    gcggatgtcc ggaagactca gttgattgct gaagtgaagt cgcaatccgc tcgggataaa     86580
    aacgaaatca cagccagagc aaggacagag ctagcgtcgc tttcagcaaa cactgaaatg     86640
    gctaaagcgg atgtgattgc accggttgta accggaaggg ccgtctacaa cggcacaatg     86700
    aaacccaagg cagcccccaa aattccagct gaaacacaag cctcgcctca aaagcctgct     86760
    actcctgtgg ttaagggagc tccagttctc accattagta ggttcgaacc aaaagtagat     86820
    gcaacgccca aagttgtcac gaacgatgag atcggtggcg ttgtgctagc aggaggtcca     86880
    cgagtttcta tgccggccgc acaggcttct gtagcccctc tgatggtctc gcccaaaaca     86940
    cgcacgatct acgacgttta ctatgtgtac aaggacgagg ggagctggac taaatttcag     87000
    cagtttttga aggcatacgg gatcactgat ttcgagccca ccaggaataa caaggcaggt     87060
    gagtttttca tctattgcgg tcgttactac gacaaggatg aagcagcgac tcgagttgcg     87120
    tacttaaaca aaacgaccgc cacatccaat gtgaaggtgc gcgaaacgca ggttcctcga     87180
    tagaaaaaga ttccgcatgc agaatcttta tatttggtct aaatcccgca ttgcgtgaga     87240
    attcaaaaaa tatttgcgca tgcgggcttt tatccttgaa aatgcccgcg atgcggttac     87300
    attgatctgc atctgcaaag gagccagtca tgtcaccgaa gaaacgcacc cacaagcctg     87360
    cgaaggtcat tgtcatcgag aaccagaagg gcggcgttgg caaaaccacc atcgcttacc     87420
    atctcagctg ctacctggct gagcaggggt acaaaacctt agctatcgat ctagacggcc     87480
    aaggaaacct ctcaagccgg ttcctcgatc gatccaagcg agtaggtggc tgccgctccg     87540
    ttcatctttt caacgacact gcgcctgatc tcaagcctct ggacacacca gacggcgtcg     87600
    atttgatcta ttcgattgat cgcgatgtcg agctcttcaa cgttgagcgt atggatttcg     87660
    acaaagccct gatcaatttc aacgaaaatc ttgaccctat gctggatgcg tatgactaca     87720
    tcgtcatgga tacgcctcca gcccacggca acaagatgtc tgctgcaagc atcaccagca     87780
    attacatctt tgttcctgtt gaaatggctg ccttcgccgt aacaggggtc gaaagtgttc     87840
    ttgaaactct ggctgagatt cagcgctatg tatcggaccg gctacaagtg accggcgtca     87900
    tttgtaaccg gctccgtccg gttaactccc acacggaagc gttggccgag cttaatgctg     87960
    cgggcgtgaa catcctgaca gctcgtttgg ggacaaacgg cgcagtggat gatgcgttac     88020
    gggatggagt gcctgtgtgg aagaacaaaa gaacaggtgc tcaacgagag acagcaaaga     88080
    gcatggtttc tctcatgcag gaaatctgcg gttatgtggg tgctaagatc caaccgccac     88140
    aagctaaggc tgtagcgaag caatcaggag ttacaaagta atggcccgcg atcttacccg     88200
    tcttaaaggc ctttccagcg ttaatgcgct gacagaggga gctcagcagg gaactgttct     88260
    cgagctggac ccaagtcaaa ttcgcgtaga aaaacaggtc cgtaaaaaat ttcgtaacat     88320
    cgaagagttg gcgagatcga tgaaggagga gcagcaatct ccgatcatcg tttcacctct     88380
    agacaaaaac actaacactt atctgcttca gaaaggcgag cggcggctgc gtgccgcgat     88440
    gctcatcgga gaaggtttta aaatcaaagc tatcgtcgac ccgacgattc gaacaaagtc     88500
    taaatccaca gctagccagt tggctgagaa tattcagcgt gaaccgctta ccccgatcga     88560
    agtcgcaatc gcgctggttg atttacgcga acagatgaag gaagagggca agaaaggcac     88620
    cggccgtgaa ctcgcagatt attgcaataa gcccgaatcg tgggtttcta aacacctggc     88680
    acttgctgac ctacctgatg agcttgccgc tctcattgat gatgagatca cgtctgattc     88740
    ggaattgatt cagtcattag ccaaaatttg tgaacttaaa ccagatttat atttacaact     88800
    gatcgatcaa gcacggtctg aaggcggctt aagccgctct gaggcccgcg atcacttaaa     88860
    ggcagctaaa gggtcgcctg cgcctaaaca accatccgag ccccctcatg taacatctca     88920
    ggtgaaccca ctaacaacaa atcaaagtgg gactgaagtt gaagccggcg gggtagggca     88980
    gggtggtatc gaaacatccg atccgcaagc gcaacagagc ggcgaagata accttgcaaa     89040
    agaacaaaac ggcggaggaa gcctcccaaa gactccgcca ccagtaacta caccgtcaga     89100
    acctggagcc ggccacactg aactgaaccc tacgccacca acggctaggc agcaggcgaa     89160
    gaagctcggg aaaagcgaag tccgtgagat tccagctgat cagatggtta tgcaggttcg     89220
    ggtatgcact gacaagaagc acttcaccgg cgagctgctt ctgaatgtgg tttgcggaaa     89280
    ccctaacaaa ggcatggttt cgtatcttga tggaagcaag cagcaaaaag ctctgtttga     89340
    ccttgatcag atcgaaataa ttactattgc tcagctagcg tcgggcgact aaaagatttc     89400
    gcatgcgaaa acatttaaag ggctgcggcc ctttttttgt gcctgatttg ggacatgccg     89460
    tccttgattc tcaatctgcg caaaagtagc ctgaaggtgt ttttagtgat cttcctgtgc     89520
    ttcgagtatt tctcaagcgc tgatcacggc ctgctccgac ctacgttatt tcgttggttt     89580
    gtttaggtgg tctgtctgag gtgctacttc tcctccggcc tgactaatcg tttttgcttt     89640
    ggcttttgct tttgcttttt tgcacttgct tcagcttcac agcttgcctt tgacttctgg     89700
    tctctcggct tcgctgatct gctctttaaa aagtcattgt cttcggtttt tctcaggatt     89760
    gcttcctgcg acttgtcgtt tggtgtttac acatccatcc gtcacctcgc tcattgccca     89820
    tctgtgcttt cacttgcatg tggtcggtct gcttggattt tgacgtttgt gtgtgtgtcc     89880
    tttcgcactc accattcatc actatcttgt cgcagttcgc cgtcccgatc ttaaaaacta     89940
    tgacatctct gatgcagtat caaatctcct cagagtgatg tgtttcgact accttatcgt     90000
    ttgtcgatac tgaaaacctc tggactatgc caccgtgttc gccgctgctc tttgctggtt     90060
    atcagctctt gatgcgcagt tcatagtcgt gtatttcgcc cgcaccacac ttcgtgatgt     90120
    aggtttagag cgttttcttt gcatctatga ctttgtctgg gtacccctcg tacagctttt     90180
    ctcaaggctg taggagcggt acccaggcga aagcaatccc aacaggccct ggcgttcgcg     90240
    tcagggcttt ttgcgtttct ggtacatcgt gttcttgaat acgagttccg acagctttag     90300
    cgtcataggt gatctttttg ccagtttttc gcatgcgcat ttcgcatcga actctgtcga     90360
    aggttcctcg tacagctatt tgctgcgctt gggctcttta aaaatccgta ttcacgtaac     90420
    acacaccctc aagggcacgc ctaatgcccc ttgggacatg gctgcctcat ttttcaagga     90480
    gatacagcca tgtcagatag tcaaaaacgt cttcctttga aggacgaggt tgccgatatt     90540
    gttaagcacg ctggtggttg gttaaacgtc atcgaacgtg tagcccctat cctcgcgccc     90600
    gcaattcgac atcatggtca cggcgtagat tgtcctttcc cagagcgtca tcgggaaggc     90660
    ggcggtcgtg actccttcag gttttccgaa aaggcggacc atgaaggccg ggccatttgc     90720
    tcctgcaacc aggacggatg gagtcagttt gatctgctta ttcaagcagg tgttggcagt     90780
    aattttgtcg atgtctgtaa agagattaag cgggcgtttg gtggcggtag tgaggcgtat     90840
    aaggctaaag aagctccggc tcctaagcgt cagcgtcctc gttcaactgc tgaagacaat     90900
    gcaattaagg cggctttgat gaaacagatt gtcaaggatc tgcttccgct tggtcatcct     90960
    gatgctgcag tcggacggtt gtacttccgt cgccgcggaa tcccactcaa caaagccatt     91020
    ggcgatgtta aattccatcc agctcttccg tactaccgca ctcgtgtgga gaacaaagtc     91080
    cggatcaagg aactcgtagg aaggttcccg gcgatcgtgt ctgcatttcg taatgggcag     91140
    ggtagggtga tgaaccttca tcgcatcttc ctcactcagg acggattcaa gcttgatcac     91200
    cccctggttt cgaaacctaa gaaggtttgc tcaggtttgg acaactggtc gaagacaccc     91260
    gttgctattg ccaccgtccc agagtgcaga accttgcaca tatgtgaagg tgtcgaaaaa     91320
    ggatgggcgc ttcatctggt tatgggtgaa agcgtacggg ctgctaatag ctgcacgtct     91380
    ttgcctggtc tctacgtcaa ccgtgatgag tttgacgacg ttgtgctttg ggccgatcac     91440
    gacccttaca acgaagttag cgaaaagcat ggtgcaggtc agacctacat gtacaagctc     91500
    ttcatcgagc tgatgcgtgc aggctttcgc gtatgtctca tgatccccga cacgaacccc     91560
    accaaggaag cgaaaggtcc tgactgggag gacatcgcgg tcaatgagaa ggtgctggag     91620
    atgcccctga ctgagcgttt tgactacctg cgtacccgtg ctctcgaagg cggtgtgttt     91680
    acacctacag gccacgttaa gaagatctcg aaagagacct ttttggctga ggctaaggtg     91740
    gcgtgactac aaaacaatga atttagagaa ttaaaactgt cgcaacgagg cctcatttca     91800
    tggggcctgc gggctccctt ggagaaaatg caaa                                 91834
//
ID   CDLQ010000002; SV 1; linear; genomic DNA; WGS; PRO; 51363 BP.
XX
ST * private 17-JUN-2015
XX
AC   CDLQ010000002;
XX
PR   Project:PRJEB8032;
XX
DT   18-DEC-2014 (Rel. 123, Created)
DT   18-DEC-2014 (Rel. 123, Last updated, Version 0)
XX
DE   Pseudomonas putida UWC1 plasmid pQBR44, WGS project, contig 2
XX
KW   WGS.
XX
OS   Pseudomonas putida UWC1
OC   Bacteria; Proteobacteria; Gammaproteobacteria; Pseudomonadales;
OC   Pseudomonadaceae; Pseudomonas.
OG   Plasmid pQBR44
XX
RN   [1]
RP   1-51363
RA   Hall J.;
RT   ;
RL   Submitted (17-DEC-2014) to the INSDC.
RL   Brockhurst Laboratory, University of York, Department of Biology, Wentworth
RL   Way, York, YO10 5DD, UNITED KINGDOM.
XX
RN   [2]
RA   Hall J.P.J., Harrison E., Lilley A.K., Paterson S., Spiers A.J.,
RA   Brockhurst M.A.;
RT   "Environmentally co-occuring mercury resistance plasmids are genetically
RT   and phenotypically diverse and confer variable context-dependent fitness
RT   effects";
RL   Unpublished.
XX
DR   MD5; 45f212d40c3e7dce24ab553bd817df3c.
DR   ENA; CDLQ010000000; SET.
DR   ENA; CDLQ000000000; SET.
XX
FH   Key             Location/Qualifiers
FH
FT   source          1..51363
FT                   /organism="Pseudomonas putida UWC1"
FT                   /plasmid="pQBR44"
FT                   /strain="UWC1"
FT                   /mol_type="genomic DNA"
FT                   /db_xref="taxon:1407054"
FT   CDS             555..1340
FT                   /transl_table=11
FT                   /locus_tag="PQBR44_0001"
FT                   /product="hypothetical protein"
FT                   /protein_id="CEK42727.1"
FT                   /translation="MESNPTIFAAASDITVDASERGPIRLLAPGFAVEIASGYGSLSYS
FT                   LRSLDEVDTRQGYEQPLSYVVADHSGSKTVAHFTTREEADKLIEMISVARDLGAKRKAE
FT                   DEAEARKKLNPFRRTLFTFAEMLSAAVLIGFIGSGAANIGWNVASPFVSRITGVPTPAE
FT                   QYSIDRTDSLDQIKAAVQAVPLIMKEVRNARVNEQFQNLVDTSDAQVRSELIRMQMLPS
FT                   TEADRETHDRKQILEHIPPYARTQEQAAELDAAQPATEQ"
FT   CDS             1428..2027
FT                   /codon_start=1
FT                   /transl_table=11
FT                   /locus_tag="PQBR44_0002"
FT                   /product="hypothetical protein"
FT                   /note="PSORTb-3.0 predicted location Cytoplasmic"
FT                   /protein_id="CEK42728.1"
FT                   /translation="MKPIQLLVMKLCTGPKALIIELPAEQEASCLQASFLTVALNILAE
FT                   TGQAVAVVENGEMRHCALLSPKNNLVLDSTGIRPLEQFNEYWQRMTVGKATIQQMTIAD
FT                   LVSLCPPESGFFARALSSFEKVVVKHLPITALAPAIVGYQVHSRDQEHWADRPSFEILS
FT                   MEMAHQDLVDARGSQPDAGWLMVAILDGDIEAPTFA"
FT   CDS             2300..2629
FT                   /codon_start=1
FT                   /transl_table=11
FT                   /locus_tag="PQBR44_0003"
FT                   /product="hypothetical protein"
FT                   /note="PSORTb-3.0 predicted location Cytoplasmic"
FT                   /protein_id="CEK42729.1"
FT                   /translation="MANSLTIILTEFKTLGTTETHCGYMAMDDGVEACCRVSDTWEGFK
FT                   RNYPTLESLIDQVMGEQVFVHLQVSYTVQGLDIEVDGNHGMCELKGISVVGAEFLYGPN
FT                   AALAA"
FT   CDS             2766..3683
FT                   /codon_start=1
FT                   /transl_table=11
FT                   /locus_tag="PQBR44_0004"
FT                   /product="hypothetical protein"
FT                   /protein_id="CEK42730.1"
FT                   /translation="MKPTYTWTNQALALLGTDTDRAVAAKLGITIGVVSSKRTRLNIKP
FT                   SRSKGAPEHGALPAAPKAAPKEQSTPKVKFWTVDRIKLLGTKSDYELGRIWGVSNKRVT
FT                   KKRAQLQISAFNTHARIEWTEDKIKMLGTMPDKTLAKLLGVSRSCVTLRRSELKIPALV
FT                   TQQEVVWTEEGLRLLGTMSDKDVSSAIGISSSSVAYKRQQLQIGAFVGGRASSWTPERD
FT                   AILGTMTDREAADQLGVTLQTVMLRRNALSIEAQTPKPRHQWTEAQVQRLGTVRDSVLA
FT                   TEIGVSLNVIGNKRNQLGIERFAA"
FT   CDS             3734..4060
FT                   /codon_start=1
FT                   /transl_table=11
FT                   /locus_tag="PQBR44_0005"
FT                   /product="hypothetical protein"
FT                   /note="PSORTb-3.0 predicted location Cytoplasmic"
FT                   /protein_id="CEK42731.1"
FT                   /translation="MAPSTEELLKTLQEMHPELKWGTYPLSDYDMYAELDAPEVLVCFG
FT                   SEDLDLEYGLVDPCSTFTGKRCLPAHWGISGEAAEMIQAHNKVFVSKYPNFDGPRASGE
FT                   IRES"
FT   CDS             4128..4817
FT                   /codon_start=1
FT                   /transl_table=11
FT                   /locus_tag="PQBR44_0006"
FT                   /product="hypothetical protein"
FT                   /protein_id="CEK42732.1"
FT                   /translation="MRNQPDSAQTLRGAKDVGSLAPLDRIRLRAQLGMADDVTASNIRR
FT                   ATALLIQRIADYYTVIQYTGPSYVYGRVNSDYPSALKATASHNYMDGSWSYREMTPAHP
FT                   TCTNESLFNEAGWMCIDTACRLAAWEMSEEVPEARPILDQARYAVKSLCEAREVSELNW
FT                   QSSRRRLGTPGIQKVIKRITAKLRFVRIGKGAVRPVVIPQELISMVNSYRNITDWSAED
FT                   QQVALAG"
FT   CDS             4855..5076
FT                   /codon_start=1
FT                   /transl_table=11
FT                   /locus_tag="PQBR44_0007"
FT                   /product="hypothetical protein"
FT                   /protein_id="CEK42733.1"
FT                   /translation="MSRIWTVVRFPNGSWSYGGSPSDPDYSECDIYSIEAVSPEAAVKS
FT                   AQSKRSASLRKAKRQADKDASPPAAPIC"
FT   CDS             5162..5644
FT                   /codon_start=1
FT                   /transl_table=11
FT                   /locus_tag="PQBR44_0008"
FT                   /product="hypothetical protein"
FT                   /protein_id="CEK42734.1"
FT                   /translation="MLKSVKRVLARALDRAGLAVASAEHAYSHFGDDFTRWTVCTHWAE
FT                   GFFEGLAMGMKEVRSHQPSFNPDYQPSVRFKVAGNNLLVEVDLSTADGTVKPVLSTLSY
FT                   GEAMAAASGLKTLRGTGVFALNDEQAAAFIRSTEELKAARIYEPPRSQSTTRPATR"
FT   CDS             5665..5976
FT                   /codon_start=1
FT                   /transl_table=11
FT                   /locus_tag="PQBR44_0009"
FT                   /product="hypothetical protein"
FT                   /protein_id="CEK42735.1"
FT                   /translation="MIQAPTINTQAAQTNLTAIAACMDEMAIQMIESADVLRTSAITSV
FT                   IGNSIAVTVSGMKDRAHQIQGMTAEFRLSGDMAAFDAACQLAGWHPDPQALENLHGAH"
FT   CDS             6218..6832
FT                   /codon_start=1
FT                   /transl_table=11
FT                   /locus_tag="PQBR44_0010"
FT                   /product="hypothetical protein"
FT                   /note="PHOBIUS-1.01 predicted 2 transmembrane regions"
FT                   /protein_id="CEK42736.1"
FT                   /translation="MSKTGILDSKDLARGVDIASSLDLRFESRRERRKARIHLTLIIAT
FT                   AAVTAVNLLPGFQAPLIWAGCAVSALLLARRLPTVRSSLRRTAATKESALQIESLLIES
FT                   GHDQQAFAFKVSKFQPKMRVRVVTVTKDNCLSLRTYSVMPGSTATLEIENRQVYVKSWL
FT                   GKTFGDKWTQLAQDRGISTPRARSPQLRFKNHPANIPGMTH"
FT   CDS             6881..7288
FT                   /codon_start=1
FT                   /transl_table=11
FT                   /locus_tag="PQBR44_0011"
FT                   /product="hypothetical protein"
FT                   /protein_id="CEK42737.1"
FT                   /translation="MLGDLMMAPSTYRWSHHLNQLINLATREGISSAELFATFDSDIAG
FT                   ETFTFAIHRHLSSSTHIKVSELHTGMGVAEIPFEALVPTESPVFVDTELALQGQNALEQ
FT                   LISNRGEQLVANVLINNRLVAQVLNERGQMH"
FT   CDS             complement(7443..7562)
FT                   /codon_start=1
FT                   /transl_table=11
FT                   /locus_tag="PQBR44_0012"
FT                   /product="hypothetical protein"
FT                   /protein_id="CEK42738.1"
FT                   /translation="MEPKRQPKQVPEFQDVLDVLSAFTMILVQRLQLTDPATA"
FT   CDS             7688..8017
FT                   /codon_start=1
FT                   /transl_table=11
FT                   /locus_tag="PQBR44_0013"
FT                   /product="Alginate biosynthesis transcriptional activator"
FT                   /note="BLASTP-2.2.28 similarity to NP_746581.1 (Arc
FT                   domain-containing protein DNA binding domain-containing
FT                   protein)"
FT                   /note="InterProScan-5 predicted FAMILY IPR005569 (Arc-like
FT                   DNA binding). InterProScan-5 predicted DOMAIN IPR013321
FT                   (Arc-type ribbon-helix-helix). InterProScan-5 predicted
FT                   DOMAIN IPR010985 (Ribbon-helix-helix)"
FT                   /note="PSORTb-3.0 predicted location Cytoplasmic"
FT                   /inference="similar to AA sequence:RefSeq:NP_746581.1"
FT                   /inference="protein motif:InterPro:IPR005569"
FT                   /inference="protein motif:InterPro:IPR013321"
FT                   /inference="protein motif:InterPro:IPR010985"
FT                   /protein_id="CEK42739.1"
FT                   /translation="MTTPKLAPFNSRTADKFVVRLPDGMREQIADIAKVHHRSMNSEII
FT                   ARLETSLAEESQAAAIQVDASSLTAGEKQLIKAFRNMHGPHQKAILELMTIKPALTEVS
FT                   QSRVA"
FT   CDS             8559..9194
FT                   /codon_start=1
FT                   /transl_table=11
FT                   /locus_tag="PQBR44_0014"
FT                   /product="hypothetical protein"
FT                   /protein_id="CEK42740.1"
FT                   /translation="MKTAQATPLNLNQAFHLYNAQGVVRNVSARARVCIQGRSEQFVKV
FT                   ILLADYTTSFWDPKLASAYAVAATFVLDGISERSYQKAVDHAIRQHGRGPNGQSQRSEM
FT                   QALCDLIASGSAVCIQRDVDLVTTLQQCNLLVPAMEATLAAISAQTMYDADRTVAGIKG
FT                   EFTADHVSQLVSVTMGEGTTNFSRERLEQESESGEHPNWRLEQNKVAA"
FT   CDS             9240..9593
FT                   /codon_start=1
FT                   /transl_table=11
FT                   /locus_tag="PQBR44_0015"
FT                   /product="hypothetical protein"
FT                   /protein_id="CEK42741.1"
FT                   /translation="MRNHHPPFAKHAPHIQAALDRAKQEKADGVISGFRLVHDGAQLLP
FT                   KAGGFIYGRIGFEDETPIQTTRIKTVGADIITTDSGRRYVIADYHNDAAADLKALRANI
FT                   RNRKKNPAVVLAS"
FT   CDS             9684..10259
FT                   /codon_start=1
FT                   /transl_table=11
FT                   /locus_tag="PQBR44_0016"
FT                   /product="hypothetical protein"
FT                   /note="PSORTb-3.0 predicted location Cytoplasmic"
FT                   /protein_id="CEK42742.1"
FT                   /translation="MEHIITPGNKWIPAAKVVAETPTTGDESGFYKRFAGGIHFYALDG
FT                   QVFACLVTNRHGERFFVTATARVEGIFFMHSTCSITEKKLGLTGLGLRAELELASNIVD
FT                   ELDTLKANGTMLKLGVTFDQYVSMANRETTTQECLAAFHKAGLTTELKGIEDDGYLLAT
FT                   RLGRTMLHAACYQNASGMWVKTPDKIAA"
FT   CDS             10336..10779
FT                   /codon_start=1
FT                   /transl_table=11
FT                   /locus_tag="PQBR44_0017"
FT                   /product="hypothetical protein"
FT                   /note="PHOBIUS-1.01 predicted 4 transmembrane regions"
FT                   /note="PSORTb-3.0 predicted location CytoplasmicMembrane"
FT                   /protein_id="CEK42743.1"
FT                   /translation="MKYLFCNRVNYTWAGFVLSILLSNVTVLALLHTGLIQEAPNETVV
FT                   LVFASLVVTPLMQLARKHWYPDADKNAKWSLTWVDARIFMLALLMDCLARSSAAALLSM
FT                   VSSVDPLTPALSQGLTWVAYVVAAVLIGRYLTQRIQPAPLLSH"
FT   CDS             10978..11853
FT                   /codon_start=1
FT                   /transl_table=11
FT                   /locus_tag="PQBR44_0018"
FT                   /product="RNA polymerase sigma factor RpoH"
FT                   /note="BLASTP-2.2.28 similarity to NP_790279.1 (RNA
FT                   polymerase sigma-32 factor)"
FT                   /note="InterProScan-5 predicted DOMAIN IPR000943 (RNA
FT                   polymerase sigma-70). InterProScan-5 predicted DOMAIN
FT                   IPR007627 (RNA polymerase sigma-70 region 2).
FT                   InterProScan-5 predicted DOMAIN IPR007630 (RNA polymerase
FT                   sigma-70 region 4). InterProScan-5 predicted FAMILY
FT                   IPR012759 (RNA polymerase sigma factor RpoH,
FT                   proteobacteria). InterProScan-5 predicted DOMAIN IPR011991
FT                   (Winged helix-turn-helix DNA-binding domain).
FT                   InterProScan-5 predicted DOMAIN IPR014284 (RNA polymerase
FT                   sigma-70 like domain). InterProScan-5 predicted DOMAIN
FT                   IPR013325 (RNA polymerase sigma factor, region 2).
FT                   InterProScan-5 predicted DOMAIN IPR013324 (RNA polymerase
FT                   sigma factor, region 3/4)"
FT                   /note="PSORTb-3.0 predicted location Cytoplasmic"
FT                   /inference="similar to AA sequence:RefSeq:NP_790279.1"
FT                   /inference="protein motif:InterPro:IPR000943"
FT                   /inference="protein motif:InterPro:IPR007627"
FT                   /inference="protein motif:InterPro:IPR007630"
FT                   /inference="protein motif:InterPro:IPR012759"
FT                   /inference="protein motif:InterPro:IPR011991"
FT                   /inference="protein motif:InterPro:IPR014284"
FT                   /inference="protein motif:InterPro:IPR013325"
FT                   /inference="protein motif:InterPro:IPR013324"
FT                   /protein_id="CEK42744.1"
FT                   /translation="MNTSTLSTKAAAQIPMVPGSNLDAYLTVIHSIPNMSAEEERRLSE
FT                   RLVEHNDMDAARELVTSQLRFVVHIARSYSGYGLPLSDLIQEGNIGLIKAVKRFNPAAQ
FT                   VRLITFGVHWIRAEINEFIIRNGRMVRLATTKAQRKLFFNLRKQPRSRNWLTADETRHI
FT                   ADTLNVSVLDVKEMETRMAGNDTSFDPAADADDESAYITPSHQIGDHRYDPAYQYETEA
FT                   DAGTSTDDLHAALNNLDERSRDILAQRFLSESKATLNDLASKYNVSAERIRQIEKLALA
FT                   KLKLAIPMAA"
FT   CDS             12119..12442
FT                   /codon_start=1
FT                   /transl_table=11
FT                   /locus_tag="PQBR44_0019"
FT                   /product="hypothetical protein"
FT                   /note="SignalP-4.1 predicted a signal peptide"
FT                   /note="PSORTb-3.0 predicted location Periplasmic"
FT                   /protein_id="CEK42745.1"
FT                   /translation="MSDPAVAAALCLLITCTPALAQNPARGCVLLNPVQPNVVTAKDLS
FT                   SKDLCTRDGKAISSVSVGNSQAWDGKLVPPYNRVTMRAKGEPVETNVTFQTPSATYQVH
FT                   IKP"
FT   CDS             12516..12836
FT                   /codon_start=1
FT                   /transl_table=11
FT                   /locus_tag="PQBR44_0020"
FT                   /product="hypothetical protein"
FT                   /protein_id="CEK42746.1"
FT                   /translation="MSYDPDQTIERMVNYTAEVGGHRNRTVRLNGGKVPLCTCTYNFAQ
FT                   DDQTKEMVASRIAALWNLTQGIGTADLEHLVSKGITLSKLMDLALENISNRGSATPGKA
FT                   KQ"
FT   CDS             12862..13323
FT                   /codon_start=1
FT                   /transl_table=11
FT                   /locus_tag="PQBR44_0021"
FT                   /product="hypothetical protein"
FT                   /protein_id="CEK42747.1"
FT                   /translation="MKSAAQQTPLLSTSLLVSAGITDLSKIVSLSFDLQPQINKRSITF
FT                   HEVTTVYVDDLEAQVRLIVWLKVESKKRGAKRVLLPNSYPDVKVTRLEGYDPQKHIWGT
FT                   VSHTSNNLPEPELAEAWQAHKELEAIRANMMQSDPYTWYPIEKKISTTK"
FT   CDS             13651..13836
FT                   /codon_start=1
FT                   /transl_table=11
FT                   /locus_tag="PQBR44_0022"
FT                   /product="hypothetical protein"
FT                   /protein_id="CEK42748.1"
FT                   /translation="MGKLVQIAAGQPNERWVVKADQRVCLKSARGDMTMAKVEALAPIN
FT                   TFPIPKESNLTLYVRE"
FT   CDS             14270..14668
FT                   /codon_start=1
FT                   /transl_table=11
FT                   /locus_tag="PQBR44_0023"
FT                   /product="hypothetical protein"
FT                   /protein_id="CEK42749.1"
FT                   /translation="MANSSRSMDSGITSGALAPREQHRNRAPIVHQSLLFQHTDKDGIQ
FT                   ISGASPMNRTTTLLLAAVASAATLKLIAKTQAQGTDVLLATAKMVRNDMLALEAHVNAT
FT                   GIDVGQNPLFHMVQHDYPSAGPLATLPA"
FT   CDS             14699..15238
FT                   /codon_start=1
FT                   /transl_table=11
FT                   /locus_tag="PQBR44_0024"
FT                   /product="hypothetical protein"
FT                   /protein_id="CEK42750.1"
FT                   /translation="MTEFNSQYDRAVWSQKLVTYYFIDVNMLTQAIHNALPMPARAAHP
FT                   PEHIAAMLTSDLAMFPERGAGWYRSVGSREFLGIILFVRRFSRWMKSLGASLGYDVDSM
FT                   LMEDDWVDSHPELQRVLWGLMDRVRSDLQSAKAITDIGSIEAAFQVLIRSVDAGEHPHQ
FT                   TFVRAERVNQGLRLVG"
FT   CDS             15325..15807
FT                   /codon_start=1
FT                   /transl_table=11
FT                   /locus_tag="PQBR44_0025"
FT                   /product="hypothetical protein"
FT                   /protein_id="CEK42751.1"
FT                   /translation="MKYPSPPQLQALYESNEELIQNLTQQMVISAQDIQGFNKNILTRL
FT                   ASDFWGMISSNARAEMMSHSHHFVRSCARIGQQDLEKALATPIADLSEGHLVMLRQDLC
FT                   RRAAEMEADPVIQKAVLVRGSAENADLASLNVQLHAVHCRLAAVGKPESPKTYIWI"
FT   CDS             15810..16181
FT                   /codon_start=1
FT                   /transl_table=11
FT                   /locus_tag="PQBR44_0026"
FT                   /product="hypothetical protein"
FT                   /protein_id="CEK42752.1"
FT                   /translation="MGTFAAQTRNSITFGVKVQTRTAPRTLKIRSVFTRHSRAVTDREC
FT                   SAAASDIALTLRQQLPVQWLLEGGDSFDFDLAAIIDGLDAIKPFGYPEDPPGLALDDLN
FT                   EQIAKLLDWADDAEIKLIP"
FT   CDS             16517..16681
FT                   /codon_start=1
FT                   /transl_table=11
FT                   /locus_tag="PQBR44_0027"
FT                   /product="hypothetical protein"
FT                   /protein_id="CEK42753.1"
FT                   /translation="MHQLASLPADTPGYWTAVLEATALNGPFSLVSLTIEGQDMNLNTQ
FT                   STLSNSSAQ"
FT   CDS             16678..18618
FT                   /codon_start=1
FT                   /transl_table=11
FT                   /locus_tag="PQBR44_0028"
FT                   /product="hypothetical protein"
FT                   /note="BLASTP-2.2.28 similarity to NP_943164.1 (helicase)"
FT                   /note="InterProScan-5 predicted DOMAIN IPR027417 (P-loop
FT                   containing nucleoside triphosphate hydrolase)"
FT                   /note="PSORTb-3.0 predicted location Cytoplasmic"
FT                   /inference="similar to AA sequence:RefSeq:NP_943164.1"
FT                   /inference="protein motif:InterPro:IPR027417"
FT                   /protein_id="CEK42754.1"
FT                   /translation="MTPKLTLFLPLEIDKAEELAAVDSRPAELFHQWSVHEIASAAVIQ
FT                   NSSAFAGHNLRADKTEKALAELITIGIQVERSKGQGEFGRLMAARFNRDNFNTGLKDLQ
FT                   RIPARLLDPELISKGGFVFPNGEWNFEFKRQLSAQLNPFTEKFVTNDGKEFTLTNQQAR
FT                   TFSVFRGELDESMDVQALAGTGKTYLIERMVDSLSRYRPLLLAYTQVQLQALMARIGPN
FT                   RVTGMTFGQLATECLERDQSKPYRRAGKRAWSTHQLAPSLAAERLGFGPVGSMAPWQVA
FT                   QTCNRMVMRFCFSRDTTLDTRHIPPLDTKLSELDKIALAQYAQVFWQQTIEPTDPRIEM
FT                   PLRGYHRIKHLALALDTFIDPGYTHIIIDESHDLTWPMCAFLDRCPQPVITLGDACQRL
FT                   DGNLSKRSPATRSREVVHSIRAGRQIEGVVNTLIDQNPVVRVAHMEGSRERDTKVIYYD
FT                   NAEIPTEPTTILCNSEWGLFEWFQRLGNAGAKFSLLPGADKAFRLFVLDCIELFNKSVR
FT                   PSHSALFKYTSWASLVKDMAKDDLAFIRIERMLKKGYKATDFEASLLWLDATGRAPIKL
FT                   GRVADARNTEVDTVMLAPDLLSRIESGDRMGAAKALAAIYTGGTRARFKLIVPGEVRDW
FT                   ATDLSAKSKKS"
FT   CDS             18687..19247
FT                   /codon_start=1
FT                   /transl_table=11
FT                   /locus_tag="PQBR44_0029"
FT                   /product="hypothetical protein"
FT                   /protein_id="CEK42755.1"
FT                   /translation="MTNRTNPSLASLMEQAIEKGWVPDKNQSDGNHVFVPVWLYSYGYE
FT                   AGCRVHGQLIKDVHDNGLPKDLLASLTLNPGDAYVGMVDIIDSLPGGSSERDNQMLIAL
FT                   MFNYTRGTRLWSTLPSYNSVPGIHVVLVDWYTRSNQHILVQAASIQPGLMTPQQIADAS
FT                   RMAVEAHLARHPNEKPRSRAQAH"
FT   CDS             19318..19458
FT                   /codon_start=1
FT                   /transl_table=11
FT                   /locus_tag="PQBR44_0030"
FT                   /product="hypothetical protein"
FT                   /protein_id="CEK42756.1"
FT                   /translation="MQVTSFTALSTLQEISKPSGIPKIYGPTPTPPGVGFFWPAILARR
FT                   N"
FT   CDS             19502..20476
FT                   /codon_start=1
FT                   /transl_table=11
FT                   /locus_tag="PQBR44_0031"
FT                   /product="hypothetical protein"
FT                   /note="InterProScan-5 predicted DOMAIN IPR001305 (Heat
FT                   shock protein DnaJ, cysteine-rich domain)"
FT                   /note="PSORTb-3.0 predicted location Cytoplasmic"
FT                   /inference="protein motif:InterPro:IPR001305"
FT                   /protein_id="CEK42757.1"
FT                   /translation="MNTATSKSSCTIPPKLDERETEMLATRVRAACFESLGCADMSYPR
FT                   AGVSFEQDGRFTKAKHSGFTVASMMGRFSKEVLLNTIRSNIADSTRQVANEVFPRLKNS
FT                   LLLPRGHVIGYDVDASVLQVAQRGSRRITAYVFRPLGSSGDSFYSEIHLDLQACQAQIT
FT                   FKIGDRWGGGPTILPANQGTLQADTYSELCEIVSLTFNGAYSAHLAGKTDSDPQVETCP
FT                   VCNGAGDKRIGWTNRYKCRACDGSGSYPDPVRVAGLLDSQEAQALFYAIDAASHRDGMV
FT                   MAALSNLGLVSGCRSGDNASHLTELGIEVKKAREASGDSAKVG"
FT   CDS             complement(20639..21145)
FT                   /codon_start=1
FT                   /transl_table=11
FT                   /locus_tag="PQBR44_0032"
FT                   /product="hypothetical protein"
FT                   /note="BLASTP-2.2.28 similarity to NP_742797.1 (cold shock
FT                   DNA-binding domain-containing protein)"
FT                   /note="PHOBIUS-1.01 predicted 1 transmembrane regions"
FT                   /inference="similar to AA sequence:RefSeq:NP_742797.1"
FT                   /protein_id="CEK42758.1"
FT                   /translation="MTTGDGWAQSNDPNQARGMLVAQAQENGANAVIFASLEKYTDSAA
FT                   CSNYRFTMHRFTGQYAIVKVVSLSSDPAAIMESQAQMQDLHDWWQSKTVPRSETWELSA
FT                   NETRLIEPAKVKFILGLIWSWSLTLLKILGHSCLFFYRQGVKFIKGRLAADRIEDKKRP
FT                   DDPGE"
FT   CDS             21332..21460
FT                   /codon_start=1
FT                   /transl_table=11
FT                   /locus_tag="PQBR44_0033"
FT                   /product="hypothetical protein"
FT                   /protein_id="CEK42759.1"
FT                   /translation="MDEISLAIITADETVAFRGNKTDHLTFNTAGSDIFLIHKHIL"
FT   CDS             21593..22054
FT                   /codon_start=1
FT                   /transl_table=11
FT                   /locus_tag="PQBR44_0034"
FT                   /product="hypothetical protein"
FT                   /protein_id="CEK42760.1"
FT                   /translation="MSTTLFPYHPTTGLRLEKTIEFIPAGVPQQIFKEAGKTQFEFTGG
FT                   SQLNWDASETQQVGDDVYLADSDGTECLLSEAVWSEIEGDSIAIETPGTHTSVVCANSL
FT                   RDQLRELASSAREAVLDVEQGTDPEASTIALKALLVKLGLWEEFEPDAE"
FT   CDS             22100..22477
FT                   /codon_start=1
FT                   /transl_table=11
FT                   /locus_tag="PQBR44_0035"
FT                   /product="hypothetical protein"
FT                   /protein_id="CEK42761.1"
FT                   /translation="MTPTSTLQNEPASTAHVLIFADVHDLGNISDGLIGPEFYPSAHAA
FT                   LMRFVGYALPHITADQSLFDSCAARLAAEGHGEFQEPGSLQFENVQYLPTVALEVLADT
FT                   YASARQWDSYQCFFKIARIPT"
FT   CDS             22648..22902
FT                   /codon_start=1
FT                   /transl_table=11
FT                   /locus_tag="PQBR44_0036"
FT                   /product="hypothetical protein"
FT                   /note="PHOBIUS-1.01 predicted 2 transmembrane regions"
FT                   /note="PSORTb-3.0 predicted location CytoplasmicMembrane"
FT                   /protein_id="CEK42762.1"
FT                   /translation="MTFDLTRFLEKAGTVAGISGAVLLSLNVTYSSYGYVLFLVSSAML
FT                   AGHAGRIKARWLLTLQACFLLTNMNGIYHWILLPAMGGQ"
FT   CDS             22926..23438
FT                   /codon_start=1
FT                   /transl_table=11
FT                   /locus_tag="PQBR44_0037"
FT                   /product="DnaJ domain protein"
FT                   /note="BLASTP-2.2.28 similarity to NP_699161.1 (dnaJ
FT                   homolog subfamily B member 8)"
FT                   /note="InterProScan-5 predicted DOMAIN IPR001623 (DnaJ
FT                   domain)"
FT                   /note="PSORTb-3.0 predicted location Cytoplasmic"
FT                   /inference="similar to AA sequence:RefSeq:NP_699161.1"
FT                   /inference="protein motif:InterPro:IPR001623"
FT                   /protein_id="CEK42763.1"
FT                   /translation="MISNMRTHYHNLQVQENADQAIIKASYKVLAQRYHPDRNSDNAEE
FT                   ASRIFLIITDAYEILSEPDKRSVYDAKLKAARKSALAAKSHRTEQEPRPAPHIPERVAP
FT                   ISANPAGLLDLVANTQMGQKLRRMMRRVADNQNTPPTIRWLLNRPVHLVVMLQVIVAAY
FT                   LFKDVIF"
FT   CDS             23507..24490
FT                   /codon_start=1
FT                   /transl_table=11
FT                   /locus_tag="PQBR44_0038"
FT                   /product="hypothetical protein"
FT                   /note="PSORTb-3.0 predicted location Cytoplasmic"
FT                   /protein_id="CEK42764.1"
FT                   /translation="MGKRIIYEIGHPAAATLYSNSSHDSQDPEILFYSLMKDFIGRPTA
FT                   LVIELLSLSYQTSSGDNLAGDPLFTIAQYPGEREYVLIGDVDSGAVTRREDAYVGLAPL
FT                   PTSFEASVHALFNRFRKAAVPTAYSSVESVRQHLNELGSSLNKVMSSDNDDSVVADAAS
FT                   ALHLALVDLLARRGIGLQAWSTDALMELKSGSTRQSLTTAAPQHRPWMPGSTLAFGEEY
FT                   GVLYRDEEETLQVVVEEGSVVVWQREVDGEMVKVEQHYVPSDVDMKKHCLNLVPYKGFT
FT                   CIHFGDGRAVFTSGEVEASYRVKLGSGWELEAWAGVKVDMDRALMH"
FT   CDS             24798..24980
FT                   /codon_start=1
FT                   /transl_table=11
FT                   /locus_tag="PQBR44_0039"
FT                   /product="hypothetical protein"
FT                   /protein_id="CEK42765.1"
FT                   /translation="MDWMTAAERLRFHLLGLALPSFGEERLAARSRIQERIAARKRNAL
FT                   TRNFSSSREQAAEIC"
FT   CDS             25193..25507
FT                   /codon_start=1
FT                   /transl_table=11
FT                   /locus_tag="PQBR44_0040"
FT                   /product="hypothetical protein"
FT                   /note="PSORTb-3.0 predicted location CytoplasmicMembrane"
FT                   /protein_id="CEK42766.1"
FT                   /translation="MKDEKVAQAQMETLLLGAGFDIKREHRLSAQDIPDFLISESGFSI
FT                   VLEMKTRCQRMKILRQLERYSKHQSVDGIILLSATAIAIPPQISDTPAIFASMGRGWLR
FT                   "
FT   CDS             25504..27168
FT                   /codon_start=1
FT                   /transl_table=11
FT                   /locus_tag="PQBR44_0041"
FT                   /product="Probable helicase"
FT                   /note="BLASTP-2.2.28 similarity to NP_693997.1 (helicase)"
FT                   /note="InterProScan-5 predicted DOMAIN IPR014001 (Helicase,
FT                   superfamily 1/2, ATP-binding domain). InterProScan-5
FT                   predicted DOMAIN IPR027417 (P-loop containing nucleoside
FT                   triphosphate hydrolase). InterProScan-5 predicted DOMAIN
FT                   IPR000330 (SNF2-related). InterProScan-5 predicted DOMAIN
FT                   IPR001650 (Helicase, C-terminal)"
FT                   /note="PSORTb-3.0 predicted location Cytoplasmic"
FT                   /inference="similar to AA sequence:RefSeq:NP_693997.1"
FT                   /inference="protein motif:InterPro:IPR014001"
FT                   /inference="protein motif:InterPro:IPR027417"
FT                   /inference="protein motif:InterPro:IPR000330"
FT                   /inference="protein motif:InterPro:IPR001650"
FT                   /protein_id="CEK42767.1"
FT                   /translation="MNTYGKLTLTDSKRQWLLEGLAPHVAIRLKQIFPRVSKTQVDCFT
FT                   FPNDLEHCSDLEWFASRYPLDISDSAARALKKGRKGFQARKAELEQILLPSFVPSPCSG
FT                   LKPACQSRLYQMQAAALAHATGTLLLGDDIGLGKTAATVMWLLNPACRPGLVVVDTHLQ
FT                   KQWLNKVEEFSDLSAHIIRTGTPYDLPPSDVYIITYGKLAGWVDMFRSRFFKSACWDEI
FT                   GGLRKGLESVKGEASNVLAQNVDFRLGLSATPVYNFGIEIFNIFEILQTDVLGTRGEFI
FT                   REWCSDGQHVSDPEALGSYLREQKVFLRRTREDVGRQLPQVSTMVEDIAHDQKALKSIE
FT                   EIARKLALRYQTGTFEERGQAGRELDMLVRQATGISKARFIAQYARMFLEDNVPIVLAG
FT                   WHRAVYDIWNEELAQWNPVMYTGSESPKQKEESKRRFLAGESNVLILSLRSGAGLDGLQ
FT                   ARCSVVLHGELDWSPKVHEQVTGRLDREGQPNPVLSIFLVSEDGSDPPIIELLGVKAAQ
FT                   GTGITDPGRVFEANVPDTGRMRLLVERYLPKNAQQAA"
FT   CDS             27228..27743
FT                   /codon_start=1
FT                   /transl_table=11
FT                   /locus_tag="PQBR44_0042"
FT                   /product="hypothetical protein"
FT                   /protein_id="CEK42768.1"
FT                   /translation="MKLLTFHHTDNGNCRVYYKDSMKQLVCFQPSHLKGQFGLLACSRD
FT                   GEPSHNIEVSGYIIDRFPAASDGATAVQFRTWYLASASESQRVFVTFYPEVWIQDNATV
FT                   ADPGETQIDVTAAILDMGMLQALKLKDNDDLRLAVEAPQWVKDWPGPHRVSCESAIQEH
FT                   FTEDIQAT"
FT   CDS             27834..28568
FT                   /codon_start=1
FT                   /transl_table=11
FT                   /locus_tag="PQBR44_0043"
FT                   /product="hypothetical protein"
FT                   /protein_id="CEK42769.1"
FT                   /translation="MISTSSHATPTLLQSGLPRADLITSIATLYMQSMHAKCAGQPADV
FT                   REYHIGFAEKVLNKDFYGLEHICNGLNSVGKEVFCTVAGLKLPKAQGASREALRAWCGV
FT                   SELDDDLTKAKARLDHELKSAQRVFKENMPAIITMIEGWYSAGYVLLMSQNKRNYIANR
FT                   AQTQGRDLSTRGLHGSKFRPYLEAYLSLQALRVQKGEITEPEYQPPTAVSVVAPVSEPK
FT                   PTNEPAHSAPESSAPMQHGFCF"
FT   CDS             28601..28747
FT                   /codon_start=1
FT                   /transl_table=11
FT                   /locus_tag="PQBR44_0044"
FT                   /product="hypothetical protein"
FT                   /protein_id="CEK42770.1"
FT                   /translation="MPHFGLYSTLILMSDPRQFKNSLINPTQAALLIKGFGLRVSIQMD
FT                   DQA"
FT   CDS             28807..29130
FT                   /codon_start=1
FT                   /transl_table=11
FT                   /locus_tag="PQBR44_0045"
FT                   /product="hypothetical protein"
FT                   /protein_id="CEK42771.1"
FT                   /translation="MKSVPYEALDNVGKPFNRSARIISELPWRERKAALSGALAAVSEQ
FT                   VGIAPTDQIYFGIPVFNAFGMNAKEARQHPMSALLMTSGGDVGLEMVAGFMPSDAISGV
FT                   THR"
FT   CDS             29191..29718
FT                   /codon_start=1
FT                   /transl_table=11
FT                   /locus_tag="PQBR44_0046"
FT                   /product="Phage protein"
FT                   /note="InterProScan-5 predicted DOMAIN IPR004919 (Domain of
FT                   unknown function DUF262)"
FT                   /inference="protein motif:InterPro:IPR004919"
FT                   /protein_id="CEK42772.1"
FT                   /translation="MLPPRLLNGTTRAFTIECLIPTASINRDLTLLPESRQIMRFVLPD
FT                   WQRAECWDREKKVSFIEGVFLGFGTGFLVVNGREWEGDSAKPAPMAGWLLDGQQRVSAV
FT                   RDFLAGEFPIFGDIYWSDIPRADQMRRFLHHPFPQMEIEYIGDELTLKSLYKRLNKGGV
FT                   PHTEADMARVDQ"
FT   CDS             30295..30417
FT                   /codon_start=1
FT                   /transl_table=11
FT                   /locus_tag="PQBR44_0047"
FT                   /product="hypothetical protein"
FT                   /protein_id="CEK42773.1"
FT                   /translation="MTRFWHTLKPLILVLPNSRAPDHVRIIARGKSSKTHPRKS"
FT   CDS             30524..30859
FT                   /codon_start=1
FT                   /transl_table=11
FT                   /locus_tag="PQBR44_0048"
FT                   /product="hypothetical protein"
FT                   /note="PSORTb-3.0 predicted location Cytoplasmic"
FT                   /protein_id="CEK42774.1"
FT                   /translation="MVLNKGLQEQIIENLEKHGFSLDLTQIPKNAIRPTNPTDFMRLAI
FT                   AQIADEMDIVRELREATAKSTLVVFNSTPGKVEVFPYIFTPEVKKGLIQAYGESEIEFL
FT                   NETLKGL"
FT   CDS             31024..31512
FT                   /codon_start=1
FT                   /transl_table=11
FT                   /locus_tag="PQBR44_0049"
FT                   /product="hypothetical protein"
FT                   /note="BLASTP-2.2.28 similarity to NP_746581.1 (Arc
FT                   domain-containing protein DNA binding domain-containing
FT                   protein)"
FT                   /note="InterProScan-5 predicted FAMILY IPR005569 (Arc-like
FT                   DNA binding). InterProScan-5 predicted DOMAIN IPR013321
FT                   (Arc-type ribbon-helix-helix). InterProScan-5 predicted
FT                   DOMAIN IPR010985 (Ribbon-helix-helix)"
FT                   /inference="similar to AA sequence:RefSeq:NP_746581.1"
FT                   /inference="protein motif:InterPro:IPR005569"
FT                   /inference="protein motif:InterPro:IPR013321"
FT                   /inference="protein motif:InterPro:IPR010985"
FT                   /protein_id="CEK42775.1"
FT                   /translation="MNSSTSLTSTPDSAFPAAPSRTAEKFVLRIPIVLKEAIEEVARRQ
FT                   FRSFNSEVALAVISQFESHRRLITMRNSLATRLGSDVADEVLLRFQRIDPEEGTVQGFN
FT                   IRFPEGLRDEVKASSADTMKIAVGNACADWVYYSQQIEALLKRCEDPDIQFPSAVVKH"
FT   CDS             32031..32420
FT                   /codon_start=1
FT                   /transl_table=11
FT                   /locus_tag="PQBR44_0050"
FT                   /product="Transposase and inactivated derivatives"
FT                   /note="BLASTP-2.2.28 similarity to NP_522127.1 (transposase
FT                   ISRSO10)"
FT                   /note="InterProScan-5 predicted FAMILY IPR002514
FT                   (Transposase IS3/IS911family). InterProScan-5 predicted
FT                   DOMAIN IPR009057 (Homeodomain-like)"
FT                   /inference="similar to AA sequence:RefSeq:NP_522127.1"
FT                   /inference="protein motif:InterPro:IPR002514"
FT                   /inference="protein motif:InterPro:IPR009057"
FT                   /protein_id="CEK42776.1"
FT                   /translation="MDTILDTVAPARRAGRRPNFPLDFKRQVVEATFQPGASVSLIARE
FT                   HDVNANLVFRWRQQYQEGLFGPVSQSASFLPVQVIEAPMDLPPVFQPQAECHSEIAVEV
FT                   GKAKLRITGAPDPQTLQLVLQQLVR"
FT   CDS             32417..32761
FT                   /codon_start=1
FT                   /transl_table=11
FT                   /locus_tag="PQBR44_0051"
FT                   /product="Mobile element protein"
FT                   /note="BLASTP-2.2.28 similarity to NP_942797.1
FT                   (transposition-related protein)"
FT                   /note="InterProScan-5 predicted FAMILY IPR008878
FT                   (Transposase IS66, Orf2)"
FT                   /note="PSORTb-3.0 predicted location CytoplasmicMembrane"
FT                   /inference="similar to AA sequence:RefSeq:NP_942797.1"
FT                   /inference="protein motif:InterPro:IPR008878"
FT                   /protein_id="CEK42777.1"
FT                   /translation="MIAPPAGTRIWIAAGVTDMRRGFDGLAAMVQTQLEADPFSGQIFA
FT                   FRGRRGDRIKLLWWDGDGLCLFCKRLEQGRFVWPQATSGSVSLTTAQLSMLLEGIDWRR
FT                   PIRTAPVLAV"
FT   CDS             32889..34304
FT                   /codon_start=1
FT                   /transl_table=11
FT                   /locus_tag="PQBR44_0052"
FT                   /product="Mobile element protein"
FT                   /note="BLASTP-2.2.28 similarity to NP_942798.1
FT                   (transposase)"
FT                   /note="InterProScan-5 predicted DOMAIN IPR024463
FT                   (Transposase TnpC, homeodomain). InterProScan-5 predicted
FT                   FAMILY IPR004291 (Transposase, IS66). InterProScan-5
FT                   predicted DOMAIN IPR024474 (Zinc-finger binding domain of
FT                   transposase IS66)"
FT                   /note="PSORTb-3.0 predicted location Cytoplasmic"
FT                   /inference="similar to AA sequence:RefSeq:NP_942798.1"
FT                   /inference="protein motif:InterPro:IPR024463"
FT                   /inference="protein motif:InterPro:IPR004291"
FT                   /inference="protein motif:InterPro:IPR024474"
FT                   /protein_id="CEK42778.1"
FT                   /translation="MMIAKLRRTQFGRSSEQLEAMIDQLQLSLDELQISQAEMTPPVEP
FT                   APRAVSRRKPLPEHLPRETHVHQPESQCTGCGGTLRHLGEDVSEVLEYVPARFKVIRHV
FT                   RPKWVCRCCEHFAQVPAPSRPIARGLAGPGLLAHVLVSKFVDHLPLYRQSEIYAREGVE
FT                   LERSTLADWVGQSSQLLRPLINALEHHVMSGHKVHADDTPIGVLAPGNGKTKSARLWTY
FT                   VRDDRPTGDATPAAVWFAYSPDRKGQHPRAHLKRFSGILQADGYAGFAQLYATGTIEEA
FT                   ACWAHARRKFYEVYKDLASPLAAEALQRIAALYAIESEIRGQPPNLRKVVRQSRASPLL
FT                   EQLHAWLNQTLTQLSKKSALGGAILYALNRWQALVRYCDDGRIEIDNNAAERALRAVAL
FT                   GRKNYLFVGSNAGGERAAAIYSLVGSAKLNDLNPQAYLTHVLERIADHPINRVDELLPW
FT                   NVSLASTELCEAA"
FT   CDS             34308..34607
FT                   /codon_start=1
FT                   /transl_table=11
FT                   /locus_tag="PQBR44_0053"
FT                   /product="hypothetical protein"
FT                   /note="BLASTP-2.2.28 similarity to NP_938122.1 (Sea16)"
FT                   /note="InterProScan-5 predicted DOMAIN IPR024047 (Protein
FT                   MM3350-like domain). InterProScan-5 predicted FAMILY
FT                   IPR012912 (Plasmid pRiA4b, Orf3)"
FT                   /inference="similar to AA sequence:RefSeq:NP_938122.1"
FT                   /inference="protein motif:InterPro:IPR024047"
FT                   /inference="protein motif:InterPro:IPR012912"
FT                   /protein_id="CEK42779.1"
FT                   /translation="MVKTVRLPKPEPDLLLLHIELKWIEPAIWRRVAVPENITLGKLHA
FT                   VIQIAMGWHDDHLHEFEIAGESYGIPDSDGWGPPVNSETRKTLIKALNGKRTFR"
FT   CDS             complement(34700..35338)
FT                   /codon_start=1
FT                   /transl_table=11
FT                   /locus_tag="PQBR44_0054"
FT                   /product="Organomercurial lyase (EC 4.99.1.2)"
FT                   /note="BLASTP-2.2.28 similarity to NP_361074.1 (MerB
FT                   protein)"
FT                   /note="InterProScan-5 predicted FAMILY IPR004927
FT                   (Alkylmercury lyase). InterProScan-5 predicted DOMAIN
FT                   IPR011991 (Winged helix-turn-helix DNA-binding domain).
FT                   InterProScan-5 predicted DOMAIN IPR024259 (Alkylmercury
FT                   lyase, helix-turn-helix domain)"
FT                   /inference="similar to AA sequence:RefSeq:NP_361074.1"
FT                   /inference="protein motif:InterPro:IPR004927"
FT                   /inference="protein motif:InterPro:IPR011991"
FT                   /inference="protein motif:InterPro:IPR024259"
FT                   /protein_id="CEK42780.1"
FT                   /translation="MKFARYITEIAERLTPTNRPKGFAEFLVALLGELAKGRPISRTTL
FT                   ARTLGWPAEQVAAVLEQATSTEYDNDGNIIGYVLTLRETSHVLEIDNRRLYAWCALDTL
FT                   MLPALIGRTARVSSHCAATGAPVSLTVSPSEIQAVEPADVAVSLVLPQEAADVRQSFCC
FT                   HVHFFASIPAAEDWASKHQGLTIVSVQEAFGVGQELNRHLLQTLPMRTS"
FT   CDS             complement(35351..36952)
FT                   /codon_start=1
FT                   /transl_table=11
FT                   /locus_tag="PQBR44_0055"
FT                   /product="Mercuric ion reductase (EC 1.16.1.1)"
FT                   /note="BLASTP-2.2.28 similarity to NP_569364.1 (mercuric
FT                   reductase)"
FT                   /note="InterProScan-5 predicted FAMILY IPR000815 (Mercuric
FT                   reductase). InterProScan-5 predicted FAMILY IPR021179
FT                   (Mercury reductase, MerA). InterProScan-5 predicted DOMAIN
FT                   IPR023753 (Pyridine nucleotide-disulphide oxidoreductase,
FT                   FAD/NAD(P)-binding domain). InterProScan-5 predicted DOMAIN
FT                   IPR001327 (Pyridine nucleotide-disulphide oxidoreductase,
FT                   NAD-binding domain). InterProScan-5 predicted DOMAIN
FT                   IPR004099 (Pyridine nucleotide-disulphide oxidoreductase,
FT                   dimerisation domain). InterProScan-5 predicted ACTIVE_SITE
FT                   IPR012999 (Pyridine nucleotide-disulphide oxidoreductase,
FT                   class I, active site). InterProScan-5 predicted DOMAIN
FT                   IPR006121 (Heavy metal-associated domain, HMA).
FT                   InterProScan-5 predicted DOMAIN IPR016156 (FAD/NAD-linked
FT                   reductase, dimerisation domain)"
FT                   /note="PSORTb-3.0 predicted location Cytoplasmic"
FT                   /inference="similar to AA sequence:RefSeq:NP_569364.1"
FT                   /inference="protein motif:InterPro:IPR000815"
FT                   /inference="protein motif:InterPro:IPR021179"
FT                   /inference="protein motif:InterPro:IPR023753"
FT                   /inference="protein motif:InterPro:IPR001327"
FT                   /inference="protein motif:InterPro:IPR004099"
FT                   /inference="protein motif:InterPro:IPR012999"
FT                   /inference="protein motif:InterPro:IPR006121"
FT                   /inference="protein motif:InterPro:IPR016156"
FT                   /protein_id="CEK42781.1"
FT                   /translation="MHRADVSYAGGKAEMTADAAVSREQMQAAVEALGYQASFEVASLQ
FT                   PRPGQLDKALGWLRSDTEVGKNGDALHIAVIGSGGAAMAAALKAVEAGARVTLIERGTI
FT                   GGTCVNVGCVPSKIMIRAAHVAHLRRESPFDDGMPATPPTVLRERLLAQQQGLVDELRH
FT                   AKYEGILESTPAITVLRGTARFQDGHTLSVELVEGGGREVAFDRCLIATGAGAAVPPIR
FT                   GLQDTPYWTSEEALASASIPQRLAVIGSSVVALELAQAFARLGSRVTILARNSLFFRED
FT                   PAIGEALTAAFRMEGIDVLEQTQASQVTHANGEFVLTTNHGELRADQLFVATGRTPNTQ
FT                   SLNLEAAGVLLDERGAIQIDQGMRSSAVDIYAAGDCTNQPQFVYVAAAAGTRAAINMTG
FT                   GEATLNLDAMPAVVFTDPQVATVGYSEAEAQRAGLETDSRTLSLDNVPRALANFDTRGF
FT                   IKLVAEAGSGRLLGVQAVAPEAGELIQTAVLAIRNRMTVQELADQLFPYLTMVEGLKLA
FT                   AQTFTKDVKQLSCCAG"
FT   CDS             complement(37069..37503)
FT                   /codon_start=1
FT                   /transl_table=11
FT                   /locus_tag="PQBR44_0056"
FT                   /product="Mercuric transport protein, MerC"
FT                   /note="BLASTP-2.2.28 similarity to NP_840914.1 (mercury
FT                   transport protein MerC)"
FT                   /note="InterProScan-5 predicted FAMILY IPR004891 (MerC
FT                   mercury resistance protein)"
FT                   /note="PSORTb-3.0 predicted location CytoplasmicMembrane"
FT                   /inference="similar to AA sequence:RefSeq:NP_840914.1"
FT                   /inference="protein motif:InterPro:IPR004891"
FT                   /protein_id="CEK42782.1"
FT                   /translation="MRNPLNLFTRIGDKASSVGVLVSALGCAACFPALASLGAAIGLGF
FT                   LSQWEGLFITTLLPLFAALALLVNSLGWLKHRQWQRTALGLIGPVLVLAAVFLMRAYGW
FT                   RSGWLLYIGLALMLGGSIWDLVSPAHPRCAPGACPPQPKQ"
FT   CDS             complement(37516..37791)
FT                   /codon_start=1
FT                   /transl_table=11
FT                   /locus_tag="PQBR44_0057"
FT                   /product="Periplasmic mercury(+2) binding protein"
FT                   /note="BLASTP-2.2.28 similarity to NP_840915.1 (mercury
FT                   scavenger protein)"
FT                   /note="InterProScan-5 predicted FAMILY IPR001802 (Mercuric
FT                   transport protein periplasmic component/copper chaperone
FT                   CopZ). InterProScan-5 predicted FAMILY IPR011795 (Mercuric
FT                   transport protein periplasmic component). InterProScan-5
FT                   predicted DOMAIN IPR006121 (Heavy metal-associated domain,
FT                   HMA). InterProScan-5 predicted CONSERVED_SITE IPR017969
FT                   (Heavy-metal-associated, conserved site)"
FT                   /note="SignalP-4.1 predicted a signal peptide"
FT                   /note="PSORTb-3.0 predicted location CytoplasmicMembrane"
FT                   /inference="similar to AA sequence:RefSeq:NP_840915.1"
FT                   /inference="protein motif:InterPro:IPR001802"
FT                   /inference="protein motif:InterPro:IPR011795"
FT                   /inference="protein motif:InterPro:IPR006121"
FT                   /inference="protein motif:InterPro:IPR017969"
FT                   /protein_id="CEK42783.1"
FT                   /translation="MKKLFAALALIAVVSPVWAAIQTVTLSVPGMTCAACPITVKKALT
FT                   QVEGVTKTEVSFEKREAIVTFDDAKTNSEALTKATEDAGYPSTIKQ"
FT   CDS             complement(37809..38159)
FT                   /codon_start=1
FT                   /transl_table=11
FT                   /locus_tag="PQBR44_0058"
FT                   /product="Mercuric transport protein, MerT"
FT                   /note="BLASTP-2.2.28 similarity to NP_840916.1 (mercuric
FT                   transport protein)"
FT                   /note="InterProScan-5 predicted FAMILY IPR003457 (Mercuric
FT                   transport protein MerT)"
FT                   /note="PSORTb-3.0 predicted location CytoplasmicMembrane"
FT                   /inference="similar to AA sequence:RefSeq:NP_840916.1"
FT                   /inference="protein motif:InterPro:IPR003457"
FT                   /protein_id="CEK42784.1"
FT                   /translation="MSESQKGRGALLAGGLAAILASTCCLGPLVLIALGFSGAWIGNLT
FT                   VLEPYRPFFIGAALLALFFAYRRIFRPAQACKPGETCAIPQVRTTYKFIFWLVMALVLV
FT                   ALGFPYILPLFY"
FT   CDS             38231..38662
FT                   /codon_start=1
FT                   /transl_table=11
FT                   /locus_tag="PQBR44_0059"
FT                   /product="Mercuric resistance operon regulatory protein"
FT                   /note="BLASTP-2.2.28 similarity to NP_361068.1 (MerR
FT                   protein)"
FT                   /note="InterProScan-5 predicted DOMAIN IPR000551 (MerR-type
FT                   HTH domain). InterProScan-5 predicted FAMILY IPR011794
FT                   (Hg(II)-responsive transcriptional regulator).
FT                   InterProScan-5 predicted DOMAIN IPR009061 (DNA binding
FT                   domain, putative)"
FT                   /note="PSORTb-3.0 predicted location Cytoplasmic"
FT                   /inference="similar to AA sequence:RefSeq:NP_361068.1"
FT                   /inference="protein motif:InterPro:IPR000551"
FT                   /inference="protein motif:InterPro:IPR011794"
FT                   /inference="protein motif:InterPro:IPR009061"
FT                   /protein_id="CEK42785.1"
FT                   /translation="MKNTAESLTIGVFAKAAGVNVETIRFYQRKGLLPEPDKPYGSIRR
FT                   YGEADIARVKFVKSAQRLGFSLDEVAGLLRLDDGTHCNDARVHAEQKLEDVRGKLADLR
FT                   RIELVLAQLVDDCCASHGTVSCPLIDSLHGIDSHENFEP"
FT   CDS             complement(38947..39111)
FT                   /codon_start=1
FT                   /transl_table=11
FT                   /locus_tag="PQBR44_0060"
FT                   /product="hypothetical protein"
FT                   /note="SignalP-4.1 predicted a signal peptide"
FT                   /protein_id="CEK42786.1"
FT                   /translation="MKKVALIAAAVLSLAVLGGCANGKSPLDYETGTFVAPEKVQKLKT
FT                   ARASQEQVV"
FT   CDS             39205..39342
FT                   /codon_start=1
FT                   /transl_table=11
FT                   /locus_tag="PQBR44_0061"
FT                   /product="hypothetical protein"
FT                   /protein_id="CEK42787.1"
FT                   /translation="MNTASQNAVTKMVVLALSHSLETHSYSSIMECSNAQYQRKPCDDV
FT                   "
FT   CDS             39305..40111
FT                   /codon_start=1
FT                   /transl_table=11
FT                   /locus_tag="PQBR44_0062"
FT                   /product="Type I restriction-modification system
FT                   methyltransferase subunit"
FT                   /note="BLASTP-2.2.28 similarity to NP_873409.1 (type I
FT                   restriction enzyme M subunit)"
FT                   /note="InterProScan-5 predicted FAMILY IPR002296 (N6
FT                   adenine-specific DNA methyltransferase, N12 class).
FT                   InterProScan-5 predicted DOMAIN IPR029063
FT                   (S-adenosyl-L-methionine-dependent methyltransferase-like).
FT                   InterProScan-5 predicted DOMAIN IPR003356 (DNA methylase,
FT                   adenine-specific)"
FT                   /inference="similar to AA sequence:RefSeq:NP_873409.1"
FT                   /inference="protein motif:InterPro:IPR002296"
FT                   /inference="protein motif:InterPro:IPR029063"
FT                   /inference="protein motif:InterPro:IPR003356"
FT                   /protein_id="CEK42788.1"
FT                   /translation="MPSTKESLATMSSIISSVGYYPARSVFADFVEMAAIAIRNSCDQS
FT                   ARDVREARYLTLIGKYKPQDQPKFGELLQHLVQALDVQAGDLLGELYMSLGVSNADMGQ
FT                   FFTPPSISTVLSKLAMDSDHIQAQVKRRGFVTLSEPASGSGAMVIGFANSMLELGINYQ
FT                   QHLHATLIDLDIRAVHMAFIQLSLLHIPAVVVHGNTLTLAEYSHWHTPSHAMNLFDYKL
FT                   KRGFSLESEMGIAYLKDDSATQLSEFTCGVLAHTAVDNNFIQVSNL"
FT   CDS             40181..40435
FT                   /codon_start=1
FT                   /transl_table=11
FT                   /locus_tag="PQBR44_0063"
FT                   /product="FIG00957554: hypothetical protein"
FT                   /note="InterProScan-5 predicted FAMILY IPR009813
FT                   (Uncharacterised protein family YebG)"
FT                   /inference="protein motif:InterPro:IPR009813"
FT                   /protein_id="CEK42789.1"
FT                   /translation="MAVETLYRSTRDLETIFVEKKLADQHDAMLELGEALTAALIQNVP
FT                   GLDEKMGEEVGIFMAKNRSAFASAFKNNPAALLEIGREV"
FT   CDS             40930..41139
FT                   /codon_start=1
FT                   /transl_table=11
FT                   /locus_tag="PQBR44_0064"
FT                   /product="hypothetical protein"
FT                   /protein_id="CEK42790.1"
FT                   /translation="MKLQTTLLPPLLTPTCDAAQLFAQHSDLKHKLWRSAHTDHFTRTE
FT                   RDQMREALAGLSEAHRSVTGAPLK"
FT   CDS             41244..41393
FT                   /codon_start=1
FT                   /transl_table=11
FT                   /locus_tag="PQBR44_0065"
FT                   /product="hypothetical protein"
FT                   /protein_id="CEK42791.1"
FT                   /translation="MLTSDAGMAMALKHGISADVLHEIPGNLDPSCLVKGLGLATWIKQ
FT                   TSTI"
FT   CDS             41413..41811
FT                   /codon_start=1
FT                   /transl_table=11
FT                   /locus_tag="PQBR44_0066"
FT                   /product="hypothetical protein"
FT                   /note="PSORTb-3.0 predicted location Cytoplasmic"
FT                   /protein_id="CEK42792.1"
FT                   /translation="MSSISKSAIQAVRDYVIDDNGGRLETDYFGHQVIAAAEAHLVTLE
FT                   RQSSPPIPLLEFFERKDDMGLGRLRMIMDGDADVIIEVISTEGESLALEFCTSVTGGGR
FT                   SPKVREALYNLMNAIRDENETNPIFTGR"
FT   CDS             42470..42751
FT                   /codon_start=1
FT                   /transl_table=11
FT                   /locus_tag="PQBR44_0067"
FT                   /product="hypothetical protein"
FT                   /protein_id="CEK42793.1"
FT                   /translation="MAFKVVGMLRSTFHRPSERFDCTNQRFNRSIPVAYVIVLMPTRLL
FT                   IHPPAFVGRHVRVGGLMRPILSQVLGLEVYCALNCNQACNFTEILSFH"
FT   CDS             complement(43297..44454)
FT                   /codon_start=1
FT                   /transl_table=11
FT                   /locus_tag="PQBR44_0068"
FT                   /product="plasmid replication protein RepA"
FT                   /note="BLASTP-2.2.28 similarity to NP_863597.1 (replication
FT                   protein)"
FT                   /note="PSORTb-3.0 predicted location Cytoplasmic"
FT                   /inference="similar to AA sequence:RefSeq:NP_863597.1"
FT                   /protein_id="CEK42794.1"
FT                   /translation="MASTGKKGIAKTGSKATDKTPQLALFELLDSSDSDYSNTIELYDA
FT                   LPKYVWANTELDLRENSVITRQLKSRGAVYTIKIKPAVVERTNDNGETVSVMLYPGSRE
FT                   EIVEEALRKIAVNGNSFESPDDKEVGVYFTISQLRKELTRTKHSYSAQEVQEALDVMSS
FT                   SLLECSTGSGKGRNSYRGNLLPKLAITTREDYLSDGSARCFATFHPLVTLGVKTQAFRM
FT                   YDYSISMGLKSDLARYIYKRISHYWTQASLNHPYQPKLVSFLEQSPRGLSERMKDNMRA
FT                   MRTALKSLAEQNVILPEWKEVMIKDDHDKRVTKDIQFEILPHDNFIKHMMKANKKASDI
FT                   KGKIGIAEAKDAVKGKNVIEGSAEAPQNIGAEGSFPEDGSDQVFD"
FT   CDS             44673..44963
FT                   /codon_start=1
FT                   /transl_table=11
FT                   /locus_tag="PQBR44_0069"
FT                   /product="hypothetical protein"
FT                   /protein_id="CEK42795.1"
FT                   /translation="MIQVRMKPQSNIESSGWFSRLKQLDKGYTSTSRAEAFGTIVHLVK
FT                   VGNACLKLKQGSSRSLRSEVNEDSSEVKAMLQDLTSVGALFPITESKSWSL"
FT   CDS             44951..45340
FT                   /codon_start=1
FT                   /transl_table=11
FT                   /locus_tag="PQBR44_0070"
FT                   /product="hypothetical protein"
FT                   /note="PHOBIUS-1.01 predicted 2 transmembrane regions"
FT                   /note="PSORTb-3.0 predicted location CytoplasmicMembrane"
FT                   /protein_id="CEK42796.1"
FT                   /translation="MVPLICILAAAGFGTVAEGLLPSAELNVPPVSIGKVFDYFPYWLG
FT                   GVLASCFSQVSPKAAVIFVIIHSLVVVMTAGILRFASTSPKTQAQLAGFSPPLLVCGGR
FT                   ILMVKLTFILMIVFTLALSGIHLAL"
FT   CDS             45417..46172
FT                   /codon_start=1
FT                   /transl_table=11
FT                   /locus_tag="PQBR44_0071"
FT                   /product="hypothetical protein"
FT                   /protein_id="CEK42797.1"
FT                   /translation="MSTNLYNGRILRNATLSDALARLKDLRPEAVTRAQAAVAQLIAAK
FT                   RYYWADMDQNFIPIPRKEYGSFYWRVLDILKQQRIKVEGEGIRSVDWDFTFQVILIPHH
FT                   EHVLALYYLENNPGFTQMLTKAGFADFHYQNATDGPDDIPFSEWEARCIAWDEAMPSGV
FT                   PAHAGLKYQVVTWTDIGLTLQNRDLILSTRPEDDARRIRVAYNLIDPMPQTPESRDMGI
FT                   FQLAKQGEAIAQARAPHVFLATDETVNGQ"
FT   CDS             46423..46791
FT                   /codon_start=1
FT                   /transl_table=11
FT                   /locus_tag="PQBR44_0072"
FT                   /product="hypothetical protein"
FT                   /protein_id="CEK42798.1"
FT                   /translation="MSHSILVAGRKGEMVEVEQIDLFKHRINETDFNISVHAEPRSVGS
FT                   QGDRPLVVSLYETGCRIASLSACNASVVLGGGTGSIDKHQIRVCALITVENLIAEIGGM
FT                   RLSSLLDKSLSEQNHYNQ"
FT   CDS             46974..48137
FT                   /codon_start=1
FT                   /transl_table=11
FT                   /locus_tag="PQBR44_0073"
FT                   /product="hypothetical protein"
FT                   /note="InterProScan-5 predicted DOMAIN IPR002500
FT                   (Phosphoadenosine phosphosulphate reductase).
FT                   InterProScan-5 predicted DOMAIN IPR014729 (Rossmann-like
FT                   alpha/beta/alpha sandwich fold)"
FT                   /note="PSORTb-3.0 predicted location Cytoplasmic"
FT                   /inference="protein motif:InterPro:IPR002500"
FT                   /inference="protein motif:InterPro:IPR014729"
FT                   /protein_id="CEK42799.1"
FT                   /translation="MLALPPVATTPEIDILLKQKTVVAVGVSGGKDSVACLIAVHRYLD
FT                   SIGFEGPRCAVHADLGSVEWEQSLFKCQEVADKLGWKLEVVKRAAGGMMERWLKRWENN
FT                   VERYIDLSCVQLILPWSTPSMRFCTSELKSAVIRSHLKRTYPDFNILNATGVRRQESPN
FT                   RAKMPIAKHEPVAARRGFDAYQWNPIIEWDVGAVWGAIASVGLEPHEAYTRFNMTRVSC
FT                   RWCIMSSAGDAYNATLDEAGHPLYRQMVDLEIDSTFAFQSNKWLGDVNPSLLSSETLGR
FT                   LAMAKQVSLRRKALEAAIPKHLLYTKGWPTCIPTFEEATLLAEIRSEVAAGVGLTIKCS
FT                   TPESIIQRYEELMEQMRLKGGVAAEEGESAIQLIPALQIQPQQLSFL"
FT   CDS             48149..48673
FT                   /codon_start=1
FT                   /transl_table=11
FT                   /locus_tag="PQBR44_0074"
FT                   /product="hypothetical protein"
FT                   /note="PSORTb-3.0 predicted location Cytoplasmic"
FT                   /protein_id="CEK42800.1"
FT                   /translation="MNTQCALPRALRRMRIDAASIERLEIPEAALECAASWDIEVVALD
FT                   DLPIPRTDLADWLGCVQAHPHTDPSWGESIFLTLAVQANHLFEVMVAPGLVTSMTVRPG
FT                   DVFAFSPLKHHWLRPQGDDGFLCVQWTIPKSDFVKTYREIRKGLDAIGVRSTKVPAIQS
FT                   AWKASIGEETQ"
FT   CDS             48814..49140
FT                   /codon_start=1
FT                   /transl_table=11
FT                   /locus_tag="PQBR44_0075"
FT                   /product="hypothetical protein"
FT                   /protein_id="CEK42801.1"
FT                   /translation="MVCSELWPDRQESDAATVEIHLAVHADHSFSAIDDHNGSMREIGI
FT                   FRGTLFSERPGPLTWLRPHSACSVDYVGLRWVVPRESLEEEVQRIVLGVSELAGKPGML
FT                   VPTD"
FT   CDS             49215..49529
FT                   /codon_start=1
FT                   /transl_table=11
FT                   /locus_tag="PQBR44_0076"
FT                   /product="hypothetical protein"
FT                   /protein_id="CEK42802.1"
FT                   /translation="MTMTRVTTPALHVQHYIEIPFTWAADRIADEGFHSDVWSRIEAEA
FT                   DRLCAAWGLELDPTGAISEEGIRLKGTDLGVVLAAGSELAEFLSAQSGLVFLKQVEERS
FT                   "
FT   CDS             49526..50614
FT                   /codon_start=1
FT                   /transl_table=11
FT                   /locus_tag="PQBR44_0077"
FT                   /product="hypothetical protein"
FT                   /note="InterProScan-5 predicted DOMAIN IPR029045
FT                   (ClpP/crotonase-like domain)"
FT                   /note="SignalP-4.1 predicted a signal peptide"
FT                   /inference="protein motif:InterPro:IPR029045"
FT                   /protein_id="CEK42803.1"
FT                   /translation="MIRPLLAVASLLLCCSVAAAPVAHDHVDKRLIPAQINFVPPKTPQ
FT                   DIPEVYIDGYIHRPTVEAFRKNGFLKDRQVGFVYFNSHGGDLVAAMELGQLIRERGYST
FT                   RIGVWNGPHTNPSAGYCESACPFAFAGGVFRLMDGESKMGVHQFFKASGVAGDTDIATG
FT                   QITSTLLANHLSNLGIDLRLLEVASKAGPADMNYLTPLEAYELDLVNAGSLTATWTIRG
FT                   EHGLVYLMGEQTKITGTGRIGISCNSQGGVSMGAFYKAWYDTSVLGLMDKLSLIVDNKR
FT                   FSVRNGKVGPSLKNGFSYITFDPTPEQLAAFRGGRTVGFSYEKDATDLKAQFTIDVNDS
FT                   REMIDSFAQFCSGARPSFAEKI"
FT   CDS             complement(50695..51162)
FT                   /codon_start=1
FT                   /transl_table=11
FT                   /locus_tag="PQBR44_0078"
FT                   /product="P pilus assembly/Cpx signaling pathway,
FT                   periplasmic inhibitor/zinc-resistance associated protein"
FT                   /note="SignalP-4.1 predicted a signal peptide"
FT                   /protein_id="CEK42804.1"
FT                   /translation="MEFTMRKKIIALLLVAAATPTLVMAGDKHGSDCCPKGSHGHFEAG
FT                   PQGPVRDFAGGPGLLGIDLNRDQRKAVREAGRDERLAVSKINRDYLDKLSEADKAAMKG
FT                   AIQTARSDSEGKVRMSLNADQIKQFDANLKREADHRAEWEEFQKWKAAKKG"
XX
SQ   Sequence 51363 BP; 11936 A; 14226 C; 13657 G; 11544 T; 0 other;
    ggagccgatg agacagacct caccggctcc tgcgacagct ttaattctct agcgacagtt        60
    ttaattctct aaaaccacag ggtgatggtg aagaccaccc cgaatcactg ggctgcccaa       120
    ttctgatcca gccggccgac ctcaaggcca tcattgatgc cccttcagac gaaggctttg       180
    tgctgcgagc tgcaatgcac cagggccgcc ttggacgtgt gccacttaat tcgcgctact       240
    acctggcaga gtgcgagaaa tgcgggtggc ttggcagttc acaagagtgt acttcctcgc       300
    catctgcatc gggagacgat ggaattccat gcccctgctg tttccgagac gagctgagcg       360
    agatcgatac ggcacgggct ttggagcttc ttcaacttgt cgttttcggt gccaaatcga       420
    gcatcgggtg tccttcctga tccgtattcg tcatgagcat ggaatttgat ccggaattcc       480
    ataacatggt tttgggttgc agagagggcg ctattcttca aaatgaggca tcactagttc       540
    attgagatcc tcacatggaa agcaacccaa caatatttgc agcggcatct gatatcactg       600
    tcgatgcaag cgagcgtggg ccgataagac ttttggctcc gggttttgct gttgagatcg       660
    caagcggcta tggcagcctc agctactcac tccgctctct ggacgaggta gatacccgcc       720
    aagggtacga gcaacctctc tcttacgtgg ttgccgacca ctccggctcg aaaacagttg       780
    ctcatttcac tacccgtgaa gaagcagaca agctgatcga aatgatatct gtagctcgcg       840
    acctgggtgc aaaacgcaaa gccgaggatg aagccgaagc tcgcaaaaag ctgaaccctt       900
    tccggagaac cctgttcact ttcgctgaaa tgttaagcgc agcagtgctg ataggcttca       960
    tcggttctgg tgcagcaaac ataggttgga acgtcgcgtc gccatttgtc tcccgaatca      1020
    ccggcgttcc aacaccagcc gagcaatact ccatagatcg gacagactcc ctcgaccaga      1080
    tcaaagctgc cgttcaagca gtaccgttga ttatgaagga agtcaggaac gcccgagtga      1140
    atgagcaatt tcagaacctc gttgatacat ccgacgcgca ggtcagaagt gagttgatcc      1200
    gaatgcagat gttgccgtct acagaggctg atcgagaaac tcacgaccgc aagcagatcc      1260
    tcgagcacat cccaccttac gctcgtacgc aagagcaagc ggctgagctg gatgctgcgc      1320
    aacctgcaac cgagcaatag gtttgggggg ccggcgattc agcctcgctg gcttctggca      1380
    cgaccgaatc acgatgaaca taaggtctca ctgattcagg aggccctatg aagccaattc      1440
    aactgctcgt tatgaaactc tgcactggcc ccaaagcgtt gatcattgag cttcctgcgg      1500
    agcaagaagc ctcgtgcctt caagcaagct tcctcactgt cgccctgaac atcttggccg      1560
    agaccgggca agcagtcgct gttgttgaaa acggtgaaat gcgccactgc gcccttctca      1620
    gtccaaaaaa caatcttgtg ttggactcca cggggattcg cccgctcgag cagttcaacg      1680
    agtattggca gcgtatgact gtcggcaaag cgaccattca gcaaatgacc attgcagacc      1740
    ttgtatcgct ttgccctccc gaatctggtt ttttcgcccg cgcgctgtcg agcttcgaga      1800
    aggtcgtcgt gaagcacttg ccaattacgg cgctggcacc ggcgatcgtt ggctatcaag      1860
    ttcacagccg tgaccaagag cattgggctg atcgacccag ctttgagatc ctctcaatgg      1920
    aaatggctca tcaagatttg gtcgatgccc gggggtcgca acccgacgcg ggctggttga      1980
    tggtagcgat ccttgatgga gacattgagg ccccaacttt tgcctgacat aactgctcgt      2040
    tcgcgttcct cccctgatta actccttcaa gcacgattca ccatatgcca cctaaacaac      2100
    cgactgccga ttctgtgcct caagcaaacg acatcagcac tttgatgtcc aggtttgggc      2160
    cagccacatt ccaacgatcg ggatactgga tcacaggacg gcaccgactt gcgtagctga      2220
    agtgatcaat ttttgggggt tctggcacac catgacatga ctgaagatga cttatcactc      2280
    aactacagga agtccacaca tggctaactc tctcaccatc atcctcaccg aattcaagac      2340
    cctcggtact accgagaccc actgcggcta catggccatg gacgatggag tcgaagcttg      2400
    ctgccgggtt tccgatacgt gggaaggctt caagcgcaac taccccaccc ttgagtcact      2460
    gattgatcaa gtgatggggg agcaagtctt tgtgcacctg caggtgtcgt acacggttca      2520
    gggcctggat atcgaggtag atggaaatca cggaatgtgc gagctgaaag gaatcagtgt      2580
    ggtgggggcc gagtttcttt acggcccgaa cgctgcgctg gccgcctgac cgcttgaatt      2640
    gaatgagccc tcccaacgtg gagggctttt gctttctcga aggaaaattt catatgttgc      2700
    cgcttctggc acaccttagg tgacaggaaa atgagcccat tctgaaattc aacggagact      2760
    catttatgaa acccacctac acctggacta atcaagctct cgcgctcctc ggtactgata      2820
    ctgatcgcgc tgtagccgca aagcttggga ttaccattgg tgtcgtctcc agcaagcgta      2880
    ctcggctcaa catcaagcca tcccggtcca agggtgcccc ggagcatggg gcgcttccag      2940
    ccgcgcctaa ggctgctccc aaagaacaat ctacacccaa ggtcaagttc tggacggttg      3000
    atcgaatcaa actcctcggc actaaaagtg actatgaact cggcaggatc tggggcgtga      3060
    gcaataagcg tgtcactaaa aaacgggctc agctgcaaat ctcggctttc aacacccacg      3120
    cccgcattga gtggactgaa gacaaaatta agatgctcgg caccatgccg gacaagacgc      3180
    tggccaaact acttggggtc agccggagct gcgtaaccct tcgtagaagt gaacttaaaa      3240
    tccctgccct ggtaactcaa caagaagtgg tatggactga ggaaggcctc aggttgctcg      3300
    ggacgatgtc cgataaagac gtctcttcag cgataggcat ctcgagcagc tccgttgcct      3360
    acaagcgcca gcaacttcag atcggcgctt tcgttggtgg tcgggccagt agctggacac      3420
    ccgaacgtga tgcaatcctc ggcacgatga ccgatcggga agctgcagat caactgggcg      3480
    taaccctaca gacagtaatg ttgcggagga acgcattgag catcgaagct cagaccccaa      3540
    aacctaggca tcagtggact gaagcacagg tgcaaagact aggtaccgtt cgagactccg      3600
    tgctggccac agagattggg gtttcgctca acgtgattgg caacaagcgc aatcaactcg      3660
    gcattgaacg ctttgccgct tgagcccctc gacaatctca ataagctgcc cgctggcgca      3720
    ccaaggaaat gaaatggcac cctcgaccga ggaactcctc aagactcttc aggaaatgca      3780
    cccggaattg aagtggggca cttaccctct cagtgattac gacatgtacg cagaactgga      3840
    tgcgcctgaa gtgctcgtgt gcttcggcag cgaagactta gatctggagt acggactggt      3900
    tgacccctgc tcgaccttca ctggaaaacg ctgcctcccg gcacactggg ggatctctgg      3960
    cgaagccgcc gaaatgatcc aggcccacaa caaggtgttt gtttccaaat acccgaactt      4020
    tgacggacca agggccagcg gcgaaattcg cgaatcttaa ttttcaagag cttctgccac      4080
    gcgcaacaca ctatgacaat gatgaccatc aactaagagg gcgcatcatg cgaaatcaac      4140
    cagattcagc acaaacactg agaggggcga aggatgttgg atcacttgcc cccctggatc      4200
    gcatccgctt gcgcgctcaa ttggggatgg ccgacgatgt cactgcatct aacatccgtc      4260
    gagccacagc actgctgatt cagcgcattg ccgactacta cacagtcatc cagtacacgg      4320
    gcccttccta cgtttacggt agggtcaata gcgattaccc ctcagctctc aaggctaccg      4380
    ccagtcacaa ctacatggat ggctcttgga gttatcgaga gatgacccct gctcatccga      4440
    cctgcacgaa tgagtcactc ttcaatgagg ctggctggat gtgcatcgac acagcatgcc      4500
    gcctggccgc ctgggagatg tctgaagagg taccagaggc tcgcccgatc ctcgaccaag      4560
    cccgatatgc ggtgaaatcc ctttgcgagg cacgtgaagt ctcagaattg aactggcaat      4620
    catcgcgccg gcggttgggg acaccgggca ttcaaaaggt catcaagcgc atcaccgcaa      4680
    agctccgatt cgtccgaatt ggcaagggtg cagtcaggcc ggtcgtcatc ccacaagagt      4740
    tgatctcaat ggtcaactct taccggaata tcactgattg gtctgctgaa gatcaacaag      4800
    tcgcactcgc cgggtaacgg cattttattc acccacttaa cgcaggtatc aaacatgagc      4860
    aggatttgga cggtagttcg tttcccaaat ggcagctgga gctatggcgg gtcgccaagc      4920
    gatcctgact attcggagtg cgatatctac tcaattgaag ctgtcagccc tgaggcggca      4980
    gtcaagtcgg ctcagtcaaa acgctctgcg agccttcgca aggcaaaacg gcaggccgat      5040
    aaggatgcat caccgccggc agcacctatc tgctaattct gcgggattgt ggcacacaga      5100
    acatggccac agaattactc catcaagcaa tgacttggta acaactgagg aggcagagac      5160
    catgctgaag agcgtcaaga gagtgttggc cagggcgtta gaccgagcag gccttgccgt      5220
    ggcatctgcg gagcacgcgt atagccactt cggtgacgat ttcacacgct ggacggtgtg      5280
    cacgcattgg gcggaaggtt tctttgaagg tctggccatg ggaatgaaag aagtgcgctc      5340
    ccaccagccc tccttcaatc ccgattacca gccaagcgta cgattcaaag tggcaggcaa      5400
    caatctgctg gttgaagtgg acttgtccac cgccgacggc accgttaagc cggttctgag      5460
    caccctgagc tacggcgagg caatggctgc cgcatcggga ctgaaaacgc tgcgcggtac      5520
    cggtgtattt gcactaaatg acgaacaagc tgccgccttc attcgctcca cagaagagct      5580
    caaggctgcc cgtatctacg aaccaccaag gtcgcagagc actactcgcc cggccactcg      5640
    ataactgaca cagaggaaca caatatgatc caggcaccaa ccatcaacac tcaagcggct      5700
    caaaccaacc tgacagccat cgcagcctgc atggacgaaa tggcaattca gatgattgaa      5760
    tctgccgacg tcctgcgcac atcggcaata accagcgtca tcggtaactc gattgcagtg      5820
    accgtgagcg gcatgaagga tcgtgcacat cagatccagg gtatgactgc cgaattccgc      5880
    ctctccggtg acatggcagc tttcgatgca gcctgccagc tggccggctg gcatccagat      5940
    ccacaggcac tcgaaaacct tcatggcgct cattgactgt gtggcgtgag cccgcgcagt      6000
    ccgtattact cgctgctaac ccgtgggtga aggtatgcgc cctggctttg acttggcaat      6060
    ttggtgggtt ggccgcttga aacaagcctg cgagaacctg ctcgattgcc aatattagaa      6120
    ttcaatttcc ggtggcatcg ccgccatctt ttagatatac ctgttcctaa cgcagccacc      6180
    aggattggct gggggcatcc gcctcccggc aaaaaaaatg agtaaaaccg gaattctcga      6240
    cagcaaggac ttagctagag gggtcgatat cgcttcatct ctggacttga gattcgaatc      6300
    caggcgagag aggcgaaaag cgcggatcca cctgacccta atcatcgcaa cagctgcagt      6360
    gaccgcagtt aatctgctac ccgggttcca ggcaccactg atctgggccg gctgcgcagt      6420
    ctcagcttta ctcctcgctc gcagactccc cacggtacga tcctcacttc gcaggacggc      6480
    ggccaccaaa gaatcagctc ttcagatcga gtctctcctg attgagtctg gccatgacca      6540
    gcaagctttc gcattcaagg tctccaagtt ccaacccaaa atgcgtgttc gggttgttac      6600
    ggtcaccaag gacaactgct tatcactacg tacctacagc gtgatgccgg gctcaaccgc      6660
    aacgctggaa attgagaacc gccaggtcta cgtcaagagc tggctgggta agacctttgg      6720
    agataagtgg acccagctgg cacaggaccg cggtatctcc actccgaggg ctcgatctcc      6780
    tcagctcaga tttaaaaacc acccagcaaa catccctgga atgactcatt aatcatggac      6840
    taatgcttcc tgaattattc ccactaggtg gttctggcac atgctgggag acctgatgat      6900
    ggctccatca acttacagat ggagtcatca cttgaaccag ctaatcaatc tcgccacccg      6960
    cgaaggcata agctctgctg agctattcgc tacctttgac tccgacatcg ccggcgagac      7020
    cttcaccttc gcgattcatc gtcacctctc ctccagcact cacatcaagg tatctgagct      7080
    gcacaccggt atgggtgttg ctgagatccc ctttgaagcc ctggtaccta cagagtcgcc      7140
    agtctttgtg gacactgagc ttgctttgca gggccagaac gcccttgagc agctcatcag      7200
    taaccgtggc gagcaactgg tcgccaacgt tctgatcaac aatcggttgg ttgcacaagt      7260
    gctcaacgag cgcgggcaaa tgcattgaag gccactcgac tgtgggtacc tgaaccagcg      7320
    gacgcatgga ttggctactg tcggtatgaa cctagtgcag gcgggtgcgt tactcactta      7380
    tttcgctccg ccgggacaac aagcctttgc ggcgtaaccc tgactgaaga cacagggcaa      7440
    aactatgccg tagccggatc tgtcagctgt aagcgctgca ccaggatcat ggtgaatgcg      7500
    ctgagcacgt ccaaaacatc ctgaaattcg ggaacctgtt ttggctggcg tttcggctcc      7560
    atatcaatac tatttagcca ctaggcatac ggaataatca tatttcgggg tgctggtggc      7620
    acgcacaaac aagcctaaaa ctgtgcgaca tgagccgaac tcgacggcat gaaaagagga      7680
    acacatgatg accacaccca agctagcacc cttcaatagc cgcacagctg acaagttcgt      7740
    tgtccgcctc cctgacggaa tgcgtgagca gattgccgac atagccaaag tacaccatcg      7800
    aagcatgaac tccgagatca ttgcccgcct ggagactagt ttggcggaag aatcccaagc      7860
    agccgcaatt caggttgatg cctccagcct gactgcaggc gagaagcaac tcattaaggc      7920
    cttccggaac atgcatggcc cgcaccagaa agccattctg gaattgatga ccatcaagcc      7980
    ggcattaacc gaagtttccc agtcgcgcgt tgcctaacac caactcgcac aaagcccgga      8040
    agaacctcgt aaaacgagct agctccgggc ttttttatgt ctatcaatcg ccaccaccga      8100
    cgtcccgctc agaaataagg agaaggtatg gaccacgatt tagagcactg tgacagttgc      8160
    tggacggaac tcgaagcttc acaaattgga ctgtgtgata gctgccaagc cgaagaagga      8220
    gtcatcgcta aggacgcagg gccctccgta aacatcatca aagcggcttt tcgagacgcc      8280
    agcttttttt cccggccaga caccagattt tccaagaaag cacacatcgt gctggatggt      8340
    tcaaatcccg cctgtgggct tcgaacagtg ctttgtgaca cagagccagc agtgggaatt      8400
    tcaaagttcc tccggtgcca gcgaaagggt tgctgtgagc actggccgac ggcggttccg      8460
    gaggacaagg agttccatta ggcaattcac ctcaacggct tctgccacac gaaagaccag      8520
    ttgaccattg ctccattaac taactggagc aagtcctgat gaaaacagca caagccacgc      8580
    ccctaaacct caaccaggcc tttcatctct ataacgctca aggcgttgtc cgaaatgtga      8640
    gcgctcgagc tcgggtctgc attcagggcc gatcggagca atttgttaag gtcatccttc      8700
    tcgctgatta cacaacctcc ttttgggatc ctaagctcgc aagcgcatat gcagttgctg      8760
    caacgtttgt cctcgacggg atttccgagc gttcctatca aaaggctgta gaccatgcca      8820
    ttcggcaaca cgggcgaggc ccaaacggcc aaagccaacg ctctgagatg caggcgctgt      8880
    gtgacttgat cgcaagcggg agcgcggtgt gcatccagag ggatgtcgac ctggtcacca      8940
    ccctgcagca atgcaatcta cttgttcctg ccatggaggc cactttggct gctatctcag      9000
    cccagactat gtacgacgcc gatcgtactg ttgctgggat caagggagag ttcactgctg      9060
    atcacgtatc gcagctggta agcgtcacca tgggtgaagg caccactaac ttctcccgcg      9120
    agcgtctcga acaggagtcc gaaagcggcg agcatcccaa ctggcggctc gaacagaaca      9180
    aagtggccgc ataggacata ccaggggccc ggcgccctcc ccaaatcagg aatgtcttca      9240
    tgcgcaatca tcatccaccg ttcgccaagc acgccccgca catccaggcc gctctcgatc      9300
    gtgccaaaca agaaaaggcc gatggcgtga tatcaggttt tcgtcttgtg catgatggtg      9360
    cacagctgct gccaaaggcc ggcggcttca tatacggccg aatcggcttt gaagacgaaa      9420
    cacccatcca aacaactcgg atcaagactg ttggtgccga tatcatcaca acggacagtg      9480
    gtcgtcgcta tgtcatcgcc gattaccaca acgacgccgc tgccgatctt aaggcattga      9540
    gagccaacat ccggaatcga aagaagaacc cagcagtggt tcttgcgagc tagaaaatcc      9600
    ggttgaatta aatctgttcc gcccgcttct ggcacacgtt ggacgccctt ttaataaggg      9660
    tatcaactaa tcaggagcgc aacatggaac acatcatcac cccaggcaac aagtggattc      9720
    ccgcggcgaa ggtcgttgca gagacaccaa ccacgggtga cgagagcggc ttctacaagc      9780
    gctttgctgg cggcatccac ttctacgcac tggatggaca agtctttgcc tgcttggtca      9840
    ccaatcgcca tggagagcgc ttcttcgtta cagccactgc cagggttgag ggcatcttct      9900
    tcatgcacag cacctgcagc atcacggaaa agaagttagg gctgactgga ctgggccttc      9960
    gggcagagct tgagctcgct tccaacatcg tcgatgaact ggacaccctc aaggctaacg     10020
    gcacaatgct caagctgggt gtgaccttcg accagtacgt ttccatggcc aaccgcgaga     10080
    caaccacgca ggagtgcctg gcagcatttc ataaggctgg cctgacaact gaactgaaag     10140
    ggattgaaga cgacggctac cttctggcaa cacgcctggg ccgcaccatg cttcacgcag     10200
    cttgctacca gaatgccagc ggtatgtggg taaagacgcc agacaaaatc gcagcctaag     10260
    tccacgcggg ggattctggc atgcctgaat cccattcaat cttcaacttc tagccatcca     10320
    gaaagtgagc caatcatgaa atatctattc tgcaaccgcg tgaactacac ctgggccggg     10380
    ttcgtactga gcattctgtt atcgaacgtt acagtcctcg ccctgctgca taccggactg     10440
    attcaggaag cgccgaacga aaccgttgta ttggtttttg catctttggt cgtaaccccg     10500
    ctgatgcagc tggctcgcaa acactggtat cccgatgccg acaaaaatgc gaaatggtca     10560
    cttacctggg tcgatgcacg catcttcatg ctggccttgc tgatggactg cctggcgcgc     10620
    agtagtgcag ctgcgctgct tagcatggtg agctctgttg accccttaac cccggcgctc     10680
    tcccagggct tgacttgggt agcttatgtt gtggccgcgg tcctgatcgg cagatatttg     10740
    acccagcgta ttcaaccggc gccgttgctt tctcattgaa cacaactggg ggctatgcgc     10800
    ccacccagtt tgggtaacat tgaatgcgct tgcagtcggt agaccccgat gcttggcgaa     10860
    cttgtgcgca aggaagatgg cgacaagctg acatgcatca tcaatgaaga gcttgccgct     10920
    ctctaagcag actgcccgcc gggacggcgg gccaccactc tctccaggaa tgcaacattg     10980
    aacacttcga cactttctac caaggcggca gcccagatcc cgatggtccc gggatcgaac     11040
    ctcgatgcgt atctgaccgt gattcactcg ataccaaaca tgagtgccga ggaagagcga     11100
    cgtttgtctg agcgacttgt cgagcacaat gacatggacg cagcacgcga actcgttaca     11160
    tcccagcttc gctttgtcgt gcatatcgca cgaagctact caggctatgg gttgcctcta     11220
    agcgatctga tccaagaggg caacatcggg ctgatcaaag ccgtgaagcg attcaatccc     11280
    gcagctcagg tcagactcat cactttcgga gtccactgga ttcgcgcaga gatcaacgag     11340
    ttcattatcc gcaacggtcg aatggttcgc ctggcgacca ccaaggctca gcggaagctg     11400
    ttcttcaatc tgcgcaagca accccggtcc cgcaactggc ttactgccga tgagacgagg     11460
    cacatcgccg acaccctcaa tgtgagcgta ctcgacgtta aggagatgga gacgcgcatg     11520
    gcaggtaacg acacgtcgtt tgaccccgcc gcagatgccg atgatgagtc ggcatacatc     11580
    accccgtccc atcagattgg agaccaccgt tacgatcccg cctatcagta cgagactgag     11640
    gcagacgccg gcacttctac agacgacttg catgcggcac tcaacaacct ggacgagcgc     11700
    agccgtgaca ttcttgcaca acgattccta tcggagagca aggcgacact caatgacttg     11760
    gcgagcaaat acaacgtatc ggctgaacgt atccgccaaa ttgaaaagct ggccctggcc     11820
    aagctcaagc tagccattcc tatggccgcg taaggagatc tgagtgctta gaaggtcaag     11880
    aagaggcgac agtaacacct gccgggagct tgaggcgaac ggcgcctgcg atgaattctg     11940
    tgcccatcta tccataggaa tgttcactga gggagcggtc aacctatgcc tgtccacgct     12000
    ctgacagctc tcgattattg ctggaagcca caggctcaag ccaagctttt atgcaaagtc     12060
    cttcgctgcg cgcgtgtaag cttagatcct gtgccaagac agaagtcagg aaaacctcat     12120
    gtccgatcca gccgtagcag ccgcgctgtg cctcttgatt acctgcacac ccgcacttgc     12180
    ccagaaccca gcacgtggtt gcgttctgct aaaccctgtt cagcccaacg tagtcacagc     12240
    caaggatcta tcgtcaaaag atctttgcac ccgcgacggg aaggccatca gctcggtcag     12300
    cgtcggtaat tcccaagctt gggatggcaa gcttgtacca ccatataatc gcgtcaccat     12360
    gcgggctaaa ggcgaacctg tcgagacgaa cgtaacgttt cagacaccca gcgcgaccta     12420
    ccaagtccac ataaaaccat aggtggattg tccccggttc tggcacgtca acatcggcgg     12480
    ttcaatgggg taaatcactt ctaggaattg ctacgatgtc atacgatccg gaccaaacca     12540
    tcgagcgcat ggtgaactac acggcagaag tgggcggaca ccgaaaccga acagtccgac     12600
    tgaatggtgg caaagtgcca ctttgtacct gtacatataa ttttgcccag gacgatcaga     12660
    ccaaagaaat ggtcgctagc cgcattgctg cactctggaa cctgacacaa ggaatcggaa     12720
    cggcagatct tgagcatcta gtttcaaaag ggataactct ttcgaaattg atggatttgg     12780
    ccttggagaa tataagcaac aggggttctg ccacacccgg caaggccaaa caataggccc     12840
    atcaaccaag caggtgaccc catgaaatca gcagcgcagc aaacccctct gctctccacc     12900
    tccctactgg tgagtgccgg cataaccgat ctgtcgaaga ttgtcagcct atcctttgac     12960
    ctgcagccac agattaacaa gcgctccatt acattccatg aggtgacgac agtgtacgtc     13020
    gatgacctgg aggctcaggt gcgccttatt gtatggctca aggtcgaaag caaaaagcgt     13080
    ggggcaaagc gggtcttgct gcccaatagt tacccggacg tcaaagtgac ccgcctggag     13140
    ggctacgacc ctcagaagca catctggggg actgtaagcc acacaagcaa caacttgcct     13200
    gaaccagagc ttgccgaagc ctggcaggcg cataaggagc ttgaagctat tcgtgccaac     13260
    atgatgcaaa gcgacccata cacctggtat cccatcgaga agaaaatctc gaccaccaaa     13320
    taagcaggga tcggcccctg cttttaggtg caacttcgat gctccgcatt gtctacccgg     13380
    aaatccacaa ccccattttg ggtttgcact gggatctcaa aacctcaaga tgcgtcggcc     13440
    cccaatcccc ggtacgaatt gatgagaagc cccaccctta acaaagctcg cctgccatgg     13500
    agacgagtag cactctccgc catgatgatt gccctcccgg cctatgcaac cgctaaaacg     13560
    ttggaggtac agaacctcaa gcccataacc tcgggaatga atggaattgt tgtcctcaag     13620
    gtagtggggt cagcatctgc ctgtacctat atggggaagc tggttcaaat agcagccggc     13680
    caaccgaatg agagatgggt cgtaaaagct gatcagcgcg tctgcctaaa gtcggcgcgt     13740
    ggggatatga cgatggcaaa ggttgaagcc ctggctccaa tcaacacctt cccgattccg     13800
    aaagagagca acctcaccct ttacgtccgg gaataggtca gcgaacacac tgggggcgga     13860
    taaaaagatt ctgcatgcag aatctttctg tgagggttgg ggcacatctg tttacggtta     13920
    agacttaccg cacaaattca gagcgagtga tgcgtaatgg gacacccaac cgcctacaag     13980
    accctatctg gcctgctcag ggccacggag agggtattaa gggacagcca ccaatcgatc     14040
    cgccacacat tcgatggttt gtcccggggg atgtggctca agaacgctga gtatgttgcc     14100
    gatacccagt ttggggatac tagcggcgtt gctgagctac gccgtaagtg gtccacgagc     14160
    cggccccagg acttaatagg cgggaatgct ctctttggaa tgcccttgcc tacacgtgag     14220
    tacgcagctg gcgacaatat acctggttgc ggattggtcc aggatgtcca tggcgaacag     14280
    ctcaagatca atggacagtg gtatcacaag cggtgcttta gcgccaaggg aacagcatag     14340
    aaaccgggca cctatcgtgc accaatcctt actgtttcag cacaccgaca aagatggaat     14400
    tcagatttca ggagcttcac caatgaaccg caccaccact ctgctgcttg ccgcagtcgc     14460
    gtcagctgca acattaaagt tgatcgcgaa gacccaggct cagggcactg acgtacttct     14520
    ggccacggcg aagatggttc gcaacgatat gctggcgctt gaggcgcatg tcaacgctac     14580
    cggtattgat gtgggccaaa acccactgtt ccatatggtc cagcatgact atccgtctgc     14640
    aggcccttta gcaactctgc cggcataatc gtagaacaca tagctgaggt accaacaaat     14700
    gaccgaattc aacagccagt acgaccgtgc cgtctggtct cagaagctgg tcacttacta     14760
    cttcatcgac gtcaacatgc tcacacaggc aatccataac gccctgccga tgcccgcgcg     14820
    ggcagcacac ccgcccgagc acatcgccgc catgctcaca agtgacttgg ccatgttccc     14880
    cgagcgcgga gcgggctggt accgcagcgt tggtagccgg gagtttctgg ggatcatcct     14940
    gtttgtccga cgtttcagcc gatggatgaa gtctctgggc gcctcgttag ggtatgacgt     15000
    cgactctatg cttatggagg atgactgggt ggattcacac ccagagctcc agcgcgtact     15060
    ttgggggctg atggatcgtg tccgctcgga ccttcaatcc gcgaaagcga taactgacat     15120
    cgggtcaatc gaggccgcat ttcaagtgct gattcgttct gtggacgcgg gggagcaccc     15180
    tcaccagacc tttgtaaggg ctgagagagt caaccaagga cttcggctag ttggttgaga     15240
    gcaacagtag ggcttcaacg caccagccgg ttctggcacg taccaagttg ccgcatgctg     15300
    gcttcatatt caacggagcc tgacatgaaa tacccaagcc cgccccaact ccaagccctg     15360
    tacgaaagca acgaagagct cattcagaac ctgactcagc aaatggtcat ttctgcccaa     15420
    gacattcaag gcttcaacaa gaacattctg acccgcctgg cgagtgattt ctggggaatg     15480
    atctcttcta acgcacgggc tgagatgatg agtcacagcc accactttgt gcgtagctgt     15540
    gcccggatag ggcagcaaga tcttgagaag gccctggcaa caccaattgc tgacctttca     15600
    gaaggacacc tcgtaatgct gcggcaagac ctctgtcggc gagcggctga gatggaagcc     15660
    gatcccgtca tccaaaaagc ggttctggtt cgaggttcag ctgaaaacgc tgatctggca     15720
    tccttgaatg ttcagttaca cgccgtgcat tgtcgcttgg ccgcagtcgg taagcccgaa     15780
    tcccccaaaa cctacatttg gatctgaaaa tgggtacgtt tgccgctcag acacgcaata     15840
    gcatcacctt cggtgtgaag gtgcaaactc gcaccgcccc gcgcaccctg aagatccgtt     15900
    cggtgttcac ccggcacagc cgggcggtca cagatcggga gtgctccgca gctgcatccg     15960
    acattgccct gaccctgcgc cagcagctgc ctgtccaatg gctgcttgag ggtggtgaca     16020
    gctttgattt tgatctggct gccatcatcg acggccttga tgcaatcaag ccatttggct     16080
    acccagagga tccaccaggt ttagcccttg atgatctgaa cgagcagata gccaagctgc     16140
    ttgattgggc tgacgatgct gagataaagc tcattccctg aagctttacc catgatcgac     16200
    aagcacggct tctgccacac tgtgatcagg ggcaatgtgt ctcatcaatt tagaggcatt     16260
    tcccatgcat aaccggctca atcattccga aattcacata gtgcgcgaag cggccgtaat     16320
    ggcagttttc agtctttatg gatatctcgg tgcgggcgtg cgtctgatac gcgctcttga     16380
    ggcgcttgct gggtcaaaga attacgtggc aagcccattc aacgaaagaa tggacatttt     16440
    ccaggtttca atctttgaaa aaagcccgga tgccctgcta cgcctacaag ttgtacactc     16500
    tccggaccat aattcagtgc accagttggc ttcgctacca gctgatacac ctgggtactg     16560
    gaccgcggta ttggaagcca cagcactgaa tggtcccttc agcttggtct cactaacgat     16620
    tgaaggccaa gatatgaatc tgaacacaca atcgacgctg tccaatagtt cagcacaatg     16680
    acaccgaaac ttactctttt cctaccgctg gaaatcgaca aagccgagga acttgctgct     16740
    gtggactcac ggccggctga gttattccac caatggtcag ttcatgaaat cgctagtgcg     16800
    gctgtaatcc agaactcatc tgcttttgct ggccacaacc tcagagctga caaaaccgag     16860
    aaggctctag ccgaactcat caccatcggc attcaggttg agcgatccaa aggccagggt     16920
    gagtttggtc ggcttatggc cgcgcgcttc aaccgagata acttcaatac aggcctaaag     16980
    gaccttcaac gaatccccgc acgtcttcta gatcccgagc tgatttcaaa gggcggtttt     17040
    gttttcccca atggggagtg gaattttgaa tttaagcgcc agctgtcagc ccagttaaat     17100
    cccttcactg agaaatttgt tactaatgac gggaaagagt tcaccctgac taaccagcag     17160
    gcccgcacct tcagcgtttt tcgaggtgag cttgatgaga gcatggacgt ccaggcactg     17220
    gcggggacag ggaaaaccta tctgatcgag cggatggtcg atagcctaag caggtatcgc     17280
    cctcttctcc tagcgtacac tcaggttcag ctccaagccc tgatggctcg cattggtcca     17340
    aatcgtgtaa ctgggatgac tttcgggcaa ctagctaccg agtgtcttga gcgagaccag     17400
    agcaagccat atcgccgggc aggtaagcgc gcatggtcta cccaccagct cgcaccctca     17460
    ctggctgctg agcgccttgg gtttgggcca gtaggttcaa tggcaccctg gcaagtggcc     17520
    cagacatgca accgcatggt gatgaggttc tgttttagtc gggacacaac gctagatact     17580
    cgccacatcc ccccattgga taccaaacta tccgagttgg ataaaatcgc cttagctcaa     17640
    tatgcccaag tgttctggca acaaactata gagcctacgg atcctcggat tgaaatgcct     17700
    ctgcgtggtt accaccgaat caagcacctg gcgctggcgc tcgatacgtt catagacccg     17760
    ggctacaccc acatcatcat tgacgagagt catgacctca cgtggcccat gtgcgcattc     17820
    ctggatcgct gcccacagcc cgtgatcact ctcggcgacg catgccagag gctggatgga     17880
    aacctgagca aacgctcgcc ggctacccga agccgcgagg tcgttcactc cataagggca     17940
    ggtaggcaga ttgagggtgt agtgaatacc ctgatcgacc agaatccagt ggttcgtgtt     18000
    gcccacatgg agggcagtcg agagcgtgac accaaagtca tctactacga caacgccgag     18060
    atcccaaccg agccgaccac gatactctgc aactccgaat ggggcctatt cgagtggttc     18120
    cagcgcttag gcaatgccgg ggcaaaattc agtcttctac caggcgcaga caaagcgttc     18180
    aggctgttcg tgcttgattg catcgagctg ttcaacaaaa gcgttcggcc gtcgcacagt     18240
    gcactgttca agtacacaag ctgggcgtcc cttgtgaagg acatggccaa ggatgacctg     18300
    gcctttatcc gtatagaacg catgctcaag aagggttaca aagccaccga tttcgaagca     18360
    tcgctgttgt ggctcgatgc tactggccgc gcccctatca aactcggacg agttgcggat     18420
    gctcgaaaca cagaggtcga cactgtaatg ctcgcacctg acctcttatc gaggattgag     18480
    tccggcgacc gaatgggcgc tgctaaagcg ctggctgcca tttacaccgg cggcactcgg     18540
    gcacgcttca agttaatcgt acctggagag gttcgtgatt gggctacgga tctgtctgcg     18600
    aaatccaaaa aatcctaaca tccgcggttc tggcacgcac gcaagtatct gatcctgtta     18660
    gctctttagc tcactgaggc attgctatga ccaatcggac aaacccttcg ctcgcgtctc     18720
    tcatggaaca ggccattgaa aaaggctggg ttcctgacaa gaatcaatct gacggcaatc     18780
    atgttttcgt cccggtctgg ctctactcct acggatatga agcgggctgc cgtgtccacg     18840
    gacaattgat caaggacgtt catgacaatg ggctgcctaa agatctgctc gcctctctca     18900
    cgctgaatcc cggtgatgcc tatgttggca tggtcgacat cattgatagc ctgccagggg     18960
    gatcgtcaga gcgggataac caaatgctca ttgcactgat gttcaattac acccggggca     19020
    cacgactctg gagcactcta ccctcgtata actccgtccc gggcattcat gtagtcttgg     19080
    ttgattggta caccaggtcc aatcaacaca ttctcgtgca agccgcttcg atccagccag     19140
    ggctcatgac tcctcagcag attgctgatg ccagcagaat ggcggtggaa gcgcaccttg     19200
    ctcgccaccc caatgagaaa cctcgcagca gggcgcaagc acattgaatt ttggcaacgt     19260
    gttttgggta gttgtgctgg cacagtgatg ttttaatcaa tttgcccagg ggtgggcatg     19320
    caagtcacca gcttcacggc cttgagcacg ttgcaggaga tttcgaagcc ttcgggcatc     19380
    cccaaaattt atgggcccac gcctacaccc ccaggcgtgg gttttttttg gcctgcgatt     19440
    ctggcacgcc gcaactagct tgatgattgg cctcattcaa ttagccatca ggatccaggt     19500
    catgaacact gccaccagca aatcgagttg caccattcca cctaaattag atgagcgcga     19560
    gaccgaaatg ctagcgaccc gtgtccgcgc tgcgtgtttt gaatcactgg gttgcgctga     19620
    tatgtcgtac ccccgggcgg gcgtttcgtt tgagcaggat ggacgcttta ctaaggccaa     19680
    gcacagtggc tttacggttg catctatgat gggtcgtttc tcgaaagagg tgctgctcaa     19740
    taccatccgc tcgaatatcg cagatagcac ccgccaggtc gcgaatgaag tcttccccag     19800
    actgaagaac tcactactgc ttccgcgggg ccacgttatc ggctacgacg tcgacgcaag     19860
    cgtgcttcaa gtagcacaac gaggtagtcg caggatcacc gcctatgtgt tccggccgct     19920
    gggatcttcc ggggattctt tctacagcga aattcacttg gatttgcagg cgtgccaggc     19980
    acagatcact ttcaagatcg gcgaccggtg gggcggcggc cctacaatcc ttccggctaa     20040
    ccaagggaca cttcaggccg acacctatag cgaactatgc gaaatcgtgt cacttacctt     20100
    taatggggct tatagcgcac accttgctgg taagactgat tcagatcctc aggtcgagac     20160
    gtgtccagtg tgcaatggtg ctggggacaa gcggatcggt tggacgaatc gttacaagtg     20220
    ccgtgcatgc gacggatctg gcagctaccc ggatccagtt cgagtggctg gcttactaga     20280
    ctcacaagaa gcccaagcgc tgttttacgc aatagacgca gccagtcatc gtgacggcat     20340
    ggtcatggct gcattatcaa atcttggtct ggttagcggg tgccgtagtg gagacaacgc     20400
    ttcccacctt actgaactgg ggattgaagt gaagaaggcg cgcgaagcct ctggcgattc     20460
    ggcgaaagtt ggttgaacca tgcccgtaca gcggcagacg cgcgacgaaa aagaaatggg     20520
    tgttttgggt ggtcattcaa gaacaagccg ttactctgta gaacaggtgc caaggatgac     20580
    acccagtctc atcgtgttaa gtaatccgcg tcccctccgc ggtcctgagc cggatgacct     20640
    actcccctgg gtcatccggc ctttttttgt cttcaattcg gtcagcagcc aaccgcccct     20700
    tgatgaactt caccccttgc cggtaaaaaa acagacaaga gtgcccaagt atcttgagta     20760
    gggttagtga ccaagaccaa attagtccca ggataaactt aacctttgcg ggttctatca     20820
    atctagtttc gtttgccgac agctcccacg tttcgcttcg agggactgtc ttgctttgcc     20880
    accagtcgtg aagatcctgc atctgcgctt gagactccat gatggccgct ggatctgagc     20940
    tgaggctgac gactttcaca atggcgtact gacctgtaaa gcggtgcatg gtgaagcggt     21000
    aattactgca tgcggctgag tcggtgtact tctcaagcga agcaaagatc acagcattcg     21060
    cgccattctc ctgagcctga gccaccaaca tcccgcgggc ttgattggga tcgttcgact     21120
    gtgcccagcc atccccggtg gtcatcatga cctccatccc tttcggagca ccggatttcg     21180
    accaaacaaa attgtcggga ttggtataaa tcagggttgg tccgattcct ggaagaacat     21240
    gcctggcctt cgaccctttg ggggacggag taggaacgaa ggtcactcgc tggccggatg     21300
    tcagaggctc gccacccttg acgtccttct gatggacgaa atatcgctcg ccatcatcac     21360
    cgctgatgaa accgtagcct ttcgaggcaa caaaactgat cacctcacct tcaatactgc     21420
    cggcagcgat attttcctga tccacaaaca catcctttaa atccgatgtg ggggattcta     21480
    ccggcattga gctgacacaa ctctaaccgt agttgttctt ttgctggggg gttctggcac     21540
    atgcgaggag gcatgaatat ggctccacca aacacgcact ggagctgtca ccatgtccac     21600
    cacactcttc ccatatcacc caactacagg cctgcgcctg gaaaagacca tcgagttcat     21660
    tccagctggc gtacctcagc aaatcttcaa agaggccggc aagacgcagt tcgagtttac     21720
    cggcggctcg cagctgaact gggacgcatc tgaaactcag caggtgggtg atgatgtcta     21780
    cctcgcggac tctgatggca ccgagtgcct tcttagcgaa gcagtttgga gtgagattga     21840
    gggagatagc atcgctattg aaacccccgg cactcacacc tcagtggtgt gtgcgaactc     21900
    ccttcgagat caacttcggg agctcgcaag ctccgctcgt gaagctgtgc ttgacgttga     21960
    gcaggggact gatccagagg catctaccat cgcgctgaaa gccctgcttg tgaaactcgg     22020
    cctgtgggaa gagttcgagc cggacgctga ataaacagac tgctgtggag cctgcgggct     22080
    cctttcatcc ggaggaaaca tgactcctac ttcaacacta caaaatgagc cagcatctac     22140
    agctcatgtc ctgatttttg ctgatgttca cgatcttggt aacatttcgg atggattgat     22200
    tggcccagag ttctaccctt cggcccacgc ggcattgatg cggtttgttg ggtatgccct     22260
    cccacatatc actgcagatc aatcgctgtt tgattcatgc gctgcacgac ttgccgctga     22320
    agggcacggt gagttccagg aacccggttc tctgcaattt gaaaacgtgc agtatcttcc     22380
    caccgtcgca cttgaagtgt tggccgacac atacgccagc gccaggcagt gggatagcta     22440
    ccagtgtttc ttcaagatcg ctcgaatccc aacctgaccg acctcccctc ttgcttatcg     22500
    cttcgccacg ccagacggtt cgaggggagc tcaattcctc aagaccacgc cacacaacca     22560
    gaagtcctga aaatgctgcc tcgttttggc tggtggcaca aagcctttcc acacacaatc     22620
    caattaccaa ctcatgaggg caggacaatg acattcgacc tgacgcggtt tctggaaaaa     22680
    gctggcactg tcgcaggaat ctccggggct gtgctcttgt ctttgaatgt cacctactcc     22740
    tcttacggtt acgtgttgtt cttggtgagc agcgcgatgc ttgctggtca tgccggtaga     22800
    ataaaagctc gctggctgct caccttgcaa gcctgcttcc tgctgacaaa catgaacggc     22860
    atctatcatt ggatcctttt gcccgcgatg ggtggtcagt agccgcctgc actctccaag     22920
    aagacatgat ttcgaatatg cgtacccatt atcacaacct gcaggtccaa gagaacgcag     22980
    atcaggcaat catcaaggct tcttacaagg tcctcgctca gcgctatcat cctgacagga     23040
    actctgacaa cgctgaggaa gccagccgga tatttctgat catcacagat gcttatgaaa     23100
    tactctctga accggataaa cgctcggttt acgatgcaaa actgaaggca gcacgcaagt     23160
    ctgcactggc agcgaaatca cacagaactg agcaagagcc gcgtcccgcc ccacatattc     23220
    ccgaacgcgt agcaccgatc tctgcgaacc ccgccggact tctagacctc gtggcgaaca     23280
    ctcagatggg gcagaagctg cgtcggatga tgagacgagt agcggacaat cagaacaccc     23340
    caccgacaat caggtggctg ctaaaccggc cggtacacct cgttgttatg ctccaagtta     23400
    tcgtagctgc ctacctattc aaagacgtca ttttctaacc aggtctgtcg gcttccgagc     23460
    acaaaattga tcatggctaa acgttcacca gatggagctt caacttatgg gcaaacggat     23520
    catctatgag attggccacc cggccgcggc cactctctac tccaattcca gtcacgacag     23580
    ccaagaccct gagatcttgt tctattccct gatgaaggat ttcatcggcc ggcctacagc     23640
    gcttgttatt gagctgctca gcctgtccta ccaaacgtct tccggagaca acctggcggg     23700
    tgatcctcta ttcaccatcg cccaataccc aggcgagcgt gagtatgtcc tgattgggga     23760
    tgtcgactcg ggagccgtga cccgccggga ggacgcgtac gtcggtctgg caccactccc     23820
    aacctcattt gaggcgagtg tgcatgctct ttttaaccgg ttccgcaaag ctgcggtacc     23880
    gaccgcatac agttcggttg agagtgttcg tcaacatctt aatgaacttg gtagtagctt     23940
    gaacaaggtc atgagctcag acaacgatga ctccgtagta gctgatgctg catctgccct     24000
    tcacttggcc ttggttgacc tgcttgctcg ccggggtatc ggccttcagg catggtccac     24060
    ggatgcactc atggagctga agtcaggcag tacgcgccaa agccttacaa cggcagcccc     24120
    tcaacacaga ccttggatgc ccggcagcac tctagccttt ggtgaggaat acggcgtcct     24180
    ctatcgtgat gaggaggaaa cgctacaggt ggttgtcgaa gagggctccg tggtcgtctg     24240
    gcagcgtgag gttgacggtg aaatggtgaa ggttgagcag cactacgttc cctcagatgt     24300
    cgacatgaaa aaacactgct taaacctggt gccgtacaaa gggttcacct gcattcactt     24360
    tggtgatggt cgggccgtat tcacaagcgg cgaggttgag gcaagctatc gagtgaagct     24420
    cggatcagga tgggagctcg aagcttgggc gggcgtcaaa gtggatatgg accgggcatt     24480
    gatgcactga taaccccaca tgggcttctg ccacaaccat tacaccccga ttatcaatca     24540
    ctcactgatc ggggctcatc atgaaataca tacctacaac ttctgtgctg gaagttaaac     24600
    cgcagccttc taccgcggta accagcgatg aggcccatgc ccaagaaatc cgttcatcac     24660
    tgagtgtcga cgctattacg gctgagcgcc attccttaac tgagatatcc aaagccaggt     24720
    acgagacggg tgaccgcgca ggactggccg aaccttcagg gcactacatg gcggttgatt     24780
    ctgcaggatg cacagtattg gactggatga ctgcagcaga acgcttgcgc ttccacctgc     24840
    tgggcttagc gttgccgtct tttggtgagg aacggctggc cgcccgctcc cgtatccaag     24900
    aacgcattgc agcgcggaaa cgcaatgctc tgacccgtaa tttcagttcc tcgcgagagc     24960
    aggctgccga aatctgttaa gtagtcacaa agcattggcg aattttcatg catgggtttt     25020
    ggatagccgg atgcccgtcg ttaaggtgta cttgaacgac tatctcccat ggttaccaca     25080
    tatgccaaca cactccgttg tgggcacggc tatcgacaat gacgagcgga taacggctct     25140
    tcgactagcc atgtccaaga ttgtcaggtt ctgctccagt caacgcgtcg cgatgaaaga     25200
    tgagaaggtc gcccaagccc aaatggagac tctacttctc ggcgcaggtt ttgacatcaa     25260
    acgcgaacac agactttcag cccaggacat ccccgatttt cttatctcag aatcgggctt     25320
    ctcaatcgtt ctcgaaatga aaacccggtg ccaacggatg aagatcctcc gccaactaga     25380
    gcgctattca aagcaccaaa gcgtggacgg gatcatcctg ctcagcgcta cagcaattgc     25440
    cattccaccg cagatcagtg acacccccgc catcttcgct tcaatgggcc gggggtggct     25500
    gcgatgaata cctatggcaa gttgaccctg acagacagta aacgtcagtg gctgcttgag     25560
    gggttagctc cgcacgtagc gatccgtctc aagcagattt tcccgcgagt atcgaaaact     25620
    caggttgatt gcttcacgtt ccctaatgat ctggagcatt gcagcgatct cgaatggttt     25680
    gccagtcgct accctctcga catttcggat tctgcagcca gggctttgaa aaagggccgc     25740
    aaaggctttc aggctcggaa ggctgaactc gaacagatcc tccttcccag cttcgttccg     25800
    tccccatgct caggattgaa gcccgcatgc cagtcacggc tttaccaaat gcaagctgct     25860
    gcactcgccc acgctaccgg cacacttctg ctgggggacg acatcggact cgggaaaacg     25920
    gcggctaccg tgatgtggct gctgaatccg gcatgtagac ccgggttagt ggttgtggac     25980
    actcaccttc aaaaacaatg gctgaacaag gtagaggaat tctctgatct gtcggcgcac     26040
    ataatccgga ccggaacgcc ctacgacctc ccgcccagcg acgtctacat catcacatac     26100
    ggtaaattgg ccgggtgggt tgatatgttc agaagtcgtt ttttcaaatc agcttgctgg     26160
    gatgagatcg gcggccttcg caaaggcctg gagagcgtca aaggcgaagc atcgaacgtg     26220
    ctcgcccaga atgtggactt tcgattgggc ctatcagcaa caccggtgta caactttggg     26280
    attgagatct ttaatatttt cgagatcctt cagaccgatg tgttaggtac tcgtggagaa     26340
    ttcattcgag agtggtgtag cgatggccag cacgtatcag acccagaggc gttgggatct     26400
    taccttaggg aacagaaggt tttcctgcgg cgcacgcgag aggatgtagg acgacagctg     26460
    ccccaggtca gcacgatggt tgaggacatt gcccatgatc agaaggctct gaagtcgatc     26520
    gaagagatag ctcgaaagct agcccttagg taccaaactg gcactttcga agagcgtggt     26580
    caggccggca gagagctcga catgctcgtg cgccaggcca ctggcatctc gaaggctcga     26640
    tttattgctc aatacgcgcg catgtttctg gaggacaatg tgcccattgt tcttgcaggc     26700
    tggcatcggg ccgtctacga catctggaat gaagagctgg cccagtggaa ccccgttatg     26760
    tacacgggga gtgagtcgcc caagcagaag gaagaatcca aacgtcgctt cctagcggga     26820
    gagtcgaatg ttctgattct gtcactgcgc tccggggcag gcctcgacgg gctacaggct     26880
    cgatgcagtg ttgtgctgca cggtgaactg gactggtcgc ccaaagtgca cgagcaggtc     26940
    acaggaaggc tagaccgcga aggtcagccc aaccctgtgc tatccatatt ccttgtgtca     27000
    gaggatggat cagatcctcc gatcatcgaa cttttgggag ttaaggctgc acaaggcaca     27060
    ggtatcactg accccggccg agtctttgag gcgaatgtgc cggatacagg ccgcatgcga     27120
    ctgttggtag agcgctatct gcctaaaaac gctcaacagg cagcctaagg gttctgccac     27180
    gctgggccag gtctaatcat gggcgcgtcc aatcattggg agcgcccatg aaacttctga     27240
    ctttccacca caccgataac ggcaactgcc gggtctacta caaagacagc atgaagcaac     27300
    tggtctgctt ccaaccgtca catctcaaag gccagttcgg tcttctcgcc tgttcacgcg     27360
    acggcgaacc gtcccacaac atcgaggtca gtggttacat cattgaccga ttccccgcgg     27420
    catccgatgg tgcgaccgca gttcaattcc gcacctggta cttggcgtca gcctcagaat     27480
    cgcaacgtgt tttcgtaacg ttctacccag aggtctggat tcaagacaat gccactgtgg     27540
    cggacccggg tgaaacgcag atcgatgtca cggccgccat acttgacatg ggtatgctcc     27600
    aagcgctgaa gctgaaggac aacgacgacc tgaggctagc agtggaggcg ccgcaatggg     27660
    taaaagactg gccaggccct caccgggtta gctgtgagag tgctatccag gaacacttta     27720
    ctgaggacat acaagcaacc tgatttacct cgtacgccta ctcttccagg ggttctgcca     27780
    cataatttcc gatctgaaaa tagcctcatt cactacattg aggcttcatt cagatgatca     27840
    gcacttccag ccatgccacc cctaccctgt tgcagtccgg tctgccccgg gctgacttga     27900
    tcacctcgat cgcgaccctt tacatgcaga gcatgcacgc gaagtgcgcc ggccagcctg     27960
    cggacgtccg cgagtaccac atcggctttg cagagaaggt tttgaataaa gatttctacg     28020
    gccttgagca catctgcaat ggactgaatt cagttggcaa agaagtgttc tgcacagttg     28080
    caggcctgaa acttcctaag gcccaaggag cttcacgcga agccctccga gcatggtgtg     28140
    gtgtaagtga attggacgac gatctgacga aagcgaaagc ccggcttgat cacgagctca     28200
    aatctgcgca gcgggtgttc aaggagaaca tgccggcgat catcacaatg atcgaaggct     28260
    ggtatagcgc tggctacgtc ctgctgatgt ctcaaaacaa gcgcaactac atcgcgaatc     28320
    gtgctcagac ccagggacgt gacctttcaa cgcgcggtct tcacggatct aagtttcgac     28380
    cataccttga agcctaccta tcccttcaag cgcttcgcgt ccagaagggt gagatcactg     28440
    aacccgaata ccagccacct acagctgtct cggtagtcgc accagtttcg gagccaaagc     28500
    caacaaatga gcctgcccat tctgcccctg aatcgagcgc tcctatgcag catggtttct     28560
    gcttctgatc ccaaagcaca tcccaagggg catgcattcc atgccccatt ttggattgta     28620
    ctcaactctc attctcatgt ctgacccacg ccaatttaag aattcgctga tcaaccctac     28680
    gcaagccgcg ctactgatta agggtttcgg tctgcgagtt tcgatccaga tggatgacca     28740
    ggcttgaggc acacgctaat agcaagacaa tgggtgcact caacttctga atacagagaa     28800
    ccgtcgatga aatcagtgcc ctatgaagcg ttggacaatg taggtaaacc atttaaccga     28860
    tctgccagaa ttatctctga gctgccatgg cgtgagcgta aagccgctct gagtggtgcc     28920
    ctggctgcgg tttccgaaca ggtaggcatt gcaccgacag atcagatcta ctttggcatc     28980
    ccagtgttta acgctttcgg gatgaacgca aaagaggcgc gtcagcaccc aatgtcagcc     29040
    ctgctgatga cttccggagg cgatgttggt cttgagatgg tcgctggctt tatgcctagt     29100
    gacgctatca gtggagtcac acataggtag cttctggcac gatataaacc accagaagat     29160
    gtgcggtata accgttatgg agataccgca atgcttcccc ctcgactgct caatggtacg     29220
    acccgcgctt ttacgatcga atgcctgatc cctacggctt caataaatcg cgacctcacc     29280
    cttcttccag aaagccgcca aatcatgcgc ttcgtgttgc ccgactggca gcgtgctgaa     29340
    tgctgggacc gtgagaagaa ggttagcttc atcgaaggtg tctttttagg cttcggaacc     29400
    ggttttctcg ttgtaaacgg ccgtgagtgg gagggagatt ctgctaagcc ggctcccatg     29460
    gctggatggt tgctggatgg tcagcagcga gtatcggccg tgcgtgactt ccttgccggc     29520
    gagttcccaa tctttggtga catttactgg tcagatattc cccgcgccga tcagatgcga     29580
    cgttttctac accatccatt cccacaaatg gagatcgagt acatcggtga cgaactgacc     29640
    ttgaagtcgc tctacaaacg gctgaacaaa ggcggagttc ctcacaccga agccgacatg     29700
    gcgcgcgtgg accagtagtt tgctgccaca tcacctcagt gcggctcagg acgccacagc     29760
    aagaagatca agcgagcacc catgacctca taagctcttt actacttcga aacctgcatg     29820
    cctattggag gtcccctcaa gctgtaagga ctatgcctca atcaacctaa ctgtggacag     29880
    ccgttagcta tgccccggtt gcgagattca catcagcacc tggtggcgtg gtagcgactg     29940
    gaacgaccga aatcgcgaga agccctttat cgaactgcta atacttgatg acttcgtttc     30000
    ctcacatagt catggggacg acgactacgc cttggcagcc gcagaaatag cagcatgagg     30060
    attcaccgta gatcttgatg cgagtaccgt ttggttgcca cgtgtataga acaagatcga     30120
    cctcaaccgc gggcaatttg cgtgtgcttc atatcgcacg cgcagagctt taatctccat     30180
    aggcattgaa ccatgcaaca aggatcgagc tggctatgag ctaagcctta tgaatgtccg     30240
    tggaattagt gaataggcgc tttcgttgta tttcacagtt atggaatctc tcaaatgacc     30300
    cgcttctggc acaccctaaa gccactgatt ctggtgcttc ctaacagcag agcacctgat     30360
    catgttcgaa tcattgcgcg cggcaaaagc agcaaaactc accctcggaa atcttaaggg     30420
    accgtcatcc agtcctggaa accgagagtg gtcgtgctca atccttttct ttggtgcaat     30480
    tgtaggctct gcatcgggtt ctgagcgcaa tcgagaattc accttggtac tgaacaaggg     30540
    gcttcaagaa cagatcattg agaatctaga aaagcatggt ttcagcttgg atctcacgca     30600
    gatccccaag aatgcaatcc gccccacaaa tccaactgac ttcatgcgcc tggccattgc     30660
    ccaaatagcc gatgaaatgg acatcgtgcg tgaattgcgt gaggccacgg caaagtcgac     30720
    actggtagtg ttcaattcaa ctccaggaaa agttgaggtc ttcccttaca tcttcacccc     30780
    tgaggtgaag aaaggtttga ttcaggccta tggtgaatca gaaatcgagt tcctgaacga     30840
    gacactcaaa ggcctctgaa tgcaaaacat ctggtgaaac ctattcccca catgaacaaa     30900
    gcgccaaact gccgttgaaa tccgacaaca ggcaatttgg cgtcatgttc ttgactggaa     30960
    aaatgataag gttcagcgga gaatgcgccc agttttattg actaccgacc tgagtctgac     31020
    accatgaata gctcgaccag cctgacatca accccggatt ccgcattccc tgcggccccg     31080
    tcgcggacgg ctgaaaaatt cgtacttcgt attccgatcg tgctcaaaga agctatcgaa     31140
    gaggtggctc gacgccagtt ccgcagcttc aacagtgaag tggcactcgc agttatcagc     31200
    caatttgaga gtcatcgccg gctgattaca atgcgcaact ccctggccac ccggctgggc     31260
    tcagatgttg ctgacgaggt gcttttaagg ttccagcgga ttgatcctga ggaaggcacc     31320
    gtacagggtt tcaacattcg ctttccagaa ggcttgcggg atgaggttaa agcatcatcg     31380
    gccgacacca tgaagattgc ggttggcaat gcttgtgctg actgggtcta ctacagccaa     31440
    caaattgaag cacttttgaa gcgatgtgaa gatcctgaca ttcaattccc ctcggcagtt     31500
    gtcaaacact gatccgcgcg ggctaaatgc ggcccgcctc tcatctccct taactgtcct     31560
    tgcctctcta cgacctgcct cccgcctttc tcactcctgc cggcctcaag ctatgacaat     31620
    gtcattagcg ccatctgcag ccatctgtga gcaccgacct gacccttgcg actatcatga     31680
    gcaaagaaca aaaaaggggc tcaatctgag cccctctttg atctggctga aatcacatac     31740
    cagcggcctt caggagtggg ttactggagc taccattccc accattggtt ttgtaagcgt     31800
    ccagcaactt accactcttc gaccattcaa agacggtcgc ttcggctttg tttttaccta     31860
    cgaaaggaat cgcggtaatg aggttatatt cgtatcgcca aatttccttg gaagagattt     31920
    caccttttga agatggataa ccaatttctt taacaacttg gtaaccgtcc ggccagcacc     31980
    ctctcctgac agccctccaa attggccaag atagtggaca ccatttttta gtggacacta     32040
    tcttggatac agttgcccca gcccgtcgag ccggtcgccg ccccaacttt ccgctggact     32100
    ttaaacgcca agtcgtcgag gccaccttcc agcctggcgc ctccgtgtca ttgatcgctc     32160
    gcgaacatga cgtcaatgcc aatctggtct ttcgctggcg gcagcaatac caagaagggc     32220
    tattcggccc ggtcagccag agtgcttcgt ttttgccagt ccaggtgatc gaggcgccaa     32280
    tggatctgcc gccagtcttc cagccacagg cagagtgtca ttccgagatc gcagttgagg     32340
    taggaaaagc caagttgcgt atcaccggag caccagaccc gcagacgctg caactcgtct     32400
    tgcagcagtt agtgcgatga ttgcccctcc cgctggaacc cgtatctgga tcgccgctgg     32460
    cgtcacggac atgcgtcgtg gcttcgacgg tttggcggcc atggtgcaga ctcaactgga     32520
    agccgatccc ttctccggtc agatcttcgc ctttcgcgga cggcgtggtg accggatcaa     32580
    actgttgtgg tgggatggcg acggcttgtg cctgttttgc aaacggttgg agcaaggacg     32640
    ctttgtctgg ccgcaagcaa ccagcggcag cgtgtcgctg acgaccgcgc agttgtcgat     32700
    gctgttggag ggcattgatt ggcgccggcc aattcgtaca gcacccgtcc tcgcggtctg     32760
    acttgccgcg ctgaaaaaat ccccagtaat attcgggcat gaccctcgtg accgactccc     32820
    tgccgaatga tcttcaagcc ttgaaggcgc tgatcgctgc ccagcacgca gagattgagc     32880
    gcttgaagat gatgatcgcc aagctgcgtc gtacgcagtt cggtcgcagc tccgagcaac     32940
    tggaagcgat gatcgaccag ctccagttga gccttgatga gctgcaaatc agccaagccg     33000
    aaatgacacc tccagtcgag ccggcacctc gcgcagtttc gcgccgtaaa ccattgcctg     33060
    aacacctacc tcgcgaaacc cacgttcatc agcccgagtc gcaatgcact ggctgcggtg     33120
    ggacgcttcg ccatttaggt gaggatgtgt ccgaagtgct ggagtacgtt ccggcacgtt     33180
    tcaaagtcat tcgccatgtc cgtccgaagt gggtttgccg ctgctgcgag cacttcgccc     33240
    aggtgccggc accgagtcgc ccgatcgccc gaggtcttgc cggcccaggg ttgttggccc     33300
    atgtgctggt ctcgaagttt gtcgatcatt tgccgttgta tcggcagtcc gagatctacg     33360
    cccgtgaggg cgtggagctg gagcgctcaa ccctggccga ctgggttggc cagagcagtc     33420
    agttgctgcg accactgatc aacgcccttg agcaccacgt catgagcgga cacaaagtcc     33480
    atgccgacga cacgccgatt ggcgtgctcg cgccgggcaa cggcaagacc aaatcggcgc     33540
    gcctgtggac gtacgtgcgg gacgaccgac ctacggggga cgcgacaccg gcggcggtct     33600
    ggtttgccta ctcgccggat cgcaaggggc aacatccccg cgcgcatctc aagcgcttca     33660
    gcgggatctt gcaggcggac ggctatgccg gttttgctca actatatgcc acgggcacca     33720
    ttgaggaagc ggcgtgttgg gctcacgccc ggcgcaagtt ttacgaggtc tacaaagacc     33780
    tggcttcacc acttgccgcc gaggcgctgc aacggattgc ggccctgtat gccatcgaaa     33840
    gcgagattcg agggcaaccg cccaacctgc gaaaagtggt tcggcaaagc cgagccagtc     33900
    cgctgctgga acaactccac gcgtggctca accagacgct gactcaactg tcgaaaaaat     33960
    cggcattggg cggtgcgatt ctctatgccc tcaatcggtg gcaggccttg gtgcgctatt     34020
    gcgatgacgg gcgaattgag atcgacaaca acgctgccga acgcgcgcta cgtgctgtcg     34080
    cgctaggcag aaaaaattat ctgttcgtcg gttccaacgc cggcggcgaa cgagcggctg     34140
    cgatttacag cctggtgggt tcagccaaac tcaacgacct gaacccgcaa gcctatttga     34200
    cacacgtgct ggagcgcatc gccgaccacc cgatcaatcg ggtcgacgaa ctgctgccct     34260
    ggaacgtttc tctcgcctcc acggaactct gcgaggccgc ctgatccatg gtcaaaactg     34320
    ttcgcttgcc aaaacccgaa cctgatttgt tgctactgca cattgaattg aagtggatcg     34380
    aacctgccat ctggcgccgt gtggcggtgc ccgagaacat caccttaggc aaattgcacg     34440
    cggtgatcca gatcgcaatg ggctggcacg atgaccatct gcatgagttt gaaatagctg     34500
    gtgagagtta cggtattccc gactccgatg gatgggggcc tcccgtgaac tcggagaccc     34560
    gcaagactct gatcaaagcg ttgaacggga aaaggacatt ccgctaggtc tatgactttg     34620
    gcgatggctg ggatcaccgg atcaaagtcg gaaagagaaa tccgatgccc actccgtagg     34680
    acattgagtc gaaatccaat cacgatgttc tcattggaag ggtctgcaac agatgtcgat     34740
    taagctcctg gcccacgccg aacgcctctt ggacgcttac gatagtcaat ccttgatgct     34800
    tggaggccca atcttctgcc gctgggatag atgcgaagaa atgcacatgg caacagaagg     34860
    actgacgaac gtcggccgcc tcctgcggca ataccagtga cactgccacg tcggcaggtt     34920
    caacagcctg tatctcgctg ggtgaaaccg taagcgaaac gggtgctcca gttgcagcgc     34980
    aatgcgacga gacgcgagct gtacggccga ttaacgccgg gagcatcagg gtgtccagcg     35040
    cgcaccaggc atacagccgg cggttgtcaa tttccaagac atgcgacgtc tcgcgcaagg     35100
    tgaggacata gccgatgatg ttcccatcgt tgtcgtattc ggtactggtg gcttgttcga     35160
    gcacagccgc cacttgctca gcgggccagc caagagtcct ggcaagcgta gttcgcgaaa     35220
    tcgggcgtcc cttggcaagt tcacccagta gcgcgaccaa gaactccgca aaacctttgg     35280
    gccggttggt cggggtgaga cgttcggcga tctcggtaat gtagcgggca aatttcatgg     35340
    tgctctccat tcatccagcg cagcaggaca attgctttac gtccttggtg aaagtctgcg     35400
    ccgcgagctt caggccctcg accatggtta ggtaggggaa caactggtcg gccagctcct     35460
    gcacggtcat gcggttgcga atagccagca ccgccgtctg aatcagctcg cccgcttccg     35520
    gggccaccgc ctgcacgccg agcaaccgac cagaacccgc ttcggcgacc agcttgatga     35580
    accctcgcgt gtcgaagttg gccagcgcac gcggcacgtt gtccaggctc agcgtgcgac     35640
    tgtcggtttc gaggcctgcg cgctgtgctt ccgcttcgct gtaaccgacg gtggccacct     35700
    gcggatcggt gaacaccacc gccggcatgg catcgagatt aagcgtagct tcgccgccgg     35760
    tcatgttgat cgccgcacgg gtgccagccg ccgccgcgac gtagacgaac tgcggctggt     35820
    tggtgcagtc gccggctgca tagatatcca ctgcgctact gcgcatgccc tgatcgatct     35880
    gaatggcgcc gcgttcatcc aacagtacac ccgccgcttc caggttcagg ctttgggtgt     35940
    tgggcgtgcg gccggtggcg acgaacagtt ggtcggcgcg cagttcaccg tggttggtgg     36000
    tcagtacgaa ttcgccgttg gcgtgggtca cctgactggc ttgtgtctgc tcaagcacgt     36060
    cgatgccctc catgcggaag gctgcggtca gcgcctcgcc gatggccgga tcttcgcgga     36120
    agaacagcga gttgcgcgcc aggatggtga cgcggctacc cagccgggca aaggcttgcg     36180
    ccagctccaa ggccaccacg gatgagccga tcacggcgag ccgttgcgga atactggcgc     36240
    tggccagtgc ctcctccgag gtccaatagg gggtgtcttg cagcccgcga atcggcggca     36300
    cggccgcacc ggcgccggta gcgatcaggc agcggtcgaa cgcgacttcg cgcccgcccc     36360
    cctcgaccag ttcgacgctg agcgtgtggc cgtcctggaa gcgagcggtg ccacgcagca     36420
    cggtgatggc tggtgtgctc tccagaatgc cttcgtactt ggcgtgacgc agttcgtcga     36480
    caaggccttg ctgttgcgcg agcagccgct cgcgcaggac ggtcggcggc gtggcgggca     36540
    ttccgtcatc gaacggactc tcgcggcgca aatgagccac atgcgcggcg cgaatcatga     36600
    ttttcgacgg cacgcagccg acgttgacgc aagtgccgcc gatggtgccg cgctcgatca     36660
    gagtgacgcg ggcgccggct tccaccgcct tcaaggcggc cgccattgcc gcaccgccgc     36720
    tgcctatgac tgcaatgtgt agcgcgtcgc cgtttttgcc gacctcggtg tcgctgcgca     36780
    accagcccag cgccttatcg agctggccgg ggcgcggttg tagcgaggcg acttcgaacg     36840
    acgcttgata cccaagggcc tcgacggcgg cttgcatttg ttcacggctg acagccgcgt     36900
    cggccgtcat ttcggccttc ccaccggcgt aggagacgtc cgcccggtgc acgccggaga     36960
    ttccctccag agcatctctg acgcggtcgg cacaggaggc gcaggtcata ccgtggattc     37020
    gcagtgtggt catagcgttt acttcctcaa atgggtctct ttgcggcatt actgttttgg     37080
    ctgtggtggg caggcacccg gggcgcaacg ggggtgggcg ggcgacacga gatcccagat     37140
    cgagccccca agcatgaggg ccagaccgat atagagcagc caaccgctcc gccagccata     37200
    agcccgcatc aaaaacaccg cagccaagac caggacaggg cctatcaggc cgagtgcagt     37260
    tcgctgccac tgccgatgtt tgagccagcc aagggaattg acgagcagcg ccagggccgc     37320
    aaacaagggc agtagcgtgg tgatgaacag gccttcccac tggctcaaaa agcccagacc     37380
    gattgcagcg cctaagctag ccagagcagg aaaacacgcg gcgcagccta gggctgaaac     37440
    cagcacaccg acggaactgg ctttgtcacc gatccgcgtg aacagattga gaggatttct     37500
    cattggtatt tcctcctatt gcttgatggt agatggatag ccggcatcct cggtcgcctt     37560
    ggtcagggcc tcggagttgg tcttggcatc gtcgaaggtc acgatggctt cgcgtttctc     37620
    gaaactcacc tcggtcttgg tcacgccctc gacctgggtc agcgctttct tgaccgtgat     37680
    cggacaggcg gcgcaggtca tgcccggtac cgacagggtg acggtttgga tggcggccca     37740
    caccggggaa accacggcaa tgagcgcgag agcggcaaac agctttttca tgggagactc     37800
    ctgcctgatc agtaaaacaa cgggaggatg taggggaaac cgagcgcgac cagcacgagt     37860
    gccatcacga gccagaaaat gaacttgtag gtagttcgta cctgcggaat tgcgcaggtc     37920
    tcaccgggtt tgcaggcttg agccgggcgg aaaatgcgcc ggtaagcgaa gaacagcgcc     37980
    aacaatgccg cgccgatgaa aaacgggcgg tagggctcca gaacggtgag attaccgatc     38040
    caggcgccgc tgaagcccag ggcaattagc accagcgggc ccaggcagca ggtggacgca     38100
    aggatcgccg ccagacctcc agcgaggagt gcaccacggc ccttttgtga ttcagacatg     38160
    ggttcaacct ttcgaatgtt tgatcgatgg gttaaggtta tttccgtagt caggtacgga     38220
    gtcaagcggt atgaaaaaca ctgcggaaag cctgaccatt ggcgtctttg ccaaggcagc     38280
    cggggttaac gtggaaacca ttcggttcta tcaacgcaaa gggctgttgc ccgaaccgga     38340
    caagccctac ggcagcattc gtcgctacgg cgaggcggat attgcacggg tgaaattcgt     38400
    gaagtccgca caacggctgg gcttcagcct cgatgaagtg gccggactgt tgcggctcga     38460
    tgacggtacg cactgcaatg atgcgcgtgt gcacgccgag cagaagctcg aagacgtgcg     38520
    ggggaaactt gcggatctgc ggcggatcga gttggtcctg gcgcagttgg ttgatgactg     38580
    ttgcgcgagc cacgggacgg ttagctgccc gctgatcgat tcgctgcatg gaatagatag     38640
    ccacgaaaac ttcgagcctt agcctacgat ttcccgtttc attgcccccc tgtttgtcgg     38700
    cttgaacagg aaaagagcgg cgctcaatga gccccgttga ctggccaaac ctacggtctg     38760
    cttttagcca cgctcttacc ctacagagcc gagagtcctg atcacttcga atgcaaatga     38820
    ttggtcagtt gcaacgcaaa tgggtggtca agtggggtgc aatttcgcag tttttgagtg     38880
    tgagcgcgtc aatcagcggt taaaggggat taaggtctga gatgcaaggc ggtgtagttc     38940
    ggacgcttac acaacttgct cttgagatgc gcgagcagtt ttaagttttt gaactttctc     39000
    tggcgcgacg aaagtcccag tttcgtaatc aagaggtgac tttccgttag cgcaaccgcc     39060
    caggacggcc aaggacaata cagcagcggc aatcagtgca actttcttca cgaatagatt     39120
    cctgttcaga tcggtacctg gtcgcttcat tgcggccagg tagcaggcat ggatgacgcc     39180
    cactactcac gataaaggca ccttgtgaat acggcgagcc aaaatgccgt aaccaaaatg     39240
    gtggttctgg cactcagcca ctcgctagag actcactcct atagctcaat catggagtgc     39300
    tccaatgccc agtaccaaag aaagccttgc gacgatgtct agcatcatca gctctgtagg     39360
    ctactaccca gccaggagcg tattcgccga ttttgttgag atggccgcaa tcgcgatacg     39420
    caattcgtgc gaccaatctg cgcgtgatgt tcgggaagcc cgctatctaa ccctcattgg     39480
    caagtacaaa ccacaagatc agcccaaatt cggtgagcta ctgcagcatc tcgttcaagc     39540
    ccttgatgta caggctggtg atctactcgg cgagctgtac atgagcctcg gggtatcgaa     39600
    tgccgatatg gggcaatttt tcaccccacc ctctatttca accgtgcttt caaagctcgc     39660
    gatggatagc gatcatattc aagcacaggt gaagcgcaga ggtttcgtga ctctttcgga     39720
    acccgcaagc ggatctggtg ccatggtcat cgggtttgct aattcaatgc tcgaattggg     39780
    tatcaattac cagcaacacc tgcacgccac cttgatcgat ctcgacatac gcgctgttca     39840
    catggccttt attcagttga gcttgcttca catcccagcc gttgtggtac acggcaatac     39900
    cctgacgcta gctgagtatt ctcattggca tacgccctca catgccatga atctctttga     39960
    ctacaagctc aagcgcggtt tttcacttga aagcgagatg ggaatcgcct atctgaaaga     40020
    cgattcagct acgcagcttt ctgaattcac ttgtggggtt ttggcacaca cagccgtaga     40080
    caataatttt atacaggtta gcaacctgta gcgttgagca gataaccata cctgctgaat     40140
    cagtttccga ctaaaagtca tcacataaac gaggccgatc atggctgtag aaaccttgta     40200
    tcgcagtacc cgagacctgg agacaatctt cgtggaaaaa aagctggcag atcaacatga     40260
    tgcgatgctt gagcttggcg aagcactcac tgcggcactg attcagaatg tgcctgggtt     40320
    agatgagaaa atgggggaag aagtaggtat tttcatggcg aaaaatcgct cggcctttgc     40380
    ttcagctttc aaaaataatc cggctgcatt gcttgagatt ggtcgagaag tttagggttg     40440
    atcgagttcg gtacgggctg aaggactgcc cgtaccgctt cattccctgc gctggatcct     40500
    caaccaaaat ccgaacactc caccttcttc tgcctctcct atcaattcgt ggccagtctg     40560
    ttgagcaaag gttttgaagt cccttttgct cccagcgtcg gtcgacaaga cctgcagtat     40620
    ctgcccttgt gacattcgat tgcattcgag ccgagccttc aggatcggta tgggacattg     40680
    aagtcctctt gcatccacga tgccgtcagg gtcctggtat gggtctggat ttgtggcagc     40740
    cattgcgccg agtccttact acttgatagt gcgcccagtg taacccgcat tcgcccgggg     40800
    ggcttctggc acgccccctt caaaatgatg atgactcggt tagtggccaa ggcgacttcg     40860
    ccgtccacat cgtttttata acaactcggt atgaatgatt tcccgagatg aaatctgatg     40920
    gatatatgca tgaaacttca aaccactctt ttacccccct tgttgactcc tacgtgtgat     40980
    gctgcccagc ttttcgctca gcacagtgac cttaaacaca agctttggcg ctcagcccat     41040
    accgatcatt tcactcgtac cgagcgagat caaatgcgtg aggcgctggc tggcctcagt     41100
    gaggctcacc gatctgtcac tggggccccg ttgaaatgat ggccaatcgc ttataccgac     41160
    ggtaccagtg cgcctttgaa gctggtgagg ataagcttga tctcgaagtc acaggattgg     41220
    atttacgtca tggagcagta catttgctca cttctgatgc cggcatggcc atggccctca     41280
    agcatggaat cagtgctgat gttctgcatg agatcccagg taaccttgat ccgtcctgct     41340
    tggtcaaagg cctaggtttg gccacttgga tcaagcagac ttcaacgatc taaccagtgt     41400
    ggagacaacg cgatgtcatc aatcagtaaa tcggcaatcc aggctgttcg tgattacgtt     41460
    atcgatgaca atggtgggcg tctcgagaca gattattttg gtcaccaagt aattgctgct     41520
    gcagaagcac atttagtcac attggaacgt cagtcgagtc cccccattcc tctgcttgag     41580
    ttcttcgaga ggaaagatga catgggcctg ggccggctcc ggatgatcat ggatggtgac     41640
    gctgacgtga tcatcgaggt gatcagcaca gagggtgaat cactagctct agaattttgc     41700
    acctcggtca caggaggtgg tcgatcccca aaggtgcgtg aagcgctcta caatcttatg     41760
    aatgcgattc gcgatgagaa cgaaaccaat cctattttta ctggaagata gtgtccgatg     41820
    ttttcctgcc taggtccatt ttctgatttt ttcgggcttt tcctgctcac cggttgcgaa     41880
    gcgtgttgtt gtttttttgg ttaaaaggct aagagcgatt aagaacggat aggtcgatgg     41940
    atttcagcct acggcccttg tgctacgtgg atgtcagcta aaattcaggc cctgcatacc     42000
    tacatcatgg agcggaacag acctactact tagggccctc cagacctaca acgcttattt     42060
    ttggcctgca tttatccaca agtttatcca catttacccc cttccagcac ttccaatgac     42120
    cagttgagcc caccaaacct acaacccgat tgaggttaat tggtggatct ggaaaggctc     42180
    tcacctgtgc agcgcaccaa acctacaact ctgcagcaat tcaggaggtt tttcttctgg     42240
    tgtcagtcgc ctcgaaatcg gttgggcgca tcaaacctac aacctgttga gtttcgggcc     42300
    ctgcaaacct acaacttttt ctcagttaca cacaggctta gccacaggcc tcccatgagg     42360
    aacagtatca agctatatct ggcctgagtt gtaggtttgg tgcgctcttt atctgggcag     42420
    ttccagcgtg tggtgttgta ggtttggtga gcccttgttg gaccgtccaa tggctttcaa     42480
    ggttgtaggt atgctgcgct ctacttttca ccgcccaagt gagcgctttg actgcaccaa     42540
    tcaaaggttt aaccgttcaa ttccagtggc ttacgttatt gtcttaatgc caactcggct     42600
    gttgattcac ccgcccgcat tcgttggccg gcatgtacgg gttggaggtt tgatgcgccc     42660
    tatcctctcg caagtgctgg ggttggaggt ttactgcgcc ctaaattgca accaagcgtg     42720
    caatttcact gaaattctca gttttcacta attagcaagg attcagtggg ttacggtaca     42780
    tagctcgatc tcaaggtatg tatcattcct aagcatttga tattagtgcc tatgcaaatc     42840
    gaccgttgta ggtttgctgc gcccaatctc agaaaactca gcccacgttg taggtttgca     42900
    gggccctatt tcttcaccat cactcccacc acggccacat aaattgggct caagctgcta     42960
    cccctgaggg gctgtagacc agacatgaca tcagcctacg tggtctaggt ttgagtttgt     43020
    cctggacgca ggtggggtgt tgggggaatg ctgcaggttg gattggccgc cgttggttgt     43080
    aggtttgatg cgctgcattt acgaggtagc gccggcggtt gtgagcagga atagggttgt     43140
    aggtttgtgg ggccctatct catcgagact tggccacatc actgtaggtt gtaggtttgg     43200
    tgcgctctag atgggaacac aatgttgtag gttcagtggg cctgacctag tcagaccctg     43260
    catccgttca cgatgttgta ggtttggcgg gcccgatcag tcgaacactt ggtcggatcc     43320
    gtcctcaggg aatgagccct ctgcgccaat gttctgcgga gcctcagcgg aaccttcaat     43380
    gacatttttc cccttaaccg cgtctttagc ctcagcgatg cctatcttgc ccttgatatc     43440
    gctagccttc ttgttggcct tcatcatgtg tttgatgaaa ttgtcgtggg gtaggatttc     43500
    aaattgaata tccttggtga ccctcttgtc atgatcgtct ttgatcatca cttccttcca     43560
    ctcaggcagg atcacattct gttcggcgag gcttttcagc gctgtgcgca tggcccgcat     43620
    gttgtccttc atacgctctg agagaccacg agggctctgc tctaggaagc tgaccaactt     43680
    tggctggtaa ggatggttca gcgatgcctg ggtccagtaa tgggagatgc gcttgtaaat     43740
    gtagcgagca aggtcggact tcagccccat cgaaatgctg tagtcataca tcctgaacgc     43800
    ctgcgttttt acccccaagg tcaccagcgg gtgaaaagta gcaaagcacc ttgccgaccc     43860
    atcgctcaga tagtcttcgc gtgttgtgat agcgagtttt ggcagcaggt tgccccggta     43920
    gctgttccgc cccttgcccg agcctgttga gcactcgagt agtgatgaac tcatgacatc     43980
    aagagcctct tgtacttcct gggcgctgta agagtgcttc gttctggtca gctctttcct     44040
    aagctggctg atggtgaagt aaactcctac ctctttatcg tctggcgact cgaaggaatt     44100
    accgttcacc gcaatcttcc gcagtgcttc ctcgacgatc tcctctcttg acccaggata     44160
    gagcatgacg ctgaccgtct cgccgttatc gttcgtccgc tcaacaacgg ccggcttgat     44220
    cttgatcgtg tacaccgccc cgcgagattt taactgccgg gtgataacgc tgttttctct     44280
    aaggtcgagt tcagtattcg cccaaacgta tttcggtaag gcgtcataaa gctcgatcgt     44340
    attgctgtag tcagaatccg aggagtctag aagctcaaaa agggcgagtt ggggtgtttt     44400
    gtctgtagct ttgctcccag tcttcgcaat accctttttt ccggtgctag ccatcaattg     44460
    ctcctcagca ttctgcaaaa atacgatttg cccagattcg ttgagtagaa cctcggttta     44520
    cgagttgaat ttttccattc tacccggtgc agctcttgcc cgcactcaag gccgggccga     44580
    tcgcccgaat gaccttaacc ccctgtagtc tgcttctgcc acacattctc tgcccccacc     44640
    atggcttccc aatttttagg caggattgat ccatgattca ggtccgcatg aaaccccagt     44700
    cgaatatcga atcctcaggc tggttttcgc gcctcaagca gctcgacaag ggctacacct     44760
    cgacctctcg ggcagaggct ttcggtacca tcgtccactt ggtgaaggta gggaatgctt     44820
    gcctcaagct caagcaaggt agtagccgat ccctgcgatc ggaagtcaac gaagacagtt     44880
    cagaagtgaa agcgatgctt caagatctca cgtcagtagg tgcccttttc cctattaccg     44940
    agtcgaagtc atggtccctt tgatttgcat acttgcggcc gccggttttg gaaccgttgc     45000
    tgaaggattg cttccatctg ctgagctcaa cgttccgccc gtcagcatag gcaaagtgtt     45060
    tgactatttc ccctactggc tcggtggcgt gctcgcgagc tgtttctccc aagttagtcc     45120
    aaaggctgca gtgatttttg tgatcattca ttccctggtc gtggtcatga ctgccggcat     45180
    tctccggttc gcctccacgt cgccaaagac acaagcccaa cttgcaggat tttcccctcc     45240
    cctgctggtc tgtggtggtc gaatactgat ggtaaagttg accttcatcc tgatgattgt     45300
    cttcacccta gctctgtcgg gcatccatct ggcgctttga aaagcgatac accaattcgg     45360
    gtagtggcac gacaccgtct gcttgattat gtgctcatcg gattgaggag acgtggatga     45420
    gcaccaattt atacaacggc cgtattctga ggaatgcaac tctcagcgat gcgctggcca     45480
    ggcttaagga tttgcgcccc gaggcagtga caagggcaca agctgcagtg gcacaactca     45540
    tagctgcaaa gcggtactac tgggctgaca tggaccagaa cttcatcccc attccacgta     45600
    aggagtacgg cagcttctac tggagagtcc ttgacatcct caagcagcag cgcatcaagg     45660
    tcgagggtga agggatacgc agcgtggatt gggactttac attccaagta attctaatcc     45720
    cccaccatga gcatgtgctt gcgctctatt accttgaaaa caacccaggg ttcacgcaga     45780
    tgctcaccaa agcggggttt gcggactttc actatcagaa cgctactgac ggccccgatg     45840
    acataccgtt ctctgagtgg gaagcccggt gtattgcctg ggacgaggct atgccttccg     45900
    gggtgccggc tcatgctggg ttgaagtacc aggtcgtcac atggactgac attggcctga     45960
    ctctacagaa tcgtgacttg atcctcagca ctaggcctga agacgacgcc cgccgtattc     46020
    gggttgccta caacctcatt gatccaatgc ctcaaactcc agagagtagg gacatgggca     46080
    ttttccagct agcaaagcag ggggaagcga ttgcgcaggc cagagcaccg cacgtgtttc     46140
    tggcaaccga cgaaaccgtg aatggccaat aaatgctgat ccgatctcaa acaattttcc     46200
    cgtacatctc ccattttggc caggaactgc cggcactacg aaaaagtctg agtggcgagg     46260
    catcacttca attttgtgaa acccttcaca gaaccgacga acggtcttaa taactcggta     46320
    cttctgccga aaagggagtc agagccagtt aaggccaact gttgtgcccg agggcgcacg     46380
    tgaaatggat gaggtcttag gacctgtaga aggaaataca acatgtcgca ctcgattctc     46440
    gttgctggac gcaaaggtga gatggtagag gtagagcaga ttgatctgtt caagcaccgt     46500
    attaacgaaa cggatttcaa catatcagtc catgcggagc cgagatcggt cggctctcag     46560
    ggtgatcggc cattggttgt gagcctgtat gagactggct gtagaatcgc tagcctgtcg     46620
    gcttgcaacg cttcagtggt gctgggcggt ggaacaggtt caatcgacaa gcaccagata     46680
    cgtgtctgcg cgcttatcac tgtcgagaac ctgattgcgg agattggagg catgcgcctt     46740
    tcatcactgc tggataagtc gctttcagaa caaaatcatt acaaccagta gccgacccta     46800
    gctgattcgc aggatcgttg gtgctcggcc tcaatgatcc tgccccttat cctacctgta     46860
    ttcattctct acctgggcaa ccgaccttgc gctgaaacat cagcctaaag gcttctgcca     46920
    ctctctggcc gacctcacca tggatcatcg aatccaagcc aggaatccac accatgctcg     46980
    cccttccccc agtagccact acacctgaaa tcgacattct cctgaagcag aagacggttg     47040
    tagccgtcgg cgtcagcgga ggaaaagata gcgtagcgtg cctgattgcg gtccatcgct     47100
    acttggacag cattgggttc gaagggccga ggtgcgccgt gcatgcggac ttgggctcgg     47160
    ttgaatggga acagagcttg ttcaagtgcc aggaggttgc cgacaagctt ggctggaagc     47220
    ttgaggttgt taaacgtgcc gccggtggaa tgatggagcg atggctgaag cgctgggaaa     47280
    ataacgttga gcgttacatt gatctgagtt gtgtccaact gatcctgccg tggtcaacgc     47340
    cctcgatgcg gttctgcaca tccgagctca agagcgccgt aatacgcagc caccttaagc     47400
    gcacttaccc tgattttaat attctcaatg ccactggggt tcgccgccag gaatcgccca     47460
    atcgagccaa aatgcccatt gccaagcatg aacctgtggc cgcgcgccgc ggctttgatg     47520
    cttatcagtg gaacccgatc attgagtggg atgtgggggc tgtatggggc gcaatcgcca     47580
    gcgtgggact tgagccacat gaggcatata cacggttcaa catgacaagg gtaagttgcc     47640
    ggtggtgcat tatgtcgagt gctggcgacg cttataacgc cactttggat gaggccggac     47700
    atcccctata ccggcagatg gttgatctgg agattgattc cactttcgcc ttccagagca     47760
    acaaatggct cggagatgta aacccttccc ttctgtcctc agaaaccttg ggccgcctgg     47820
    ctatggcgaa gcaggtatcc ttacgccgca aggcattaga agccgcaatc cctaaacatc     47880
    tgctctacac caaaggctgg ccaacctgca tcccaacatt tgaggaggct acattgctgg     47940
    cagaaattcg cagcgaggta gcggcgggcg tggggcttac catcaaatgc tccacacccg     48000
    agagcatcat tcaacgctac gaggaactga tggaacagat gagactgaag ggcggggttg     48060
    ctgctgaaga gggtgagagc gctatccagt tgatcccggc tctacagatc caacctcaac     48120
    agctgtcctt tttatgagat cgagtgtgat gaatactcaa tgcgcccttc ctcgcgcgct     48180
    gcgccgcatg cgaatagacg cagccagcat tgagaggctg gagataccag aggctgccct     48240
    agaatgcgct gcatcctggg atattgaggt tgtcgcgttg gatgaccttc ccattcctag     48300
    gactgatctt gccgactggc ttggctgtgt ccaggcccac ccacacaccg atccatcttg     48360
    gggtgagtcg atcttcctca ccctggctgt tcaagctaac cacctatttg aagttatggt     48420
    ggctcctggg ctcgttacat cgatgacggt ccgcccgggc gatgtgtttg cgttttcgcc     48480
    actcaagcat cactggctgc gtccgcaggg tgatgacggc tttctgtgcg ttcagtggac     48540
    gatacctaaa tcggacttcg tgaagaccta tcgggagatt aggaaggggc tggatgccat     48600
    tggggttcgg tcgaccaagg ttccagcgat ccagagcgct tggaaagcca gcattggaga     48660
    ggaaacgcag tgatccttta cttgtttgcg aaccgagcct tggaaagcgc ggcgagtgtt     48720
    gctgtgttgt cgtctgatga ctctcacgaa ccccgacacc caacggagag tatcagtgac     48780
    cttccaggca tcttgagtac ggctaccagt tggttggtat gttctgagct ctggcccgat     48840
    cggcaggaga gtgacgcggc taccgtcgag attcatctcg cagtccatgc tgatcactca     48900
    ttttcagcga tcgatgatca caatggcagc atgcgagaga tcggcatctt ccgaggcaca     48960
    ctcttcagtg agcgccccgg gccgctgaca tggctgcggc cgcactcggc ctgtagcgtt     49020
    gattacgtgg ggctgcggtg ggttgtccca cgtgaaagct tggaggaaga ggtccagcgc     49080
    attgtcctag gtgtcagtga gcttgcaggt aaaccgggca tgttggtgcc taccgactaa     49140
    ttttggtaca caggttttgg cacacgcaat cctgcctcac catgcaatca ttgagtattg     49200
    atgaggcaag cattatgacc atgacacgcg taacaacccc cgcgctccac gttcagcatt     49260
    acatcgaaat accgttcaca tgggctgctg accgcattgc tgatgaaggc tttcattctg     49320
    atgtttggtc acgcatcgag gcagaggcag atcgactctg tgctgcctgg ggtctggagc     49380
    tggaccccac tggggccatt agcgaagaag gcattcggct caagggaacc gaccttgggg     49440
    ttgtactggc cgcgggctcg gaactcgctg agtttctgtc agcccaatca ggtctcgttt     49500
    tccttaagca ggtcgaggag cgctcgtgat tcgcccgttg cttgcggttg cttccttgct     49560
    tctctgctgc tctgtagcag ccgcgccagt ggcccatgat cacgttgata agcggttaat     49620
    cccagcacag atcaatttcg ttccccctaa gaccccgcag gacatacctg aggtctacat     49680
    cgatggctac atccaccggc ctacggtcga agcatttcgc aagaacggct tcctgaaaga     49740
    ccggcaggtt ggatttgtgt atttcaattc tcatggtggg gatttggttg cggctatgga     49800
    gcttggccaa ctgatccggg agcgcggcta ttcaactcgc attggagtct ggaatggccc     49860
    tcataccaac cccagtgcgg gttactgtga gagtgcctgc ccatttgctt tcgccggcgg     49920
    cgtgtttcgg ttgatggacg gtgaatccaa gatgggtgtc caccagttct tcaaggccag     49980
    cggcgtagct ggggatacgg acatagccac gggccagatc acctctaccc tgcttgctaa     50040
    ccacctcagc aaccttggaa tcgatcttcg cttgcttgag gttgcctcta aagccggtcc     50100
    ggcagacatg aattatctta ctccgctcga agcctatgag ttggatctgg tgaatgcagg     50160
    atcgctaaca gcaacctgga ccattcgcgg tgagcacggg cttgtgtact tgatgggtga     50220
    gcagacaaag atcaccggta ccggcaggat cgggatttcg tgcaactctc agggtggagt     50280
    atcgatgggg gccttttaca aggcgtggta cgacacaagc gtgcttgggc tgatggataa     50340
    gctgtcgttg atcgttgaca acaagcggtt ctcagtccgt aacggaaagg tcggtcccag     50400
    tttgaagaat ggattttctt acatcacctt cgatcccacc ccagagcagc tggcagcatt     50460
    cagaggaggt cgaacggtcg gtttttcgta tgagaaagat gctacggatt tgaaagctca     50520
    gttcactatc gacgtcaacg attcacgcga gatgatcgat agctttgctc agttctgttc     50580
    tggtgcgcgg cccagctttg ccgagaagat ctgacggaga agacgcaaaa gcattcccca     50640
    tgcggaatct aaagtgaacg tcagccggtt gcgtggaccg gttgacgctt ccaatcagcc     50700
    tttcttggct gccttccact tctggaattc ttcccattct gcgcgatgat cggcctcgcg     50760
    cttcagattt gcatcgaatt gtttgatttg atcagcattc agcgacatac gaaccttgcc     50820
    ttctgaatcg gatcgtgccg tctggatagc ccctttcatg gcagccttat cagcctcaga     50880
    gagcttgtcc agataatcgc gatttatctt gctgacagcc aggcgctcat cgcggccggc     50940
    ctcacgaact gctttgcgct gatccctatt cagatcaatg cccaggagac ctggaccgcc     51000
    agcaaagtca cggactggac cttgggggcc agcttcgaag tggccgtgcg aacccttagg     51060
    gcagcagtca gaaccgtgct tgtcgccagc cattaccaga gtgggggtcg ccgctgcaac     51120
    gagcagcaga gcgatgattt tcttgcgcat ggtgaactcc ataaccattc cggcaagtat     51180
    taccggaatc gaatttgcac aatcccacgt cgataatggt ctgcaaccca aaacctggaa     51240
    gccaaaatgg ttctgggcta tgacatagcc atgccatgcc gcgggctggt tttagagaat     51300
    taaaactgtc gctagagaat taaagctgtc gcaggagccg gtgaggtctg tctcatcggc     51360
    tcc                                                                   51363
//
