# Supplementary material for: Environmentally co‐occurring mercury resistance plasmids are genetically and phenotypically diverse and confer variable context‐dependent fitness effects
Source: Environ Microbiol. 2015 Jun 25;17(12):5008–22. doi: 10.1111/1462-2920.12901 (PMC4989453; doi:10.1111/1462-2920.12901)
Supplement: Supplementary file 1 — Fig. S1. Relative fitness of different plasmid‐bearing transconjugants when grown in competition with plasmid free. Several GmR‐labelled and SmR‐labelled transconjugants were tested under low, intermediate and high levels of mercury and relative fitness in KB was plotted as in Fig. 4. One randomly selected transconjugant (coloured in red) was chosen for subsequent experiments. Fig. S2. (a) PCRs using DNA extracted from pQBR44‐bearing bacteria as a template were performed with different primer combinations and were separated on a 1% agarose gel. Stylized diagrams describing the predicted topologies of the templates given a product are shown to the left of each gel. mus‐9 is a positive control for template (Ramos‐Gonzalez et al., 2005). (b) The predicted structure of pQBR44 given the PCR results. Fig. S3. Regions of similarity between the pQBR plasmids and with previously sequenced genomes. As shown in Fig. 2, except the matches for each plasmid are shown separately for clarity. In a clockwise direction, the pQBR44 contigs are pQBR44.2, pQBR44.1; the P. stutzeri B1SMN1 contigs are 16 (reversed), 32 (reversed) and 9; and the P. maculicola ES4326 contigs are 6.12, 6.13, 6.14, 6.2, 6.3, 6.4, 6.5, 6.6, 6.8, 6.9, 6.10 and 6.11. Image was drawn using Circos (Krzywinski et al., 2009). Fig. S4. Loss of plasmids over time. Plasmid‐bearing clones were used to inoculate KB microcosms without mercury. Every 48 h a sample of culture was diluted 1:100 into fresh KB. Plasmid frequency was regularly assessed by replica plating colonies onto KB agar + 100 μM HgCl2. Fig. S5. Relative fitness of test plasmid bearers when grown in competition with reference plasmid bearers in KB broth. As the left‐hand panel of Fig. 5 except plots are separated by marker orientation, and individual replicates are shown. Fig. S6. Relative fitness of plasmid bearers when grown in competition with plasmid free in KB broth (left) and potting soil (right) microcosms. As Fig. 4 except fitness was calculated as [file EMI-17-5008-s001.zip › DataTable1.xlsx]

## Sheet: Sheet1
name	length	% G+C	GC-skew	% coding	bases/gene	CDS	unknowns	% unknowns	identifier
Pseudomonas aeruginosa PAO1 chromosome, complete genome.	6264	66.5557	0.0086	0.893742	1004.44	5574	2312	0.414783	NC_002516
Pseudomonas protegens Pf-5 chromosome, complete genome.	7074	63.3049	0.0033	0.877558	1016.48	6108	1498	0.245252	NC_004129
Pseudomonas syringae pv. tomato str. DC3000 chromosome, complete genome.	6397	58.3989	0.0009	0.854107	996.868	5481	1559	0.284437	NC_004578
Pseudomonas syringae pv. phaseolicola 1448A chromosome, complete genome.	5928	58.015	-0.0024	0.841616	1000.95	4985	1193	0.239318	NC_005773
Pseudomonas syringae pv. syringae B728a chromosome, complete genome.	6093	59.2328	0.0012	0.877224	1050.41	5089	1410	0.277068	NC_007005
Pseudomonas fluorescens Pf0-1 chromosome, complete genome.	6438	60.521	0.0022	0.898471	1010.96	5722	1560	0.272632	NC_007492
Pseudomonas entomophila L48 chromosome, complete genome.	5888	64.1597	-0.0017	0.888363	1018.97	5134	1649	0.321192	NC_008027
Pseudomonas aeruginosa UCBPP-PA14 chromosome, complete genome.	6537	66.2922	0.0002	0.894232	992.223	5892	2310	0.392057	NC_008463
Pseudomonas stutzeri A1501 chromosome, complete genome.	4567	63.8785	-0.0004	0.894469	989.923	4127	946	0.229222	NC_009434
Pseudomonas mendocina ymp chromosome, complete genome.	5072	64.6761	0.001	0.89485	988.115	4594	1152	0.250762	NC_009439
Pseudomonas putida F1 chromosome, complete genome.	5959	61.8619	0.0019	0.887392	1007.39	5250	1369	0.260762	NC_009512
Pseudomonas aeruginosa PA7 chromosome, complete genome.	6588	66.4494	0.0008	0.8959	938.99	6286	2663	0.42364	NC_009656
Pseudomonas putida GB-1 chromosome, complete genome.	6078	61.9422	0.0007	0.894644	1005.55	5408	1337	0.247226	NC_010322
Pseudomonas putida W619 chromosome, complete genome.	5774	61.4356	-0.0003	0.889437	991.105	5182	1256	0.242377	NC_010501
Pseudomonas aeruginosa LESB58 chromosome, complete genome.	6601	66.2974	-0.0013	0.885025	985.781	5927	1746	0.294584	NC_011770
Pseudomonas brassicacearum subsp. brassicacearum NFM421 chromosome, complete genome.	6843	60.7893	-0.0007	0.882427	990.757	6095	1885	0.30927	NC_015379
Pseudomonas mendocina NK-01 chromosome, complete genome.	5434	62.5079	-0.0003	0.887046	972.272	4958	1314	0.265026	NC_015410
Pseudomonas fulva 12-X chromosome, complete genome.	4920	63.5117	-0.0012	0.88761	979.091	4461	1010	0.226407	NC_015556
Pseudomonas putida S16 chromosome, complete genome.	5984	62.3224	0.0014	0.849474	974.305	5218	1191	0.228248	NC_015733
Pseudomonas stutzeri ATCC 17588 = LMG 11199 chromosome, complete genome.	4547	63.9284	0.0034	0.880558	949.66	4217	1104	0.261797	NC_015740
Pseudomonas fluorescens F113 chromosome, complete genome.	6845	60.784	-0.0091	0.868537	1014.31	5862	844	0.143978	NC_016830
Pseudomonas putida BIRD-1 chromosome, complete genome.	5731	61.7417	0.0005	0.869471	1004.72	4960	1231	0.248185	NC_017530
Pseudomonas stutzeri DSM 4166 chromosome, complete genome.	4689	64.0307	0.0013	0.885384	965.45	4301	1054	0.245059	NC_017532
Pseudomonas aeruginosa M18 chromosome, complete genome.	6327	66.5043	-0.0003	0.889238	989.951	5684	1593	0.28026	NC_017548
Pseudomonas aeruginosa NCGM2.S1 chromosome 1, complete genome.	6764	66.1438	0.0018	0.884893	954.857	6269	2549	0.406604	NC_017549
Pseudomonas fluorescens A506 chromosome, complete genome.	5962	60.0318	0.0005	0.879407	995.543	5267	1157	0.21967	NC_017911
Pseudomonas putida ND6 chromosome, complete genome.	6085	61.7726	-0.0021	0.900888	890.998	6153	2103	0.341784	NC_017986
Pseudomonas stutzeri CCUG 29243 chromosome, complete genome.	4709	62.6655	0.0038	0.882174	966.11	4300	1021	0.237442	NC_018028
Pseudomonas aeruginosa DK2 chromosome, complete genome.	6402	66.2702	0.0014	0.885893	963.981	5884	1940	0.329708	NC_018080
Pseudomonas stutzeri DSM 10701 chromosome, complete genome.	4174	63.2136	-0.0062	0.877467	960.065	3815	850	0.222805	NC_018177
Pseudomonas putida DOT-T1E chromosome, complete genome.	6260	61.43	-0.0041	0.873327	955.714	5721	1648	0.288062	NC_018220
Pseudomonas sp. UW4 chromosome, complete genome.	6183	60.0549	0.0011	0.872925	995.323	5423	1287	0.237323	NC_019670
Pseudomonas putida HB3267, complete genome.	5875	62.5984	0.0043	0.872163	968.29	5292	1389	0.262472	NC_019905
Pseudomonas stutzeri RCH2 chromosome, complete genome.	4575	62.5217	-0.0012	0.896164	969.039	4231	1010	0.238714	NC_019936
Pseudomonas poae RE*1-1-14, complete genome.	5512	60.8473	0.0011	0.882656	1014.47	4796	1280	0.266889	NC_020209
Pseudomonas denitrificans ATCC 13867, complete genome.	5696	65.2394	0.0014	0.873131	983.707	5056	1432	0.283228	NC_020829
Pseudomonas aeruginosa B136-33, complete genome.	6421	66.4234	0.0007	0.884409	974.399	5828	1959	0.336136	NC_020912
Pseudomonas protegens CHA0, complete genome.	6867	63.3906	0.0025	0.889029	998.501	6115	1742	0.284873	NC_021237
Pseudomonas putida H8234, complete genome.	6870	61.5979	-0.0006	0.867184	937.277	6357	1784	0.280636	NC_021491
Pseudomonas resinovorans NBRC 106553 DNA, complete geonome.	6285	65.5545	-0.0013	0.885798	985.139	5652	2163	0.382696	NC_021499
Pseudomonas putida NBRC 14164 DNA, complete genome.	6156	62.3308	0.0009	0.888076	1003.42	5449	1759	0.322812	NC_021505
Pseudomonas aeruginosa RP73, complete genome.	6342	66.4611	0.0085	0.884269	973.284	5762	1126	0.195418	NC_021577
AVERAGE	5945.62	63.0402	0.000528571	0.882063	984.019	5330.6	1509.17	0.279543
STANDARD DEVIATION	732.018	2.36035	0.00301846	0.012545	27.1399	657.936	451.71	0.0593658
						unknown' was determined by any CDS with the phrase 'hypothetical' in the 'product' key
