# Supplementary material for: Environmentally co‐occurring mercury resistance plasmids are genetically and phenotypically diverse and confer variable context‐dependent fitness effects
Source: Environ Microbiol. 2015 Jun 25;17(12):5008–22. doi: 10.1111/1462-2920.12901 (PMC4989453; doi:10.1111/1462-2920.12901)
Supplement: Supplementary file 1 — Fig. S1. Relative fitness of different plasmid‐bearing transconjugants when grown in competition with plasmid free. Several GmR‐labelled and SmR‐labelled transconjugants were tested under low, intermediate and high levels of mercury and relative fitness in KB was plotted as in Fig. 4. One randomly selected transconjugant (coloured in red) was chosen for subsequent experiments. Fig. S2. (a) PCRs using DNA extracted from pQBR44‐bearing bacteria as a template were performed with different primer combinations and were separated on a 1% agarose gel. Stylized diagrams describing the predicted topologies of the templates given a product are shown to the left of each gel. mus‐9 is a positive control for template (Ramos‐Gonzalez et al., 2005). (b) The predicted structure of pQBR44 given the PCR results. Fig. S3. Regions of similarity between the pQBR plasmids and with previously sequenced genomes. As shown in Fig. 2, except the matches for each plasmid are shown separately for clarity. In a clockwise direction, the pQBR44 contigs are pQBR44.2, pQBR44.1; the P. stutzeri B1SMN1 contigs are 16 (reversed), 32 (reversed) and 9; and the P. maculicola ES4326 contigs are 6.12, 6.13, 6.14, 6.2, 6.3, 6.4, 6.5, 6.6, 6.8, 6.9, 6.10 and 6.11. Image was drawn using Circos (Krzywinski et al., 2009). Fig. S4. Loss of plasmids over time. Plasmid‐bearing clones were used to inoculate KB microcosms without mercury. Every 48 h a sample of culture was diluted 1:100 into fresh KB. Plasmid frequency was regularly assessed by replica plating colonies onto KB agar + 100 μM HgCl2. Fig. S5. Relative fitness of test plasmid bearers when grown in competition with reference plasmid bearers in KB broth. As the left‐hand panel of Fig. 5 except plots are separated by marker orientation, and individual replicates are shown. Fig. S6. Relative fitness of plasmid bearers when grown in competition with plasmid free in KB broth (left) and potting soil (right) microcosms. As Fig. 4 except fitness was calculated as [file EMI-17-5008-s001.zip › LN713926.embl]

ID   LN713926; SV 1; circular; genomic DNA; STD; PRO; 307330 BP.
XX
ST * private 17-JUN-2015
XX
AC   LN713926;
XX
PR   Project:PRJEB8014;
XX
DT   18-DEC-2014 (Rel. 123, Created)
DT   18-DEC-2014 (Rel. 123, Last updated, Version 0)
XX
DE   Pseudomonas fluorescens SBW25 plasmid pQBR57, complete sequence
XX
KW   .
XX
OS   Pseudomonas fluorescens SBW25
OC   Bacteria; Proteobacteria; Gammaproteobacteria; Pseudomonadales;
OC   Pseudomonadaceae; Pseudomonas.
OG   Plasmid pQBR57
XX
RN   [1]
RP   1-307330
RA   Hall J.;
RT   ;
RL   Submitted (17-DEC-2014) to the INSDC.
RL   Brockhurst Laboratory, University of York, Department of Biology, Wentworth
RL   Way, York, YO10 5DD, UNITED KINGDOM.
XX
RN   [2]
RA   Hall J.P.J., Harrison E., Lilley A.K., Paterson S., Spiers A.J.,
RA   Brockhurst M.A.;
RT   "Environmentally co-occuring mercury resistance plasmids are genetically
RT   and phenotypically diverse and confer variable context-dependent fitness
RT   effects";
RL   Unpublished.
XX
DR   MD5; 5ffdbe9c4e94044532084fd7a447981b.
XX
FH   Key             Location/Qualifiers
FH
FT   source          1..307330
FT                   /organism="Pseudomonas fluorescens SBW25"
FT                   /plasmid="pQBR57"
FT                   /strain="SBW25"
FT                   /mol_type="genomic DNA"
FT                   /db_xref="taxon:216595"
FT   CDS             542..1732
FT                   /codon_start=1
FT                   /transl_table=11
FT                   /locus_tag="PQBR57_0001"
FT                   /product="hypothetical protein"
FT                   /note="BLASTP-2.2.28 similarity to NP_953224.1 (TrfA family
FT                   protein)"
FT                   /note="PSORTb-3.0 predicted location Cytoplasmic"
FT                   /inference="similar to AA sequence:RefSeq:NP_953224.1"
FT                   /protein_id="CEK41954.1"
FT                   /translation="MSDDLDLKPEEVVQGIIDDRKSKLRDKLDFESSQGILPFTNDLYF
FT                   EQSNPIVRSALFTAGKMNVKAATRYLDWTEIFSFGGGSIHYRGPILTVDHEVVLARLMV
FT                   LARGRSLTKPIHAFQADLLRWLNLNADSGANYKKARRILDDLAAAEIKISSKPALKRLL
FT                   NILTSPAIADLPDGQFFRAYIDNRFKDHLKMIAQSLADDQPVDVTLELVTQQTHNTVTK
FT                   RMMINLDPLFAIFFDGVNTTLLPFEIWDDLDRFGKKLLPLIASHRDGVWPVKLEKLHEF
FT                   SGTKSEYVNVKRRFKSDQKKRFEIWEAKNYIEPGWKIERNNDGVEIVSGLKAGEAVRIR
FT                   SKLLLAPVLESEEDLARGSDEAMQERADLFAAHFGAPAQQLPKKPTTTKPAKAKSN"
FT   CDS             complement(1729..2319)
FT                   /codon_start=1
FT                   /transl_table=11
FT                   /locus_tag="PQBR57_0002"
FT                   /product="hypothetical protein"
FT                   /note="BLASTP-2.2.28 similarity to NP_717713.1 (peptidase
FT                   family M15)"
FT                   /note="InterProScan-5 predicted DOMAIN IPR009045 (Hedgehog
FT                   signalling/DD-peptidase zinc-binding domain).
FT                   InterProScan-5 predicted FAMILY IPR010275 (Protein of
FT                   unknown function DUF882)"
FT                   /inference="similar to AA sequence:RefSeq:NP_717713.1"
FT                   /inference="protein motif:InterPro:IPR009045"
FT                   /inference="protein motif:InterPro:IPR010275"
FT                   /protein_id="CEK41955.1"
FT                   /translation="MPENHNSTRRQILSWGLTALATGIVGIALPTSIQAQPQKDWRQIL
FT                   LDRDRWLSLERAATGEKGQFRYYKFGVGFEPQGYNIACHLLRDVEAGVTHPINPKLIDT
FT                   LFLIQGWLRINKMPFHIVIQSGYRTPEHNAKLAKAAKKSQHVLGNAADIHIPGLDTATL
FT                   TRLAKAIGVGGVGFYPHNGFTHVDVGRVREWTG"
FT   CDS             complement(2541..2654)
FT                   /codon_start=1
FT                   /transl_table=11
FT                   /locus_tag="PQBR57_0003"
FT                   /product="hypothetical protein"
FT                   /protein_id="CEK41956.1"
FT                   /translation="MNAQKQRQTPSPGQEFVLPQASYEDGLTISTFSLTMT"
FT   CDS             2709..4214
FT                   /codon_start=1
FT                   /transl_table=11
FT                   /locus_tag="PQBR57_0004"
FT                   /product="DNA-cytosine methyltransferase (EC 2.1.1.37)"
FT                   /note="BLASTP-2.2.28 similarity to NP_863573.1
FT                   (DNA-methyltransferase MKpn2kI)"
FT                   /note="InterProScan-5 predicted FAMILY IPR001525 (C-5
FT                   cytosine methyltransferase)"
FT                   /note="PSORTb-3.0 predicted location Cytoplasmic"
FT                   /inference="similar to AA sequence:RefSeq:NP_863573.1"
FT                   /inference="protein motif:InterPro:IPR001525"
FT                   /protein_id="CEK41957.1"
FT                   /translation="MSTTVISTSVSESRSVPRIWLEGQRLAHAGVEIGVQYVLNVSTQL
FT                   RRIELRPAPQGYAGKTFCVSKRTRNERVYPLIELRDALIAELFKVGTKLRVAVQKGRII
FT                   ISPSHIAMRIQERVNRFLDKLKNGDLLSVVSLFHGGGVLDKAIHQGMQRSKLASYVKIA
FT                   VELEGDYIDGSLRNNPELFREDSIVINGDVREINILGNGIPQAEMLIGGVPCTGASRAG
FT                   AAKNGLTCAEEHDTAGTLFFDYLEWVKVTNPAIVILENVVEYQKTAAMTVIRSVLSNLG
FT                   YDLSETVLDGPSLGSLEKRKRLCLVATTPGVCGPVDFDQLVPIRQKEAKLADVLEVIPA
FT                   DSERWKTYDYLATKEERDIANGKGFMRQLLTGEEDGCGTIGRGYAKARSTEPFIVAPHD
FT                   PTLSRLMTELEHARVKTIPESLIEGLSATTAHEVLGQSVIFSVFVAVGELIAKTIKGLV
FT                   APLAKVLSTKQEAKAVPVEKPKSSPTPKVDTAPATLPLFALTA"
FT   CDS             4351..4593
FT                   /codon_start=1
FT                   /transl_table=11
FT                   /locus_tag="PQBR57_0005"
FT                   /product="hypothetical protein"
FT                   /protein_id="CEK41958.1"
FT                   /translation="MQTQTLAAINVRPGMKIALAGSVYAVESNLFDRHSNGPYQSRSIL
FT                   VCDSIQNRNGFGQGEHFGLLPSTPVVVILTDLELL"
FT   CDS             4748..5113
FT                   /codon_start=1
FT                   /transl_table=11
FT                   /locus_tag="PQBR57_0006"
FT                   /product="hypothetical protein"
FT                   /protein_id="CEK41959.1"
FT                   /translation="MRNFKPSSYVRATILHVKSVEVSDGPDDYHTGPDYDLYEVRVEYG
FT                   PAKSFLAWFHQSNVYDLCRVGSTSNFVDLGSSKTPANGEVIDLTFDEFFPQWLDTAASV
FT                   AKAKIAEMAKEAISQLA"
FT   CDS             5237..5749
FT                   /codon_start=1
FT                   /transl_table=11
FT                   /locus_tag="PQBR57_0007"
FT                   /product="hypothetical protein"
FT                   /note="PSORTb-3.0 predicted location Cytoplasmic"
FT                   /protein_id="CEK41960.1"
FT                   /translation="MFNFNAAHQESAQISNLDSIIIEILRSDVCPDGNLPSTLFPGAGS
FT                   DGALFQVIDSRSGFPDSATICDALSDWDGDTSLVEYDEKTGRGYFRLVDSDAPAQGTVL
FT                   TLHEPATLDENDWAEVIPKWVNPYADYFDPIEELIKQMAQKAYLEIHKMCELAHQRIDG
FT                   ITLNLKF"
FT   CDS             6002..6187
FT                   /codon_start=1
FT                   /transl_table=11
FT                   /locus_tag="PQBR57_0008"
FT                   /product="hypothetical protein"
FT                   /protein_id="CEK41961.1"
FT                   /translation="MQVAFRYAQARLPIVQTKHKNLGNEASVLKGRTVACVETGETGVC
FT                   LRFEDGSTLTISIADY"
FT   CDS             6325..6573
FT                   /codon_start=1
FT                   /transl_table=11
FT                   /locus_tag="PQBR57_0009"
FT                   /product="hypothetical protein"
FT                   /note="SignalP-4.1 predicted a signal peptide"
FT                   /protein_id="CEK41962.1"
FT                   /translation="MKSKLKAVVYCTFAALVGASLGALDLIQHDRVAAAKLNDACLVLP
FT                   SKAACLNRDVAVRSIHYTFNGVDMRDGNPVTAISANE"
FT   CDS             6584..7111
FT                   /codon_start=1
FT                   /transl_table=11
FT                   /locus_tag="PQBR57_0010"
FT                   /product="hypothetical protein"
FT                   /protein_id="CEK41963.1"
FT                   /translation="MDIQKLRKEFAIRAADFRDSFIDSTPSKVSLDKFAEGVAKELDEK
FT                   QVLLDKMFALFDEQGIGMIYKNSQRQYGFVLPDAGEEGAFRYQLFDAKGFFAHSTFTTA
FT                   EEALVELCCNGYTELAPADTLEKFAATREWKLSMEKLALRTAVQDGKYTWQEAERRYAL
FT                   LESKYDPDLWVA"
FT   CDS             7335..7598
FT                   /codon_start=1
FT                   /transl_table=11
FT                   /locus_tag="PQBR57_0011"
FT                   /product="hypothetical protein"
FT                   /note="PHOBIUS-1.01 predicted 2 transmembrane regions"
FT                   /note="PSORTb-3.0 predicted location CytoplasmicMembrane"
FT                   /protein_id="CEK41964.1"
FT                   /translation="MTGILVNIGLFLAAVLAVSFNPRAERAAGDRAGLIQQAVFVALVS
FT                   DLFLFSLNETIRETGVLYGLAFSLIPLAAGAVVLSCMRSPKL"
FT   CDS             7708..8151
FT                   /codon_start=1
FT                   /transl_table=11
FT                   /locus_tag="PQBR57_0012"
FT                   /product="hypothetical protein"
FT                   /protein_id="CEK41965.1"
FT                   /translation="MNRPNYPALSTCKVVFARCLENLKVSEGCVVFNAHRPLLGAALSC
FT                   SDWCHGRIYSEVNLSDAFADKFIQMNNELDARLVVQVTNDEVVEMLLMGNKYRERYQER
FT                   SFEEQLEMLLPNVHKIQSLPYVEAMALLDKAQASLTADRCCAA"
FT   CDS             8284..8424
FT                   /codon_start=1
FT                   /transl_table=11
FT                   /locus_tag="PQBR57_0013"
FT                   /product="hypothetical protein"
FT                   /protein_id="CEK41966.1"
FT                   /translation="MSPADSHVLNENLLRELLDSLAGTHSSIILHRALKSISGIALKDF
FT                   R"
FT   CDS             8475..9122
FT                   /codon_start=1
FT                   /transl_table=11
FT                   /locus_tag="PQBR57_0014"
FT                   /product="hypothetical protein"
FT                   /protein_id="CEK41967.1"
FT                   /translation="MTRLFAVQGGTDDTIPIDAEPRATSTELPFQAAGRWKTADAYAMR
FT                   RIVPMKDFDGNTIGYRPTIQQGRGDNRKNHSEVFRITQEVDASMAMAMAQRWRDSKETE
FT                   LGIDSGQISSKSASRFVPGISLVVSSKPPYRACWKWSPTGNATVTKYIGKRLGFHDSYR
FT                   ELVVRICEALNLDIPSDLVPPVPNPVQYASLRLLGVTDLPDRRSAQRSWTAL"
FT   CDS             9142..10248
FT                   /codon_start=1
FT                   /transl_table=11
FT                   /locus_tag="PQBR57_0015"
FT                   /product="hypothetical protein"
FT                   /protein_id="CEK41968.1"
FT                   /translation="MSGAEASSTPTLWARFHKGQALDIQRTLASLVIGLACTSVLAAEP
FT                   TVQAVTFKHPDGRSAPAEIYIDGEITPALPRQLAASLASNNIERGTIYLNSIGGDLQAG
FT                   LELGEFIRKTGFNTAIGKRGGSYGKPLPGSCQSACLMTFAGGVYRFAEPRTYFGIHRFY
FT                   ARTAGTEDLALGQVISAAITGYLLRMGVSPALFEQMVNAGASPRKLPVDDALKLNLVNN
FT                   GVLPVSWSIVGRGGKVFLQGEQRTWNGTGRVKVSCSRSEGMTLSAQYDAERNTRKIMQE
FT                   AKHLSLRLDGNFVGIDAGAVIRPTAVTDGFLTTDFRVSRNVSYELARARSVGFAWLPAE
FT                   TSIFYGFDLNTSQNGDLVYSFIHHCSDS"
FT   CDS             10233..10355
FT                   /codon_start=1
FT                   /transl_table=11
FT                   /locus_tag="PQBR57_0016"
FT                   /product="hypothetical protein"
FT                   /protein_id="CEK41969.1"
FT                   /translation="MLGFINKSAWPAMTQLLAAENSGINKQEQLDADSPYTNRS"
FT   CDS             10324..10938
FT                   /codon_start=1
FT                   /transl_table=11
FT                   /locus_tag="PQBR57_0017"
FT                   /product="hypothetical protein"
FT                   /note="InterProScan-5 predicted FAMILY IPR010648
FT                   (Uncharacterised protein family UPF0270)"
FT                   /note="PSORTb-3.0 predicted location Cytoplasmic"
FT                   /inference="protein motif:InterPro:IPR010648"
FT                   /protein_id="CEK41970.1"
FT                   /translation="MLIPHTQIDPDTLDNLMTDYVTRDGTADGTFTTLDERKAQLLHKL
FT                   EREEAFITFNYEYQQACLIPRHEAPADALRDFAALKSPAPLVPDDAEYEAKAEAGFNRM
FT                   YGELLADGVFPIELGRTVQSRGVHLLQIEHKVSLEDLQGVLRSHSLGHYGLVCWSDKLK
FT                   NLQSIRSKDYMLSRYEVAGQSLCVETGAGHTQTLVRLRSEY"
FT   CDS             11011..11328
FT                   /codon_start=1
FT                   /transl_table=11
FT                   /locus_tag="PQBR57_0018"
FT                   /product="hypothetical protein"
FT                   /protein_id="CEK41971.1"
FT                   /translation="MFSKNPSKESLRQMLQAQCDNAMLLDNSVHQLYAAEQAPSKPRYR
FT                   PKKPQVDAYQQEIERLSQARDSVVVAEPPVKISAQESAADLDVQALEQEAAVFMRNRRR
FT                   K"
FT   CDS             11397..12494
FT                   /codon_start=1
FT                   /transl_table=11
FT                   /locus_tag="PQBR57_0019"
FT                   /product="hypothetical protein"
FT                   /note="BLASTP-2.2.28 similarity to NP_948203.1
FT                   (exopolysaccharide regulatory protein exoR)"
FT                   /note="InterProScan-5 predicted REPEAT IPR006597
FT                   (Sel1-like). InterProScan-5 predicted DOMAIN IPR011990
FT                   (Tetratricopeptide-like helical)"
FT                   /inference="similar to AA sequence:RefSeq:NP_948203.1"
FT                   /inference="protein motif:InterPro:IPR006597"
FT                   /inference="protein motif:InterPro:IPR011990"
FT                   /protein_id="CEK41972.1"
FT                   /translation="MLPRFLPLLLPIAILAGCSAPNNYDSTINPFDEPVRPKQRTTAPV
FT                   LLALPTRTDHNLEEPSASPSVDSSENVVTFAAPESRLPAPTAGAVSLEVSPHALEMTDE
FT                   ANRLGSLGDVQGKAELLAQAGYSGSPKAFYDLARMYLDGTLPKDMPLAVKYITMAHEAG
FT                   FVEATRVLGMLYIRGQGVMRDVTYGRKLLELASNTSPRAAREYGQLLTNQSMPHLDDAE
FT                   LGIKYLRDAANHGDRDAAVILSGVLVKAGRSEEARQVDAQADSLNLVPTPVATSGSGVK
FT                   ERALRGDTSAMLSYAQQIMLRKIPSSDPEFTAYCWLSVAKEMGSVEAGNELRLIGGVRT
FT                   ISDKKQPGRLDQCISDLHYQISGRI"
FT   CDS             12543..12917
FT                   /codon_start=1
FT                   /transl_table=11
FT                   /locus_tag="PQBR57_0020"
FT                   /product="twitching motility protein PilG"
FT                   /note="BLASTP-2.2.28 similarity to NP_794767.1 (type IV
FT                   pilus response regulator PilG)"
FT                   /note="InterProScan-5 predicted DOMAIN IPR001789 (Signal
FT                   transduction response regulator, receiver domain).
FT                   InterProScan-5 predicted DOMAIN IPR011006 (CheY-like
FT                   superfamily)"
FT                   /note="PSORTb-3.0 predicted location Cytoplasmic"
FT                   /inference="similar to AA sequence:RefSeq:NP_794767.1"
FT                   /inference="protein motif:InterPro:IPR001789"
FT                   /inference="protein motif:InterPro:IPR011006"
FT                   /protein_id="CEK41973.1"
FT                   /translation="MSGKKHRVMVLDDSKTIRTTTEAFLRDLGHEVKCCTDGINGISHI
FT                   LSFQPDILLIDMEMPRMNGLETVRLIRGNSKFKNTPIVMLSSMDGMFDMALATEAGAND
FT                   YIVKPPKIDAIDSVIKKHLG"
FT   CDS             12922..13506
FT                   /codon_start=1
FT                   /transl_table=11
FT                   /locus_tag="PQBR57_0021"
FT                   /product="hypothetical protein"
FT                   /protein_id="CEK41974.1"
FT                   /translation="MSNRPTTLIFLQLGHFFPAGAPLDTWEVISDSNSAFEVESSGRLI
FT                   RKEKFDGSRWVSKDFTGSFTVSITPRYSDTALTYMLFVVCGVVKHMHQVEMPVSAPLLS
FT                   GNWRWVLEALVVDRQAVESATTYRGCLQMIQLAERDPSYKTGDFVLDAMIGMALCRPAL
FT                   IEGKTPRNALECLSEHQIRAVTGWLRATIND"
FT   CDS             13575..13922
FT                   /codon_start=1
FT                   /transl_table=11
FT                   /locus_tag="PQBR57_0022"
FT                   /product="hypothetical protein"
FT                   /protein_id="CEK41975.1"
FT                   /translation="MGNTNHGIKRKQHLKLAASSEPTPVSASERSADTLAIFNFLSAEI
FT                   EDRMGADFLAKMPLDLLEPYCLATVRQNEPTAALLYELMTNFMKAYASPETNAEALKAF
FT                   DYLAHLADPQS"
FT   CDS             14049..14687
FT                   /codon_start=1
FT                   /transl_table=11
FT                   /locus_tag="PQBR57_0023"
FT                   /product="hypothetical protein"
FT                   /protein_id="CEK41976.1"
FT                   /translation="MTDQQLSFLSTEPSAFDVNAVDDGIILPALSRHGSAASHLAQSSV
FT                   DDWVFGLGFTNWKSVIDHALRSGHYELYASEDGCHGLRKHGYRYAPIPRLPVGGVCYIL
FT                   QRLLVISAARIADRARHEKMITVTSEFAHKSVIEAGVCDLTIKQGCLVIRACVQVEDLG
FT                   FDDSRIECSQLAGQLLRILSNAGAQNGHLLAKGCKSLANHLVRMATGVR"
FT   CDS             14831..15055
FT                   /codon_start=1
FT                   /transl_table=11
FT                   /locus_tag="PQBR57_0024"
FT                   /product="hypothetical protein"
FT                   /protein_id="CEK41977.1"
FT                   /translation="MVPLCKGLKAYAVLPHIAVELSGACLAQMRTRMGLHQEHLAEQLG
FT                   VSRPTLSRWENDTPPRWVSFAMTALAFKD"
FT   CDS             15063..15263
FT                   /codon_start=1
FT                   /transl_table=11
FT                   /locus_tag="PQBR57_0025"
FT                   /product="hypothetical protein"
FT                   /protein_id="CEK41978.1"
FT                   /translation="MYTFAHPLAPTVKYTCDLPTSVASYATDHLHEFDFFVIESETSLH
FT                   GIGIELVEKGTGNALGIVSIH"
FT   CDS             15275..15532
FT                   /codon_start=1
FT                   /transl_table=11
FT                   /locus_tag="PQBR57_0026"
FT                   /product="hypothetical protein"
FT                   /protein_id="CEK41979.1"
FT                   /translation="MAKSSGTQPKLSKVQANVMLWLSQGWDAHVPHGSVVEINGKHICN
FT                   TATLHALEKAGLVAKEQSGLWTSTPEGKKLSPSYQEMDRE"
FT   CDS             15599..16009
FT                   /codon_start=1
FT                   /transl_table=11
FT                   /locus_tag="PQBR57_0027"
FT                   /product="hypothetical protein"
FT                   /protein_id="CEK41980.1"
FT                   /translation="MCDTGIDPFALYYRLKSPCSKCPFRKGSTIELRPGRLEGIVSDLL
FT                   ANDKSTFTCHNTLSTSRSDSLEIDEDGKESFAAIDYRNGEKMCAGAAAYLMKVRRPSVG
FT                   MRYAMHSGSISFDHWSKAEESVIDQLDLNTND"
FT   CDS             complement(16132..16362)
FT                   /codon_start=1
FT                   /transl_table=11
FT                   /locus_tag="PQBR57_0028"
FT                   /product="hypothetical protein"
FT                   /protein_id="CEK41981.1"
FT                   /translation="MAKNTMICSAKTLRDDRKDGFSYGAYPASSTSALAPEPVQLVLIE
FT                   RESGSETAPRLAVTLKLDAGNAALQLKCFLI"
FT   CDS             complement(16592..16948)
FT                   /codon_start=1
FT                   /transl_table=11
FT                   /locus_tag="PQBR57_0029"
FT                   /product="hypothetical protein"
FT                   /protein_id="CEK41982.1"
FT                   /translation="MLLKKFCGVAACLLTAGCTSGWIDNPSPSTRGLVNDLRLEGFVCS
FT                   ARYSDIECMQTEPLRNKQPSKCDGEKGCIPQPDILVFNRYRINQPDSGVPTIKHDVVEK
FT                   VDGKMIGGTKVKSD"
FT   CDS             17170..17535
FT                   /codon_start=1
FT                   /transl_table=11
FT                   /locus_tag="PQBR57_0030"
FT                   /product="hypothetical protein"
FT                   /protein_id="CEK41983.1"
FT                   /translation="MGLNPSFSGIAFDRWSKLDDFKKGLPALLSASQANPEKFVITDLA
FT                   RQLAGIRVGEFPVCADEEISADQYIQLSEITKKLDGHSNATSQINKLLDTPAGITDCQF
FT                   RILDGATVSTAATTLGH"
FT   CDS             17986..18402
FT                   /codon_start=1
FT                   /transl_table=11
FT                   /locus_tag="PQBR57_0031"
FT                   /product="hypothetical protein"
FT                   /protein_id="CEK41984.1"
FT                   /translation="MCDEDSTFTERARSWLKESEPGQDEIQDAYSKMLAKLAKTPDIAS
FT                   ADTDECLDLLVKAYGGVGGSIDGLLAMVETAKASQPAEASADAIPLDFGNLYEVSDAPV
FT                   VELSKEEKRVAFLKLKAQISGMSGAVAVESGSVF"
FT   CDS             complement(18442..18702)
FT                   /codon_start=1
FT                   /transl_table=11
FT                   /locus_tag="PQBR57_0032"
FT                   /product="hypothetical protein"
FT                   /protein_id="CEK41985.1"
FT                   /translation="MDSWPVSVLIYSEKEKLVKLSELPKSLKGKAWAEIKASSPPLAEL
FT                   LKKDDLKEIVEFFSASIFIDARHAPCLPSEPLKGRKPREKS"
FT   CDS             19244..19879
FT                   /codon_start=1
FT                   /transl_table=11
FT                   /locus_tag="PQBR57_0033"
FT                   /product="hypothetical protein"
FT                   /note="SignalP-4.1 predicted a signal peptide"
FT                   /protein_id="CEK41986.1"
FT                   /translation="MQKLTLAALAAAVLAGCATPQEPQVTTYSYESKAHSGTVNVTEKQ
FT                   YTSEKLTCAPNWRDAPVYTPKGIIPMGHDHLNYVIDLFADGKNEQTYTLDVPQDLGNRV
FT                   LAKDFQQGKEFMLQAESNGLVQQGEHFVYPEGYYIRISQPAVKGWDFVSCIGIDHMYVL
FT                   DSDLKASANPPIQLDRVVVPFAMDQLNQPVKVSFGSKVQHTAEIRVQP"
FT   CDS             19876..20211
FT                   /codon_start=1
FT                   /transl_table=11
FT                   /locus_tag="PQBR57_0034"
FT                   /product="hypothetical protein"
FT                   /protein_id="CEK41987.1"
FT                   /translation="MNACVIKLDHKRLYAELPPSLVLDLLSDVVTRYEGLFTFCEPHYP
FT                   DGQPELLFKALASGYGLSPCDEAVRIETIDLRAVRVSPKLAPDDQWKDVFVGRILAATF
FT                   ASTINRP"
FT   CDS             20220..20684
FT                   /codon_start=1
FT                   /transl_table=11
FT                   /locus_tag="PQBR57_0035"
FT                   /product="hypothetical protein"
FT                   /note="SignalP-4.1 predicted a signal peptide"
FT                   /protein_id="CEK41988.1"
FT                   /translation="MRYQALCLLFAVGTANAATLEVEVSQGSHESERYTYQLSDERQTL
FT                   DLRESGRYTVALQDKVRMKDICREAEYRTGIMMTLRQVDKPADGQYKVEVVGQVSTLKS
FT                   VEEKGRLDCGANMVPVIDNSAFSDTSLIAVGRPKAMVVDGKTTLLLTIKE"
FT   CDS             complement(20926..21210)
FT                   /codon_start=1
FT                   /transl_table=11
FT                   /locus_tag="PQBR57_0036"
FT                   /product="hypothetical protein"
FT                   /protein_id="CEK41989.1"
FT                   /translation="MSKSQTYVAFALHHGIVHLCLDSHATKKVPVQSLCREVQLFAPKA
FT                   QIEPGDLESIQNFIICKGCEARFNLLGYRGHYAPNNKLRAAHPNQLSLF"
FT   CDS             21365..22771
FT                   /codon_start=1
FT                   /transl_table=11
FT                   /locus_tag="PQBR57_0037"
FT                   /product="hypothetical protein"
FT                   /note="BLASTP-2.2.28 similarity to NP_718368.1
FT                   (exodeoxyribonuclease I SbcB)"
FT                   /note="InterProScan-5 predicted DOMAIN IPR013620
FT                   (Exonuclease C-terminal). InterProScan-5 predicted DOMAIN
FT                   IPR012337 (Ribonuclease H-like domain)"
FT                   /note="PSORTb-3.0 predicted location Cytoplasmic"
FT                   /inference="similar to AA sequence:RefSeq:NP_718368.1"
FT                   /inference="protein motif:InterPro:IPR013620"
FT                   /inference="protein motif:InterPro:IPR012337"
FT                   /protein_id="CEK41990.1"
FT                   /translation="MPLSIHFYDSQYIGAPAHGQLVSFDSLRVSEGATDCSRLRIALRP
FT                   DVAFMPQAIEQGDCFDMDLSDGVSEYEWSRKADELFRAPGTLHVGIGNTSTLDSFVRFA
FT                   LYRCLSTLPNTTIPAGVHYLDLLTVCRAINLLRPDAMPIPLAEDWDEQRKRAFICKHFP
FT                   RESRAVSVMDLAKALMGSCPKLMGHAMAHSSPAHISELCGLVDGQIESLSEMKPVFLCH
FT                   ESLLSDTKFGVYMALATDPQYKNIVYLIDLQCDLTELIADRGADVARFVRTAPAQSDRP
FT                   VVRVNLNRIPFASPLGVLDRTTAGRLRIDPGRVKRNAALLSDKTDLCLALMEVSGASGA
FT                   NLNGDPDFQLFGAEYLQPDMELLQRLHALAPSDWGSHISCAQDARITTLATRLIRRTSP
FT                   ALSSQGDIEDWLSHCSTRLLGKADAARIAETKAYCTNIASSLYLPMGMQTAARHWLHTT
FT                   EIRNESRINV"
FT   CDS             22785..23498
FT                   /codon_start=1
FT                   /transl_table=11
FT                   /locus_tag="PQBR57_0038"
FT                   /product="hypothetical protein"
FT                   /protein_id="CEK41991.1"
FT                   /translation="MPFTGYIEPTTGRQEQYLSLAHFVYSERLARVDEQYRRYLLQMED
FT                   PELFRLEVDGVGLAGQDTEEWDAAMQQLLYAGIFMQALSNRECFGNLLSNAETLSIANC
FT                   LFSQEAAQAMGQFIKDVRQPQDKLKVLFLGDCRDDLYVDNCMSVIFGKRAPQCLLALED
FT                   DGCSAGVSAYARKTLAPFSLLSASLSDEALIENIRRRCTHFFHFQGGQGAPLTERLIEL
FT                   LKAAGVSIKPIQSRP"
FT   CDS             23549..24820
FT                   /codon_start=1
FT                   /transl_table=11
FT                   /locus_tag="PQBR57_0039"
FT                   /product="hypothetical protein"
FT                   /note="PSORTb-3.0 predicted location Periplasmic"
FT                   /protein_id="CEK41992.1"
FT                   /translation="MGGGCVSKNPEWLTAPTGAFCARGLNDDCLKDLAEKSYADATAKE
FT                   VEDRKAAQAPAPVMPDQDRPADADVDSLFNVPELPASPEGVTAPATVPATSKPSELRDL
FT                   HWPQVKQLLIVPSLIIPPLLAPTLKFDIQIPAKHAEVISTAFSDAHGAGLETNDQAQKK
FT                   VDDSIPSLAFGIAAIGATAKGAEGYLPSDQVVESKQAGSLLNVGSGPVTDAQIGKVSKI
FT                   ADKALRADTLTGLLSLHSRSMTDVQINGVLNELYSLDRGKYANALIVKLPGLLKVGDLE
FT                   RAKALRGLLLKSPATIDRPFSMLAFVATCYTMAGMKQDSGDIVREAIRNGVELSADDQK
FT                   LVSLSITIANGSYPMMQEFYDFESDNARLSAYLTIAVVARQLDMPGVARHAIADAVKFI
FT                   QKTAVKVDRQKALSQILSVTPGIM"
FT   CDS             25016..26533
FT                   /codon_start=1
FT                   /transl_table=11
FT                   /locus_tag="PQBR57_0040"
FT                   /product="RNA polymerase sigma factor RpoD"
FT                   /note="BLASTP-2.2.28 similarity to NP_875754.1
FT                   (DNA-directed RNA polymerase sigma70/sigma32 subunit)"
FT                   /note="InterProScan-5 predicted DOMAIN IPR007627 (RNA
FT                   polymerase sigma-70 region 2). InterProScan-5 predicted
FT                   FAMILY IPR004645 (DNA-binding protein Tfx, archaea).
FT                   InterProScan-5 predicted DOMAIN IPR013324 (RNA polymerase
FT                   sigma factor, region 3/4). InterProScan-5 predicted DOMAIN
FT                   IPR013325 (RNA polymerase sigma factor, region 2)"
FT                   /note="PSORTb-3.0 predicted location Cytoplasmic"
FT                   /inference="similar to AA sequence:RefSeq:NP_875754.1"
FT                   /inference="protein motif:InterPro:IPR007627"
FT                   /inference="protein motif:InterPro:IPR004645"
FT                   /inference="protein motif:InterPro:IPR013324"
FT                   /inference="protein motif:InterPro:IPR013325"
FT                   /protein_id="CEK41993.1"
FT                   /translation="MTMHPQFANSAQPFGFAIPKELADFPITPRAELRLTREQEQAFGY
FT                   SVLQLTLDQIQAFSCDREVVATMVSDVESAFTKDNSAEKAVSLVNVDGYWIRNGTLPPA
FT                   EFSRLARERIAAIRAGLASMSALDGKERDLFYMGALDSLRAALAKVVPYDMILAKATHS
FT                   FGERCSDLSSACRDLVMFVAKEMHLSRPMVQRLCEQFWLSNKLPAICFGANRYVQSIMP
FT                   AKAKRDFRFGILERQQRIARVAMATGVPVTELLGSWSAFTKHHQRIDRLSGAFASINAG
FT                   LAESVAREYGFATDFEEVRSAAYQGLTRAIGLYAPEKGMKFSTYAVTWIKQTIIRSLIQ
FT                   QDLIRLPEGSYKVLGRVRAVYADFPNASDDYVCSAASVNLAELEALRPYLLGNGAMSMD
FT                   SLMTSDGEEGGMHGLIADENNDFVSELEEESELSYVVGLVREALSDQEFFVLSHRTGLG
FT                   GTEVILGAELARRLDTSPQNISRLEKRAQAKLVGIPALKAVWEQMGC"
FT   CDS             complement(26534..26986)
FT                   /codon_start=1
FT                   /transl_table=11
FT                   /locus_tag="PQBR57_0041"
FT                   /product="hypothetical protein"
FT                   /note="PHOBIUS-1.01 predicted 1 transmembrane regions"
FT                   /protein_id="CEK41994.1"
FT                   /translation="MGFKYLGLICLLIGIAACFGLWLHAISNRSKTVEIEAIPAEPQPL
FT                   PDAQLSQGVYSLAPNPKKLAGAPAEPLATASSCGPAMEASLERGQPKHLIEEAQDETAS
FT                   NHLELANHFFIMADFEGTVEMCQMVLDNKEASALQISSAQELISRC"
FT   CDS             27040..28134
FT                   /codon_start=1
FT                   /transl_table=11
FT                   /locus_tag="PQBR57_0042"
FT                   /product="hypothetical protein"
FT                   /note="InterProScan-5 predicted CONSERVED_SITE IPR006311
FT                   (Twin-arginine translocation pathway, signal sequence)"
FT                   /inference="protein motif:InterPro:IPR006311"
FT                   /protein_id="CEK41995.1"
FT                   /translation="MPLNHEQFGGCRGSTLRYKAWRISPVIETLPLTRRRFNKLSAAAI
FT                   AASALGLGVVSPEARATMASIATLLFVDPVTLEYKVFGPCCYFCQDYMIVSHYQPVVLC
FT                   EVVKGGGDTVVGQPVAGPLSAGVDSNDYTSMHVRLWEIPDWAVNIAMLGQGCKMCGVDQ
FT                   AKSPGTPNVLNGGMTSICSAATDKLMGVATSAVNNALPNCFPKLLYTTEADPAWNTGCR
FT                   DWLMFTPTEIECSAIGSTISSMFGFERCIGTQWGPLFPRQMASHNDNPVVAAGIAAYRA
FT                   LHIARNAVGSLPFDTSMMVGRLQQTYPSTTIGLGAGSFALDTFIRLHNVSLSEIYTFVW
FT                   WLPVVCCKEYDEIFGFCEPAVPCS"
FT   CDS             28256..28567
FT                   /codon_start=1
FT                   /transl_table=11
FT                   /locus_tag="PQBR57_0043"
FT                   /product="hypothetical protein"
FT                   /protein_id="CEK41996.1"
FT                   /translation="MMMATYEGAIMSTSTQINTGPTLRQFATFIEAGELVVTSKLGTST
FT                   LSRVRFKQLDYPSGSGEGADFLKQRVLAEFPVAATVLGGMFDKCITDQARAVSDLLGS"
FT   CDS             complement(28595..29485)
FT                   /codon_start=1
FT                   /transl_table=11
FT                   /locus_tag="PQBR57_0044"
FT                   /product="Chemotaxis response regulator protein-glutamate
FT                   methylesterase CheB (EC 3.1.1.61)"
FT                   /note="BLASTP-2.2.28 similarity to NP_669156.1
FT                   (chemotaxis-specific methylesterase)"
FT                   /note="InterProScan-5 predicted DOMAIN IPR000673 (Signal
FT                   transduction response regulator, chemotaxis,
FT                   protein-glutamate methylesterase)"
FT                   /note="PSORTb-3.0 predicted location Cytoplasmic"
FT                   /inference="similar to AA sequence:RefSeq:NP_669156.1"
FT                   /inference="protein motif:InterPro:IPR000673"
FT                   /protein_id="CEK41997.1"
FT                   /translation="MAELLQPLFGDITIYDEAALDGGAFSQSSDHVIIIDYSVPSIMDM
FT                   DCVMDMLDKNEPKAILSERQLYPLQHDERLAWRKKIVTEIVRLLPDLAHEINRSKEATH
FT                   GNDVWVIGSSSGGPDALNTFLGSLPRLPISLIIAQHIGSDSGSASLQKVLSSRQDGWIV
FT                   DIAVDGMQMRPGHAYIVPRDTVVEVSGERLSTRSFQLPNQPSPSINATLRSIRRSSAGG
FT                   VGVIILTGLGDDGTAALKEIKHKTLMVMAQDADDPKCAARSMPDAARAAGVVDESHTAV
FT                   LLAKRLAKHYGFGSV"
FT   CDS             complement(29527..35172)
FT                   /codon_start=1
FT                   /transl_table=11
FT                   /locus_tag="PQBR57_0045"
FT                   /product="hypothetical protein"
FT                   /note="BLASTP-2.2.28 similarity to NP_249104.1 (component
FT                   of chemotactic signal transduction system)"
FT                   /note="InterProScan-5 predicted DOMAIN IPR004358 (Signal
FT                   transduction histidine kinase-related protein, C-terminal).
FT                   InterProScan-5 predicted DOMAIN IPR003594 (Histidine
FT                   kinase-like ATPase, ATP-binding domain). InterProScan-5
FT                   predicted DOMAIN IPR002545 (CheW-like protein).
FT                   InterProScan-5 predicted DOMAIN IPR008207 (Signal
FT                   transduction histidine kinase, phosphotransfer (Hpt)
FT                   domain). InterProScan-5 predicted DOMAIN IPR001789 (Signal
FT                   transduction response regulator, receiver domain).
FT                   InterProScan-5 predicted DOMAIN IPR005467 (Signal
FT                   transduction histidine kinase, core). InterProScan-5
FT                   predicted DOMAIN IPR011006 (CheY-like superfamily)"
FT                   /note="PSORTb-3.0 predicted location CytoplasmicMembrane"
FT                   /inference="similar to AA sequence:RefSeq:NP_249104.1"
FT                   /inference="protein motif:InterPro:IPR004358"
FT                   /inference="protein motif:InterPro:IPR003594"
FT                   /inference="protein motif:InterPro:IPR002545"
FT                   /inference="protein motif:InterPro:IPR008207"
FT                   /inference="protein motif:InterPro:IPR001789"
FT                   /inference="protein motif:InterPro:IPR005467"
FT                   /inference="protein motif:InterPro:IPR011006"
FT                   /protein_id="CEK41998.1"
FT                   /translation="MNPVKVAHLSWVRNPIEKYIERCKQAMVSLTAVRDRINTPPNGAE
FT                   PVWFANQNEKLTASKQELNDLLACIASALEVIGSAGGHSLASEARTLASVSLSDMAPAE
FT                   QDKALLSIQSALQVLPSYISMVIEGAHDSPGVVLKYINDMRALRGVPALADESALPVNL
FT                   TFGYKSPPLHESDCDLSERERVFKKAASQFGPMYAKALKEPGDAAWSDMRDHLRELQRV
FT                   TNDPELGCYWWVGEAIIDVIIADNYYVPPAMTTALRVVMVATQRLPQGEDAAKQSLTPA
FT                   KFSSLLNALSISRKKTNTSIEVVNHFDVKQNVEEDRIAQLQTQLASQSVQSITDVLPEI
FT                   KPRLESAMIAFGRAVNARHAEGFGIQVQAFDNSMRTIANIFGIFDEVELSEVSFYLADS
FT                   LKGVTSPQQFTPEVIETVKTQILFLDSRLINMRRNEAADHLQMECVSPDVIDKIATETT
FT                   AELKKVSQMIATHVDSGVGSDKLLSALDSLRELACVYEFAGSITIANVLAAIVTVISEE
FT                   VRDSILADSPKLTLAARALVSIEMYLGYINAKLQPPASLIEVATGAVREMGLDVSEFRT
FT                   ITHSDLLAKFEASGTEDDGLDALLREIFELRPIIEEFHKDGPSKGNAQLNQYSAACLRL
FT                   NAAAMIKGEKKYADLCRHASELAKMLPGRVDDASFDHKGAAATLVRASETMLRCMDDYS
FT                   AKGKVNLFLVDAIREVAILTGRTQASNDTAQTPTTVEPDTSLAPAEPAMPGDYDPELKK
FT                   LFDEEFAEQLVKLRDYLNRSDLTVTEEECRAIHSIHGCSGSASCIAISTLFDVLEARFY
FT                   ALRGKDDALTSEQGAALRELLGSVELYQSRFPWEIGMDEVPAWLEIAGSLTGSILPVAS
FT                   DMAEREAEVASEAFDMGKETVSAPSGVHTEHSHDTAPELVADAETLQPAPAVAMDASLA
FT                   RPEPDYSLDDDELIGFFLGDADDVIPELQKNIQAWIADTSDREVTRTIKRHMHTLKGAA
FT                   GIINALGIRALTHHMESLFDSMASGAIQADKNCVDLTTFVLNELITMSDAVRNRQAYRT
FT                   LPALNEFVSDACELNKVDGGQLAAIIAASYGSPTVATEPLAAVEVPQALTATAEQEADS
FT                   HEHAPNESTTHDKPVVDEPGAVPQPTSVSDSAESVVVKVDVTPTAVPEHAAKRVAEAEA
FT                   TDDSDESDEHGHTRRGYRGLRGRAVTERQRNFEKKQANKSLAAAGVVFDADFFQGEPDY
FT                   TEIETPTREINPQVLSLISKASDSHRESTRVQRKANKGSEKIKVELAMLDNSVKLSNEL
FT                   KASSYRQTTLNRDMMLSVGALREKISLLLMHSNKTTVQLRHFNNITNTTARNAEVDKGS
FT                   DEQRLYLERFNHLSHSHTQTLAQIEQLLQEANDIIAQTTIMDSAITYQAEVATSLQRDL
FT                   LQSRLVMFDNEKPSLLGALGSASQLSQKKAELRIVGSDTRIDRQLLESIRDSLRHVVTN
FT                   AVAHGIESEAERQKLGKPLTGVVTVKASRRAKSLVIEVTDDGRGIDPHVIRQKAIAQKL
FT                   IKETDSLSEQQILHLITEPEFSTAHAVTELAGRGVGMDIVRSRISVLGGHLHISSKVGV
FT                   GTTIALELPITVGSNRALVCRISGQWFAIPTFNMTQVLDYPTTELLAIKAKPGQASISY
FT                   DDKTYDVVHLADLMAVPDLRRNTAQSPSHTSLVLVEQGATRLAIEVENGISMPEIHVTK
FT                   FEGILSTVKGVIGSTEVHDGTPALVLDVIEMARLNLKMTEAGYKAKMYRIRRIKREAKP
FT                   LVLIVDDASSYQKMLTKHFLNLGWEVASANNGQDALDKLPRMNVPSLFVVDVEMPRMNG
FT                   LDLTKRLRTLKQFDNTPIIMLTTRANLEEKALELGVNKFLPKPYDRAVFNEAVRAVCPE
FT                   IEEVGAA"
FT   CDS             complement(35169..35948)
FT                   /codon_start=1
FT                   /transl_table=11
FT                   /locus_tag="PQBR57_0046"
FT                   /product="Chemotaxis protein methyltransferase CheR (EC
FT                   2.1.1.80)"
FT                   /note="BLASTP-2.2.28 similarity to NP_692707.1
FT                   (methyl-accepting chemotaxis proteins methyltransferase)"
FT                   /note="InterProScan-5 predicted DOMAIN IPR000780 (MCP
FT                   methyltransferase, CheR-type). InterProScan-5 predicted
FT                   DOMAIN IPR022642 (MCP methyltransferase, CheR-type,
FT                   SAM-binding domain, C-terminal)"
FT                   /note="PSORTb-3.0 predicted location Cytoplasmic"
FT                   /inference="similar to AA sequence:RefSeq:NP_692707.1"
FT                   /inference="protein motif:InterPro:IPR000780"
FT                   /inference="protein motif:InterPro:IPR022642"
FT                   /protein_id="CEK41999.1"
FT                   /translation="MAEAIAQLEDQEAWIDLLYSRFRIEVAEDRQPALFRALECYASEQ
FT                   AETALSLYRKASGRQLSRSAWAQIIHLATNHETRFYRNPSVIQLVAQLAREFPRPRILS
FT                   VGCSTGEEPYSLAVELAQQGLPNFHVHGTDVSEPCIETGQAGIYRSNDAIRDKYASRFD
FT                   GGQRMRFGWIREFVTFEQHNILGERPIGFNAPNIIITQNMLIYYRNKTRKRILDQLSCL
FT                   LADGGYLITAAAEEANWNTLGFERLHSLAATVFRKQP"
FT   CDS             complement(35957..37945)
FT                   /codon_start=1
FT                   /transl_table=11
FT                   /locus_tag="PQBR57_0047"
FT                   /product="Methyl-accepting chemotaxis protein"
FT                   /note="BLASTP-2.2.28 similarity to NP_518792.1 (twitching
FT                   motility transmembrane protein)"
FT                   /note="InterProScan-5 predicted DOMAIN IPR004089
FT                   (Methyl-accepting chemotaxis protein (MCP) signalling
FT                   domain)"
FT                   /note="SignalP-4.1 predicted a signal peptide"
FT                   /note="PSORTb-3.0 predicted location Extracellular"
FT                   /inference="similar to AA sequence:RefSeq:NP_518792.1"
FT                   /inference="protein motif:InterPro:IPR004089"
FT                   /protein_id="CEK42000.1"
FT                   /translation="MSKNLLFPSCLAAMVLTGSLAGFCAFQYSNGVNADRFYSAQTNTL
FT                   QNSALNAITLSIKASSDASYIGQLQQAAGQVDSSMETLRRGNSSAGIPPLPNVGIGSLD
FT                   HFNAAWGKVLAAIEQIANSRGNNAAFERQSGEASQLASSLLTESADAIQLIKASPTVDA
FT                   RLKQLLVKAQENLTGGIEPLASTASPNSDTINLALDASKTYVVALANVGGSMPRDNTLI
FT                   KPLLKSYNTAQSLTRSAIRAVESSTGTVDNAPYARAIWTERENLEAATNGLQHAVASLP
FT                   QSRMVSPVMMMGSIGLMLIVVVSGVTLILREARAHTKKAEALANTIQSSQKERSHDLRT
FT                   LNEEIQSAGNGDLTVEFTENRDSTHEIATALNMVFPQFREVVKDVQQTIVSLSAASEQT
FT                   LAMAKSTERSRSEQVQAIQHIAKLVTELNDFTKQLDGVFSRTRDSSLTVGTQIKTGSNA
FT                   VQEVHEGVVKLSQSNMNIMHQAKTMTENIQSLEQMVDVVRRVANQSATVAFNAFLAADT
FT                   ITEPEVAKRVKLSGEAMKGLTDSATEAADLIATNLQSINTAAKDTQYVLEESQSDIKIL
FT                   TTMSANAIKAMQTINEHVAQVVDGIISVAGQTKDLNTRSDEVADTMEKIHHYSSDHSSA
FT                   SEQTATAISNLNSEAQRVGITLAQFKV"
FT   CDS             complement(37946..38446)
FT                   /codon_start=1
FT                   /transl_table=11
FT                   /locus_tag="PQBR57_0048"
FT                   /product="hypothetical protein"
FT                   /note="InterProScan-5 predicted DOMAIN IPR002545 (CheW-like
FT                   protein)"
FT                   /inference="protein motif:InterPro:IPR002545"
FT                   /protein_id="CEK42001.1"
FT                   /translation="MSNVANKDQRLAAFRLGETLCLCVTSNLDAVFPTPTDPLIIPGTK
FT                   PYFTGNARIGRDLVSYFHLPTFLGLSTSSQADANDDRTTTLIIRDPLSSSIYGLQTDEI
FT                   IDMIPIHELEDASREDMAIPAKLTPYCVGVVSARSKMWALIHLDNIIRDPNFRAVELPV
FT                   QRP"
FT   CDS             complement(38439..38795)
FT                   /codon_start=1
FT                   /transl_table=11
FT                   /locus_tag="PQBR57_0049"
FT                   /product="twitching motility protein PilG"
FT                   /note="BLASTP-2.2.28 similarity to NP_841860.1 (response
FT                   regulator receiver domain-containing protein)"
FT                   /note="InterProScan-5 predicted DOMAIN IPR001789 (Signal
FT                   transduction response regulator, receiver domain).
FT                   InterProScan-5 predicted DOMAIN IPR011006 (CheY-like
FT                   superfamily)"
FT                   /note="PSORTb-3.0 predicted location Cytoplasmic"
FT                   /inference="similar to AA sequence:RefSeq:NP_841860.1"
FT                   /inference="protein motif:InterPro:IPR001789"
FT                   /inference="protein motif:InterPro:IPR011006"
FT                   /protein_id="CEK42002.1"
FT                   /translation="MDDSPAMQKLANRVLVQQLGKELIESSNGFQALDLINSFMPDACF
FT                   IDVEMPELNGLQLVSIIRANPKFEKMPIAMLSSAASIFDQQKGLIAGADLYITKPFSKD
FT                   SIEQALQNMEGMYE"
FT   CDS             38818..39651
FT                   /codon_start=1
FT                   /transl_table=11
FT                   /locus_tag="PQBR57_0050"
FT                   /product="hypothetical protein"
FT                   /protein_id="CEK42003.1"
FT                   /translation="MGSLFRSTIYLQVQGQRPRIGGFFWQSDEIKLAVILQALFRTGGN
FT                   MGKRWAIASDPKILARIAAQEQNRGGGQARGIPSSIPILGIQPEGKGVRTKKEPSAATK
FT                   RAGRVAENNQDSRRDSLGYDEASNTLTIVLAGAELLSLNTSLRMHHAKQTKLKTTWLKR
FT                   IKALMLLNICIYDQWKANHSKAFPLIVEEVYATGQSNCLDVESVTAACKPIIDALVRTQ
FT                   FIPDDKPEYIAQPIAYTFRQPANGLVLVLRPAPKPWGEISDSTMEIAKRMPALPG"
FT   CDS             39777..40694
FT                   /codon_start=1
FT                   /transl_table=11
FT                   /locus_tag="PQBR57_0051"
FT                   /product="Chromosome (plasmid) partitioning protein ParB /
FT                   Stage 0 sporulation protein J"
FT                   /note="BLASTP-2.2.28 similarity to NP_742171.1 (parB-like
FT                   partition protein)"
FT                   /note="InterProScan-5 predicted DOMAIN IPR003115
FT                   (ParB/Sulfiredoxin). InterProScan-5 predicted DOMAIN
FT                   IPR013741 (Transcriptional repressor protein, KorB).
FT                   InterProScan-5 predicted DOMAIN IPR004437 (ParB/RepB/Spo0J
FT                   partition protein family). InterProScan-5 predicted DOMAIN
FT                   IPR010982 (Lambda repressor-like, DNA-binding domain)"
FT                   /note="PSORTb-3.0 predicted location Cytoplasmic"
FT                   /inference="similar to AA sequence:RefSeq:NP_742171.1"
FT                   /inference="protein motif:InterPro:IPR003115"
FT                   /inference="protein motif:InterPro:IPR013741"
FT                   /inference="protein motif:InterPro:IPR004437"
FT                   /inference="protein motif:InterPro:IPR010982"
FT                   /protein_id="CEK42004.1"
FT                   /translation="MAKAQQRRAFQAGRKRVNRDILNALRFDIRSVNKEFRQVPIELLK
FT                   PGRYQTRRSFKPKQMKELSSSLLATGMNITPLIIRPLKYSEGYEIICGERRWRAAQEIG
FT                   FATLLCCIGDYDDQQALYLSGADNIQREDLNPLEEAQSYELMMDTGMTQQEVADEIGKS
FT                   RSHVANHLRLLALPLAVRDFVGDERLSYAQARPLCSLASPGEQTKIAKEAVAKQWSSKK
FT                   IEEVVAKAQMKGKRPEPDQRLLGSVEDKHIARLREQVAQQTGYQCAIIKSKETAGAWQI
FT                   GFIASSTDELQSILERMGVNTEML"
FT   CDS             40761..42671
FT                   /codon_start=1
FT                   /transl_table=11
FT                   /locus_tag="PQBR57_0052"
FT                   /product="hypothetical protein"
FT                   /note="SignalP-4.1 predicted a signal peptide"
FT                   /note="PSORTb-3.0 predicted multiple locations"
FT                   /protein_id="CEK42005.1"
FT                   /translation="MRSHFFVLSLLTTAILLGGCSSYQAPEVGLTQPTSKYDDRMLDSL
FT                   GSQQYTEQQMLYVRKVKSLEQNLDTLDEKRKALEASMSVSQLEAGVGKLQAGDSEAARM
FT                   TDFASATHDSQTRIARESAEHAVKQSLIENDRDRQLMKAELDTNRRLVELDQKYSLSIQ
FT                   SAHSQTDKARLQGELEVEKAKAEAQKKKAVIEAQSTGDISRLEQDYQTRISEAQHSAAV
FT                   YSQAATQQSQSQQIKVALANADARRRVQADMAATQDSMTNLESEKQSAAQALRDQISKL
FT                   NEQIIALQGRVTSIESGYDAKIAVQQARLNGFRDQNQQLADVEQSLINAPVMTSSQPLG
FT                   DAASRDAQRLESELKQATRSIQVRKANQLAEVDQQLSRELDALSVRLNSMSVSAPAGDH
FT                   EATARIDKAASESVIRSELAERRTQINNDARTQIAELVVKSEIAKAGVVAPVLTNRAVY
FT                   SGSYGDRPEAFAARDSASTRELVAKAKVALKPVVIAKVAPTASAIQPGTHDIPSVAPLI
FT                   IASSFEPKAPRPSPGQVDDVVIASGVMAGGGSLKPLVVAPSATTYAVVYRYSEKGSADK
FT                   FMNYLKAYGVTDFTYRYSEKLSQHILLMGKYTSKDQAASRVAFLNKTTSTANAQVVEAD
FT                   L"
FT   CDS             42766..42888
FT                   /codon_start=1
FT                   /transl_table=11
FT                   /locus_tag="PQBR57_0053"
FT                   /product="hypothetical protein"
FT                   /note="PSORTb-3.0 predicted location CytoplasmicMembrane"
FT                   /protein_id="CEK42006.1"
FT                   /translation="MVSHFSALRGYFDFKSLTPAIFFVMRFAPKMGVKPIIRWL"
FT   CDS             43015..43965
FT                   /codon_start=1
FT                   /transl_table=11
FT                   /locus_tag="PQBR57_0054"
FT                   /product="Chromosome (plasmid) partitioning protein ParA /
FT                   Sporulation initiation inhibitor protein Soj"
FT                   /note="BLASTP-2.2.28 similarity to NP_694409.1 (sporulation
FT                   initiation inhibitor)"
FT                   /note="InterProScan-5 predicted DOMAIN IPR002586
FT                   (CobQ/CobB/MinD/ParA nucleotide binding domain).
FT                   InterProScan-5 predicted DOMAIN IPR027417 (P-loop
FT                   containing nucleoside triphosphate hydrolase)"
FT                   /inference="similar to AA sequence:RefSeq:NP_694409.1"
FT                   /inference="protein motif:InterPro:IPR002586"
FT                   /inference="protein motif:InterPro:IPR027417"
FT                   /protein_id="CEK42007.1"
FT                   /translation="MTTQSKINTHSQTKLAKAIEAAINPTGSRFGKVITITNQKGGVGK
FT                   TSTSFNFAHYLNELGYRVLAVDLDGQGNFTELFFNQDVLSKYVHTPALALFEEGASEKF
FT                   QPLTHPSGIDVVATPRNCHELNAIDALPISVAGVFYSNLTAIAQNYDFIICDTPPAPGV
FT                   RTTAACASADYIFAPVLVDTFAESALEGVISSIQNIGQIIEAELEVTGILINQIVLDGT
FT                   KDTQQQYANLASRIGAALIPTPIRQSKPFGRAQRQGIPVWHLRTSGAERQAATETRKAY
FT                   GEMAMRIPEISKDRITFFNDVSRRVRAKIADEARS"
FT   CDS             43981..45381
FT                   /codon_start=1
FT                   /transl_table=11
FT                   /locus_tag="PQBR57_0055"
FT                   /product="hypothetical protein"
FT                   /note="PSORTb-3.0 predicted location Cytoplasmic"
FT                   /protein_id="CEK42008.1"
FT                   /translation="MKSRNFAALGANTAAQLNAGTIGVTKDKIVHLDPDAEILYEPAEN
FT                   IRNGKVVDDSLEGLVELRLTIDEAEQLQPIRVYPLPPEKLDPSKPNMKYGIGFGHRRTL
FT                   CCRLTDADSPLIKGKARKVAATIDVDWLKKGRSYRLRCQIHENTSRVELNPVEFGQALL
FT                   DYQQELSKEEKRHVSQKELMLVYNLKEKTVYNLLKAAEFHQIAKDVCHRKLLSDLDTMV
FT                   TFDVICKANEPLALAIYESLQQEGAPSNRSLIRQAKVMAEDKDYVFDPLTWAWPESVER
FT                   STPKTPLVVHTEAGSGAGQMAPTTSTTSLPGAGAGASQDGGSASGGGQADDKSGGAPSG
FT                   SAARNQMGSSQLGQGGQEAGQKPGSERGSNTPEGRPGPASSLLHSTQQTATPPTPAPAA
FT                   QQLGAGPIIMVEFKMAADAPKAFTGELLVGKKAKGASNGVVAYLNEGREEQIEVPLKYI
FT                   SLVSIHHQ"
FT   CDS             46063..46197
FT                   /codon_start=1
FT                   /transl_table=11
FT                   /locus_tag="PQBR57_0056"
FT                   /product="hypothetical protein"
FT                   /protein_id="CEK42009.1"
FT                   /translation="MVLQTKFVTVLDLWIHSLLLIHVAPTISALWTLDGCCRLPLDNS"
FT   CDS             46212..46379
FT                   /codon_start=1
FT                   /transl_table=11
FT                   /locus_tag="PQBR57_0057"
FT                   /product="hypothetical protein"
FT                   /protein_id="CEK42010.1"
FT                   /translation="MRTLLLVLSVAALVGYTTFNDARRDLAGAKQSRCAAYAANDIECP
FT                   TATDVSRKTR"
FT   CDS             46584..47819
FT                   /codon_start=1
FT                   /transl_table=11
FT                   /locus_tag="PQBR57_0058"
FT                   /product="DNA primase (EC 2.7.7.-), phage-associated"
FT                   /note="BLASTP-2.2.28 similarity to NP_758689.1 (putative
FT                   DNA primase)"
FT                   /inference="similar to AA sequence:RefSeq:NP_758689.1"
FT                   /protein_id="CEK42011.1"
FT                   /translation="MTRKKEDSKFDEPLSVTVQKLVDQNGGWLDVIGRMTNTFDHALMK
FT                   LGQLVDCPFPSRHGQSGGKGKFRLSSSTEKSSHEGRGICTCMQDGGMGAVALLMEDGVG
FT                   GGNYARCMLAILEALSPATRDAHVRKETAPVVVRPKSTVMDPEQVAKRKEKLDLIAREL
FT                   VNLDHPTAAPGRAYFKKRGIPLNSNIQDVRFHPGLQYWVESDTDSEKKVLVGVFPAIVS
FT                   AFRSADGRVVNFHRIFITAEGEKAPVSKVKKICAPMPGFKGASITIATTESRVLHVSEG
FT                   VEKGWAVHLATGESVKVAYSCGTLPKLHVDKALYDKVVIWSDCDPVNPKRQRQSGDGQY
FT                   FAWELARRLYQEGFDVTFMMPDGNPANVKGRDWEDVIVQEGVLDLTGFYYRFQTLKTFA
FT                   AKGGVHKQHCAA"
FT   CDS             47925..48593
FT                   /codon_start=1
FT                   /transl_table=11
FT                   /locus_tag="PQBR57_0059"
FT                   /product="hypothetical protein"
FT                   /note="InterProScan-5 predicted DOMAIN IPR001387
FT                   (Cro/C1-type helix-turn-helix domain). InterProScan-5
FT                   predicted DOMAIN IPR010982 (Lambda repressor-like,
FT                   DNA-binding domain)"
FT                   /inference="protein motif:InterPro:IPR001387"
FT                   /inference="protein motif:InterPro:IPR010982"
FT                   /protein_id="CEK42012.1"
FT                   /translation="MANVSPNIREEEGGRLRVAYQRMKLTKRITQSDIALACGWTSAST
FT                   FNRLLSGKIPLTLESVTKLAAALGVKPSSISPRLVQDKAAGQEGKVSRLLPVSAVKDVR
FT                   RGSWGEPFITTSRLPFFTGDSTAFAIVFDSQVAPDGLAGWVVVVEPAMKAVTGDCVVVR
FT                   HGPGKYSYGRLTVSEADGSHSVEIGGLGMILAGPRRCMVVSALCRLGDLRDFRACAENE
FT                   "
FT   CDS             49102..49599
FT                   /codon_start=1
FT                   /transl_table=11
FT                   /locus_tag="PQBR57_0060"
FT                   /product="hypothetical protein"
FT                   /note="PSORTb-3.0 predicted location Cytoplasmic"
FT                   /protein_id="CEK42013.1"
FT                   /translation="MAYKEYLMCSLHAERNVQLRRQMEQESALARGTALVAAMLAEGDL
FT                   IDKALEPLKLDHLEKMKYVANNSVFIKAKDGHEAIQIVWADAQMICIHRLLSKEFRSEF
FT                   QAHWLGVWMEPLQERSKKSLVEEIRLKVEYRESMRHTLGIHSEIPFAASSSVVMPSYEL
FT                   RQ"
FT   CDS             50265..51380
FT                   /codon_start=1
FT                   /transl_table=11
FT                   /locus_tag="PQBR57_0061"
FT                   /product="Aerobic cobaltochelatase CobS subunit (EC
FT                   6.6.1.2)"
FT                   /note="BLASTP-2.2.28 similarity to NP_104643.1 (cobS
FT                   protein)"
FT                   /note="InterProScan-5 predicted DOMAIN IPR003593 (AAA
FT                   ATPase domain). InterProScan-5 predicted DOMAIN IPR011704
FT                   (ATPase, dynein-related, AAA domain). InterProScan-5
FT                   predicted DOMAIN IPR027417 (P-loop containing nucleoside
FT                   triphosphate hydrolase)"
FT                   /note="PSORTb-3.0 predicted location Cytoplasmic"
FT                   /inference="similar to AA sequence:RefSeq:NP_104643.1"
FT                   /inference="protein motif:InterPro:IPR003593"
FT                   /inference="protein motif:InterPro:IPR011704"
FT                   /inference="protein motif:InterPro:IPR027417"
FT                   /protein_id="CEK42014.1"
FT                   /translation="MTQTNKVSQKAVYLHNLFGFAEPVPGFEATILINAVASPFVPKID
FT                   PDYVFQPDMVARVLRSYGARENMMFNGEKGTGKSSFVQQFCARLNIPLMTINGGPGLDE
FT                   TYLMGSKTIEDGSVKAVDGVLSYCLRHGIAIMIDEIAAIKPSVLVSINDVLNGDEVITL
FT                   KHHGLDPTMEPDALAAEEGSMTIKRNPRFRLFATDNTGGKMARDPRYNGVNTQNSAVRS
FT                   RFTCFKMSFMKPALELKALIGSTKGALPVEVAKFMVELAIRVRGSFEQGDMTDTMSFRE
FT                   LRRWGRKSLMYGAPDVNTLVNGQPKFLPDCAKAFVDAVYTGMEETDQDVVGEFYELVFG
FT                   TKLELPNEYTETAQSFLAELDKGSLDWGVAA"
FT   CDS             51537..51764
FT                   /codon_start=1
FT                   /transl_table=11
FT                   /locus_tag="PQBR57_0062"
FT                   /product="hypothetical protein"
FT                   /protein_id="CEK42015.1"
FT                   /translation="MKISISNAKVMFSKAVRVAQCRFEIGRAVLVYTVAVVRLKRLHPV
FT                   RHAMKRENVCYQLRASQLAFELAADKLNTI"
FT   CDS             51873..54035
FT                   /codon_start=1
FT                   /transl_table=11
FT                   /locus_tag="PQBR57_0063"
FT                   /product="hypothetical protein"
FT                   /note="BLASTP-2.2.28 similarity to NP_857691.3 (CobT
FT                   homolog)"
FT                   /note="InterProScan-5 predicted DOMAIN IPR002035 (von
FT                   Willebrand factor, type A)"
FT                   /note="PSORTb-3.0 predicted location Cytoplasmic"
FT                   /inference="similar to AA sequence:RefSeq:NP_857691.3"
FT                   /inference="protein motif:InterPro:IPR002035"
FT                   /protein_id="CEK42016.1"
FT                   /translation="MRNAKAAPAGWIPFMKSLARDAGLKVVIGGSPATDGKTMWLPALP
FT                   AELTPDDLVLFKGDGYHEVGHIQRSNIPFFQAFGKEHGSFAGFLLNALDDVFMEGRQAA
FT                   WKKTAGRYLLDSTMVLIKRDRFRDGSAGLGEAVACYCLAYLTTKRWPTVGVATSRVEVN
FT                   LRKHLAQHADKVIPELRNLLDAEFPSVNSTEDGGALALKIIKLLKSLAEQDQSQPSPSP
FT                   ESGESKGDDGEGSSESKPTPSDDTDDSGEGQSQGDDDNAESDGEGQGKGEADDSESDPK
FT                   GEVEGDSNAGDTDPKQDGTGQGNGVVDESESDPKGDGENEDAAGDTGTQQDGESQGKGQ
FT                   GNADDTTSQPKGEGEDEGETENAGANSGKGDKTGDDQGDDNHEGESQNGSEPSGESDKS
FT                   LTQMVDDMLNEKLGDQEVFDKGAEIKELAQGIASGANEAYKGQPLISGLVFDFSPGAGK
FT                   AEGFVDGMPVVVADREMATAIEAVSGRKANVMGNRLRALLSNREETDEYSSRNGRLCER
FT                   NLHRFALNDSRVFAKAEERIEDTAAVSITADLSASTGCGSSGTTVAEQIRIALTIIEKV
FT                   LHQIGTPREILGFAPNSGQMNCMVKSFQDDHRVALDRIAGLHKLVGGDCTPIGAAVMQA
FT                   GARLMTHEAQRKLLLVLTDGDPDDKHHALEMTNTVLRSGVEVIYLVIGAESACNWLKEA
FT                   NIKFAYAQNAEGILPAMVDKMAEFLK"
FT   CDS             54205..55419
FT                   /codon_start=1
FT                   /transl_table=11
FT                   /locus_tag="PQBR57_0064"
FT                   /product="hypothetical protein"
FT                   /note="InterProScan-5 predicted FAMILY IPR021496 (Protein
FT                   of unknown function DUF3150)"
FT                   /note="PSORTb-3.0 predicted location Cytoplasmic"
FT                   /inference="protein motif:InterPro:IPR021496"
FT                   /protein_id="CEK42017.1"
FT                   /translation="MTQTQTYVSKVRTAINDDQVVVFNLMITCMSAERQLDLTKMGIDV
FT                   ASLPSASRKLVQEKIFPKEFLNNYSRLRDRANAILARGAAVQLDMGTISSRTEAVAKIS
FT                   DLNDIKAEWAEQLNRDSLTYDEICNKRIALIASEAYKEGVSVEVVNSLVDTLRKRQPTW
FT                   DDFKSRMNFAYSSIPLKLELDEDKADFDPILFQAQREGIVALREGVFGGLVQYLSRESG
FT                   EILKVLNGKKMHHGVYTINYRTVARIGEITAKLHGLAFVHQQIRPLAIVIDEALGFMPK
FT                   SVEKDLGLQSSQFFNLLACLEAMADQHELLARLRDKQPLVVVSQMPQVMLANGMAYVPP
FT                   MATAPAAVQAVTSVAAVATPVVPTPVVVDDEAEMEASQEVEVDAAPVGTSTFMGLGFTG
FT                   ASLFE"
FT   CDS             55496..56182
FT                   /codon_start=1
FT                   /transl_table=11
FT                   /locus_tag="PQBR57_0065"
FT                   /product="hypothetical protein"
FT                   /protein_id="CEK42018.1"
FT                   /translation="MQAAFDLFGDIVETKQVSKPKAPAMPKPRAAATLDRRKIWGEGGY
FT                   LATLDDDDTSINTTESFTENATIERLEQALFMSPVIRSGMWVEDGSFYAYRIMKPVMGP
FT                   RMFGEKGSLLHDCTEMMLKASAQKVLDESYDDTGSWLPRWAYWLFCYRLRKAGPTEDPY
FT                   ELLKAFTAVMTQLDFLDASRKGDSLRRVTKRLHMQKKRAEARAAGADLADDADDDTFDE
FT                   PELKTA"
FT   CDS             56274..56858
FT                   /codon_start=1
FT                   /transl_table=11
FT                   /locus_tag="PQBR57_0066"
FT                   /product="hypothetical protein"
FT                   /note="PHOBIUS-1.01 predicted 1 transmembrane regions"
FT                   /protein_id="CEK42019.1"
FT                   /translation="MKAQTLQMNIAEKALVKLIGLVWRALRLLDPQGVQRYFAAKVNVR
FT                   GASINKLHSLSTQDAIDHICRINNNRMKAEAGEKFLAKRGDLLKIFNPSNGKFVYRFAH
FT                   GAGEMKIRFNELGLDYDAELELGIIGADEVDLQVMLANTADREFYLMYQDRSVSSRNSR
FT                   ALGWYMLIGSVLFTVCTSASGWVSTLIGQFF"
FT   CDS             57044..57277
FT                   /codon_start=1
FT                   /transl_table=11
FT                   /locus_tag="PQBR57_0067"
FT                   /product="hypothetical protein"
FT                   /protein_id="CEK42020.1"
FT                   /translation="MLARYDLPRLTYPASYEADQLDSFIAKLNSNLRATYKGCGYYGSC
FT                   PPGECDSSDGHEFVLFADSEFYEDYRSGSLAT"
FT   CDS             57443..58246
FT                   /codon_start=1
FT                   /transl_table=11
FT                   /locus_tag="PQBR57_0068"
FT                   /product="hypothetical protein"
FT                   /note="PHOBIUS-1.01 predicted 5 transmembrane regions"
FT                   /note="PSORTb-3.0 predicted location CytoplasmicMembrane"
FT                   /protein_id="CEK42021.1"
FT                   /translation="MIPFAEIDHTLIFSSVFLCIAMIFNRTLNAKLALGALVCACVFIV
FT                   LDGHFWLGKVFLPRDKNPQIATVALMFITSTVMGLMVSFKRWRTLDRIMVCGASVSVLA
FT                   TFALFHYVLVQQVLPAWAKDAAWGNSFVLPVPKSGFQDACLDAGLLCWNGRQIASGALP
FT                   QAYSQQIEGLYQFYRDHKPDGEVGHGLGVFNDLGEDGVSVVLYHQSGNDIRVVADSKTG
FT                   LRIHSKVRDLFYLLASVAHSVWIFGALSLITFHRRRFTRRASSVD"
FT   CDS             58236..59141
FT                   /codon_start=1
FT                   /transl_table=11
FT                   /locus_tag="PQBR57_0069"
FT                   /product="hypothetical protein"
FT                   /protein_id="CEK42022.1"
FT                   /translation="MLIDFDNCHRTYLVGHSDGGAWRYTPANLNDPRKGMFLSSHQVFS
FT                   NNAMQIALSLYNSVDGAGNCVGVSHCLYLLFSRKQEGKYLLSGDTSRLNFHLDIGIAGE
FT                   LYDLALGHSDTFFYRVVRSGKAPKSITGKAVYRDGRRVVALRADTAREGRAHSIEVDMD
FT                   RSATIALGAHCIGYGRLLYPSLSDAAVCSLLSTPVPYFRACAENSGVNHPSSNEKATAS
FT                   PCHNASHPTNSAPVSSPSAPSQTVVKLRSAVWAIGKQKWPRMELVALQAIQRLEDAAQL
FT                   QELVDSGNKGDFRGWDAFLS"
FT   CDS             59179..59892
FT                   /codon_start=1
FT                   /transl_table=11
FT                   /locus_tag="PQBR57_0070"
FT                   /product="hypothetical protein"
FT                   /note="PSORTb-3.0 predicted location Cytoplasmic"
FT                   /protein_id="CEK42023.1"
FT                   /translation="MPFTGALAGMDTIEIIAPTIRQHNAQVNREAEIVREVDRILRLRL
FT                   FPSKRIYVDVRFDYGMADHSASKVTLMEINGEQHGIAEIRFQGLFMWQDYATFFNEVIP
FT                   HELAHVLLEIRCAERGTTVEKGHGEDWFELVLDLNPDAEPAAKVKGNFDERPIKLQKGG
FT                   IPCECDCDELSAFVVVANTSTTIMKLKNEELSCPECHSAYRKVSKEQLPQAIADAQKFY
FT                   EGVMGFKVHHAQLSR"
FT   CDS             59898..61250
FT                   /codon_start=1
FT                   /transl_table=11
FT                   /locus_tag="PQBR57_0071"
FT                   /product="hypothetical protein"
FT                   /note="InterProScan-5 predicted DOMAIN IPR027417 (P-loop
FT                   containing nucleoside triphosphate hydrolase)"
FT                   /note="PSORTb-3.0 predicted location Cytoplasmic"
FT                   /inference="protein motif:InterPro:IPR027417"
FT                   /protein_id="CEK42024.1"
FT                   /translation="MTAFVPFDESILIGYDAQGVIVDWSFPHLNNFNGLFMGTSGSGKT
FT                   WTLRQMIARVYRRGSTFHILDVKGDFKSENFTETGLSSYVTDDDFNVISFSYFDGGSSL
FT                   NPLQVPRSQEGGGVVMTIENAKELVGKFNSKLGSKQIGYLGEVLKAVYADFKIDHEVET
FT                   TWGNKAPTFGDVYEKLTLIYQCIASGLDSGSVGTIMNEIGRAKRKALAGIRKAREEEQD
FT                   EDSISLGCQETAANSADMIAGIIKAQLTYENLERNGTGEEWEHWSKDSVYSLRDTIGQM
FT                   VESRLFTGEMAKVMHGKINVYDMTNISSAHQQIMMDIIARRTFAMSVLSTKKTGNSDPK
FT                   FASHILVCDEGKHAKAISKQPLSPVNRIATEGRGFGVGVWMGVQQPDQVTQDQLRNFAF
FT                   YFLLKTPESSSKEMQRMFSLKPNQLKQLEFRENCLYSAGAKYVCVKQFKED"
FT   CDS             61256..61729
FT                   /codon_start=1
FT                   /transl_table=11
FT                   /locus_tag="PQBR57_0072"
FT                   /product="hypothetical protein"
FT                   /note="SignalP-4.1 predicted a signal peptide"
FT                   /protein_id="CEK42025.1"
FT                   /translation="MKLSCIAIVLAIGVVGCTTQPVAAPPQTKAQRESQIDVAAQAVKA
FT                   GSFDSAEKLLAPYLYRDKDGELHFRSLGVSSDAEKKAVDTVALMLWDTGRDATLESFAK
FT                   HYLDGYERDVMMCRLAERNAVYEKAYNCWNDLGDVDRARRSVRTESALRILKD"
FT   CDS             complement(61764..63269)
FT                   /codon_start=1
FT                   /transl_table=11
FT                   /locus_tag="PQBR57_0073"
FT                   /product="hypothetical protein"
FT                   /note="InterProScan-5 predicted DOMAIN IPR006674 (HD
FT                   domain)"
FT                   /note="PSORTb-3.0 predicted location Cytoplasmic"
FT                   /inference="protein motif:InterPro:IPR006674"
FT                   /protein_id="CEK42026.1"
FT                   /translation="MATKPTVKQNTGMFATAFCCVAVVLGYTYYLVQTNRQLDMQALAL
FT                   AQHWYTVKPLWARQIISDGGYVGTLCAVLLMMFQGLMYCGLAFAAAYLGLDLLTAKPET
FT                   QITKNDPQAKAAKGVYSAEIPGSELMVMLPKYPGSVRGEWRGGDIDKNPYQQDFYRIEQ
FT                   ASVPIKEGVVLTPINKLYIVIYGMLKAHPDVPASIGGHHADSPLFEHSLAVSAKVKAYY
FT                   KERGRSEPLASIAGLAHDLDKLLAYKRSGEKWTKNVSATHHNKYAAYVVSTQPEFQELA
FT                   EDDRNTLVLALRYYHDPENLPIGASNRTEALIQALRMCDGFAVKEEKQAGIQTLGDEQL
FT                   EAIEKALLDTISELNINGYLSKNSHAGGWTTPALEYVITPMSTVLELMGKHLSVELNRK
FT                   LQLDHETRTFKHPAAKLVSERLNKLGLLMTTYKTLSSEIGLYDCRIGTARFTSVLMLSK
FT                   QELDKLAPGLQEKWGSAVYKIRIVKATEDNTVQGDSDIEDGEE"
FT   CDS             63401..64321
FT                   /codon_start=1
FT                   /transl_table=11
FT                   /locus_tag="PQBR57_0074"
FT                   /product="hypothetical protein"
FT                   /note="InterProScan-5 predicted DOMAIN IPR027441
FT                   (Protective antigen domain 4)"
FT                   /note="SignalP-4.1 predicted a signal peptide"
FT                   /inference="protein motif:InterPro:IPR027441"
FT                   /protein_id="CEK42027.1"
FT                   /translation="MKKTLIGLAVALTVANAHATAYSDAAMASSEGLSVFDRVYEAGKA
FT                   QSVTGTVKFQKTQPTPAAVIDLSLDAPVVSVEETATERKYRDVLADLEKNRVRLDAARA
FT                   EAERVVQSAHAEVLAKANERVNILETQRNSIQGQLAQIKEQETRINQALALNDSAMAEA
FT                   SKMKVDGANQVALIKQESKQILMMAENSAVAIETAAKKRVQMERIDPTVVLNEPVKAEY
FT                   QSATMEQIARGMMPQGWRIQVEFSSRPELADRRYQFISTDPRDLALRKLTASVRDARVR
FT                   FAYFWDLTDSDGNPAPMLLITDRAK"
FT   CDS             64333..65982
FT                   /codon_start=1
FT                   /transl_table=11
FT                   /locus_tag="PQBR57_0075"
FT                   /product="hypothetical protein"
FT                   /note="BLASTP-2.2.28 similarity to NP_719642.1 (MSHA system
FT                   outer membrane secretin MshL)"
FT                   /note="InterProScan-5 predicted FAMILY IPR004846 (Type
FT                   II/III secretion system)"
FT                   /note="SignalP-4.1 predicted a signal peptide"
FT                   /note="PSORTb-3.0 predicted location OuterMembrane"
FT                   /inference="similar to AA sequence:RefSeq:NP_719642.1"
FT                   /inference="protein motif:InterPro:IPR004846"
FT                   /protein_id="CEK42028.1"
FT                   /translation="MLLKKSRLSLAIAFAAAISGCANQFEIDPETQYSDLSPGRESKMQ
FT                   AARGTTFVREIKTEDLAMQRPIFLTAPNKPLRAVFQDVLPGYAVIPRGAVNLNDPIDVN
FT                   SQGMTLKDFIEYVEGTRDLHIELEGNRVYVSDFETKQWNLAAFATTRNIDSIVTSKQSR
FT                   GAKAGDDQQTEESQTTGSSIAVNLSEDEWKTIMDGARRILGAPKPDESSRKTGASADST
FT                   SVGVGGMPAGATRMPDGSTMVGLNFGPSVEQVAKPLNDGKQAFIEGIRSVGVVTAGGKP
FT                   AQMRILDRYLKKAVADATKIVNVQVQAYDVVLNNGKQKGINWDALKLGSISGNLFNVGL
FT                   SNTSQVLSGNGFWNLTGTFEGDRGNAKAFLSFLETFGRVELQDQPNMTVRNGVPAQIYA
FT                   GEELTYISDVEQSQDENGNTTVTPKLARLKVGVTLAVTVRVLDDERLLVDVTPVISNLN
FT                   TYDTIAIGNYKFDTPRIALKEFSTQLICNSGESVHLGGLITEKLEKQLERLPWQNTITK
FT                   ALVNPLFQNLNNQMERRELVLVVTPTVVEGTR"
FT   CDS             65982..66932
FT                   /codon_start=1
FT                   /transl_table=11
FT                   /locus_tag="PQBR57_0076"
FT                   /product="hypothetical protein"
FT                   /note="PHOBIUS-1.01 predicted 2 transmembrane regions"
FT                   /protein_id="CEK42029.1"
FT                   /translation="MANFSLGKPITIGGQEIVVVRDVLGSLQADKSTDTYSIVEPKGLD
FT                   GRPPIYVSEDDLNKLREDYPGIKVYGLWQLLFFNNVVQLGASLVLFPLEERRNLYLLMK
FT                   DAAASDSAADISSSGETVNGFIPGQFDIDLGKANVIHVDLSDLRLPPQPAYTRSELAQK
FT                   LRAENKRRWFVVGSLCGLIVIGAAATNYGLQTVYKSRMADYSTKRSLIDELDGRVRSLS
FT                   AERLITRPNDSAMLSQLFKVFDLYPKAMTPTVKDDLKIGFTAQHILITPNKSPVDPAKV
FT                   VAGLSTELQPDLSYRVVVGLPEESDQSLVNGGGGQ"
FT   CDS             66929..67396
FT                   /codon_start=1
FT                   /transl_table=11
FT                   /locus_tag="PQBR57_0077"
FT                   /product="hypothetical protein"
FT                   /protein_id="CEK42030.1"
FT                   /translation="MKRVNVGILSGMSSGMIAAALGTLVLCAFFTLKLNAARELPRDFN
FT                   RLDKDIADSQALISNLVSAPVLPPLKDSWRDVAATLELAGLELKPDDGSMESSAGSTYE
FT                   GPLKHWSGSVAGDAKLVLAVIKKIQHSDPVYLLDYSSADGVFKLYLAVVGI"
FT   CDS             67399..68082
FT                   /codon_start=1
FT                   /transl_table=11
FT                   /locus_tag="PQBR57_0078"
FT                   /product="hypothetical protein"
FT                   /note="SignalP-4.1 predicted a signal peptide"
FT                   /protein_id="CEK42031.1"
FT                   /translation="MNKLSLITLALGFAFSTGAFAEGADDDLLARNHTLSEMQFTADKL
FT                   AIQASMAKSYKDMSDARFIVDPRGVPLGIGDMETLAMQVRLRAGMQDSKGESSSDPFGG
FT                   SNPIIPMPPGQGMFGDAGFPTGPAPAPASPAAKVEPKADKVEVIEKPSEREKVQGKQVL
FT                   RLVELRGTSATLFTNDGFKELAVGQSVYDQKLTHIGADSVTLKGKEGSRTLRIDWSKSV
FT                   RYSDD"
FT   CDS             68085..69851
FT                   /codon_start=1
FT                   /transl_table=11
FT                   /locus_tag="PQBR57_0079"
FT                   /product="General secretion pathway protein E"
FT                   /note="BLASTP-2.2.28 similarity to NP_214017.1 (general
FT                   secretion pathway protein E)"
FT                   /note="InterProScan-5 predicted DOMAIN IPR001482 (Type II
FT                   secretion system protein E). InterProScan-5 predicted
FT                   DOMAIN IPR027417 (P-loop containing nucleoside triphosphate
FT                   hydrolase)"
FT                   /note="PSORTb-3.0 predicted location Cytoplasmic"
FT                   /inference="similar to AA sequence:RefSeq:NP_214017.1"
FT                   /inference="protein motif:InterPro:IPR001482"
FT                   /inference="protein motif:InterPro:IPR027417"
FT                   /protein_id="CEK42032.1"
FT                   /translation="MSIEAENIKLAQAKLYKYLVDKNRVSPQIAESQPVSESMASILHD
FT                   IIRVAKDDSIVTEAVANTLGLFHLYHVEEGLLVTCAGPKDGWLIYSDHLCVTNPYDKDL
FT                   VDLATAWARNKDIKYAELGVVSNTYLSQLRTVHGGDIDEDGTAVDNQRAAQHVDDIVRL
FT                   AASVDASDIHFVPTQSDKVDLQFRIDGVLKTQKKIDLSLYHSMVRAVIEHRCNLPYSAI
FT                   TQMDGKFELALNNNKSLNLRVSTLPVVRRSETSIKMVLRLLGNNTSLANLKRQGLSQQN
FT                   YEKMVRFGNFPNGLMIFTGPTGAGKTTSLYAQLIDMQNNNPNRNFHTVEDPCEMQQPGM
FT                   SHTEVNVNLSFVEALRALLRQDPDVILVGEIRDDETAELAIKAAMTGHLVLSSLHTNNA
FT                   HESIGRLLFMGIGMDLIVSNTTAILAQRLVRCLCEKCKVEYRLSDDPKRLRTYGQNKAF
FT                   KSSQGGTKLFKANPNGCDYCGKTGLKGRHGVVEILEMTPELQVSLLKGANPSILRLQQI
FT                   KDGTFEDLWDDGLRLVANGIVGFDQLESVLKPYQMERVGMNETLGSGQAVSVPIQQQAS
FT                   HENQGNNSLASL"
FT   CDS             69882..70379
FT                   /codon_start=1
FT                   /transl_table=11
FT                   /locus_tag="PQBR57_0080"
FT                   /product="hypothetical protein"
FT                   /note="BLASTP-2.2.28 similarity to NP_520422.1
FT                   (GSPG-related protein)"
FT                   /note="InterProScan-5 predicted PTM IPR012902 (Prokaryotic
FT                   N-terminal methylation site)"
FT                   /inference="similar to AA sequence:RefSeq:NP_520422.1"
FT                   /inference="protein motif:InterPro:IPR012902"
FT                   /protein_id="CEK42033.1"
FT                   /translation="MQQTVDDQAAANAGQTQGSKKGARKQKGFTLIELMVVLAVIGILI
FT                   KIFMPGLFQSQEDAKVQGVKTQLLKDFPSSITRLVTMSNKCNNTTITYAKMVERGMAPE
FT                   TVFGGTWSITTSGGNTATVTYPLDLNDADLATDLKDTLTGAPNVKSVSNTSAQIVVAYR
FT                   CN"
FT   CDS             70392..71552
FT                   /codon_start=1
FT                   /transl_table=11
FT                   /locus_tag="PQBR57_0081"
FT                   /product="hypothetical protein"
FT                   /note="InterProScan-5 predicted DOMAIN IPR018076 (Type II
FT                   secretion system F domain)"
FT                   /note="PSORTb-3.0 predicted location CytoplasmicMembrane"
FT                   /inference="protein motif:InterPro:IPR018076"
FT                   /protein_id="CEK42034.1"
FT                   /translation="MAYFVIKFIGPEGGVLSKPIEAITREEAISKSGFHHRNIESVEVD
FT                   HLGAIRASLTEKRLPQSEQVVSLVTIASKLEGGMTPGRSIMEAVDLKKLDMTTADLAGC
FT                   ERASDYLKILRFDETAILLADAGDKAGDLAGALKRAASVLRERAKTKKEFAKPMKKAIL
FT                   NFIVGSVSAVVFPLFGGNMLNTFVHKQKFPITMNSMSDVLLFLQHFYTTSWPVLLALLV
FT                   VGFVFRDKLWTATRRWPVCKKFDDRLRSKRALEFVQTYQLLAASGFTNPQVLQFLFERS
FT                   KGRQRAIYEDALERNVEGRELGAVLETDEWPKIVSQNLKGFEQQNIDGRGRILTTLSEA
FT                   LTEMFINYSESIADTLGILSMITLVISLMMFALGFYLPMATMRMTM"
FT   CDS             71579..72076
FT                   /codon_start=1
FT                   /transl_table=11
FT                   /locus_tag="PQBR57_0082"
FT                   /product="hypothetical protein"
FT                   /note="PHOBIUS-1.01 predicted 1 transmembrane regions"
FT                   /protein_id="CEK42035.1"
FT                   /translation="MFEMMVVLLIIGVLTVFLMPSIWQPIRDAKIKGGVAQAKEIVSAC
FT                   DQLRVTPISSLRDASNQKVTPTYGPLYASWTDATVLSNKLSSGNSLPTENPFGRPYYFK
FT                   MTERTCSVAVELDELIDGWEGYDLETAGTRTRIVISKPARSMTGPAWVQHQKRLLTGET
FT                   IR"
FT   CDS             72097..73101
FT                   /codon_start=1
FT                   /transl_table=11
FT                   /locus_tag="PQBR57_0083"
FT                   /product="hypothetical protein"
FT                   /note="BLASTP-2.2.28 similarity to NP_249372.1 (HxcT
FT                   pseudopilin)"
FT                   /note="InterProScan-5 predicted PTM IPR012902 (Prokaryotic
FT                   N-terminal methylation site)"
FT                   /note="PSORTb-3.0 predicted location Extracellular"
FT                   /inference="similar to AA sequence:RefSeq:NP_249372.1"
FT                   /inference="protein motif:InterPro:IPR012902"
FT                   /protein_id="CEK42036.1"
FT                   /translation="MNNPAAGKQRGFTLIELMVVLAVLGIIAAYTTPKYIEELNLRRAN
FT                   LTAEDTTQIMDAARSYRVATASWPGGASSCSNAIALLKADGYLSGLITTNRYNNAVTTS
FT                   CDTKTFSVIQSAVEDWDGYLTNSIAGTEITNAGSYQITSKIGIPGSEPALNNKLTRVAT
FT                   GNIEDNRMRTTLYMGGQQMAEAGDINFSQANPTLNAQSGSLTLSAQNGQIIIPAGQTLT
FT                   VDDVIVRSRGNRPVSSGMPNFVQIGSYIVRDGWLVTKPTCPSGGIPKAALRPAAMRGGY
FT                   SGSYDPNFVGRYGINYRLTSSGAYWIVTAVAEGYAADYQDLDSLVDVYCYYSN"
FT   CDS             73111..74310
FT                   /codon_start=1
FT                   /transl_table=11
FT                   /locus_tag="PQBR57_0084"
FT                   /product="Putative arylsulfatase regulatory protein"
FT                   /note="BLASTP-2.2.28 similarity to NP_618206.1
FT                   (arylsulfatase)"
FT                   /note="InterProScan-5 predicted DOMAIN IPR013785
FT                   (Aldolase-type TIM barrel). InterProScan-5 predicted DOMAIN
FT                   IPR023885 (4Fe4S-binding SPASM domain)"
FT                   /note="PSORTb-3.0 predicted location Cytoplasmic"
FT                   /inference="similar to AA sequence:RefSeq:NP_618206.1"
FT                   /inference="protein motif:InterPro:IPR013785"
FT                   /inference="protein motif:InterPro:IPR023885"
FT                   /protein_id="CEK42037.1"
FT                   /translation="MPYSVVIAKPTKNCNADCSYCSAPPDGAEKWSLDDFKIIVDRLKG
FT                   NLTPKVDWIWHGGEPMLMGPEFFRACAEYAHSQGVKFNFAIQTNLLGYNSARWRDVFEN
FT                   VFEGRISTSFDPYKKYRTVKGNADTYDRLFWRAMDDVIADGFRPLVIGVYDEGAADRAL
FT                   NMFDRAQAYGNYGFDIRFNYAYPAGRARKAGMLIQPQTYGQMLLDLYNRWISEVPRFNI
FT                   TPLDQMLSKVAGFRTLLCPWTKSCGGKFLTIDPDGTVFNCSEFSDLGDPAHRFGNILTG
FT                   AVQVAAQPVEVKFYTGADVVPALASSPASRDIIGRTRNVPPDCKTCRHFQECQGGCARD
FT                   SVLFERGMGGKFAYCQSWKMVFDRLKESVISGEADRVLYRLGIDPVAARYRLEAVQGAA
FT                   "
FT   CDS             74403..75452
FT                   /codon_start=1
FT                   /transl_table=11
FT                   /locus_tag="PQBR57_0085"
FT                   /product="Putative arylsulfatase regulatory protein"
FT                   /note="BLASTP-2.2.28 similarity to NP_561551.1 (anaerobic
FT                   sulfatase-maturase)"
FT                   /note="InterProScan-5 predicted DOMAIN IPR013785
FT                   (Aldolase-type TIM barrel). InterProScan-5 predicted DOMAIN
FT                   IPR023885 (4Fe4S-binding SPASM domain)"
FT                   /note="PSORTb-3.0 predicted location Cytoplasmic"
FT                   /inference="similar to AA sequence:RefSeq:NP_561551.1"
FT                   /inference="protein motif:InterPro:IPR013785"
FT                   /inference="protein motif:InterPro:IPR023885"
FT                   /protein_id="CEK42038.1"
FT                   /translation="MTPDTLDATLELINQLALREGHERIAILYHGGEPLSMSPETLYWY
FT                   SDRVRAGLSRFEIQETVQTSLIPLREGHVKFIQERCDSFVGSSLDFTGRTLNGSNEKYV
FT                   DLWMSKVELARANGITVGPIMVPTTNETADPTKVYEWFKANGFDYFNIERYNGYGAGAD
FT                   RPDNKQHSDFLKALFDLGMADLAAGRPFVANNAVAASIGGVLHGQPGERWGGKCQRDFL
FT                   VVNPDGSLNTCPDRIEYEQGVWPKAQDGIDAFQSSPVRRNWIKVQMIEHVANHCKGCPF
FT                   RSFCKSGCPITDHQVHTGSGECAGYRSHLHHVHAYVDTPIGRQHASAYLTAAGHKAFDP
FT                   YTYGLERNN"
FT   CDS             75449..76567
FT                   /codon_start=1
FT                   /transl_table=11
FT                   /locus_tag="PQBR57_0086"
FT                   /product="GALNS arylsulfatase regulator (Fe-S
FT                   oxidoreductase)"
FT                   /note="BLASTP-2.2.28 similarity to NP_459041.1
FT                   (arylsulfatase regulator)"
FT                   /note="InterProScan-5 predicted DOMAIN IPR013785
FT                   (Aldolase-type TIM barrel). InterProScan-5 predicted DOMAIN
FT                   IPR007197 (Radical SAM)"
FT                   /note="PSORTb-3.0 predicted location Cytoplasmic"
FT                   /inference="similar to AA sequence:RefSeq:NP_459041.1"
FT                   /inference="protein motif:InterPro:IPR013785"
FT                   /inference="protein motif:InterPro:IPR007197"
FT                   /protein_id="CEK42039.1"
FT                   /translation="MSDSEKDFDQMIYVRLIEACNLHCAHCFIPNNPKRMEWRDIEAIP
FT                   SRVRGFARPGQVLLFQFHGGEPTLVGVEFMRKVCVFLRQELSDFIVRFSIQTNLINFDL
FT                   RWAELYREFFDSQVGVSWDQGIRMMRKGRPETNADFERVFWKHVVELQRIGISPYMVIT
FT                   TTKPLLERFKNPRTLIDFLLEKGIRLVHFERLTKTGYAITNWDWLGVSNREYSLWIGRF
FT                   AVAYMRFVREERVGVQPINISPLDGLIDSVDRLRNGKAGGYGCLSGKCDTRFHTFDQTG
FT                   YYSACTALTSETSNRNAVGVAVVEASGLVQARQERQISCQDCRYKPICSSGCMATPKTD
FT                   ESGECAGGYQAFKLLNACIASAESPSLIAVAG"
FT   CDS             76612..76986
FT                   /codon_start=1
FT                   /transl_table=11
FT                   /locus_tag="PQBR57_0087"
FT                   /product="hypothetical protein"
FT                   /note="SignalP-4.1 predicted a signal peptide"
FT                   /protein_id="CEK42040.1"
FT                   /translation="MKGKSVNRILVGLAVSAAVFAQHSQASTKITLDKSVAELSSDSEI
FT                   KRYRAMLELNPIKPVVDQYQDALKGLVVSQEHQGIDNLLLAATATAKDRDSTDIGAWGY
FT                   CHTACHGACHGACHGSRGWR"
FT   CDS             76993..78327
FT                   /codon_start=1
FT                   /transl_table=11
FT                   /locus_tag="PQBR57_0088"
FT                   /product="hypothetical protein"
FT                   /note="PSORTb-3.0 predicted location Cytoplasmic"
FT                   /protein_id="CEK42041.1"
FT                   /translation="MGESLENGVQGVDPQLPDGAAETPPEQLFVVGKKASELDAISQHQ
FT                   SDAITADPSTKFVRHVHYAMVECDTELQRIPLDALTLGLQVRASEDDPSELHDFFVFSL
FT                   LLATGTLSRSTIDVGPDCTVDPQVVLDEAEAQSLNVRLMLPSNPNTVESVEGYIERLER
FT                   YSVLWLSNAHASFSLTPLDGYLEYKFAVAVGHTPKDITNNHEMKQLFTDEVPLEVMDHI
FT                   KARLDVVIQQELGGDDFFIAEMQKLGGAIQLKEFEMRQARSRMLEEELDARVPVPNLIR
FT                   ATKVMTGLSLVDACGLVYEMKNAVHSVLDKYLPKADGEEGDEYTPSVAQKEFAHNLVSA
FT                   LASGFGGSDSLIGAWEGLRNSSQLNKTVDLDRGVVEPSVGALRAAEALGVDGKVAALAA
FT                   AEFVGFIGSILKLGGAISEIGLERPKPVPEPKAADALGSNIIAVG"
FT   CDS             78366..79427
FT                   /codon_start=1
FT                   /transl_table=11
FT                   /locus_tag="PQBR57_0089"
FT                   /product="hypothetical protein"
FT                   /note="BLASTP-2.2.28 similarity to NP_670525.1
FT                   (arylsulfatase)"
FT                   /note="InterProScan-5 predicted DOMAIN IPR013785
FT                   (Aldolase-type TIM barrel)"
FT                   /inference="similar to AA sequence:RefSeq:NP_670525.1"
FT                   /inference="protein motif:InterPro:IPR013785"
FT                   /protein_id="CEK42042.1"
FT                   /translation="MEAKEAVAFINVTRQCNVDCKRCYLTEAHRAAKERLPLDTLKAFL
FT                   RSMFWQGRPVTLIWEGGEPSVVGKDAMLAYCHAARQVLPHANQTMVTNCFNVPNWLVDL
FT                   AHSEFGGAVETTYAYSHKASLAGDQTVYQRKFLDGLNKLWAAGIECPVNVELNIETILA
FT                   GSDALAAVILKSQCRVWEFDLSVDFRTFLHSPVYTPQSVPLLPLTASYSTVWSFLADLQ
FT                   ERWGRAFSEAGIAIGAFQQKVGQANNQFNVACESRFLTLNPDGTVTTNPLYSDLEGTFL
FT                   GNVLDAGMEPILTSRRRKSRIMADRTRVAPCRSCVHSSYCKGGPSHVPVIDGSGECAGG
FT                   RAMWDQLLESSCA"
FT   CDS             79537..81141
FT                   /codon_start=1
FT                   /transl_table=11
FT                   /locus_tag="PQBR57_0090"
FT                   /product="hypothetical protein"
FT                   /note="InterProScan-5 predicted DOMAIN IPR013785
FT                   (Aldolase-type TIM barrel)"
FT                   /note="PSORTb-3.0 predicted location Cytoplasmic"
FT                   /inference="protein motif:InterPro:IPR013785"
FT                   /protein_id="CEK42043.1"
FT                   /translation="MSHDTFKAIFPRMRELLALDQGLEEIEWELIGGEITSLPVEYWQE
FT                   NLPYALDQCAEFNGVLKTPGAINVLSNLIFSDERKRRDYLDLFAKYGQRPEMCLYTSWE
FT                   PETNRFGKNMALFERWKQTVKDAQVSQKILDVILTRTVVELGPEYLLETFLPLGIKDFS
FT                   IKMISPYGSGRAFWQPNMIEFERMSAYLSRLFEIVPQGITFTPADEMSSAVFRGTSYQC
FT                   IGNFRYDLAIEPDGLTTFNANQTTDEASLGAGLIYLDDPDWKWKVLSDNTQELDNKLSA
FT                   YHAYCFQCEFHSHCAGGWYHYRTAAPEDVRAWDSGDCPGYKKLWSNIKNRYGAFDRSVQ
FT                   VHRDALSRLRKADAPRPAVGVSIAEEAGSGLPFDQWIKRATGGHVRISIGDTFTKPVIQ
FT                   RLWAYQAVGVTCELPADEFDRLTSAEQRMMVEHLVFDDFYHLTLCKSVVWEWVDSNGND
FT                   PLADLLASGAGHVESGVVQGNLIAASHNAELLRWVLRNRRDHQKYDGLDASDPVINTAL
FT                   LRLKSEDRFSQKWHPKA"
FT   CDS             81292..83175
FT                   /codon_start=1
FT                   /transl_table=11
FT                   /locus_tag="PQBR57_0091"
FT                   /product="hypothetical protein"
FT                   /note="InterProScan-5 predicted DOMAIN IPR013785
FT                   (Aldolase-type TIM barrel)"
FT                   /note="PSORTb-3.0 predicted location Cytoplasmic"
FT                   /inference="protein motif:InterPro:IPR013785"
FT                   /protein_id="CEK42044.1"
FT                   /translation="MPRCPALTLLNREHSRFCFIQHLRRAMKIKNYSLPRNRSIEMMST
FT                   TISTNLNCNMACKHCYIQPELLRIKEYIDEPTYRRCVEVIIESFHLDESVSYLHLDVLG
FT                   GEATLMPYEFWERNLPWTLDRVSELNDAGIQTEFTFCSNLMWRDERYLDLLRAHRHHPY
FT                   MDIAISFEGPESGRFGRNMAIFPKFLSRIEALGDCNMLNLVLIMGQGIINLGPQYIIDT
FT                   FVKRGITDVTCDMVFPWGSGKAYFDAHQPLYADVAKFIADLTDLGKPYGLTVDHLDDMQ
FT                   KSLRTLSRSQNTLNDAYEYHWDQKGNLSLNPNQTGTEAVLPHVGLHAWDANAALKIVWG
FT                   NSSELDNKLSFEHDFCRDCKYLQACNSGWYPHKGLDAGVVQKYMTDDTQAGFSCPGFYE
FT                   LWEREAVHNLDPQGVTRYGDERRVRKAKRLACASGAESAMRESSYADDYESFFDAVKGA
FT                   VSVEVFDGDLFGLTPRQRLWFYDRIGCLVRFEGGVSSFADASSIIAHVVAGNYHTIEVA
FT                   GEQVRLFCDANPKHSLTSYIADALNVVRYWPNAPILIADGYARHGNSGLEVSFKFEDLL
FT                   IWVARHKELLEGGAAFATNHHVRLTPASYDYMQRIKASAYRVTRTMQSGSK"
FT   CDS             83172..86525
FT                   /codon_start=1
FT                   /transl_table=11
FT                   /locus_tag="PQBR57_0092"
FT                   /product="hypothetical protein"
FT                   /note="InterProScan-5 predicted DOMAIN IPR008279
FT                   (PEP-utilising enzyme, mobile domain). InterProScan-5
FT                   predicted DOMAIN IPR011761 (ATP-grasp fold)"
FT                   /note="SignalP-4.1 predicted a signal peptide"
FT                   /note="PSORTb-3.0 predicted location CytoplasmicMembrane"
FT                   /inference="protein motif:InterPro:IPR008279"
FT                   /inference="protein motif:InterPro:IPR011761"
FT                   /protein_id="CEK42045.1"
FT                   /translation="MKKMTLIAAVLLMVPGVASAFPIAVGAAGVGVLGVMAFPFALLVA
FT                   ASVWAYKTKGRGLFPLVALLLAAVSFLFLVRDYAQDQEGKAALFTNADASFLSPSIPFP
FT                   FVEPADQAQSPQAVTPAEFMAGIEAGHFKALKISTYPSLFMQTGQVGVDDFWRNKDLLV
FT                   NAVNQLGGRVVLVDEYGGIAASVAGAALRNFGLNVGFLQGGTAALSKFGWQQIDSGEKV
FT                   DGSLVTVPEYKNWISQHPGAYVLGITTDREFVQDGWVFGDRTLTLADFVANYDEIVGQT
FT                   IGRPIFVVGFETNDTGATPITVSLLAKAGLDVHYVMPDHDEILIKPAYYDAYPNDTRTV
FT                   SVEDAERYVLHRDDVEFLDFSERPWPIGVDFLKGRYHHLPMSEVAKGKLAPFVAGLDPS
FT                   KVYIGLAFDRRTAYHALLAGELLSKRGVPWLGRFTEAASLTEPFLTVDDLNTDDEQTAY
FT                   AVRELGGAIGYWMLGHGLVLAIIYGIITALPGIAIRRRRTARNTLIIAFEVIASCFAYQ
FT                   ANADYPQTALAYFAFSVANTLGMLLVAYVAWRLNQPPIKAFSQFTQALPPKAALLNVAA
FT                   ERGYAVAKGIVVALEDVHQLSCAQHKQGRYIVRSAAMQESASHGATAGLFDSFVCANAA
FT                   DIPGRAIELFDSFSAAGTDGYAVVQEYVDGHWYGVIQLQGDEQSPYMVCDIGPAEAVTS
FT                   GESSTKSFRFPAWDAKQAPREVRAAALALVDLMAAGAYSLEFALTSTGKLIVLQVNQSI
FT                   FRACAGKRLQSSASKVVVEVGSAHPDPLSAAIVAALSPGHIFAFGTRRFCTVHAKWQTK
FT                   LTVRNDLIALGFLPHKVKARHLVAWVDRHSRSTDLTAPSKADVHAVVDAVRNAAESIGR
FT                   MNRIATSMLSVGRTSSWAGEFRYLASSHVGQMLDQSGKAAWLGMTVSPLSGFAASSNVE
FT                   DFSDDELSAFLIEAATPEQWVKDATSVMLAIRLAALKPAVMRLIAEGEGQQLIDALESQ
FT                   VGYWGASLQVRESIPAVQHPQKLSEVFSGLTVSARSWRIPADGVSGVVIAHEAGEASGV
FT                   LLIDRCNMSYLPALSRATAVIARQGSITSHLMQHAAAMKLPVIIGAELPDGLQVGVQVN
FT                   INPQGEVARA"
FT   CDS             86518..88170
FT                   /codon_start=1
FT                   /transl_table=11
FT                   /locus_tag="PQBR57_0093"
FT                   /product="hypothetical protein"
FT                   /note="InterProScan-5 predicted DOMAIN IPR013785
FT                   (Aldolase-type TIM barrel)"
FT                   /note="PSORTb-3.0 predicted location Cytoplasmic"
FT                   /inference="protein motif:InterPro:IPR013785"
FT                   /protein_id="CEK42046.1"
FT                   /translation="MHNALDMLNVCIAPTRLCNLRCQHCYIAPELLSDKTQMAEDTYRK
FT                   TFDRIEELFKADRKVSKINIELLGGELTMMPLAFWERNLPWTLERMSQWDALYDAEAAL
FT                   IWCTNLIFKDEGYVDLLNRMGERYGHGLDIFVPWEPDTNRFKKDFKLLPRYLKTLEAIT
FT                   GIRRKTLCITMSRAVIEQGPQFIVDTFIRRGITDVTCDMLYPAGSGKAYFQRNCTYGQV
FT                   SDYIIELRGLLPDNVELSPLVEMESACRTLTHYHYPGNDTYDIEVEPSGEVTFNSSYTG
FT                   EESIFATQTLSVTDDAFAAKTIFNNAPELRLRHGMPYAACNACEFAVVCSGGWAWHKQL
FT                   SPEMSALISHGDCAGLKRVWDFAKSRMGISHADRSQYLSMIERRHRRGAVEVRRLEASI
FT                   GRGADAELSELDFAGDYHGYFQQFNRPRLVSMASGVIHGKSWVERLFFYDAIGSHVSVD
FT                   HDWLTVAAGQGGEELFRHIVYRNYHYLVFPIEAVAAELCRHNWPLTGLFQDTVARLRDG
FT                   AGVVGGIHGRHDELVEFAYQILEIKQAEVSHAG"
FT   CDS             88160..89353
FT                   /codon_start=1
FT                   /transl_table=11
FT                   /locus_tag="PQBR57_0094"
FT                   /product="hypothetical protein"
FT                   /note="BLASTP-2.2.28 similarity to NP_633917.1
FT                   (transcriptional regulator)"
FT                   /note="InterProScan-5 predicted DOMAIN IPR023885
FT                   (4Fe4S-binding SPASM domain). InterProScan-5 predicted
FT                   DOMAIN IPR013785 (Aldolase-type TIM barrel)"
FT                   /note="PSORTb-3.0 predicted location Cytoplasmic"
FT                   /inference="similar to AA sequence:RefSeq:NP_633917.1"
FT                   /inference="protein motif:InterPro:IPR023885"
FT                   /inference="protein motif:InterPro:IPR013785"
FT                   /protein_id="CEK42047.1"
FT                   /translation="MQANPLTLHIRLTKHCNADCSYCSSWQESPDERLSPAALRRSLNF
FT                   ILDTAPVALGVSFTHVTAQFLGGEIAMVPSVELDEHIQVVKAICAERDLGCIFGAQTNL
FT                   IVSQRNAVRLYDQFEGRLGTSIDLTSGTRTIKGDADKYRVIWKSADTYLKQHRSTSGAI
FT                   YVVEPDSSADALLHLREAARSRRVITFRPIFKGGIEAVQLNSAEQFKDVMVELFDEWFL
FT                   RLPVIAEPFFQLCEARVSELSGLGMVQATACAFQSDCTRKSVNIEPNGDLYVCLEMADA
FT                   GLAPIGNAVRGEWYSDSLNAYASRSANIPQSCRECPYLKSCHGGCMYESIAQGQGLHGK
FT                   SHHCSTWKAIFKRIDNAVAEHGAEHVHEWLHRLATRHENARSVGIAKAVVEAIERVE"
FT   CDS             89354..89995
FT                   /codon_start=1
FT                   /transl_table=11
FT                   /locus_tag="PQBR57_0095"
FT                   /product="hypothetical protein"
FT                   /note="InterProScan-5 predicted DOMAIN IPR005123
FT                   (Oxoglutarate/iron-dependent dioxygenase)"
FT                   /inference="protein motif:InterPro:IPR005123"
FT                   /protein_id="CEK42048.1"
FT                   /translation="MQLNELFRDGFFVSSIELAIADRLLAEAKADVFIPDKPGSPDIAE
FT                   WEADNPSLNNRVPPAYLAAMEQMGLGEATKHIRSHMGDWSRTNCMLQRGKRGDSMVWHH
FT                   DSYDPMHLICMLYLSEDVWTPEDGGMLQLGEGDIDQHGFLRDPQSVAIKASVSPNHGTL
FT                   VWAINTNPRFVHRVTEIASDKVRYTMVGQFGYRENVMRTRVAEKYGSNWR"
FT   CDS             89995..90747
FT                   /codon_start=1
FT                   /transl_table=11
FT                   /locus_tag="PQBR57_0096"
FT                   /product="hypothetical protein"
FT                   /protein_id="CEK42049.1"
FT                   /translation="MKTIALKKYQIFDAYRTAPASMGLLKLLLRMAGTFADSRYGSESY
FT                   DAVVIGDDPIAALGLALTLQKSGARVLIAPDSLSTQDWPSKEWGYQLAQTVNDFDENVA
FT                   YVIASHLDGYDPQHGYMKALSLLIKECAATKQVSILHTARLQSSQGVIKGCRDLIFFPL
FT                   HRDYQHLPLLNPLWRLVRDKLRKLSFNHVEIEFVRARKLYITTPPSKFIDPKLGICVGL
FT                   AREGKANTVRNGRADDVQSAFIQQLGDQ"
FT   CDS             90774..91988
FT                   /codon_start=1
FT                   /transl_table=11
FT                   /locus_tag="PQBR57_0097"
FT                   /product="hypothetical protein"
FT                   /note="BLASTP-2.2.28 similarity to NP_618206.1
FT                   (arylsulfatase)"
FT                   /note="InterProScan-5 predicted DOMAIN IPR013785
FT                   (Aldolase-type TIM barrel)"
FT                   /note="PSORTb-3.0 predicted location Cytoplasmic"
FT                   /inference="similar to AA sequence:RefSeq:NP_618206.1"
FT                   /inference="protein motif:InterPro:IPR013785"
FT                   /protein_id="CEK42050.1"
FT                   /translation="MGRTSFLFQINVTRRCQLRCSHCYILSDKKDKSPDMTEAEFLHVV
FT                   QGIVDHMKLDYEFSRRYTFVDIHVIGGEPSMLGVEFFKTALPKAKAMLSQIPQEVAFSL
FT                   VTNLVTQEALEVARLFDKVATSYERSTRFNKRKQEEIWRSNVRTLMAESKIESVPGPKD
FT                   FSVTTALVKPVVQAGAASMIEELVELGFTKMHFGFFIPSGDGDLNSKMVQPKHSETAQF
FT                   YCDALDWYINNRDRIPDLWVNPCESWLMAVHQDQPMDDVVCPIVHGALDIGEDGRTVSC
FT                   IEKGGMNDFHSHGNLFETIEVPKPDGTSEVQFTTTIHDVLTSRSYLREVMKATRLPDAC
FT                   KQCDERLICKANCGVLHEQWNGQGECPGFKTFIKYARKRVEEGVLPQAILMRNSALPDH
FT                   LIAVG"
FT   CDS             91996..92328
FT                   /codon_start=1
FT                   /transl_table=11
FT                   /locus_tag="PQBR57_0098"
FT                   /product="hypothetical protein"
FT                   /note="PHOBIUS-1.01 predicted 1 transmembrane regions"
FT                   /protein_id="CEK42051.1"
FT                   /translation="MKGQNPLQEPAHRPIGFFSIIPLLAKLLWRYGRRLFSVDTLVALE
FT                   KKQGAGSGERSIEEDLLEQALERNKHHYHFKADELPYSHASHSRPVELTSPVIIVRKGE
FT                   GDERIS"
FT   CDS             92312..93469
FT                   /codon_start=1
FT                   /transl_table=11
FT                   /locus_tag="PQBR57_0099"
FT                   /product="hypothetical protein"
FT                   /note="BLASTP-2.2.28 similarity to NP_800208.1
FT                   (arylsulfatase regulator)"
FT                   /note="InterProScan-5 predicted DOMAIN IPR013785
FT                   (Aldolase-type TIM barrel). InterProScan-5 predicted DOMAIN
FT                   IPR023885 (4Fe4S-binding SPASM domain)"
FT                   /note="PSORTb-3.0 predicted location Cytoplasmic"
FT                   /inference="similar to AA sequence:RefSeq:NP_800208.1"
FT                   /inference="protein motif:InterPro:IPR013785"
FT                   /inference="protein motif:InterPro:IPR023885"
FT                   /protein_id="CEK42052.1"
FT                   /translation="MSVSASQYALDVPDTIENGYFVFTIMPTLQCQFNCKHCYLSLDQR
FT                   RDTTTMTIEQMREVCRKVDAYWDQVQPPSRVVLVYNYGGEPTSTGPDYFESYVNMMAEE
FT                   FPASKGYEVKHVMLTSLLGVDLDVWAPLWHKHTGGYIQTSYDGSMRSNSYVRKWEVKVR
FT                   DAITRGLRVATISVVNSDLLEQGASKTLDILAELGVCESGWLPFMLNEQNSVAGKYDRY
FT                   APTMQAFNDYMISMLDHWYSMKYRGLSAPSIGEAHFAVDRARRTPMSNMCGQTLFLMPN
FT                   GDFVLPNYKDGYKEYMHKFGNILEPETSFHDILVSRERRLYMRRQVTRNKNPECQGCDY
FT                   KNACLLEFAKPNKLDDECFGAKRFVAHAIHRNSLDPLLDGPVTLF"
FT   CDS             93500..94504
FT                   /codon_start=1
FT                   /transl_table=11
FT                   /locus_tag="PQBR57_0100"
FT                   /product="Twitching motility protein PilT"
FT                   /note="BLASTP-2.2.28 similarity to NP_970555.1 (twitching
FT                   motility protein)"
FT                   /note="InterProScan-5 predicted DOMAIN IPR001482 (Type II
FT                   secretion system protein E). InterProScan-5 predicted
FT                   DOMAIN IPR027417 (P-loop containing nucleoside triphosphate
FT                   hydrolase)"
FT                   /note="PSORTb-3.0 predicted location Cytoplasmic"
FT                   /inference="similar to AA sequence:RefSeq:NP_970555.1"
FT                   /inference="protein motif:InterPro:IPR001482"
FT                   /inference="protein motif:InterPro:IPR027417"
FT                   /protein_id="CEK42053.1"
FT                   /translation="MADDHAVAHAIKLGRNILLSQDFVETTDYHGVVTFGRTPPDWKDF
FT                   FQQNLAKKQRGYDTKSTNYTTEFLGGRYRCILANSQKGWGISMRALPIKVPALRDDCGL
FT                   DWADLKDLCSGSGLTLFAGRMASGKSTTLSGCIGNLDPMQAQIATVEDPIEVLYPSFSI
FT                   IQREVGTHVDNFAEAIRDCVRQSRTTIVVSEIRDTETANAALLAASTGHSVLATIHADN
FT                   AFDIYTRMSALIDPRYDRVLARNLRGLWWQHVVRFGTAERKPLPVYESLLVDNEAKNIF
FT                   EKGTTALPMLASVMQRQHRKQMGEVAASYVSQGRATREEMAEFLVTRNRVAHG"
FT   CDS             complement(94669..94995)
FT                   /codon_start=1
FT                   /transl_table=11
FT                   /locus_tag="PQBR57_0101"
FT                   /product="hypothetical protein"
FT                   /protein_id="CEK42054.1"
FT                   /translation="MTAQAILKNTIPALLALTILAGCEGSNEKALPSQATGDSAGAESN
FT                   CVTNGPNSPIVTGKNSVVIVNGKTYTAGQRANCAPASKSMSTHGSGSPIVTGAGSKVIS
FT                   TVER"
FT   CDS             complement(95073..95861)
FT                   /codon_start=1
FT                   /transl_table=11
FT                   /locus_tag="PQBR57_0102"
FT                   /product="Sensory box/GGDEF family protein"
FT                   /note="BLASTP-2.2.28 similarity to NP_357360.1 (diguanylate
FT                   cyclase)"
FT                   /note="InterProScan-5 predicted DOMAIN IPR001633
FT                   (Diguanylate phosphodiesterase, EAL domain)"
FT                   /note="PSORTb-3.0 predicted location Cytoplasmic"
FT                   /inference="similar to AA sequence:RefSeq:NP_357360.1"
FT                   /inference="protein motif:InterPro:IPR001633"
FT                   /protein_id="CEK42055.1"
FT                   /translation="MASPALTDATSLPLYIVYQPVLRMNVDGPVVFAYESLLRIGPTAE
FT                   DHSTLSVITNAEQNGTMPLLDTLIARMVCGDAARVEDMRLWINLSQSTLANPDAAKAIG
FT                   ELIESHNLSCRVTIEMTETVDGDEQLILESLRWFKSQHITVVLDDIDDGFSKSHLLKSD
FT                   LIAGCKLSRRSTVRMRLEPAFLDATSKLVAWCKANGKSVVMEGIENEQDLEYAIQLGAD
FT                   FCQGFYFWKPIPLAEIPVPGTRVSLPVPARMQSVIYRTGR"
FT   CDS             complement(96165..96995)
FT                   /codon_start=1
FT                   /transl_table=11
FT                   /locus_tag="PQBR57_0103"
FT                   /product="Enolase (EC 4.2.1.11)"
FT                   /protein_id="CEK42056.1"
FT                   /translation="MRGASGSLRAASTALDNKVECVHRPPQSFRNQPVNDTSTMDLTKP
FT                   VKGMIPFPPASEVFASNELFLAEHLHPLFSIDASIINTAWSGKLHMLSPIESSEGLPGD
FT                   LSVELGVHNPMLTTNWIGFKVEDGLYKLCGNPRYFFMHPDNSQVSEPLPGAREALRQHY
FT                   EAQQASYNRSKDWYLKHGTIAKIDWDSTKPVCFVGQLGGMANGNHNWVTAVEYPVHVER
FT                   NEEGFHAAFPISPSGRRFHHVASVPGQNYRQYGADNILMFYEPVEKLVLFTFDF"
FT   CDS             97096..99777
FT                   /codon_start=1
FT                   /transl_table=11
FT                   /locus_tag="PQBR57_0104"
FT                   /product="RecB family exonuclease"
FT                   /note="BLASTP-2.2.28 similarity to NP_820224.1
FT                   (ATP-dependent nuclease subunit B)"
FT                   /note="InterProScan-5 predicted FAMILY IPR019925 (DNA
FT                   repair protein, predicted). InterProScan-5 predicted DOMAIN
FT                   IPR027417 (P-loop containing nucleoside triphosphate
FT                   hydrolase)"
FT                   /inference="similar to AA sequence:RefSeq:NP_820224.1"
FT                   /inference="protein motif:InterPro:IPR019925"
FT                   /inference="protein motif:InterPro:IPR027417"
FT                   /protein_id="CEK42057.1"
FT                   /translation="MSLIAHLQSLTDDTLVLAATERVSRHIKMQSALLQSVAGKRTWFA
FT                   KGKIRTVTQWLEEVWHDQLPNEQLLYPVQELAVVKSVADRSGLLPENLISSTSTARRIA
FT                   QAYSTFIKFKLPDDPDRFRFKREYEVFWQWRALIKEDCRQSGCYFRADLPRLVLQIIKA
FT                   GAIKPPRKIVLVGVLYMNPSEREVIDLLKSMGSDVVELDVAAEAVKPKLRRAVTQSDEF
FT                   EHVAEWVNNALKPYIDTPHAAPAIAILVPDIEVYQAPLVEALSMTVSPASLLPAVDGAE
FT                   VREPWDISSGATLGARPIIRAAMGILSITNRSADADVFSRVLRSHWVGGHAVEGAQRAL
FT                   ADVWMRENNGLNMGGKDYLRALGACKTRCNIFTENLRRTLARQEEDGGSRYPSEWAEFF
FT                   KESLSKMGWPEAETLSSANYQTLDAWEEALKVFRSLDYQLGPCPYERAYMWMREIVDTR
FT                   QFQPRLSHVAPVAIMTYGDAVGLTFDHVWMLGATNKTLPLPADPNPFLPVDLLSDAGVP
FT                   EATSDGQLAKAQRLVQALMTTSTDITVSSFEHDDRGSNIGASELFGSWPAPARCSAIWT
FT                   GFKGNEVGHLNRDAYEEETVPAVDDEERKNLKGGVSVFQNYANEPFFAFACNRLGAREF
FT                   PVPVIGFDPRIQGTMLHLCLELFWKEVKTQKSLKVMPAEQLDMTLFAAIEKASINLLYK
FT                   LEWRYGRRMIKLEQARLKSLLLTWMEVEKARIQPFEVIGFERRTEVNVFGVELTVTLDR
FT                   IDKIEVAENEFRTMLFDYKSGAKFTYTKLNASKLTEPQLPIYATQVEPKELAVPSIDGI
FT                   SLAQVNAKKMHIHTRSSFTSKLLGGAAGKNDVCMPGEWSEQMQAWNDTLEDMASGFLAG
FT                   VGTLSSFDKALPMGYEHLEPLL"
FT   CDS             complement(99859..100002)
FT                   /codon_start=1
FT                   /transl_table=11
FT                   /locus_tag="PQBR57_0105"
FT                   /product="hypothetical protein"
FT                   /protein_id="CEK42058.1"
FT                   /translation="MNDAAIKTVNIILATCGREKVSPETIWRKFFCVSYTAASITMMQL
FT                   TI"
FT   CDS             100193..100525
FT                   /codon_start=1
FT                   /transl_table=11
FT                   /locus_tag="PQBR57_0106"
FT                   /product="hypothetical protein"
FT                   /protein_id="CEK42059.1"
FT                   /translation="MLAGVVLVGAVSAISHLTFFSSWKDGIANIEFVRDDVQLKDMANC
FT                   TGGVAFIQYREDGGALHYRCPTLMMFGGYTSQPFAPWPDYVEGDSQDLATFIRDASRNA
FT                   QKADPH"
FT   CDS             100712..104029
FT                   /codon_start=1
FT                   /transl_table=11
FT                   /locus_tag="PQBR57_0107"
FT                   /product="ATP-dependent DNA helicase UvrD/PcrA"
FT                   /note="BLASTP-2.2.28 similarity to NP_820225.1
FT                   (ATP-dependent nuclease subunit A)"
FT                   /note="InterProScan-5 predicted DOMAIN IPR014017 (DNA
FT                   helicase, UvrD-like, C-terminal). InterProScan-5 predicted
FT                   DOMAIN IPR014016 (UvrD-like Helicase, ATP-binding domain).
FT                   InterProScan-5 predicted FAMILY IPR000212 (DNA helicase,
FT                   UvrD/REP type). InterProScan-5 predicted DOMAIN IPR027417
FT                   (P-loop containing nucleoside triphosphate hydrolase)"
FT                   /note="PSORTb-3.0 predicted location Cytoplasmic"
FT                   /inference="similar to AA sequence:RefSeq:NP_820225.1"
FT                   /inference="protein motif:InterPro:IPR014017"
FT                   /inference="protein motif:InterPro:IPR014016"
FT                   /inference="protein motif:InterPro:IPR000212"
FT                   /inference="protein motif:InterPro:IPR027417"
FT                   /protein_id="CEK42060.1"
FT                   /translation="MTVQARIESKLSHLTPIMAAIAASNPYDADVRALSIDPSRSVALL
FT                   APAGSGKTTQLLYRLLACLTVVERPEEILAITFTNKAAGEIVERVTGALALAGAGVEPT
FT                   EVYEKPLYMLARLVLERDALLGWNLALNPARLRIMTFDAYCAQIAGKMPIMSGLGGGRT
FT                   SEDPRLVYRTAILETLGSVNDDSISAELREALEAVLGFARNQFEFLVPMFSTLLLKRDQ
FT                   WVGEIMNINSADLSSALAEIVEVEVDGAMAVLTQYGFDTCWQIFADASGVHDEHSWATY
FT                   GAVDATPEGRDFARRAAKALLKNDNMCRSKVDARNGFPAKEALTSRMNGFLKSLTGEPE
FT                   VDQALIKLRDMPDAEYPAESARMMEHLTVILRYLMANLMLAFDSTATVDFPEVAQRAIL
FT                   SLGAGVEVSDALLEEDRVSHLLVDETQDTSPGQYKLLLCLVQAWEQDEGRSMFMCGDPK
FT                   QSIYLFRGATVGQFIETANRAQFGQIELEVYHLRVNFRSSPAIVEWNNKIYSELFAGTE
FT                   STFVPSVAFRSNPGQVTVEALQTPIAEGARVVHLIQEAFKADPQQSVAVLVRGRSHLKF
FT                   ILPALKQAGIQASGTDIDPIADSAPVSEVVSMIKALWHQADRTAWLALLRAAFVGLSWE
FT                   DTLIIGKGNTVIPVALRMPEVQAALTPEGHARVIRLVEALDGLEKASRGDELAWKARAL
FT                   WMGLGGMSTVDQTELGDVKTVFKLLGTHTATGDLDNPQEFFNALAKLYASPKAGVVQIM
FT                   TLHKAKGLEFSTVIIPSLQKSGGRDETPLFYWRTINGKFFLAPNMGSEDALSPESRLFN
FT                   YLGNRVKADHRDELERLGYVGTTRPINNLHLLACKEADDEEQGTSNSLLGALKRVLASE
FT                   FVSVGGDADQLEVRGGVPSKARLDADHFVQLPADSFIPAATNEAMPTENDLHDELREGE
FT                   GTDLRAKVEGIVYHRFVEIIAKDGLESWPVEKLRGKGQAVAALMRREGYPIKDIPAGRD
FT                   RILRLLNTTLESEKGRWILSAHDESGQEVQISGYRSGRWVHRYLDRTFVAAGVFWIPDW
FT                   KTAECPDGMDVEDFLRAIASRYRQKMEEYRTAVIDAGITLPVKPCLYLPAVDRFLEL"
FT   CDS             104134..104283
FT                   /codon_start=1
FT                   /transl_table=11
FT                   /locus_tag="PQBR57_0108"
FT                   /product="hypothetical protein"
FT                   /protein_id="CEK42061.1"
FT                   /translation="MSYESNKAPAAKIIACALIAVAAVSAIFGGFYTVDEKERAVLLRN
FT                   GALL"
FT   CDS             complement(104568..104999)
FT                   /codon_start=1
FT                   /transl_table=11
FT                   /locus_tag="PQBR57_0109"
FT                   /product="Mercuric resistance operon regulatory protein"
FT                   /note="BLASTP-2.2.28 similarity to NP_361068.1 (MerR
FT                   protein)"
FT                   /note="InterProScan-5 predicted DOMAIN IPR000551 (MerR-type
FT                   HTH domain). InterProScan-5 predicted FAMILY IPR011794
FT                   (Hg(II)-responsive transcriptional regulator).
FT                   InterProScan-5 predicted DOMAIN IPR009061 (DNA binding
FT                   domain, putative)"
FT                   /note="PSORTb-3.0 predicted location Cytoplasmic"
FT                   /inference="similar to AA sequence:RefSeq:NP_361068.1"
FT                   /inference="protein motif:InterPro:IPR000551"
FT                   /inference="protein motif:InterPro:IPR011794"
FT                   /inference="protein motif:InterPro:IPR009061"
FT                   /protein_id="CEK42062.1"
FT                   /translation="MKNTAESLTIGVFAKAAGVNVETIRFYQRKGLLPEPDKPYGSIRR
FT                   YGEADIARVKFVKSAQRLGFSLDEVAGLLRLDDGTHCNDARVHAEQKLEDVRGKLADLR
FT                   RIELVLAQLVDDCCASHGTVSCPLIDSLHGIDSHENFAP"
FT   CDS             105158..105421
FT                   /codon_start=1
FT                   /transl_table=11
FT                   /locus_tag="PQBR57_0110"
FT                   /product="Mercuric transport protein, MerT"
FT                   /note="BLASTP-2.2.28 similarity to NP_569361.1 (mercuric
FT                   transport protein)"
FT                   /note="InterProScan-5 predicted FAMILY IPR003457 (Mercuric
FT                   transport protein MerT)"
FT                   /note="PSORTb-3.0 predicted location CytoplasmicMembrane"
FT                   /inference="similar to AA sequence:RefSeq:NP_569361.1"
FT                   /inference="protein motif:InterPro:IPR003457"
FT                   /protein_id="CEK42063.1"
FT                   /translation="MLIALGFSGAWIGNLTVLEPYRPFFIGAALLALFFAYRRIFRPAQ
FT                   ACKPGETCAIPQVRTTYKFIFWLVMALVLVALGFPYILPLFY"
FT   CDS             105439..105714
FT                   /codon_start=1
FT                   /transl_table=11
FT                   /locus_tag="PQBR57_0111"
FT                   /product="Periplasmic mercury(+2) binding protein"
FT                   /note="BLASTP-2.2.28 similarity to NP_840915.1 (mercury
FT                   scavenger protein)"
FT                   /note="InterProScan-5 predicted FAMILY IPR001802 (Mercury
FT                   scavenger protein). InterProScan-5 predicted DOMAIN
FT                   IPR006121 (Heavy metal-associated domain, HMA).
FT                   InterProScan-5 predicted FAMILY IPR011795 (Mercuric
FT                   transport protein periplasmic component). InterProScan-5
FT                   predicted FAMILY IPR027183 (Copper-transporting P-type
FT                   ATPase). InterProScan-5 predicted CONSERVED_SITE IPR017969
FT                   (Heavy-metal-associated, conserved site)"
FT                   /note="SignalP-4.1 predicted a signal peptide"
FT                   /note="PSORTb-3.0 predicted location CytoplasmicMembrane"
FT                   /inference="similar to AA sequence:RefSeq:NP_840915.1"
FT                   /inference="protein motif:InterPro:IPR001802"
FT                   /inference="protein motif:InterPro:IPR006121"
FT                   /inference="protein motif:InterPro:IPR011795"
FT                   /inference="protein motif:InterPro:IPR027183"
FT                   /inference="protein motif:InterPro:IPR017969"
FT                   /protein_id="CEK42064.1"
FT                   /translation="MKKLFAALALIAVVSPVWAAIQTVTLSVPGMTCAACPITVKKALT
FT                   QVEGVTKTEVSFEKREAIVTFDDAKTNSEALTKATEDAGYPSTIKQ"
FT   CDS             105727..106161
FT                   /codon_start=1
FT                   /transl_table=11
FT                   /locus_tag="PQBR57_0112"
FT                   /product="Mercuric transport protein, MerC"
FT                   /note="BLASTP-2.2.28 similarity to NP_840914.1 (mercury
FT                   transport protein MerC)"
FT                   /note="InterProScan-5 predicted FAMILY IPR004891 (MerC
FT                   mercury resistance protein)"
FT                   /note="PSORTb-3.0 predicted location CytoplasmicMembrane"
FT                   /inference="similar to AA sequence:RefSeq:NP_840914.1"
FT                   /inference="protein motif:InterPro:IPR004891"
FT                   /protein_id="CEK42065.1"
FT                   /translation="MRNPLNLFTRIGDKASSVGVLVSALGCAACFPALASLGAAIGLGF
FT                   LSQWEGLFITTLLPLFAALALLVNSLGWLKHRQWQRTALGLIGPVLVLAAVFLMRAYGW
FT                   RSGWLLYIGLALMLGGSIWDLVSPAHPRCAPGACPPQPKQ"
FT   CDS             106197..107879
FT                   /codon_start=1
FT                   /transl_table=11
FT                   /locus_tag="PQBR57_0113"
FT                   /product="Mercuric ion reductase (EC 1.16.1.1)"
FT                   /note="BLASTP-2.2.28 similarity to NP_862490.1 (MerA
FT                   protein)"
FT                   /note="InterProScan-5 predicted FAMILY IPR000815 (Mercuric
FT                   reductase). InterProScan-5 predicted FAMILY IPR021179
FT                   (Mercury reductase, MerA). InterProScan-5 predicted DOMAIN
FT                   IPR004099 (Pyridine nucleotide-disulphide oxidoreductase,
FT                   dimerisation domain). InterProScan-5 predicted DOMAIN
FT                   IPR023753 (Pyridine nucleotide-disulphide oxidoreductase,
FT                   FAD/NAD(P)-binding domain). InterProScan-5 predicted DOMAIN
FT                   IPR001327 (Pyridine nucleotide-disulphide oxidoreductase,
FT                   NAD-binding domain). InterProScan-5 predicted DOMAIN
FT                   IPR006121 (Heavy metal-associated domain, HMA).
FT                   InterProScan-5 predicted CONSERVED_SITE IPR017969
FT                   (Heavy-metal-associated, conserved site). InterProScan-5
FT                   predicted ACTIVE_SITE IPR012999 (Pyridine
FT                   nucleotide-disulphide oxidoreductase, class I, active
FT                   site). InterProScan-5 predicted DOMAIN IPR016156
FT                   (FAD/NAD-linked reductase, dimerisation domain)"
FT                   /note="PSORTb-3.0 predicted location Cytoplasmic"
FT                   /inference="similar to AA sequence:RefSeq:NP_862490.1"
FT                   /inference="protein motif:InterPro:IPR000815"
FT                   /inference="protein motif:InterPro:IPR021179"
FT                   /inference="protein motif:InterPro:IPR004099"
FT                   /inference="protein motif:InterPro:IPR023753"
FT                   /inference="protein motif:InterPro:IPR001327"
FT                   /inference="protein motif:InterPro:IPR006121"
FT                   /inference="protein motif:InterPro:IPR017969"
FT                   /inference="protein motif:InterPro:IPR012999"
FT                   /inference="protein motif:InterPro:IPR016156"
FT                   /protein_id="CEK42066.1"
FT                   /translation="MTTLRIHGMTCASCADRVRDALEGISGVHRADVSYAGGKAEMTAD
FT                   AAVSREQMQAAVEALGYQASFEVASLQPRPGQLDKALGWLRSDTEVGKNGDALHIAVIG
FT                   SGGAAMAAALKAVEAGARVTLIERGTIGGTCVNVGCVPSKIMIRAAHVAHLRRESPFDD
FT                   GMPATPPTVLRERLLAQQQGLVDELRHAKYEGILESTPAITVLRGTARFQDGHTLSVEL
FT                   VEGGGREVAFDRCLIATGAGAAVPPIRGLQDTPYWTSEEALASASIPQRLAVIGSSVVA
FT                   LELAQAFARLGSRVTILARNSLFFREDPAIGEALTAAFRMEGIDVLEQTQASQVTHANG
FT                   EFVLTTNHGELRADQLFVATGRTPNTQSLNLEAAGVLLDERGAIQIDQGMRSSAVDIYA
FT                   AGDCTNQPQFVYVAAAAGTRAAINMTGGEATLNLDAMPAVVFTDPQVATVGYSEAEAQR
FT                   AGLETDSRTLSLDNVPRALANFDTRGFIKLVAEAGSGRLLGVQAVAPEAGELIQTAVLA
FT                   IRNRMTVQELADQLFPYLTMVEGLKLAAQTFTKDVKQLSCCAG"
FT   CDS             107892..108530
FT                   /codon_start=1
FT                   /transl_table=11
FT                   /locus_tag="PQBR57_0114"
FT                   /product="Organomercurial lyase (EC 4.99.1.2)"
FT                   /note="BLASTP-2.2.28 similarity to NP_361074.1 (MerB
FT                   protein)"
FT                   /note="InterProScan-5 predicted FAMILY IPR004927
FT                   (Alkylmercury lyase). InterProScan-5 predicted DOMAIN
FT                   IPR024259 (Alkylmercury lyase, helix-turn-helix domain).
FT                   InterProScan-5 predicted DOMAIN IPR011991 (Winged
FT                   helix-turn-helix DNA-binding domain)"
FT                   /inference="similar to AA sequence:RefSeq:NP_361074.1"
FT                   /inference="protein motif:InterPro:IPR004927"
FT                   /inference="protein motif:InterPro:IPR024259"
FT                   /inference="protein motif:InterPro:IPR011991"
FT                   /protein_id="CEK42067.1"
FT                   /translation="MKFARYITEIAERLTPTNRPKGFAEFLVALLGELAKGRPISRTTL
FT                   ARTLGWPAEQVAAVLEQATSTEYDNDGNIIGYVLTLRETSHVLEIDNRRLYAWCALDTL
FT                   MLPALIGRTARVSSHCAATGAPVSLTVSPSEIQAVEPADVAVSLVLPQEAADVRQSFCC
FT                   HVHFFASIPAAEDWASKHQGLTIVSVQEAFGVGQELNRHLLQTLPMRTS"
FT   CDS             complement(108623..108922)
FT                   /codon_start=1
FT                   /transl_table=11
FT                   /locus_tag="PQBR57_0115"
FT                   /product="hypothetical protein"
FT                   /note="BLASTP-2.2.28 similarity to NP_938122.1 (Sea16)"
FT                   /note="InterProScan-5 predicted DOMAIN IPR024047 (Protein
FT                   MM3350-like domain). InterProScan-5 predicted FAMILY
FT                   IPR012912 (Plasmid pRiA4b, Orf3)"
FT                   /inference="similar to AA sequence:RefSeq:NP_938122.1"
FT                   /inference="protein motif:InterPro:IPR024047"
FT                   /inference="protein motif:InterPro:IPR012912"
FT                   /protein_id="CEK42068.1"
FT                   /translation="MVKTVRLPKPEPDLLLLHIELKWIEPAIWRRVAVPENITLGKLHA
FT                   VIQIAMGWHDDHLHEFEIAGESYGIPDSDGWGPPVNSETRKTLIKALNGKRTFR"
FT   CDS             complement(108926..110422)
FT                   /codon_start=1
FT                   /transl_table=11
FT                   /locus_tag="PQBR57_0116"
FT                   /product="Mobile element protein"
FT                   /note="BLASTP-2.2.28 similarity to NP_839201.1 (ISSfl3
FT                   orfC)"
FT                   /note="InterProScan-5 predicted FAMILY IPR004291
FT                   (Transposase, IS66). InterProScan-5 predicted DOMAIN
FT                   IPR024463 (Transposase TnpC, homeodomain). InterProScan-5
FT                   predicted DOMAIN IPR024474 (Zinc-finger binding domain of
FT                   transposase IS66)"
FT                   /note="PSORTb-3.0 predicted location Cytoplasmic"
FT                   /inference="similar to AA sequence:RefSeq:NP_839201.1"
FT                   /inference="protein motif:InterPro:IPR004291"
FT                   /inference="protein motif:InterPro:IPR024463"
FT                   /inference="protein motif:InterPro:IPR024474"
FT                   /protein_id="CEK42069.1"
FT                   /translation="MTDSLPNDLQALKALIAAQHAEIERLKMMIAKLRRTQFGRSSEQL
FT                   EAMIDQLQLSLDELQISQAEMTPPVEPAPRAVSRRKPLPEHLPRETHVHQPESQCTGCG
FT                   GTLRHLGEDVSEVLEYVPARFKVIRHVRPKWVCRCCEHFAQVPAPSRPIARGLAGPGLL
FT                   AHVLVSKFVDHLPLYRQSEIYAREGVELERSTLADWVGQSSQLLRPLINALEHHVMSGH
FT                   KVHADDTPIGVLAPGNGKTKSARLWTYVRDDRPTGDATPAAVWFAYSPDRKGQHPRAHL
FT                   KRFSGILQADGYAGFAQLYATGTIEEAACWAHARRKFYEVYKDLASPLAAEALQRIAAL
FT                   YAIESEIRGQPPNLRKVVRQSRASPLLEQLHAWLNQTLTQLSKKSALGGAILYALNRWQ
FT                   ALVRYCDDGRIEIDNNAAERALRAVALGRKNYLFVGSNAGGERAAAIYSLVGSAKLNDL
FT                   NPQAYLTHVLERIADHPINRVDELLPWNVSLASTELCEAA"
FT   CDS             complement(110469..110813)
FT                   /codon_start=1
FT                   /transl_table=11
FT                   /locus_tag="PQBR57_0117"
FT                   /product="Mobile element protein"
FT                   /note="BLASTP-2.2.28 similarity to NP_942797.1
FT                   (transposition-related protein)"
FT                   /note="InterProScan-5 predicted FAMILY IPR008878
FT                   (Transposase IS66, Orf2)"
FT                   /note="PSORTb-3.0 predicted location CytoplasmicMembrane"
FT                   /inference="similar to AA sequence:RefSeq:NP_942797.1"
FT                   /inference="protein motif:InterPro:IPR008878"
FT                   /protein_id="CEK42070.1"
FT                   /translation="MIAPPAGTRIWIAAGVTDMRRGFDGLAAMVQTQLEADPFSGQIFA
FT                   FRGRRGDRIKLLWWDGDGLCLFCKRLEQGRFVWPQATSGSVSLTTAQLSMLLEGIDWRR
FT                   PIRTAPVLAV"
FT   CDS             complement(110810..111187)
FT                   /codon_start=1
FT                   /transl_table=11
FT                   /locus_tag="PQBR57_0118"
FT                   /product="Phage protein"
FT                   /note="BLASTP-2.2.28 similarity to NP_522127.1 (transposase
FT                   ISRSO10)"
FT                   /note="InterProScan-5 predicted FAMILY IPR002514
FT                   (Transposase IS3/IS911family). InterProScan-5 predicted
FT                   DOMAIN IPR009057 (Homeodomain-like)"
FT                   /inference="similar to AA sequence:RefSeq:NP_522127.1"
FT                   /inference="protein motif:InterPro:IPR002514"
FT                   /inference="protein motif:InterPro:IPR009057"
FT                   /protein_id="CEK42071.1"
FT                   /translation="MDTVAPARRAGRRPNFPLDFKRQVVEATFQPGASVSLIAREHDVN
FT                   ANLVFRWRQQYQEGLFGPVSQSASFLPVQVIEAPMDLPPVFQPQAECHSEIAVEVGKAK
FT                   LRITGAPDPQTLQLVLQQLVR"
FT   CDS             111297..112004
FT                   /codon_start=1
FT                   /transl_table=11
FT                   /locus_tag="PQBR57_0119"
FT                   /product="Membrane protease family protein y2843"
FT                   /note="BLASTP-2.2.28 similarity to NP_716082.1 (putative
FT                   negative regulator of univalent cation permeability)"
FT                   /note="InterProScan-5 predicted FAMILY IPR001107 (Band 7
FT                   protein). InterProScan-5 predicted FAMILY IPR001972
FT                   (Stomatin family)"
FT                   /note="PSORTb-3.0 predicted location Periplasmic"
FT                   /inference="similar to AA sequence:RefSeq:NP_716082.1"
FT                   /inference="protein motif:InterPro:IPR001107"
FT                   /inference="protein motif:InterPro:IPR001972"
FT                   /protein_id="CEK42072.1"
FT                   /translation="MHFKLPFIDSVRDISVASDTVMFDSLPAYSKDQQSATLRVSVSFH
FT                   VDPSQVGDLYKTYGSVENMVNRLISRQVPTQVENTFGQYTAIMAVQERGNFVADTMKAL
FT                   RSHVDGPVEIESLQIENIDFSDAYEQTIEDRMKAEIQVKTREQNLATEKVQAEIRVTQA
FT                   QAEADSKIATAKADAEATRLRGEAEADAIKARAAALASNQNLVELTKAEKWDGKLPTTM
FT                   IPNAAIPFLNTKN"
FT   CDS             complement(112222..112638)
FT                   /codon_start=1
FT                   /transl_table=11
FT                   /locus_tag="PQBR57_0120"
FT                   /product="hypothetical protein"
FT                   /protein_id="CEK42073.1"
FT                   /translation="MLSTDLGKADGRIKLARFGINGIPDAVFEALSGKLILAGEFKSRK
FT                   YRGVVKLYELYQLMLYMGHLQDRYPNHTIVGCLAYADERVKVRFDPALYQALIELRNEY
FT                   WQTIKRRKPVNPVPLHKRMKVNAGNLSMRLTSKM"
FT   CDS             complement(112752..112958)
FT                   /codon_start=1
FT                   /transl_table=11
FT                   /locus_tag="PQBR57_0121"
FT                   /product="hypothetical protein"
FT                   /protein_id="CEK42074.1"
FT                   /translation="MSRKPSSIAISKLARYACDPKAVFDKVDAGAVRYGNRAHNALGAG
FT                   PSVIKFGAIAAILFAVAKYLGLI"
FT   CDS             complement(113643..114059)
FT                   /codon_start=1
FT                   /transl_table=11
FT                   /locus_tag="PQBR57_0122"
FT                   /product="hypothetical protein"
FT                   /note="InterProScan-5 predicted DOMAIN IPR027486 (Ribosomal
FT                   protein S10 domain)"
FT                   /inference="protein motif:InterPro:IPR027486"
FT                   /protein_id="CEK42075.1"
FT                   /translation="MHNEAKSPVPWDLADKKTQRIRFSSASFYIVVDGIQNESVRSACT
FT                   ALKTFLLAWDGVRCRGPKALQTERRRWMRLRDMRNPDSTKGVYVTQALRYRNVLLVVNP
FT                   TYEMMAGLVTVELPSDVNLKIEPYDNQYGLREDR"
FT   CDS             complement(114132..115115)
FT                   /codon_start=1
FT                   /transl_table=11
FT                   /locus_tag="PQBR57_0123"
FT                   /product="hypothetical protein"
FT                   /note="PHOBIUS-1.01 predicted 5 transmembrane regions"
FT                   /note="PSORTb-3.0 predicted location CytoplasmicMembrane"
FT                   /protein_id="CEK42076.1"
FT                   /translation="MQRLHSYLSRMNDRLNTVTWQTQSLLVCTVFWISTIACSFPLTDG
FT                   GWTSWSLDQCLEDFGVFLLFFSIWCGLFAHFKRDVTLGWLAVLLATALWQEEVNLLNKA
FT                   YQAINLWFGHDIDSSERQRGDVTVLMIVGLSLLARFTQKGFKSFFRIYITAFLLFFTCF
FT                   QMWLHYTFPYQMQSAILDADLAYQKEFTSTYEGRFRYQCDHGQWTCFSWENENVPEVLR
FT                   KDEGLMAVIRSHDGIVMNTTGYIGKMPSDDDTVFRGVEARQKYIITYYKNHSLNRVVVN
FT                   HELAKRAAQVVTHPLVIFSTMFGMAWFFGGLMIVFMHQSRTARQRK"
FT   CDS             115200..115568
FT                   /codon_start=1
FT                   /transl_table=11
FT                   /locus_tag="PQBR57_0124"
FT                   /product="hypothetical protein"
FT                   /note="InterProScan-5 predicted DOMAIN IPR009875 (PilZ
FT                   domain)"
FT                   /inference="protein motif:InterPro:IPR009875"
FT                   /protein_id="CEK42077.1"
FT                   /translation="MSESERRHTRYALSSGEFTRQRLKGCGFLASLKGWKDCRVKDMSS
FT                   AGALLLSKTEHYLGDQIDLELTAKDGSKLVFRGEVVNLGKDHGTNEHKLGIKIDQPKAG
FT                   TCEGLFMEGLQAKFKQSI"
FT   CDS             complement(116135..117262)
FT                   /codon_start=1
FT                   /transl_table=11
FT                   /locus_tag="PQBR57_0125"
FT                   /product="hypothetical protein"
FT                   /note="PSORTb-3.0 predicted location Cytoplasmic"
FT                   /protein_id="CEK42078.1"
FT                   /translation="MLETQVARLRAKYPKEFTVEQAAMAVARAYGYRKLDLATLELSDK
FT                   VYGLQYVRPYREMLKEDVHHQVMDLMRMALNLSLSANEDVRQGVPERNIVAAMCGFQSF
FT                   DSLLSYARSDPVDPNSTDRAMLAKFKARFGYYAPIQYVLGRYIHDHCLIIQPDAAKAQR
FT                   FVDQEIILNPLSGTKVVLVRDDPHGADWLSVMSKTITVYRGDLDEGYEAAATAAIGNGN
FT                   IMVALVPAAPYMLSTIVERNAQLLTTDSPDGRAIIADVTHLNLDTNDLDKAFGLSSDKG
FT                   IHLVVVVREPNAELWKRTGIRVIFGFDKDIQESYLDMDKYIGYSAPYVGYKRGKMQYLY
FT                   QSEESGPRFGAMDLIPDDQKTKSLLERMKGALRAR"
FT   CDS             complement(117314..118252)
FT                   /codon_start=1
FT                   /transl_table=11
FT                   /locus_tag="PQBR57_0126"
FT                   /product="hypothetical protein"
FT                   /note="InterProScan-5 predicted FAMILY IPR008865 (DNA
FT                   replication terminus site-binding protein)"
FT                   /note="PSORTb-3.0 predicted location Cytoplasmic"
FT                   /inference="protein motif:InterPro:IPR008865"
FT                   /protein_id="CEK42079.1"
FT                   /translation="MTQLGKYYSQQQGIIENVNFVETRLKSLASKMRTYPERLRVDTAY
FT                   MIPFRHQPLVDEKKGIVVTQLAGPAAVDQAIEGLTATRIDPDKQHARETLRVPGVIALP
FT                   SEWIKELHFLNILKSEIEGLVETIEEQHERTKLWQRWPHMSGLQVMRKTWIADGPKKVT
FT                   FFWESAPSVLNKTAEKWIKHYSDYLKKIHGHVPNINELDEGDTSRKFVLLIAELQRDCE
FT                   SKEHIAAFRHGQPHVRARVTFHDTQKYALRPAPTPIVYGYEDSVPTVIPLSNWEPEETP
FT                   FKRKTRKQMISTEPVVDGLWFYRYLDAYKYG"
FT   CDS             118406..120052
FT                   /codon_start=1
FT                   /transl_table=11
FT                   /locus_tag="PQBR57_0127"
FT                   /product="hypothetical protein"
FT                   /note="InterProScan-5 predicted DOMAIN IPR011990
FT                   (Tetratricopeptide-like helical)"
FT                   /inference="protein motif:InterPro:IPR011990"
FT                   /protein_id="CEK42080.1"
FT                   /translation="MNLSAEFDKAANLGVIAKKWFRLVEAQFEDAGITATKKTGLDAAA
FT                   SLLAPAALVAQFIKSEKLPLDRPLLVLVMSDDPVAIMDEGLWIGFAADLAGAAAVELFS
FT                   TSTFVIHSDHFEPARKLGMPVFESIKAAEAQTRDWDLVVWIHPAIESGESGESAELVAA
FT                   LATKQVPICACMYNELDALIQSHGLSKWGFEFSWMDSQLAGATMNRSSVNKFGIATADV
FT                   GIEGGWGAVMTRVTPASVQHDEVGWEQIKVAMGLYRLEGSTSGSWGFGSVLPGVSFNQY
FT                   KPVGLIGNIAVDPKTGLLLAECSTTKVLNLAGHLWGAMLISMPSARFDLVPWAARVKLV
FT                   FNAHMTKEDKRRGECIELLNNAFDAGMVEAGIALARGYERIGTAKAKEKAGQLYRRIGA
FT                   GHPMSAYFLAHSALEAGLEDDFWTLIRSAASAEYPPAITDYGIALKDSGDYIEAGKMFI
FT                   KSMQAGDAEAAFRFGEMMIKAGEYGEALKALRAAWTKNHAEAANTAHWLCTEMINHRLG
FT                   KHGEVMRELKDIKFAIQKRTRLTNQLERDGA"
FT   CDS             120042..120629
FT                   /codon_start=1
FT                   /transl_table=11
FT                   /locus_tag="PQBR57_0128"
FT                   /product="hypothetical protein"
FT                   /note="InterProScan-5 predicted FAMILY IPR010321 (Protein
FT                   of unknown function DUF922)"
FT                   /note="SignalP-4.1 predicted a signal peptide"
FT                   /inference="protein motif:InterPro:IPR010321"
FT                   /protein_id="CEK42081.1"
FT                   /translation="MVLKVGLLVMAMATASSVQASPEPTINFKIQRYAVSGSTTAEISN
FT                   SVFQSTPVVMNGGKFGAVTHNQFNTGYSTVPTANGGCEVKNVRIVLNSTIVLPDLVRNG
FT                   QSESVLAEWDRYIGALRAHEQMHASNGKYTAETLANRLYDFKANMSCSQMRVRLDQAVD
FT                   RLINNMGAWDQNLDAKTEHGKTQGAFLRPGFR"
FT   CDS             complement(120782..121057)
FT                   /codon_start=1
FT                   /transl_table=11
FT                   /locus_tag="PQBR57_0129"
FT                   /product="hypothetical protein"
FT                   /note="PHOBIUS-1.01 predicted 3 transmembrane regions"
FT                   /note="PSORTb-3.0 predicted location CytoplasmicMembrane"
FT                   /protein_id="CEK42082.1"
FT                   /translation="MFTLTLLRFSPLSKETHLVAVVLGILAFIADYSAIPGATATSSFG
FT                   TAIVAGICWYVFKVFDGLTYDGAEMASGPVAGLVGCVLVCGGYYLL"
FT   CDS             121087..121317
FT                   /codon_start=1
FT                   /transl_table=11
FT                   /locus_tag="PQBR57_0130"
FT                   /product="hypothetical protein"
FT                   /protein_id="CEK42083.1"
FT                   /translation="MEWLRGSQGDNDRCENCKYPRLRSPNDRARGEDEQGEAKREGAHG
FT                   DTKQRCANKDFQGAVHTHAGASVDLDLKGSP"
FT   CDS             122052..124538
FT                   /codon_start=1
FT                   /transl_table=11
FT                   /locus_tag="PQBR57_0131"
FT                   /product="hypothetical protein"
FT                   /note="BLASTP-2.2.28 similarity to NP_744710.1 (UvrD/REP
FT                   helicase)"
FT                   /note="InterProScan-5 predicted DOMAIN IPR014016 (UvrD-like
FT                   Helicase, ATP-binding domain). InterProScan-5 predicted
FT                   DOMAIN IPR027417 (P-loop containing nucleoside triphosphate
FT                   hydrolase)"
FT                   /note="PSORTb-3.0 predicted location CytoplasmicMembrane"
FT                   /inference="similar to AA sequence:RefSeq:NP_744710.1"
FT                   /inference="protein motif:InterPro:IPR014016"
FT                   /inference="protein motif:InterPro:IPR027417"
FT                   /protein_id="CEK42084.1"
FT                   /translation="MKCTGFSGTSSHPSPMILSNQYLKGIQVSNKTAPGNGQDSNNGML
FT                   ASLSAWFMSAVNGTHPESYRSGFKHGYLKGKETAKPAVAAPATVKREFTIRLEDARSNL
FT                   DPKVQFDALLLDDGRMRVPPGVVKQFKADTLANLGEDHQPTDEQWKAILSPTTSAVTIG
FT                   IAGTGKTFVMMLRAVFLHVYLRIPLEEMTILAVTKDSRFDVIAELTRLFARWGYDLSRE
FT                   QSLELVKTPRGALLQITRSIPPLRDVVPFELIGLLDAGDEDGRPFDPRLSTEQMEMVDG
FT                   AYQAAYAKSMSFAQSIQILFTETVSLPRASADNAQLVRYSDLGSARLADDELLTKIVTS
FT                   SWYSAGHWPVPEIEPQIMQLKVMGKTVHANGYFQALDAHVVLGFPKDTSRDTCRSGSDV
FT                   PLFEECLGKRAFLQRFANQRIIWVDSPEQLNSVVSSALAMPQTAPRFVVRVKGLDRPMG
FT                   VAECMYQTAALIETLGLNPPAAISQLRFMPTDPDARFFECTAKFWPHFEAHLMAAQPPV
FT                   MTINRLFLTFGEHGQQNLKSVPTECLKSMRNILTDELQDVTFGTGEFIKAVMRENRHRI
FT                   EVDSIEDKPLSIFACGDDFQTAHGTQGATPKYLTEFKSQFPSKGYVLNLLGLNFRSQQG
FT                   IIFSAHALILGIPAVSMYAPASAASEENFPVEVHDLSANTFMSLFNTHYAAGDSILILA
FT                   ANPDDYRLSEAFVNVVVEQDKLENPNDRRVRVRAAQRSKGLEADTVIILGDFVAATSTW
FT                   AKNQIFRAARTVETDDQSPFDVIQQNELYRLSHIAITRARKRAHWLLGKDAADSAHRLK
FT                   ASTRIGNVQGSFIDHR"
FT   CDS             complement(124592..124750)
FT                   /codon_start=1
FT                   /transl_table=11
FT                   /locus_tag="PQBR57_0132"
FT                   /product="hypothetical protein"
FT                   /note="PSORTb-3.0 predicted location CytoplasmicMembrane"
FT                   /protein_id="CEK42085.1"
FT                   /translation="MIDWLTHILFNDMCGPAAVNWQGWMLLGGFFGGGGLFLGALIFNT
FT                   NWFDHLD"
FT   CDS             complement(124765..125049)
FT                   /codon_start=1
FT                   /transl_table=11
FT                   /locus_tag="PQBR57_0133"
FT                   /product="hypothetical protein"
FT                   /note="SignalP-4.1 predicted a signal peptide"
FT                   /protein_id="CEK42086.1"
FT                   /translation="MKYLCTLILISLAGAACAAAPTQLRVEPFAGDKSAHRVENTTITQ
FT                   NVDGTTTVNTILVYEDGTKENCTIVMKAATAPGNRLMVTPKSRTCTPVP"
FT   CDS             complement(125046..125312)
FT                   /codon_start=1
FT                   /transl_table=11
FT                   /locus_tag="PQBR57_0134"
FT                   /product="hypothetical protein"
FT                   /protein_id="CEK42087.1"
FT                   /translation="MQKRIEGIAKALSLTLGLLSCDTSPTDTQMRCMRALNTLEHPASY
FT                   AVGLATGQCVTRQPVMSTDARAVHALVQKLIFSARADPHRYCP"
FT   CDS             complement(125351..125488)
FT                   /codon_start=1
FT                   /transl_table=11
FT                   /locus_tag="PQBR57_0135"
FT                   /product="hypothetical protein"
FT                   /protein_id="CEK42088.1"
FT                   /translation="MASWIGVSSDRIARLIRELHLSGEVTVSGRSIMVSNDLLSTLYPS
FT                   "
FT   CDS             125546..125668
FT                   /codon_start=1
FT                   /transl_table=11
FT                   /locus_tag="PQBR57_0136"
FT                   /product="hypothetical protein"
FT                   /protein_id="CEK42089.1"
FT                   /translation="MSISAECKPSSVKTGTLTMLGQVQMNKLKLLGLLFDHTVV"
FT   CDS             complement(126076..126780)
FT                   /codon_start=1
FT                   /transl_table=11
FT                   /locus_tag="PQBR57_0137"
FT                   /product="hypothetical protein"
FT                   /note="BLASTP-2.2.28 similarity to NP_248512.1 (Hef
FT                   nuclease)"
FT                   /note="InterProScan-5 predicted DOMAIN IPR003583
FT                   (Helix-hairpin-helix DNA-binding motif, class 1).
FT                   InterProScan-5 predicted DOMAIN IPR006166 (ERCC4 domain).
FT                   InterProScan-5 predicted DOMAIN IPR020819 (DNA repair
FT                   nuclease, XPF-type/Helicase). InterProScan-5 predicted
FT                   DOMAIN IPR010994 (RuvA domain 2-like). InterProScan-5
FT                   predicted DOMAIN IPR011335 (Restriction endonuclease type
FT                   II-like)"
FT                   /note="PSORTb-3.0 predicted location Cytoplasmic"
FT                   /inference="similar to AA sequence:RefSeq:NP_248512.1"
FT                   /inference="protein motif:InterPro:IPR003583"
FT                   /inference="protein motif:InterPro:IPR006166"
FT                   /inference="protein motif:InterPro:IPR020819"
FT                   /inference="protein motif:InterPro:IPR010994"
FT                   /inference="protein motif:InterPro:IPR011335"
FT                   /protein_id="CEK42090.1"
FT                   /translation="MAEENIVTILADTAEAGSPLLQRMQAAGAHVRVGDLEAGNFVISG
FT                   AIAVLRLTAVDFVEAIMDGMLFHKAGKMTLNFTRSVFLIEGDIYSTRTAIARDAIDGAL
FT                   SFLVCVEGASIIYVRNPIATADLLYRLAKQAQKNLGFDMAFQRAKVSSGREEALFTIES
FT                   VPGIGPSTAPKALDHFRSVFNFVNATEAQLMGIPGIGKKKAERIYNGLRWEDGADTNTG
FT                   DTANPSASPRTE"
FT   CDS             126954..127988
FT                   /codon_start=1
FT                   /transl_table=11
FT                   /locus_tag="PQBR57_0138"
FT                   /product="RecA protein"
FT                   /note="BLASTP-2.2.28 similarity to NP_793795.1 (recA
FT                   protein)"
FT                   /note="InterProScan-5 predicted FAMILY IPR013765 (DNA
FT                   recombination and repair protein RecA). InterProScan-5
FT                   predicted DOMAIN IPR003593 (AAA ATPase domain).
FT                   InterProScan-5 predicted DOMAIN IPR023400 (DNA
FT                   recombination and repair protein RecA, C-terminal).
FT                   InterProScan-5 predicted CONSERVED_SITE IPR020584 (DNA
FT                   recombination/repair protein RecA, conserved site).
FT                   InterProScan-5 predicted DOMAIN IPR020588 (DNA
FT                   recombination/repair protein RecA-like, ATP-binding
FT                   domain). InterProScan-5 predicted DOMAIN IPR020587 (DNA
FT                   recombination/repair protein RecA, monomer-monomer
FT                   interface). InterProScan-5 predicted DOMAIN IPR027417
FT                   (P-loop containing nucleoside triphosphate hydrolase)"
FT                   /note="PSORTb-3.0 predicted location Cytoplasmic"
FT                   /inference="similar to AA sequence:RefSeq:NP_793795.1"
FT                   /inference="protein motif:InterPro:IPR013765"
FT                   /inference="protein motif:InterPro:IPR003593"
FT                   /inference="protein motif:InterPro:IPR023400"
FT                   /inference="protein motif:InterPro:IPR020584"
FT                   /inference="protein motif:InterPro:IPR020588"
FT                   /inference="protein motif:InterPro:IPR020587"
FT                   /inference="protein motif:InterPro:IPR027417"
FT                   /protein_id="CEK42091.1"
FT                   /translation="MDEAKKKALASALGQIEKQFGKNAVIRMGDKPRAKWDVIPTGSLA
FT                   LDAALGIGGLPRGRVVEIFGPESSGKTTLTLEVIAQAQQLGFTCGFIDAEHALDPEYAG
FT                   KLGVNVDELLVSQPDTGEQALEITDMLVRSNAVDVVVIDSVAALVPKAEIEGEMGAQHV
FT                   GLQARLLSQGLRKLTGNISHSNTLVIFINQIRMKIGVMFGSPETTTGGNALKFYASVRL
FT                   DIRSTETVKEGDVPVGRKGRVKVVKNKTAPPFRTAEVYNRFGEGFDWSLELVQMGVQHG
FT                   FVEKAGAWYSYNGDKIGQGAANAAAFFKTNEEVAHELDTRLRFALFPDQAFLAPVADVP
FT                   SDAA"
FT   CDS             complement(128171..128446)
FT                   /codon_start=1
FT                   /transl_table=11
FT                   /locus_tag="PQBR57_0139"
FT                   /product="hypothetical protein"
FT                   /note="PHOBIUS-1.01 predicted 1 transmembrane regions"
FT                   /note="PSORTb-3.0 predicted location CytoplasmicMembrane"
FT                   /protein_id="CEK42092.1"
FT                   /translation="MLVLLALIAEACYLPEIIGLLVDRSAEIADAASHPTEAALHVMVF
FT                   WVATVAFGFLLNLMGLLALGICIVMCYDLDQDQHLPIAVTTTKVEG"
FT   CDS             128626..129201
FT                   /codon_start=1
FT                   /transl_table=11
FT                   /locus_tag="PQBR57_0140"
FT                   /product="hypothetical protein"
FT                   /protein_id="CEK42093.1"
FT                   /translation="MHTRTTDFISLYNALWYRDFPVVVGPIDFAKRADWTTHIATSIRQ
FT                   VASMMGLFSCFESGGRTDAELQEADRKVWAKVEWEWDEPRDHKPGKGELGKLAKASGMA
FT                   DVSIFIGYTQVRTLEENLSHITEAWVGVEKPLLVLLVTFTADGGWRYFDQIKTFIVDSH
FT                   GISLVREQPALPWDVPNSRWQSISGFRS"
FT   CDS             complement(129333..130196)
FT                   /codon_start=1
FT                   /transl_table=11
FT                   /locus_tag="PQBR57_0141"
FT                   /product="hypothetical protein"
FT                   /note="PSORTb-3.0 predicted location Cytoplasmic"
FT                   /protein_id="CEK42094.1"
FT                   /translation="MHYSPDLLAAVSKVRKATEALEAARRAVEDDKIGRRTSRWARLMD
FT                   WLFDTTVEVRLGEAGNAFDLAHQSAIAVAQRWIVTAAKVELADNPVDHQRHSEQMTRVF
FT                   SAFKRSKQTGEWLALAEDAYDKLQTAASDCSSASSTELLDLVTHSKGISILSAISNDSA
FT                   ASSIRRANIAVTVLEASLTRRTTASDIELPSDMLDLIVDLTFEPAFDILSWLSMGKLHE
FT                   AERECQRVASAIAPLRTRLRASHATALSKHNAEWLHLKSIEAPYLVKASQQVPPSLMCE
FT                   VPQGFD"
FT   CDS             130579..132297
FT                   /codon_start=1
FT                   /transl_table=11
FT                   /locus_tag="PQBR57_0142"
FT                   /product="hypothetical protein"
FT                   /note="BLASTP-2.2.28 similarity to NP_943180.1 (putative
FT                   DNA modification methylase)"
FT                   /note="InterProScan-5 predicted FAMILY IPR002296 (N6
FT                   adenine-specific DNA methyltransferase, N12 class).
FT                   InterProScan-5 predicted DOMAIN IPR025714
FT                   (Methyltransferase domain)"
FT                   /note="PSORTb-3.0 predicted location Cytoplasmic"
FT                   /inference="similar to AA sequence:RefSeq:NP_943180.1"
FT                   /inference="protein motif:InterPro:IPR002296"
FT                   /inference="protein motif:InterPro:IPR025714"
FT                   /protein_id="CEK42095.1"
FT                   /translation="MFEFNLPVAHIPDNYREFLPTMTTPAVDELLHAYEQGEEGMRRLH
FT                   VDLMCKENRSVLEAFAYGAEAYQSSSKKSFWAKDFIDLFNLPRAINARQEHFWFQLFDL
FT                   CSLTNILPQELWEKWRNSFTAWRSVSKGGERIAAGIPPFDRTTVYSSLSLIESHRATFF
FT                   SMRVDALWKGLSPSHKTNWGGVFHKRFILDWMYNDHGSPTSKERVFNDLINACSTILTG
FT                   AEDPFTSAYGELRHAREHPGEWMEIMGGVMRIKAFLKGTLHVEIHPDIAYRLNVALAYM
FT                   HPNALPDEATLKPPRRKTGFGSVELVKSAIPPQVRSYLSECMQQQQADGLWLLTPRVAS
FT                   HVIGRLSGGIRKMIDEAIEQIGGAPQGHVHVFDYPPMEVVAEVVKSGKVPDKVSHQFYS
FT                   TSPELAKEFVEWVGVEESALCYETSAGTGSIAKHMPLQTYCVEVDRLRAMALDRMGFDV
FT                   KQADFLRLAPADLHGEVDYVLMNPPYACRAWMAHIEHAVQFVKDGGTIGAILPEGARRK
FT                   MPAILGVEVEFSEPKKNCFPDASISVVFAKWTKALCKGNASQAEIEGQLPLFNAA"
FT   CDS             132331..132831
FT                   /codon_start=1
FT                   /transl_table=11
FT                   /locus_tag="PQBR57_0143"
FT                   /product="hypothetical protein"
FT                   /protein_id="CEK42096.1"
FT                   /translation="MHPALMQQMRRFQDKHSESFPGADFTLSGDEYADPAVNEAWKAFE
FT                   FSEWKRSMELIGPGPSPRTGRGQNRKSAMRQKVECPECHGPLKVWLDIDASLLFNVSAT
FT                   GKLSKRAIEDNTQSDGRCGLKCQECSWQVYGSDVEDDVLLMVIQNADEKWQGLQLSLIH
FT                   AKP"
FT   CDS             132964..133290
FT                   /codon_start=1
FT                   /transl_table=11
FT                   /locus_tag="PQBR57_0144"
FT                   /product="hypothetical protein"
FT                   /protein_id="CEK42097.1"
FT                   /translation="MSQKVEQVADPADIPFGPADILFIDTADEPSQEIITRISRFQYKA
FT                   KAFCFIGSPPVGANELAMTGHRVYELPASTVLVNGLRALKPHDSSIGVRWLEVVIGQTD
FT                   IQPN"
FT   CDS             133262..133420
FT                   /codon_start=1
FT                   /transl_table=11
FT                   /locus_tag="PQBR57_0145"
FT                   /product="hypothetical protein"
FT                   /protein_id="CEK42098.1"
FT                   /translation="MVKLIFSPTESKETAHVLSRLGVKLTGSTVIEGAVRTVPYNYFDL
FT                   GEDQRPA"
FT   CDS             133448..133762
FT                   /codon_start=1
FT                   /transl_table=11
FT                   /locus_tag="PQBR57_0146"
FT                   /product="hypothetical protein"
FT                   /protein_id="CEK42099.1"
FT                   /translation="MNDLPKITNSNAFPPELDAMLGKIPDAVIANIVKALKLNGKVFAM
FT                   LDPAELEVFDFFRKYGPKYGVVATIVSESRHAELAKASSTQQEDEIMRRVNGTVSVAFS
FT                   "
FT   CDS             134151..134495
FT                   /codon_start=1
FT                   /transl_table=11
FT                   /locus_tag="PQBR57_0147"
FT                   /product="hypothetical protein"
FT                   /protein_id="CEK42100.1"
FT                   /translation="MQNRVYLHVKPNIIEIESAEIFNGEFSSETRFLVSTEAFQKTLRD
FT                   VAGRESHTKGRFMSPRESAYVRIWPGALGITELELEAIEQALAEEFIELEVMVMMSHSG
FT                   QDSQETAIKA"
FT   CDS             134557..134736
FT                   /codon_start=1
FT                   /transl_table=11
FT                   /locus_tag="PQBR57_0148"
FT                   /product="hypothetical protein"
FT                   /protein_id="CEK42101.1"
FT                   /translation="MSSYDVAWNVMCYVAALAVLLFMVLWMMIEIRVAKERRHELLNEQ
FT                   HAQATKEQANHEQP"
FT   CDS             complement(134892..135224)
FT                   /codon_start=1
FT                   /transl_table=11
FT                   /locus_tag="PQBR57_0149"
FT                   /product="hypothetical protein"
FT                   /protein_id="CEK42102.1"
FT                   /translation="MRKLIEGASDSIDDMLEKVSGTTGRFGHTGERAAAMKREGLDDSV
FT                   TAAQLTAASKKLGNDHKYDAHFVGQLLNLVEDCESGTPIPKKVAKALIKDQRAVNTAIG
FT                   GAAFNA"
FT   CDS             135238..135378
FT                   /codon_start=1
FT                   /transl_table=11
FT                   /locus_tag="PQBR57_0150"
FT                   /product="hypothetical protein"
FT                   /protein_id="CEK42103.1"
FT                   /translation="MAGSIRIDRPGSSIYQGELLGKLTHQFLFLVGPERRKGYRYAKQL
FT                   L"
FT   CDS             135446..135862
FT                   /codon_start=1
FT                   /transl_table=11
FT                   /locus_tag="PQBR57_0151"
FT                   /product="hypothetical protein"
FT                   /protein_id="CEK42104.1"
FT                   /translation="MQHSLLTAEDHHFLGQHAAACRLGFDFMLEDLLRKGSSYNVRLAC
FT                   AVPIWFEGGYLPAEAVVRKIEKSVTYSQIYEQYQARVYDKVMRTTRSLSAFDARVLLVA
FT                   AGFDSVTAGEIYSAESEAVNEARRDLYGDDEDHI"
FT   CDS             135862..136830
FT                   /codon_start=1
FT                   /transl_table=11
FT                   /locus_tag="PQBR57_0152"
FT                   /product="Endonuclease I precursor (EC 3.1.21.1)"
FT                   /note="BLASTP-2.2.28 similarity to NP_745515.1
FT                   (deoxyribonuclease I)"
FT                   /note="InterProScan-5 predicted FAMILY IPR007346
FT                   (Endonuclease I). InterProScan-5 predicted DOMAIN IPR004026
FT                   (Ada DNA repair, metal-binding)"
FT                   /note="SignalP-4.1 predicted a signal peptide"
FT                   /note="PSORTb-3.0 predicted location Periplasmic"
FT                   /inference="similar to AA sequence:RefSeq:NP_745515.1"
FT                   /inference="protein motif:InterPro:IPR007346"
FT                   /inference="protein motif:InterPro:IPR004026"
FT                   /protein_id="CEK42105.1"
FT                   /translation="MRFRLISLTTILLAFSTVATAAPVDFSQAKRLLREHVYADQNQSA
FT                   AGDFYCGCKWEWVGKSGGVMDPKSCGFQSEKLADRSTRLEWEHTVPAAAFGQQRQCWQN
FT                   GGRKNCEATDPVFNRMEADMFNLVPSIGTANALRSNFNYGMAAGPSYPLGACTTKIGSS
FT                   VRVAEPRNEVKGEAARNTFYMADRYDLKLSDQQQRVLMAWDRAYPVSAWEIERDRRIAY
FT                   SMGHHNPFVTGQRQWVPGYKSSSEGLSDIVETRQAAAPLIQQKSTQMAAMSSVRGNSRS
FT                   HVYHLSQGCPSYESVGERNRVEFPTEEAAVKAGYRKAGNCS"
FT   CDS             137043..137384
FT                   /codon_start=1
FT                   /transl_table=11
FT                   /locus_tag="PQBR57_0153"
FT                   /product="hypothetical protein"
FT                   /protein_id="CEK42106.1"
FT                   /translation="MLQAIATAGLIVECRRWSGWSAFHGLGVLKVRDDWRGEKGRWHWV
FT                   VAFRHSEFGVVVLDPHQDVPSFQIMPAEVLCMDFQIYEPKGDWFQVEQRIVLEASGLKP
FT                   CATDLTNES"
FT   CDS             137392..137670
FT                   /codon_start=1
FT                   /transl_table=11
FT                   /locus_tag="PQBR57_0154"
FT                   /product="hypothetical protein"
FT                   /protein_id="CEK42107.1"
FT                   /translation="MGPDELAQFIRKVDGDNRMGAGALAEAIFDWLKVTPTDHSEALVS
FT                   GDKLEVIESMVMNLDPVVESSVSNGDVLILVNAVRSLQIRCHLLERP"
FT   CDS             137755..138282
FT                   /codon_start=1
FT                   /transl_table=11
FT                   /locus_tag="PQBR57_0155"
FT                   /product="hypothetical protein"
FT                   /protein_id="CEK42108.1"
FT                   /translation="MTQSLVDTIDQTVPATYAEYLMPWRLLSGMAGGGRFASLVNDVRN
FT                   RRLEQLGDPLSEDQWDKLILRLTEHFGNVSDGQAELIRQACQKACTPEGVDGKTIWATL
FT                   SAAQVQGALYASGKLEFFLLPQSEWIEAVLADESLLLPAFDKKTDTIMRFIKLVAHSDL
FT                   TGVTVSPTSTTD"
FT   CDS             138765..139202
FT                   /codon_start=1
FT                   /transl_table=11
FT                   /locus_tag="PQBR57_0156"
FT                   /product="hypothetical protein"
FT                   /note="PSORTb-3.0 predicted location CytoplasmicMembrane"
FT                   /protein_id="CEK42109.1"
FT                   /translation="MSFKKATIAALIGVSLLTSGCVTHLSPGQEREMSAYVAKGLAQTE
FT                   KSVALAAVLGILPVAGYAYTGHPVAATFSVLTWPFLGPLWMPADAAYAAQERNYWATKD
FT                   YAEREKRKSLEVIDKKLQDKSINYEQHIREQREIEAKYSPY"
FT   CDS             139244..139633
FT                   /codon_start=1
FT                   /transl_table=11
FT                   /locus_tag="PQBR57_0157"
FT                   /product="hypothetical protein"
FT                   /note="BLASTP-2.2.28 similarity to NP_299134.1
FT                   (two-component system, regulatory protein)"
FT                   /note="InterProScan-5 predicted DOMAIN IPR001789 (Signal
FT                   transduction response regulator, receiver domain).
FT                   InterProScan-5 predicted DOMAIN IPR011006 (CheY-like
FT                   superfamily)"
FT                   /note="PSORTb-3.0 predicted location Cytoplasmic"
FT                   /inference="similar to AA sequence:RefSeq:NP_299134.1"
FT                   /inference="protein motif:InterPro:IPR001789"
FT                   /inference="protein motif:InterPro:IPR011006"
FT                   /protein_id="CEK42110.1"
FT                   /translation="MKITILDDSRTDAYVATQVAKTFFEVVEVHGTPGEFHASLKIDPH
FT                   PDLILIDVHIGDLHNGISELANLKERYTAASSIPVIVVTASTDESLHAFAVSNGADAVI
FT                   VKPISVDKLLPILKLVLPHVITEGV"
FT   CDS             139635..140174
FT                   /codon_start=1
FT                   /transl_table=11
FT                   /locus_tag="PQBR57_0158"
FT                   /product="Leader peptidase (Prepilin peptidase) (EC
FT                   3.4.23.43) / N-methyltransferase (EC 2.1.1.-)"
FT                   /note="BLASTP-2.2.28 similarity to NP_273381.1 (type IV
FT                   prepilin peptidase)"
FT                   /note="InterProScan-5 predicted DOMAIN IPR010627 (Peptidase
FT                   A24A, N-terminal)"
FT                   /note="PSORTb-3.0 predicted location CytoplasmicMembrane"
FT                   /inference="similar to AA sequence:RefSeq:NP_273381.1"
FT                   /inference="protein motif:InterPro:IPR010627"
FT                   /protein_id="CEK42111.1"
FT                   /translation="MELTSINNGWIIAVLFGLVGLCIGSFVNVVCYRLPIIRKLGEFSD
FT                   GDYLREQIAKHGKFTLSAPRSTCPCCGTKIKAWHNIPVLSWLLLRGKCASCASAISIKY
FT                   PAVELLFGGGFAGYIWFEGITAAGLVTLPMMAIGYCLASIRVLHGVILKPLAVTYVGAL
FT                   ILQMVLTSMGYSAYVP"
FT   CDS             140519..141253
FT                   /codon_start=1
FT                   /transl_table=11
FT                   /locus_tag="PQBR57_0159"
FT                   /product="Leader peptidase (Prepilin peptidase) (EC
FT                   3.4.23.43) / N-methyltransferase (EC 2.1.1.-)"
FT                   /note="BLASTP-2.2.28 similarity to NP_742793.1 (prepilin
FT                   peptidase)"
FT                   /note="InterProScan-5 predicted FAMILY IPR014032 (Peptidase
FT                   A24A, prepilin type IV, bacterial). InterProScan-5
FT                   predicted DOMAIN IPR000045 (Prepilin type IV endopeptidase,
FT                   peptidase domain)"
FT                   /note="PSORTb-3.0 predicted location CytoplasmicMembrane"
FT                   /inference="similar to AA sequence:RefSeq:NP_742793.1"
FT                   /inference="protein motif:InterPro:IPR014032"
FT                   /inference="protein motif:InterPro:IPR000045"
FT                   /protein_id="CEK42112.1"
FT                   /translation="MITIMVGAAAGLIAGMLIRKVASRLPTTLFQQWAKEACDLLGIDD
FT                   REDLRPITTFKRQVHIFQRHLVPELASAVLSAIVVAKFGLSAQAVAMLVLTWGLLIVVL
FT                   IDSEYQIIPDLVVLPLLWLGLIANALGFVTTLDDALYGAVAGYLTLWIVLHGFQALAGR
FT                   EGMGHGDLKMLAMLGAWGGWQQLLLIIVLSSSTAAIYGIGAKGLSRFKGQELPFGPFLG
FT                   IAGFVAIIWGDTLSRYYVDYSM"
FT   CDS             141774..143111
FT                   /codon_start=1
FT                   /transl_table=11
FT                   /locus_tag="PQBR57_0160"
FT                   /product="Site specific recombinase, phage integrase"
FT                   /note="BLASTP-2.2.28 similarity to NP_792657.1
FT                   (site-specific recombinase, phage integrase family)"
FT                   /note="InterProScan-5 predicted DOMAIN IPR023109
FT                   (Integrase/recombinase, N-terminal). InterProScan-5
FT                   predicted DOMAIN IPR013762 (Integrase-like, catalytic
FT                   core). InterProScan-5 predicted DOMAIN IPR011010 (DNA
FT                   breaking-rejoining enzyme, catalytic core)"
FT                   /note="PSORTb-3.0 predicted location Cytoplasmic"
FT                   /inference="similar to AA sequence:RefSeq:NP_792657.1"
FT                   /inference="protein motif:InterPro:IPR023109"
FT                   /inference="protein motif:InterPro:IPR013762"
FT                   /inference="protein motif:InterPro:IPR011010"
FT                   /protein_id="CEK42113.1"
FT                   /translation="MTNPTTLNRAADRKSATPKHSKATFQLVPLIDTHEAVSSTDAVEY
FT                   EANRPFITEYLGRFQGQFDARADYEAVRRFLKSHDDSATTFNNYRTQVERLLLWAWNKR
FT                   GKSFLQFVRSDVEDYLDFCKEPDASWISTSITSRYMLREGLYEPNPEWRPFTMRTSKAT
FT                   AKVAVENNRDVPAPTFKMADSSLKQVYAVMNSLFGYCSADRIMEHNPCVLIKRDLRKKQ
FT                   TREIKIPQQKSLTKLQWACLLETAELMASESPQSGERTLFCIVMLFGCYLRVSDLAGNG
FT                   VWVPAMGSFVRDREAWWYHVVGKGNVQDKIAVKPDCIEYLVRYRRFRNLADYPSAGDTE
FT                   PLLCTVHGRAGVKGRQIRKDVQAVLDRTVLRMKDEGFADYEITQLRSASLHSLRHTGAT
FT                   FDAPHRNPKHLQADLRHKSLATTQNIYYHALDDERSSEMAKLSIRR"
FT   CDS             complement(143166..144275)
FT                   /codon_start=1
FT                   /transl_table=11
FT                   /locus_tag="PQBR57_0161"
FT                   /product="Cointegrate resolution protein T"
FT                   /note="InterProScan-5 predicted DOMAIN IPR021104 (KfrA,
FT                   N-terminal DNA-binding domain)"
FT                   /note="PSORTb-3.0 predicted location Cytoplasmic"
FT                   /inference="protein motif:InterPro:IPR021104"
FT                   /protein_id="CEK42114.1"
FT                   /translation="MPASKKPPVSRTEVADAMRSLREAGESITMRSVRERVGRGSLTTI
FT                   SRHVEAVNAGNESPELHLEQFPNRLESLCREMVEVIDELAIERVAHEKGLLEQERRALA
FT                   EQRNVLQHEKEMAVVALEAESKSNAELRLRLAEAMQTNEGIAKELNELRPRAAKAELLN
FT                   EQQSVRLHEANEKVKQLEHHIEHTDTEFTKQRQRDSDDHARKVAALEGELANIRTSELR
FT                   LTEQLGNANRDIDKLTLGQQSAHMRAETAEAKQAELQALVGELSIEQTASKKRETDREQ
FT                   RLANALKERDAAVHKHTSLQEQLIETQSTIEKLRQGGAAESRSVIANLVEHSRRVYELA
FT                   MASSKKTNPELQELGIAQREIERLFRTAE"
FT   CDS             144781..145179
FT                   /codon_start=1
FT                   /transl_table=11
FT                   /locus_tag="PQBR57_0162"
FT                   /product="hypothetical protein"
FT                   /protein_id="CEK42115.1"
FT                   /translation="MPVTQGKQRLTRNDFVALRSLARGNWVQGQRIEWKHNRTWSFVSY
FT                   PSEALEAAFKLQGLGLVEQGICCKVCNRETFYLTERGLELANRLINPSQPSQAYGACYD
FT                   DSRRGKVSAFFKRLSHHLINSTSSRTDQ"
FT   CDS             145176..145502
FT                   /codon_start=1
FT                   /transl_table=11
FT                   /locus_tag="PQBR57_0163"
FT                   /product="hypothetical protein"
FT                   /protein_id="CEK42116.1"
FT                   /translation="MTCSIQAMAINLDLGRELYTEVQRKTFYVEYAEALSAVQSAFKKI
FT                   TEHEEVDPTGWKFWKRRPADWTKENDVLYSEYRTARFAVNELERAHPLLATIYAHKGNP
FT                   LIMD"
FT   CDS             145514..145801
FT                   /codon_start=1
FT                   /transl_table=11
FT                   /locus_tag="PQBR57_0164"
FT                   /product="hypothetical protein"
FT                   /protein_id="CEK42117.1"
FT                   /translation="MLIDRKDMLYHNGLLAERYRERVGKLPHRYKRAWTVRRVILLEPH
FT                   NVGEYDSHYVITDDAGNRFIYTCTEELGTKLSKRQVNTLLALRPERVKQI"
FT   CDS             145798..146091
FT                   /codon_start=1
FT                   /transl_table=11
FT                   /locus_tag="PQBR57_0165"
FT                   /product="hypothetical protein"
FT                   /note="PHOBIUS-1.01 predicted 3 transmembrane regions"
FT                   /note="PSORTb-3.0 predicted location CytoplasmicMembrane"
FT                   /protein_id="CEK42118.1"
FT                   /translation="MSVHIDVAGYIVMFAALWFATIFGLAVIFVLKYGSKSKVGQAWSA
FT                   RVGIACQILGMALACSSTTMPLPPLLIFMIFGIALFCVGRFVKQEARKTNVK"
FT   CDS             146185..146445
FT                   /codon_start=1
FT                   /transl_table=11
FT                   /locus_tag="PQBR57_0166"
FT                   /product="hypothetical protein"
FT                   /protein_id="CEK42119.1"
FT                   /translation="MVDAKKIGTVVQIAVQKAVDPKGYSACFETIQELMRGNSMKRWDV
FT                   YQDGEWVDGVQGRDHSEAVLEALRKLDRDDDAGLDVRLASQ"
FT   CDS             146572..146934
FT                   /codon_start=1
FT                   /transl_table=11
FT                   /locus_tag="PQBR57_0167"
FT                   /product="hypothetical protein"
FT                   /protein_id="CEK42120.1"
FT                   /translation="MSRHYIILPAAAQVQEAGKTRHLQSAAVICGYDRLPHRHFFCNVS
FT                   ESLNADHIDEPIWASILDSHLDHVTSADGFDPKLASMGITLPPAYKDELVRDWSSDPKN
FT                   REVWWEPDGTIAKVGA"
FT   CDS             147084..147266
FT                   /codon_start=1
FT                   /transl_table=11
FT                   /locus_tag="PQBR57_0168"
FT                   /product="hypothetical protein"
FT                   /protein_id="CEK42121.1"
FT                   /translation="MFSLEHTLAQSVDEFDPILSQWGVKLPAFIKRALQEDWGKNIERV
FT                   SEYCWQVDGTFEQVA"
FT   CDS             147360..147506
FT                   /codon_start=1
FT                   /transl_table=11
FT                   /locus_tag="PQBR57_0169"
FT                   /product="hypothetical protein"
FT                   /note="PSORTb-3.0 predicted location CytoplasmicMembrane"
FT                   /protein_id="CEK42122.1"
FT                   /translation="MFAGVHAFFEVFIPLADQPEPPMVGLFIVGLMIMGFIMTPLGHWR
FT                   DGP"
FT   CDS             147547..147660
FT                   /codon_start=1
FT                   /transl_table=11
FT                   /locus_tag="PQBR57_0170"
FT                   /product="hypothetical protein"
FT                   /protein_id="CEK42123.1"
FT                   /translation="MVQHHRYTPAFPDAEISYSACLTVTATSWNEIQCSKP"
FT   CDS             147694..148656
FT                   /codon_start=1
FT                   /transl_table=11
FT                   /locus_tag="PQBR57_0171"
FT                   /product="TolA protein"
FT                   /note="BLASTP-2.2.28 similarity to NP_793737.1 (tolA
FT                   protein)"
FT                   /note="InterProScan-5 predicted DOMAIN IPR006260 (TonB,
FT                   C-terminal)"
FT                   /note="PSORTb-3.0 predicted location OuterMembrane"
FT                   /inference="similar to AA sequence:RefSeq:NP_793737.1"
FT                   /inference="protein motif:InterPro:IPR006260"
FT                   /protein_id="CEK42124.1"
FT                   /translation="MKDSKLGYIALTCSVGAVLLYSVSSMISVFPNSSKIDALSHQVQT
FT                   LTDENVSLVAAAASNGDNRMRINELDVGLTALANVMKIDRTELARAIAAVKAGREADAS
FT                   ADQPPQGSALPDASRSAPVLAAARHNVAPESAQPAQIQDQTVAAAQEKPVEAKGHNATS
FT                   QQVNKRNVTAAQAAPQPESNSGSASLLGADNPFAPPSGTNSAGGEVPGTLEVAASKSEP
FT                   VTIAQVDSVLGKRLSSNWYKPAGVADDLSTIIQLKMSRDGKVATVRLSKSSGNSAFDNS
FT                   AINAVKSIGAIDEVRQLTDADFQKAYASRSIQFTPQMGG"
FT   CDS             148787..149899
FT                   /codon_start=1
FT                   /transl_table=11
FT                   /locus_tag="PQBR57_0172"
FT                   /product="Integrase-like protein"
FT                   /note="BLASTP-2.2.28 similarity to NP_745125.1 (Tn4652,
FT                   cointegrate resolution protein S)"
FT                   /note="InterProScan-5 predicted DOMAIN IPR002104
FT                   (Integrase, catalytic). InterProScan-5 predicted DOMAIN
FT                   IPR013762 (Integrase-like, catalytic core). InterProScan-5
FT                   predicted DOMAIN IPR023109 (Integrase/recombinase,
FT                   N-terminal). InterProScan-5 predicted DOMAIN IPR011010 (DNA
FT                   breaking-rejoining enzyme, catalytic core). InterProScan-5
FT                   predicted DOMAIN IPR010998 (Integrase, Lambda-type,
FT                   N-terminal)"
FT                   /inference="similar to AA sequence:RefSeq:NP_745125.1"
FT                   /inference="protein motif:InterPro:IPR002104"
FT                   /inference="protein motif:InterPro:IPR013762"
FT                   /inference="protein motif:InterPro:IPR023109"
FT                   /inference="protein motif:InterPro:IPR011010"
FT                   /inference="protein motif:InterPro:IPR010998"
FT                   /protein_id="CEK42125.1"
FT                   /translation="MKPTSPLLQNGPDATSLNIDSLVDFYQEAGKSENSERSYASNIRH
FT                   YRSDFGGALPATSDNVLKYIASYAKTLKVSTLRQRLSSLSKWHKEKGFVDPTASGQVKA
FT                   TLKGIAKHHQGMTKQAYPLTFKHLLAICDRLESEKKDAIEAWSEACSMQGAAGAGKRDA
FT                   EGAILRTHRDLALILLGFWQAFRSDELSRVTIENVVANRSQGMTIFLPYSKTDKDASGS
FT                   TYDLPALRAYCPTSAYLDWVQVSGITTGLVFRSISRWGKLADTGIHKQSIEHILNRVAG
FT                   DLFPNEPKFSTHSLRRGFTDWAVREGWDMKMLMDHVGWLSMDSARKYMPTRKDFGALAL
FT                   NANAGAITGEVQEPVSGITFIGQYQRTEGD"
FT   CDS             149945..150430
FT                   /codon_start=1
FT                   /transl_table=11
FT                   /locus_tag="PQBR57_0173"
FT                   /product="hypothetical protein"
FT                   /note="PHOBIUS-1.01 predicted 1 transmembrane regions"
FT                   /protein_id="CEK42126.1"
FT                   /translation="MRNAVKVGPAIDARNKRIIAASRVTFLGYGLHHDAGMLLDGDDYE
FT                   GRAYYAQRILFRIKLLAVIICAFVLLSVFMPKSPKAAPVPPTFKDAGSVVSVQFHDTAF
FT                   SRSTSVTTSEGTFQVAGAVTASAGDVAKIRKSVGISRVEVTSLCIDSHYKPDCYRVL"
FT   CDS             complement(150623..150949)
FT                   /codon_start=1
FT                   /transl_table=11
FT                   /locus_tag="PQBR57_0174"
FT                   /product="hypothetical protein"
FT                   /protein_id="CEK42127.1"
FT                   /translation="MRALAGNYDDKPITLVIAPGYRINIVGKPVPVFGFDKCPPPDEAM
FT                   SKLFGAESLSDEDNCTVIKPDAKSVEVTFRLPDGPVREKWSVERNGDRTSLRRPDGLLV
FT                   VPAI"
FT   CDS             complement(151043..151594)
FT                   /codon_start=1
FT                   /transl_table=11
FT                   /locus_tag="PQBR57_0175"
FT                   /product="hypothetical protein"
FT                   /note="InterProScan-5 predicted DOMAIN IPR013321 (Arc-type
FT                   ribbon-helix-helix). InterProScan-5 predicted DOMAIN
FT                   IPR010985 (Ribbon-helix-helix)"
FT                   /note="PSORTb-3.0 predicted location Cytoplasmic"
FT                   /inference="protein motif:InterPro:IPR013321"
FT                   /inference="protein motif:InterPro:IPR010985"
FT                   /protein_id="CEK42128.1"
FT                   /translation="MNVITNPIALKALSDALQAARHGPKSRNQTDSRTADKFVIRGFVE
FT                   LFDELAGIGAYEGRSQNAEAVSAFLDALSGHKRSRTMLKVLKMHLGIEFANRVLAEVPD
FT                   FDLKACKQQRKFVVRFPEQVRAKIRAGVDEAIESKIDGGPTTMNQWALDALVAWIKFQR
FT                   QHYALLSACIAMDQSLLEAK"
FT   CDS             complement(151617..152384)
FT                   /codon_start=1
FT                   /transl_table=11
FT                   /locus_tag="PQBR57_0176"
FT                   /product="hypothetical protein"
FT                   /note="InterProScan-5 predicted FAMILY IPR010315 (Protein
FT                   of unknown function DUF915, hydrolase-like)"
FT                   /inference="protein motif:InterPro:IPR010315"
FT                   /protein_id="CEK42129.1"
FT                   /translation="MASGCAMKPLDLDSASKGSQLKPVVVTTTKYAIQTLQPQSVHGEL
FT                   LRVYIEGDGRAWITSHTISDDPTPIKSMAPGLAVDDPNPAVYMARPCQYILGANCSQSV
FT                   WTSARFSKEVIQAESEVLDSLKSHYGVQGFELVGYSGGGAVALLLAASRTDVKQVQTIA
FT                   GNIDPEAWTELKHIAPLTGSLNPVDFADQLAKVPQRHFIGMKDTIVPPDVSRAYMLKVQ
FT                   PICGETVFVNADHHSGFEESWAMNRDKTVKCER"
FT   CDS             complement(152631..155183)
FT                   /codon_start=1
FT                   /transl_table=11
FT                   /locus_tag="PQBR57_0177"
FT                   /product="hypothetical protein"
FT                   /note="BLASTP-2.2.28 similarity to NP_521283.1
FT                   (hemagglutinin-related protein)"
FT                   /note="InterProScan-5 predicted DOMAIN IPR005546
FT                   (Autotransporter beta-domain). InterProScan-5 predicted
FT                   DOMAIN IPR006315 (Outer membrane autotransporter barrel)"
FT                   /note="PSORTb-3.0 predicted multiple locations"
FT                   /inference="similar to AA sequence:RefSeq:NP_521283.1"
FT                   /inference="protein motif:InterPro:IPR005546"
FT                   /inference="protein motif:InterPro:IPR006315"
FT                   /protein_id="CEK42130.1"
FT                   /translation="MSGSNRTEIGTGSYDSITLINNGIRADGQGGVKADGPQVAGDFVS
FT                   NSNFALGGNFVTGIDIDNDTANGNIAGSFVNNGNINANGQNAMGINISDTVIGQPGVVN
FT                   DAIGNVINNGNIIVGDTSGVAATDVQGGIVLQHVSLYGDLVNNGVISVSSNGIAGIKVD
FT                   GQDAQATDTFKYARIERDVVNAGGINATGTNARGLELSMVNFGQDVENTGFINASGKNA
FT                   VAVRLDRTDYNRIINTGNIHAYGEGSIGIEVRESFGNTVLDHAASSSTGQDAQYLMKNG
FT                   IINEGTIVSEGVGIKITNDLLKTGQGETSNVDNFYRITQNKGLISGKDAAIDGNGQSDL
FT                   YLNGGSIVGNIEGIRQAFVNGNVSISSALVEAKSLDVVTGNLYVAEVTKVTGDMFVRNS
FT                   AGLSLYVNDRTDASKAIVAVDGKLTLEQGSVVGVTTNPGDFSKATTKYVLISAGELKNL
FT                   GAQVKTLTPLLAVTDVQWSSTNLTANIGLATGEQAGGGLTAIGVDRNGLAASKAFIDNV
FT                   LSKLPANSNLYQTFINANDATLRRLATQLQPETNRAAQSASLSATGLTASAIGNRAAAV
FT                   GANSGDALADTGAWVKVLHGNSDQGSRGGISGYDANSNGLIIGADGKLNEQTTLGLAFS
FT                   HVHTNVSGDNSNDTEVNTNLLSAYGSWEQGPVSVLGSLSFGKGDNESKRYVAGERAKGD
FT                   YDSTVLAADLSAGYKIALNENLDVIPTIASRYSKVKIDSFSEKGTDAALRTGSQSLEVL
FT                   DVGGGFKLEGKYGDFKPNARLMAFHDFAQDNANATSSFTLGGNTFATTGAPATKWTYEA
FT                   GLGLEWTKGQYTVGASYDYTRKADFNADTLSLTGRYDF"
FT   CDS             155208..155468
FT                   /codon_start=1
FT                   /transl_table=11
FT                   /locus_tag="PQBR57_0178"
FT                   /product="hypothetical protein"
FT                   /protein_id="CEK42131.1"
FT                   /translation="MRGGSCCCGDSQGQEVLSADIRHDQFPWGFVLNRPAYCGRCGPYC
FT                   CVGEDNNDRSSRITLNALHFSIFWSIVSATMKTGASSDSCW"
FT   CDS             155761..156405
FT                   /codon_start=1
FT                   /transl_table=11
FT                   /locus_tag="PQBR57_0179"
FT                   /product="hypothetical protein"
FT                   /protein_id="CEK42132.1"
FT                   /translation="MQQSAQRTLYSPSEEDVLAIRELETAERIRGNSSIFTIRQMASIH
FT                   NMSIPYLREFADHHKITFVGTDGNRTKRLSSATIARERRHTSAVVARSVSRKPVTTLDA
FT                   GKITPELRERARRRDQESVNGFIEYLRELSLTHTREEAAKQAGISPTFMRTMAYDQNLV
FT                   FVGETTSVTRAITPAAFKKLQSTLFRPSKKVKPVTSRLLRLYVMNDVADDF"
FT   CDS             complement(156415..156957)
FT                   /codon_start=1
FT                   /transl_table=11
FT                   /locus_tag="PQBR57_0180"
FT                   /product="hypothetical protein"
FT                   /note="BLASTP-2.2.28 similarity to NP_228336.1 (host factor
FT                   I)"
FT                   /note="InterProScan-5 predicted DOMAIN IPR010920 (Like-Sm
FT                   (LSM) domain)"
FT                   /note="PSORTb-3.0 predicted location Cytoplasmic"
FT                   /inference="similar to AA sequence:RefSeq:NP_228336.1"
FT                   /inference="protein motif:InterPro:IPR010920"
FT                   /protein_id="CEK42133.1"
FT                   /translation="MPEHPGPKRKAQKKPRFNYAVETEVDRTVREQNRFLEHCQINRVE
FT                   LTVFATTGASFNGIVHQFDRETILFGGSGKNAMPRLIFKTFVAMIIAREAINLFLEYKG
FT                   LGTARTKNRKRRFIEAVEKMGEGATDLEAADPEASEKCPLAQAQLATRKLAVKKKGVVR
FT                   ESAVVTTKPARRTSPNC"
FT   CDS             complement(157003..158283)
FT                   /codon_start=1
FT                   /transl_table=11
FT                   /locus_tag="PQBR57_0181"
FT                   /product="Error-prone, lesion bypass DNA polymerase V
FT                   (UmuC)"
FT                   /note="BLASTP-2.2.28 similarity to NP_707081.1 (DNA
FT                   polymerase V subunit UmuC)"
FT                   /note="InterProScan-5 predicted DOMAIN IPR017961 (DNA
FT                   polymerase, Y-family, little finger domain). InterProScan-5
FT                   predicted DOMAIN IPR025188 (Domain of unknown function
FT                   DUF4113). InterProScan-5 predicted DOMAIN IPR001126
FT                   (DNA-repair protein, UmuC-like). InterProScan-5 predicted
FT                   DOMAIN IPR017963 (DNA-repair protein, UmuC-like,
FT                   N-terminal)"
FT                   /inference="similar to AA sequence:RefSeq:NP_707081.1"
FT                   /inference="protein motif:InterPro:IPR017961"
FT                   /inference="protein motif:InterPro:IPR025188"
FT                   /inference="protein motif:InterPro:IPR001126"
FT                   /inference="protein motif:InterPro:IPR017963"
FT                   /protein_id="CEK42134.1"
FT                   /translation="MLGQRSSEVIGLVDGHAFYCECHRLFEPRLVGKPLVVLSNGDSSV
FT                   VSRTDEAKALGIKMSQPRWELDDLVRRQGLILRSSNYPLYQDVHRRFMAALCSQVPQTS
FT                   CYSIDEAFISLTGMQGDLGKIGSSIREHIAKTVGIPVGVGISRNFTTAKLANWASKKWK
FT                   RQTSSVVAITDYDRLRKLMAIADVSDVWGIGRRLTGHLNSYGITTALQLSEADPKYLRR
FT                   LHGIGLARTVRELNWEMCIGPDDDGSPRKSMTCTRTFPNPIGSLETLTQYLATFSALIG
FT                   SKLREQRLMATTVRIFLQPARSSTVTVQVKSATIGLVIPSSDTRILISASLEALKACYT
FT                   EGGSWIRAGLMILETVTEANYTPDLFAPEPPQRSRELMLTLDSINRKAGKGTVRFGSEY
FT                   RNIGQLLRRQYPSNRFTTSWSELPEAT"
FT   CDS             complement(158256..158693)
FT                   /codon_start=1
FT                   /transl_table=11
FT                   /locus_tag="PQBR57_0182"
FT                   /product="Error-prone repair protein UmuD"
FT                   /note="BLASTP-2.2.28 similarity to NP_460949.1 (DNA
FT                   polymerase V subunit UmuD)"
FT                   /note="InterProScan-5 predicted DOMAIN IPR028360 (Peptidase
FT                   S24/S26, beta-ribbon domain). InterProScan-5 predicted
FT                   DOMAIN IPR019759 (Peptidase S24/S26A/S26B). InterProScan-5
FT                   predicted DOMAIN IPR015927 (Peptidase S24/S26A/S26B/S26C)"
FT                   /inference="similar to AA sequence:RefSeq:NP_460949.1"
FT                   /inference="protein motif:InterPro:IPR028360"
FT                   /inference="protein motif:InterPro:IPR019759"
FT                   /inference="protein motif:InterPro:IPR015927"
FT                   /protein_id="CEK42135.1"
FT                   /translation="MNTVVRRLALSNHPIPLRFFTEVACGWPSPAGDYEETPLSLDELV
FT                   NISAYSTFLVRARGDSMHPLIRDGDVLIVDKSADPLPGDVVVAVVAGDFTVKRLGNAGG
FT                   RVALVPENRTMAPIIIGEDEQVEIWGVVTWNLHCLGRGRPK"
FT   CDS             complement(158933..159244)
FT                   /codon_start=1
FT                   /transl_table=11
FT                   /locus_tag="PQBR57_0183"
FT                   /product="hypothetical protein"
FT                   /note="PHOBIUS-1.01 predicted 3 transmembrane regions"
FT                   /note="PSORTb-3.0 predicted location CytoplasmicMembrane"
FT                   /protein_id="CEK42136.1"
FT                   /translation="MMALVEFFILFLVWPYVLFGIILAKIWEAVCTVFQPALLMASVWI
FT                   ASMGLLLLPSSFPTDRPYVTMVELVAQGHIFGIQTPNAIFCVAAIVLVLSVFARQRRA"
FT   CDS             complement(159301..160026)
FT                   /codon_start=1
FT                   /transl_table=11
FT                   /locus_tag="PQBR57_0184"
FT                   /product="hypothetical protein"
FT                   /note="BLASTP-2.2.28 similarity to NP_793737.1 (tolA
FT                   protein)"
FT                   /note="InterProScan-5 predicted DOMAIN IPR006260 (TonB,
FT                   C-terminal)"
FT                   /inference="similar to AA sequence:RefSeq:NP_793737.1"
FT                   /inference="protein motif:InterPro:IPR006260"
FT                   /protein_id="CEK42137.1"
FT                   /translation="MEIQSRAKAFFKAKWFPSAVSALALVIAIGGHGFTALNSVGYVKS
FT                   ANRIESLEAAQAATQRADGSQDRAIQVLNAEQSKSQRAIQILQAENAELRKQLAEPHSQ
FT                   SKSAPAGFEPVNREALQRAEIAKKENRPLANGVNERFDNLVRTRMQPFFEEPPRRPGAE
FT                   SMDDEDVVVLQFAVDRAGMISDVQVANTSGQIEFDNSAVKAALRMGSIPEIARLNDQAY
FT                   AQVKAFRLAINPAQMKPAT"
FT   CDS             complement(159992..160183)
FT                   /codon_start=1
FT                   /transl_table=11
FT                   /locus_tag="PQBR57_0185"
FT                   /product="hypothetical protein"
FT                   /protein_id="CEK42138.1"
FT                   /translation="MVNSTEVDAVTHWDGRLVVKASSWVAAVVGFVKTEAIPGRPIEKW
FT                   SYGTSADLGNSVQGKSIL"
FT   CDS             160230..160715
FT                   /codon_start=1
FT                   /transl_table=11
FT                   /locus_tag="PQBR57_0186"
FT                   /product="hypothetical protein"
FT                   /protein_id="CEK42139.1"
FT                   /translation="MSKSQQTEQIQTQRETWIHAKTMLSAVLGAIIGCGASLHTYYNLL
FT                   GGADQVHRLAQVESTVEHNRQVGEETLALLKQLQTDTVQRAARADDALSKKPTQRELSD
FT                   ALDGLFEKLPEAGETAAQPNDATDAPANVQQNASAQAGAKAGVEEDEAAASNEAAKK"
FT   CDS             complement(161466..162011)
FT                   /codon_start=1
FT                   /transl_table=11
FT                   /locus_tag="PQBR57_0187"
FT                   /product="hypothetical protein"
FT                   /note="PHOBIUS-1.01 predicted 1 transmembrane regions"
FT                   /protein_id="CEK42140.1"
FT                   /translation="MDTTQSSVPTFAPLAFSLSIRSEDAAQALARNAVDPLNGVFLSGA
FT                   IAFGAAAAVGFALYSFLPAWLSIPLSVWPGLKAFKRAKRYFDNEHPKARVQANRAVLLK
FT                   AIDADDAERFATVVESIVSSKYGNQKWVLATGELRRNDPSDPYLYMATVFTYAPECWGQ
FT                   CTRRVYELHLNGVLPDRD"
FT   CDS             162181..162561
FT                   /codon_start=1
FT                   /transl_table=11
FT                   /locus_tag="PQBR57_0188"
FT                   /product="hypothetical protein"
FT                   /protein_id="CEK42141.1"
FT                   /translation="MDHSTTPAWMDKYTSGQRVSIAQARAAYCAYHCIDGSADDDVEVE
FT                   ERLVPASPLLRPYASRTGTKTTLANMRKQGWSILVSAAGVLRTEGLPWALDNGAWSAFQ
FT                   QGKPFDEDAFSRAIDKVGEGAQ"
FT   CDS             162756..163013
FT                   /codon_start=1
FT                   /transl_table=11
FT                   /locus_tag="PQBR57_0189"
FT                   /product="hypothetical protein"
FT                   /protein_id="CEK42142.1"
FT                   /translation="MDAWAQLARRRNCYYHVARANSLKRINACAQAGADSFDGTSAIAF
FT                   PDSIHMLNHGVMTGQHQHSFFNPRTKDLIEVEYDCGWRCQ"
FT   CDS             163182..163397
FT                   /codon_start=1
FT                   /transl_table=11
FT                   /locus_tag="PQBR57_0190"
FT                   /product="hypothetical protein"
FT                   /protein_id="CEK42143.1"
FT                   /translation="MTKPTPAHAAIAAADDVLDAMRQDAERYRLLREYWIQIEGHATVK
FT                   RALGLDLWCDEQRANLDRSNLQSPPQ"
FT   CDS             164462..165034
FT                   /codon_start=1
FT                   /transl_table=11
FT                   /locus_tag="PQBR57_0191"
FT                   /product="hypothetical protein"
FT                   /note="PHOBIUS-1.01 predicted 3 transmembrane regions"
FT                   /note="PSORTb-3.0 predicted location CytoplasmicMembrane"
FT                   /protein_id="CEK42144.1"
FT                   /translation="MEKCAELLPAVLSRYDSGMEPDGLALYRDSRTNMTTEVEPGLSQE
FT                   TTLNKWLRFTHLIVAVIVLVVAIQSYHTSNSEFALAYLLTAAGLMLTSFGALHLSKAGQ
FT                   KIVIVASLVVAGAGAYSFVQAAKSAAVAGPAFHSVVIDFRANQYDVQPINKTACAPKGD
FT                   GNPLHYTCDVKVLPLPQTPASQIEPKL"
FT   CDS             complement(165205..165330)
FT                   /codon_start=1
FT                   /transl_table=11
FT                   /locus_tag="PQBR57_0192"
FT                   /product="hypothetical protein"
FT                   /protein_id="CEK42145.1"
FT                   /translation="MNCCVHEATVGSRVMVAPPKSMQLLNQRNLLLYAQLPVAGR"
FT   CDS             165470..166549
FT                   /codon_start=1
FT                   /transl_table=11
FT                   /locus_tag="PQBR57_0193"
FT                   /product="hypothetical protein"
FT                   /note="PSORTb-3.0 predicted location Cytoplasmic"
FT                   /protein_id="CEK42146.1"
FT                   /translation="MPAIPTQTSPFHTSMPQRWNSSKHLANWLQCFRSYFPRKAHLAEK
FT                   VAARLSGFDDIGQLLKSIPQSSKPDASVERKDQFYAQRRMVRFTEDRLILTKEFRILPD
FT                   AADLFLTSCPVGCGRCVLESNRIGLDPALSYYPDDQEPSSRIREVIEQQYQEALGQLIS
FT                   QVDYTQRLGDYLPPKMVMSLFHFLRWDVVLDAEGSGELDPATPAVRVGLANDPELGRVE
FT                   IFSMRLTSLPNWFRDEVFWTVLRELKTTRNLRNRPVVVLNNRPMQLIRDGHIYTSIGWM
FT                   ITDSMVMPLMVSHHGHSVGSLLVELVTFNPETSTAVADDGNVALSVIWTLLRETTAKEL
FT                   PPRPRFRSMPDHWMIPVSL"
FT   CDS             166562..166846
FT                   /codon_start=1
FT                   /transl_table=11
FT                   /locus_tag="PQBR57_0194"
FT                   /product="hypothetical protein"
FT                   /protein_id="CEK42147.1"
FT                   /translation="MPTPEWRHEKATYVVQSLCSLLTTDLDNDQKREVDISLHNALKLL
FT                   CDAITADAPERVDCWSPKLVELFAQQPEECAKWLSLLDDAEFKPESNLL"
FT   CDS             complement(166906..167310)
FT                   /codon_start=1
FT                   /transl_table=11
FT                   /locus_tag="PQBR57_0195"
FT                   /product="C4-type zinc finger protein, DksA/TraR family"
FT                   /note="BLASTP-2.2.28 similarity to NP_744369.1 (C4-type
FT                   zinc finger DksA/TraR family protein)"
FT                   /note="InterProScan-5 predicted DOMAIN IPR000962 (Zinc
FT                   finger, DksA/TraR C4-type). InterProScan-5 predicted
FT                   CONSERVED_SITE IPR020458 (Zinc finger, DksA/TraR C4-type
FT                   conserved site)"
FT                   /note="PSORTb-3.0 predicted location Cytoplasmic"
FT                   /inference="similar to AA sequence:RefSeq:NP_744369.1"
FT                   /inference="protein motif:InterPro:IPR000962"
FT                   /inference="protein motif:InterPro:IPR020458"
FT                   /protein_id="CEK42148.1"
FT                   /translation="MMTEEQLLAQSADDYMNAGQLAFFKKMLLEKASSVRDRIKSNQAL
FT                   CVIERHSDASDTASTEEDRAKALRLIDMDNQMLRQISLALTSIADESYGWCEDTGEPIT
FT                   LQRLLLIPESLLSVDAMQARESRGRHQRAA"
FT   CDS             complement(167545..167754)
FT                   /codon_start=1
FT                   /transl_table=11
FT                   /locus_tag="PQBR57_0196"
FT                   /product="hypothetical protein"
FT                   /protein_id="CEK42149.1"
FT                   /translation="MTRLNEVLDIAAKMIADRGTPNDGTFPPHNLFARCREAGLSADEF
FT                   RQAVEEGKVTGKLAEEPGERIRLV"
FT   CDS             167932..168270
FT                   /codon_start=1
FT                   /transl_table=11
FT                   /locus_tag="PQBR57_0197"
FT                   /product="hypothetical protein"
FT                   /protein_id="CEK42150.1"
FT                   /translation="MEAGFVVAPVVAGFVYGKLAPAILEDLSRSYEAEAGIQVRHWAMW
FT                   VFSNGSSVPVPTQLDPSNIPAVRACLLLKRTLQKVIKVEMRNMSEADRFNISNALSQLD
FT                   EVNTIGIA"
FT   CDS             168283..168564
FT                   /codon_start=1
FT                   /transl_table=11
FT                   /locus_tag="PQBR57_0198"
FT                   /product="hypothetical protein"
FT                   /note="PHOBIUS-1.01 predicted 3 transmembrane regions"
FT                   /note="PSORTb-3.0 predicted location CytoplasmicMembrane"
FT                   /protein_id="CEK42151.1"
FT                   /translation="MLKALTRNTTNKRFLTYTALLYILAMTAGAWVPASSPIFDSARFI
FT                   KLPLIPLAQAFLLMGVHHRWPEQYKLILLVSSAFFGGVIASTFFNGFF"
FT   CDS             168636..168908
FT                   /codon_start=1
FT                   /transl_table=11
FT                   /locus_tag="PQBR57_0199"
FT                   /product="DNA-binding protein HU-beta"
FT                   /note="BLASTP-2.2.28 similarity to NP_744452.1 (histone
FT                   family protein DNA-binding protein)"
FT                   /note="InterProScan-5 predicted FAMILY IPR000119
FT                   (Histone-like bacterial DNA-binding protein).
FT                   InterProScan-5 predicted DOMAIN IPR023630 (DNA-binding
FT                   protein HU/Integration host factor). InterProScan-5
FT                   predicted CONSERVED_SITE IPR020816 (Histone-like
FT                   DNA-binding protein, conserved site). InterProScan-5
FT                   predicted DOMAIN IPR010992 (Integration host factor
FT                   (IHF)-like DNA-binding domain)"
FT                   /note="PSORTb-3.0 predicted location Cytoplasmic"
FT                   /inference="similar to AA sequence:RefSeq:NP_744452.1"
FT                   /inference="protein motif:InterPro:IPR000119"
FT                   /inference="protein motif:InterPro:IPR023630"
FT                   /inference="protein motif:InterPro:IPR020816"
FT                   /inference="protein motif:InterPro:IPR010992"
FT                   /protein_id="CEK42152.1"
FT                   /translation="MNKSELIDSIADKADISKAAAGRALEAVTESITAALKAGDTVTLV
FT                   GFGTFSIKERAARTGRNPQTGKEISIAAARVPGFKAGKQLKDECN"
FT   CDS             169115..169609
FT                   /codon_start=1
FT                   /transl_table=11
FT                   /locus_tag="PQBR57_0200"
FT                   /product="hypothetical protein"
FT                   /note="PSORTb-3.0 predicted location Cytoplasmic"
FT                   /protein_id="CEK42153.1"
FT                   /translation="MSHIYTRQAQSFLVPDDGLYKRPPPHQLIPYMVKMSGAIRSTSMA
FT                   HRAGAIKMVQANMNEAWAKIHRALRPYFFKPIDEVIDAYQGSPMALPDLSEKPNIHTAM
FT                   QFCIDVLVDLDRLTILVQSDPNAVEGAETILACWNAVYRATGRVEGLEKRIKSGKQFGG
FT                   V"
FT   CDS             169606..171783
FT                   /codon_start=1
FT                   /transl_table=11
FT                   /locus_tag="PQBR57_0201"
FT                   /product="hypothetical protein"
FT                   /note="BLASTP-2.2.28 similarity to NP_622165.1 (exonuclease
FT                   V subunit alpha)"
FT                   /note="PSORTb-3.0 predicted location Cytoplasmic"
FT                   /inference="similar to AA sequence:RefSeq:NP_622165.1"
FT                   /protein_id="CEK42154.1"
FT                   /translation="MTAAASLDPKVRNREEGTLVNVLHRTPSSPWGIACFRREDGTTFE
FT                   ATGDFGQTVLYEEFILHGKRVPDIDGGDFEVSQFTSRPPRSIKAISGYLSALTGASRAA
FT                   TVRLVEHYGENTIEILERSPELIGDSGIPEREIEKIVSGWKSLRSDRLALSKIEVQGIP
FT                   MYKLSKLERYYGNNADLNQVIKSDPYALYIFFDDLPFPKAVELANQLGVGNQSEAAIRG
FT                   AVIAALRREAWLGHSLIEGKQLGLLVMKLLRINVDAVRPLLPPAVAELRRLGLIHVEDR
FT                   RVQLKQLHDAEHRLFSQLGKWSDIDMDDLPDLVPSEQMGLKMLKPMKLKQARSKELLSG
FT                   LSALLAEPFAIVECQTYSDQLYVAKALTLILDAYSTNAVITTYTLEMLREARKKIVSNV
FT                   PLMTYAELIGLDSETGIPLQRGSNPIESEVIVVLGADALGVQEMDYLLEAAPLDGRLYL
FT                   LGCPKDLPSLSIGQPFADLLDSRQFKAFHSRFWGVAETDQHATQEALWKGKTSPDLEDF
FT                   DPTQPLCWLACEADELHTFIPSLLRELANSLSIDPLADIRVVAPAIAHDAVKKVNEAIV
FT                   AEFAGDSLPITFQGRHYHAGIPVVIRQPLESTECPAFSVFWPTEVSPTLLKLKSVSGAE
FT                   ANLSVEDRLDVFDALVMTPKFVRGRRYELVILLAIQDQIETINRELLSSLLNTSIRSLI
FT                   VAGEIQQLADGIAERPSSRTRSKLLDWVSER"
FT   CDS             171804..173579
FT                   /codon_start=1
FT                   /transl_table=11
FT                   /locus_tag="PQBR57_0202"
FT                   /product="hypothetical protein"
FT                   /note="BLASTP-2.2.28 similarity to NP_953171.1 (TraG family
FT                   protein)"
FT                   /note="InterProScan-5 predicted DOMAIN IPR027417 (P-loop
FT                   containing nucleoside triphosphate hydrolase)"
FT                   /note="PSORTb-3.0 predicted location CytoplasmicMembrane"
FT                   /inference="similar to AA sequence:RefSeq:NP_953171.1"
FT                   /inference="protein motif:InterPro:IPR027417"
FT                   /protein_id="CEK42155.1"
FT                   /translation="MQEKLREKLTRQRKLTFSSALFGSAIPFMPAPLIIAMGVAAAYHC
FT                   LGINKILSESDKPIVWDSQLEESELNDCDLRRNTYFGQVMPYSEWKANIDEVRNEKGAV
FT                   TQNDVRKTLNDVYSQMMPFMLTDDLMTRHVALLAATGTGKTELLLAVIQQQIRKGAGLI
FT                   LVEAKSDSDFAGCIYAMMEEANRLDQFKLINFEFPEQSHTYNPVHSGGVRATLSTLMKI
FT                   QANSSEEFWTDTARYTLTAATLVLKLQPGSPAFTIKDMIALLMDFDLLLEYTKRIRPEE
FT                   SKDHKNGVDWLYSYLRKWWKPDDDAWNYSQYGTLTGGLVSKLSAFAHSEYSSIVNTYAP
FT                   DVDLKHAILNNEVVVLSMSSLADKDGVELFGKLFISDLARAIGEIQLEKSKPLTMCPAI
FT                   FDEYPSFMDESQVQLFQLARSANVPIIIAFQGVGFLENISPAFVEMVLGNCWHHLYCDI
FT                   RDTKTREFAVKLAGNVITTMESTAEGQSIGASHAADESGLVANQSDGESASVTTKSQRE
FT                   EMIQPEDFATLDQGDGIIVGKSGTYRVRMPLVRNTFRNVPFAEMKLVRRRPRGRPGIYA
FT                   WDEFTRRNKAIFDRS"
FT   CDS             173685..174026
FT                   /codon_start=1
FT                   /transl_table=11
FT                   /locus_tag="PQBR57_0203"
FT                   /product="hypothetical protein"
FT                   /note="PHOBIUS-1.01 predicted 2 transmembrane regions"
FT                   /note="PSORTb-3.0 predicted location CytoplasmicMembrane"
FT                   /protein_id="CEK42156.1"
FT                   /translation="MQTWIDKLREWNYDLTPVFHWLLDTIDYQAARYGPIAYVVAVLIV
FT                   ILMFLSFPPTRGMTKAICSTVFRQFMTYVQLVASLLTVQLVSVLARFSLTLFHKARIWI
FT                   IETYRRARE"
FT   CDS             174119..174463
FT                   /codon_start=1
FT                   /transl_table=11
FT                   /locus_tag="PQBR57_0204"
FT                   /product="hypothetical protein"
FT                   /note="SignalP-4.1 predicted a signal peptide"
FT                   /protein_id="CEK42157.1"
FT                   /translation="MRTLTLCLAAVSAALFAGIALAADPYLLDQRDPQYQKSFEHLARA
FT                   SQALAMARKELSQAQAAYQLPGLNSQQMLDQLRPMEDTLTVLLSPEKKRMAHQTLVPDG
FT                   LFFTPVQSGE"
FT   CDS             174466..174819
FT                   /codon_start=1
FT                   /transl_table=11
FT                   /locus_tag="PQBR57_0205"
FT                   /product="hypothetical protein"
FT                   /note="PHOBIUS-1.01 predicted 3 transmembrane regions"
FT                   /note="PSORTb-3.0 predicted location CytoplasmicMembrane"
FT                   /protein_id="CEK42158.1"
FT                   /translation="MVLTNAMPRYGTREHQRLGILLVAMLIVAVFMLMPQMAFAAFDGS
FT                   FKPDTATQTNVDSSFAAWWRFIAVPGLWLSLGGFVFSVLFLRMAGWYIPLALAAIFMFG
FT                   EMAIKGVKSLMGT"
FT   CDS             174822..175205
FT                   /codon_start=1
FT                   /transl_table=11
FT                   /locus_tag="PQBR57_0206"
FT                   /product="hypothetical protein"
FT                   /note="PHOBIUS-1.01 predicted 1 transmembrane regions"
FT                   /note="PSORTb-3.0 predicted location CytoplasmicMembrane"
FT                   /protein_id="CEK42159.1"
FT                   /translation="MDLRVTTESDTFVYATSTLRIAGLDPEDFIILLLPLAVLNTAGFQ
FT                   PLVSTSVGIFCLWLYKNLTKEQPPGFLPLLFSHWAGAGYNLRLVQETPPLRNFFHWLVK
FT                   KINNVWINNGLLPLPSYCNVYER"
FT   CDS             175208..175843
FT                   /codon_start=1
FT                   /transl_table=11
FT                   /locus_tag="PQBR57_0207"
FT                   /product="hypothetical protein"
FT                   /note="PHOBIUS-1.01 predicted 1 transmembrane regions"
FT                   /protein_id="CEK42160.1"
FT                   /translation="MEKKTKYGPPLKQFNLLGTSELRQGKLMVVLLFVIAASVAIIGFL
FT                   VSQNIALTRANVQLNDERVMYGFPNADGVFVSSKVIPRTHIEGFVTWYIQNYYNFMPES
FT                   AEANATEALRIMSPSLRVKQEAPLRTLARQSIEQEITQVFAPETKYTIEEKPGVGYIVS
FT                   FRGQRIRATLNKVYNSRRYDVKLLIRTIKPSAHFDWALVVDDFIAQEI"
FT   CDS             175846..176637
FT                   /codon_start=1
FT                   /transl_table=11
FT                   /locus_tag="PQBR57_0208"
FT                   /product="hypothetical protein"
FT                   /note="SignalP-4.1 predicted a signal peptide"
FT                   /protein_id="CEK42161.1"
FT                   /translation="MKITFLAALVAAAISMPVMANNECNRSPRTIVYDNKPVDVFISND
FT                   SQRANITFPEPYLEGISVEVTEGMNFYRTPINNRIAFMSEDPMYTGLVTIDGATKKSYI
FT                   VRLITRPGCADSEVTIQGEPLADRSQTASTGGIKKGLMNFLFDGKLPPGYRQADFSSMS
FT                   KDERVVFKQGSLEFTLQSQYIGPKYIGTTYEVINKGRTATKVAIDQIDYSNPAVRETLG
FT                   VARQVAMLPSSRILGPAPEFLTEIYADSHRGLLFIVSEKKK"
FT   CDS             176634..178205
FT                   /codon_start=1
FT                   /transl_table=11
FT                   /locus_tag="PQBR57_0209"
FT                   /product="hypothetical protein"
FT                   /note="BLASTP-2.2.28 similarity to NP_640170.1 (pilus
FT                   biogenesis protein)"
FT                   /note="InterProScan-5 predicted FAMILY IPR005498 (Type IV
FT                   secretion system, VirB10 / TraB / TrbI)"
FT                   /note="PSORTb-3.0 predicted location Extracellular"
FT                   /inference="similar to AA sequence:RefSeq:NP_640170.1"
FT                   /inference="protein motif:InterPro:IPR005498"
FT                   /protein_id="CEK42162.1"
FT                   /translation="MSETDKKPQLQLTKKNGLIVVAIIAAGLAFTLLNTGDKEPEKVEV
FT                   AVKPIEIGSDPVNNISVKDKEASLTVFAKNFETIDQKLLLQQKETAEREASLRKEIKDS
FT                   TNTLKAQVAALSDDIIAFRASGVDAAYKDANKNDSKTIQTPPAMPDKMPDMSMEGGLNF
FT                   DGLNFNMDAPKPQQQAQGPQKNAMYGPNYFILKPDNFGATVSKKSGGDSLNASESDLFS
FT                   SMSTPAAQSNNFNDQNSGRGQQAPAQGQANAEPQQQYESAAEAYKAQTQNAQNGNGQTN
FT                   TGPKMEKITIPAFSFVEVTTLHGVACPIGANSPNSKSQSEIPARPIVLPVRGVFRGPNG
FT                   ATVDVGNIHLMGLCSGRRTSSENSGRATIRVEQMSYWDEGGDSQMSRSPGYIVDSRDNE
FT                   QDVYGRLDEASGQTLARESMAAAGAAFSAALSQSEYTTSSNLDSNGSTSVQQLTGSATK
FT                   AATTQGIAAIFTKLADRFQQQANAAIDTVVVEPGIRLRFVTEQPINIYKPAEAFDIDAG
FT                   KSDVLL"
FT   CDS             178217..178537
FT                   /codon_start=1
FT                   /transl_table=11
FT                   /locus_tag="PQBR57_0210"
FT                   /product="hypothetical protein"
FT                   /note="InterProScan-5 predicted FAMILY IPR014118 (Type IV
FT                   conjugative transfer system protein TraV)"
FT                   /note="PSORTb-3.0 predicted location CytoplasmicMembrane"
FT                   /inference="protein motif:InterPro:IPR014118"
FT                   /protein_id="CEK42163.1"
FT                   /translation="MKKHLLAIAFLTVLSGCSSEPTFHNQASMEDIYDQVHATAKRETV
FT                   SLLRQGLRARPELGSSEPYYPIRQPDVVAPVWLVPYADKKTGIKHGGSWDYIVVEEAQW
FT                   AD"
FT   CDS             178525..179016
FT                   /codon_start=1
FT                   /transl_table=11
FT                   /locus_tag="PQBR57_0211"
FT                   /product="hypothetical protein"
FT                   /note="SignalP-4.1 predicted a signal peptide"
FT                   /protein_id="CEK42164.1"
FT                   /translation="MGRLTLTLAMMAVSGLAVAEGIPQGIPQQQMDAIREYHTKQIMAS
FT                   SQSLTNLQPDVLLYRKIFERRENPVDQQRYVPLDPVPMAQVFKAHDITLGQLVQVASAA
FT                   SGYDAVIHPQVNQQQIVKLNTLPNSLTDLAEYLSRVTDAQFTVYQESRDLVGLPKGAAQ
FT                   "
FT   CDS             179013..181901
FT                   /codon_start=1
FT                   /transl_table=11
FT                   /locus_tag="PQBR57_0212"
FT                   /product="IncF plasmid conjugative transfer pilus assembly
FT                   protein TraC"
FT                   /note="BLASTP-2.2.28 similarity to NP_640173.1 (pilus
FT                   biogenesis protein)"
FT                   /note="InterProScan-5 predicted DOMAIN IPR027417 (P-loop
FT                   containing nucleoside triphosphate hydrolase)"
FT                   /note="PSORTb-3.0 predicted location CytoplasmicMembrane"
FT                   /inference="similar to AA sequence:RefSeq:NP_640173.1"
FT                   /inference="protein motif:InterPro:IPR027417"
FT                   /protein_id="CEK42165.1"
FT                   /translation="MSATTQRDHLHLFDNDLQALARRNYQGGMPIQLLSDAYLFEDHGN
FT                   YFHTVDGRFAKIWRIQGAAGSMLNNEELHEVCAAFGEALNKYPNGSSGQFMRHTHRDIR
FT                   GVMGHYASNLDQDLGEFESALADSILNRQYAAAVSPNGFFAKLTTAELEIMRQDALSAL
FT                   DDQEADDVRENVTTAIQREINEGRYPYMSTFYLVFMWEPQYMFGKFIDKTWKAAMASVG
FT                   LADADKLAFEAYSSHADQFGVLCNGIAQALAARNFRPEELNGQGFVNWQYQLMNPVRYY
FT                   NMEPPKYRADIPIYDCLRDPELTPSDQALNTVANFAYVEATKKGWTIHDSDYEYFIRPV
FT                   SVLGKPAKSGPGMMQRAMRSIESESLITLNWYVPSKAKVFARLAGRGRMIAAKKGLRIG
FT                   DKLTLEKQEVELEAVTEKVSAENVVGREQFFDTSVHVCLMGFDSQRLDDQCQQLESLLW
FT                   RVGYPEKLRGDAVVRTAFPLNYVEKSRGLLRRDTPHLTESLSHMCPIFIEYQGVPDPGI
FT                   IMNNRAGQPIYLDLFGSLVVTGHSLIVGTTGSGKSFAFNNILMGTRVKYRPKVWIIDKG
FT                   DSYESLCVVLGGNYIRLATEPFVEPITNRTIYPICINPFYLGKDEEGNNELPSNDDTMF
FT                   ITDMLVMAMTTGNGDSARTVHAKTKPLLYRALSDFFAEWVEQRPHDEPIMSDFIPKLIK
FT                   TNFTDLQGEDLAELLTLFYGKGPYAAIFDGKLQVDWENDFTVLETQRMAKSNALGIVTL
FT                   ALFRQIDLYCKYKLPKPRKKLIAVDEAWATLSSPIAAAALAGFYREMRKYNAGCLLISQ
FT                   TVGDFVRILSAEAKSTGDNQDGILENTSHYFFLACSESDYKLAQDHLSFTEEEIYLWRS
FT                   LASLPPLYSEVFYRMRTQQGLYYSGVFRLFASSVSLWIASSSPDDYAVRERKTQEIIHS
FT                   DGVDEMRARQRAIVQLAKQYPYGARFHVQEAA"
FT   CDS             181882..182268
FT                   /codon_start=1
FT                   /transl_table=11
FT                   /locus_tag="PQBR57_0213"
FT                   /product="hypothetical protein"
FT                   /note="SignalP-4.1 predicted a signal peptide"
FT                   /protein_id="CEK42166.1"
FT                   /translation="MFKKLRNAALLLPIALVCAGCSTKYEPRESIVDEAKADAKPKIVA
FT                   PQSVQERRAYEKGVQDVLIDMKGKMRARDRFTWDAPIIECGVQIPGRVVNGMLVPSHEE
FT                   CVQIAPGRWTEEAPTYLPALGANK"
FT   CDS             182268..183626
FT                   /codon_start=1
FT                   /transl_table=11
FT                   /locus_tag="PQBR57_0214"
FT                   /product="hypothetical protein"
FT                   /note="PHOBIUS-1.01 predicted 1 transmembrane regions"
FT                   /protein_id="CEK42167.1"
FT                   /translation="MSENTSKLKAVGERIRSGLGKMNSDARAKAEGKNAPHDELDTQDE
FT                   LTPPSGKGGDERLSARLDDADIEEGFIIDSEPEQAKPKRPAMGMKQKLLLIAACVVAAL
FT                   WFTKNQENAPTPADVAKNEQHLQGDKPLETAQESQIEGPAFNLNEPTSKENDSTAKASG
FT                   VNENDALGFGGNGAKDAANEPIGTDALTSDMNEQFAASIDENNDVLDPFTGKVKSVANH
FT                   PADLPAPAKTHAEPLAMLPPPVTAPHSQSAELDLIGGAGESPFKVGGSNSTELSGTKTQ
FT                   NPDSKASVLQDQSANADVTSLKAKIAEKDSRIGILETENSKLKHDLAAKQETAKPKNGP
FT                   DKAASSKATQHKPVQAVHTTQRSTPSQRVASAPKAMPRPQICVTAVAPAARNCTTCVPH
FT                   AFITHRGTETMVGQGDFLDGLRVNIVGDRLDLQNAQGDVVHKFWSSPNGCAAG"
FT   CDS             183607..184266
FT                   /codon_start=1
FT                   /transl_table=11
FT                   /locus_tag="PQBR57_0215"
FT                   /product="hypothetical protein"
FT                   /note="PSORTb-3.0 predicted location Cytoplasmic"
FT                   /protein_id="CEK42168.1"
FT                   /translation="MAAQQAKRKLTIQPTEKDNLQLQQRLAAINKDRFNGKLTVTARWD
FT                   YPSAVEPRDPSEELKLLPPEEQSRVAKAMQAYAEKDFKLAKELLLPFCHYELRHIKGLF
FT                   TSAMRHLKEPIWFSTSQTIWKPDADAVSPAVASIEIKNEVEQILVHPALSSIGHKAPLY
FT                   VLDYVLFHEGLHKILDTSPYNPHPLLFRRLEATAFRRDAAVTWIRKHRFSTIEDLV"
FT   CDS             184263..184964
FT                   /codon_start=1
FT                   /transl_table=11
FT                   /locus_tag="PQBR57_0216"
FT                   /product="hypothetical protein"
FT                   /note="InterProScan-5 predicted DOMAIN IPR023346
FT                   (Lysozyme-like domain)"
FT                   /inference="protein motif:InterPro:IPR023346"
FT                   /protein_id="CEK42169.1"
FT                   /translation="MIRHFVTGLLFVSTPLLAHPYDSLIDSAARSQGIDPIVMRSVVQK
FT                   ETGKQPWAFNCDGEGFFFDSKERAIISLWQISRNPWLVKIGVTKDETVRQFFPSEAQAR
FT                   SFLNSYRAAQQRVGIAAAVLVSDSGKSVEVGQARIRQLWVVNTDIGIAQVNYRFHGVSR
FT                   ARVQQWFDPAYNLSYAASLIATHKRGGRSDLEAAADYHSKTPRVRAVYMKKLLPIYQSE
FT                   KARAVTALATK"
FT   CDS             185008..185745
FT                   /codon_start=1
FT                   /transl_table=11
FT                   /locus_tag="PQBR57_0217"
FT                   /product="hypothetical protein"
FT                   /note="InterProScan-5 predicted REPEAT IPR006597
FT                   (Sel1-like). InterProScan-5 predicted DOMAIN IPR011990
FT                   (Tetratricopeptide-like helical)"
FT                   /inference="protein motif:InterPro:IPR006597"
FT                   /inference="protein motif:InterPro:IPR011990"
FT                   /protein_id="CEK42170.1"
FT                   /translation="MLTQSPELKQGLVAMRSGDKTKAWELMFPLAQAGDVQAMFYLGEM
FT                   MLRSPEYGDNLERALKFFTVAAAKGHAGAKEMVPRVKEMLIKVKAATVPTIAGMTGVAS
FT                   QDEVDKANAKLAQYTAQVLRYTDIVTSGPDIPRIELMVFIAKTDSTAERIYSMTQALEN
FT                   QFGSKIKTRFFVVINPADWKPDGAPIGGTKLPPNGFTPDFKGQIAAQHGVRQLPSVVVV
FT                   PPKGQEKVVDDLSSLSNLISNML"
FT   CDS             185760..186635
FT                   /codon_start=1
FT                   /transl_table=11
FT                   /locus_tag="PQBR57_0218"
FT                   /product="hypothetical protein"
FT                   /note="InterProScan-5 predicted DOMAIN IPR012336
FT                   (Thioredoxin-like fold)"
FT                   /inference="protein motif:InterPro:IPR012336"
FT                   /protein_id="CEK42171.1"
FT                   /translation="MKNKLQIGLAIIAGGVLFNIPWAFSNAPSTEEVLSRAMAGAMQQV
FT                   ADYQQKREDDELNKLPNIMDCQNMQWMKNCTEVNKQAKKNPTAPIRVTNAKGIEFNFVP
FT                   GTPSAVIRLQLEQTPEAAMNAVQYMNSTWGEYNKSAKLYQNAMWEAGPMDNIIGLDRAK
FT                   AKFDAPKAVNQKSIALSVFVHSMCGACEVQLTTLAKLQERYPELKITVFQFDDNEAGFK
FT                   AKVTDKGLKGRMLDALEARNALKAGVDKWPTTWIDNVPLKQRQSLAGVRTIVQLEESLQ
FT                   GITHILEAKK"
FT   CDS             186647..188056
FT                   /codon_start=1
FT                   /transl_table=11
FT                   /locus_tag="PQBR57_0219"
FT                   /product="hypothetical protein"
FT                   /note="SignalP-4.1 predicted a signal peptide"
FT                   /protein_id="CEK42172.1"
FT                   /translation="MKLPQIALTFTLSFVSVFTSVIALADTAGSNVATSTATTIADPYS
FT                   DDQANSPWTQSMENVTTFGGRVVRGSATMVEGAKKNFDTYTPYFADKTQALSGYGSSKV
FT                   SVGCDGVNLGGIIDGQLAQYQQMIEEFIQKAPALAIMYLAYSQPTIKAVIDELNNVGQF
FT                   GLDLTNMSCSGVRAIADKAAEEKAQAMAEARCTAEAGFKDPECMSDDGLLSNVASVMKD
FT                   AKNTVTERTSQYLGKVGSATGGLVQFRTGVNGQTTTSAGSSGTGGSKNNGVRTKACTKI
FT                   DSEGLRTMLLASSGIPCDDIENYGPLLPDYKIADSGESGVIPRSMTLRKLASDLVVKYE
FT                   GWVNEVMGAPESEFVNTDGFKAIYNRTSVAISTEQHRKINLLMKQNPAQGLTLVRNMAQ
FT                   LIALKDLTFIVNNLEVAVLTGIQNQPDDEVLSDLRKKQYVHAIDSLKTELSNLTGEVNM
FT                   DLKRNEILQSN"
FT   CDS             188067..190058
FT                   /codon_start=1
FT                   /transl_table=11
FT                   /locus_tag="PQBR57_0220"
FT                   /product="hypothetical protein"
FT                   /note="PHOBIUS-1.01 predicted 5 transmembrane regions"
FT                   /note="PSORTb-3.0 predicted location CytoplasmicMembrane"
FT                   /protein_id="CEK42173.1"
FT                   /translation="MDSSFAEWLYLQQIVGNFDGLVEYYFGSVAFFGPWFRQAGVGILY
FT                   SMGLAWAGFCFVKAPVDRLQHGLAVLGMIMLCGFLLSPTTNTKNLGIRSGTELSWGGYY
FT                   SYYMAGTMTSIFSDVLRAAWKNSIVEAAGGEGPNKEAIALAFNDQSQKFAEKWIQGEGK
FT                   DAYIDYYQKCGNQALSAAKTPEEKAFLTSVGVGAATLGMTAAEADSMTQAMERVKTSGM
FT                   DFSAWMTMVAASEGGMATSWAEAKMWESKQAKAREFLKNNLPDANNNIDGSKGYRLPET
FT                   AYYKTLLAGQEAAQTSATPMFKSVSGSGGTLSTMLPKGATTTTPSGEDDYTFYPKNCAE
FT                   LFEVANATMASFRSGVKGVPGYENLPQAGSAVALSAANLVDQGVRDAMGDAAKQAGVDL
FT                   KFDPELYKQAINNYTAAQDSMGNWFNKFMLNYKIPFTIAAMAMIVNILLVTFPVFACIA
FT                   VVFGHKTLVTYFKLMAFPFIVVFTNNLLLILSANVISYNKVMKLAPETFMPGSVDLAGA
FT                   IASMNTETVVYTVICVAEIAIARLILWDDVKAVTSMNLGAAATSATQTGMSLTGKALSM
FT                   VAGAFAPFRMASTAAKAAKAAEGAKQTSNHIANISQAVSNIASKGGQFSQNMGGGSTNR
FT                   GSNKNQNQPGGNPNGPGGPSLNPPPKNP"
FT   CDS             190140..191048
FT                   /codon_start=1
FT                   /transl_table=11
FT                   /locus_tag="PQBR57_0221"
FT                   /product="hypothetical protein"
FT                   /note="SignalP-4.1 predicted a signal peptide"
FT                   /protein_id="CEK42174.1"
FT                   /translation="MKKLRFAVLALAFALAAAGCREEKSRNEAGLSEATYQPSKVAVQP
FT                   MALPSEHSVFKIGGKFKDPQLPQPWHQPNTWVVYMAAPGWITGGFDIVDRLSTDAVAIS
FT                   KVRDFITANHLRDQVKVAWLQYDQNPNPRYMDSLKAVPDNFIPLFLKPAGPQVDFYIYS
FT                   PAVRTGGRQGTMAYDKWLKPYLPFAKKEGSDYVAATDFQRNEGFNDTNGPYWDNWARHW
FT                   FIVNPQGEVVDAYFSNLGHHYIQGADKPINSLIHHLKLDADSLIIPKVVTYQYKSTYTA
FT                   PYWNKVDTDFREVLGIDGAPK"
FT   CDS             191045..191560
FT                   /codon_start=1
FT                   /transl_table=11
FT                   /locus_tag="PQBR57_0222"
FT                   /product="hypothetical protein"
FT                   /protein_id="CEK42175.1"
FT                   /translation="MITFSYCIDAAGNLIKLDLSVNADALIPHAVELVSTASELAQPFP
FT                   WTKSVVDAVKEVLFVPHRLVVGTPAQHVHETRSLTHSAYVFVAPANDPASDEQVVELID
FT                   LYDEIPEDHASRGEIVQALSAAGIELIPLISVFNAALHVGDPTSSVVSYIKPGWISHRK
FT                   VFRKAHVA"
FT   CDS             191578..192006
FT                   /codon_start=1
FT                   /transl_table=11
FT                   /locus_tag="PQBR57_0223"
FT                   /product="hypothetical protein"
FT                   /protein_id="CEK42176.1"
FT                   /translation="MDNELFYEPEDGFWLGTDKLLFESQNLEEEWPLPQNPFIKKMAEL
FT                   DRIARGIQNISATDLKQIIGVLVQDQPSAVFRFLVVPMQRNGRTVSVKLLGKVNAELPP
FT                   LRSDNSCSLVLAVEWMAKRYSHFEMSCAADGNYWIHKQ"
FT   CDS             complement(192078..192203)
FT                   /codon_start=1
FT                   /transl_table=11
FT                   /locus_tag="PQBR57_0224"
FT                   /product="hypothetical protein"
FT                   /protein_id="CEK42177.1"
FT                   /translation="MKGMDQLTEFFPFAMAREHRDGGRSSKPFRRGQPAWVHKES"
FT   CDS             complement(192321..192902)
FT                   /codon_start=1
FT                   /transl_table=11
FT                   /locus_tag="PQBR57_0225"
FT                   /product="hypothetical protein"
FT                   /protein_id="CEK42178.1"
FT                   /translation="MKDTVQIKASLIVGQHDALIEFYGRFNRLFVNKLLLKLCEGVIKD
FT                   YEPSLALFQSNVMGDVEVARKVAIRIEKDKHPLMWAFYKDLPYGSRTMVIINLMNHYAT
FT                   LAEADATIMEKTYWTQRPDGESKAKDVADPQVSSVQQATKPDEKHAQIGQAEIPGQTDK
FT                   PRSAAPAPSQPEILDTDEQQDPLAGFSTGL"
FT   CDS             complement(192899..193951)
FT                   /codon_start=1
FT                   /transl_table=11
FT                   /locus_tag="PQBR57_0226"
FT                   /product="hypothetical protein"
FT                   /note="PSORTb-3.0 predicted location Cytoplasmic"
FT                   /protein_id="CEK42179.1"
FT                   /translation="MTDVSNEQNLIAIDLGNGTTSYIAGNGKEGSFPSLVSVHKDTSGL
FT                   GAGVAKEVFKTKDGNKSFLVGESCRDSGAESRSTDSSFYSSETIRILLLKVLEECEVKN
FT                   PIIVTGLPTEFYDREVAAFEDNIRRWAKGEGYQPKLVKCVPQWAGPWFDDQLLDENGER
FT                   IPLDLVLKGKWGIIDIGQGTTDLGQFNNGRVSDQRYGESKGVSDIHRAIYTTLKTKPES
FT                   IVADGKRNAFIPKEFSLDKQTTEHTIDQWLRSGYIPWRGQKLDMQVIGLPARQEFGKDV
FT                   LPRGISKVWGSTDFLNGMILAGGGATVLGIEVFKQYIFCPMYMAVDPEKSIVRGFFRFA
FT                   KTQILPKIDQ"
FT   CDS             complement(193962..194954)
FT                   /codon_start=1
FT                   /transl_table=11
FT                   /locus_tag="PQBR57_0227"
FT                   /product="hypothetical protein"
FT                   /note="PSORTb-3.0 predicted location Cytoplasmic"
FT                   /protein_id="CEK42180.1"
FT                   /translation="MSQTKKSGRYDADAYRQQLDAARGRLVSTGKQTLDWLSQLDESAA
FT                   SEFIHLEPMLNLFPHQRGSETFRLLLEIHMSPKRYGTLGVALRTETMRSDLAKLTVAEL
FT                   AATLRPIAGSQSCKDHATYFQRFVRFNRRLAALRFLGVEFEIPNRSGPVLPRWFEALAA
FT                   YGHKCRPLLEERLAEFLNLSAALDDAMFEFNSTMGRVRYRSIRCTYTLDDVDLLGPSDP
FT                   ALKVVTSINPVTGSRRYNRMADFKKGLKKKQIGKDLRRDLGREPSKDEVDSALKALRPR
FT                   SETDWITTKVIKACRLGRLSTEVFETQKNLVAVMQPWTALRSQLQALLP"
FT   CDS             complement(196112..196423)
FT                   /codon_start=1
FT                   /transl_table=11
FT                   /locus_tag="PQBR57_0228"
FT                   /product="hypothetical protein"
FT                   /protein_id="CEK42181.1"
FT                   /translation="MSTVSTTNNFQAAQEAIAKKVEGRLHCYIKETYQGRPTVSCIWNE
FT                   TPENTYKEVVFVGEQGFEALTVVRVANKSMKASVHVAQMLIDLFQAQYKRPVGEDVEF"
FT   CDS             196713..197492
FT                   /codon_start=1
FT                   /transl_table=11
FT                   /locus_tag="PQBR57_0229"
FT                   /product="hypothetical protein"
FT                   /note="InterProScan-5 predicted DOMAIN IPR023343
FT                   (Penicillin amidase type, domain1)"
FT                   /inference="protein motif:InterPro:IPR023343"
FT                   /protein_id="CEK42182.1"
FT                   /translation="MEYRTTWLEDLSEDELRTLDPWRILTAEKARGFLIMAARDALGAY
FT                   KKFGMAQMRNEELLHEVYPMLYDALPGIFSACVTATAPDNRDRFIYGSLRLLIRRRLPA
FT                   LVFNGVAPSDLIYIEEVGTAGEDVDDTYLPSSHALMTPYLAGVNAYLESHPNYQPQFLS
FT                   ESQYVPEEQVQMIHRMIEMFRHYLTSREVDVLRNLLLNYQDRSMVALEVGTTPKMVSRY
FT                   RQSIQKKMMAVLEDLGWSSDELKSLLGKAISRAEPAA"
FT   CDS             197500..198867
FT                   /codon_start=1
FT                   /transl_table=11
FT                   /locus_tag="PQBR57_0230"
FT                   /product="hypothetical protein"
FT                   /note="BLASTP-2.2.28 similarity to NP_103806.1 (DNA
FT                   primase)"
FT                   /note="InterProScan-5 predicted DOMAIN IPR006171 (Toprim
FT                   domain). InterProScan-5 predicted DOMAIN IPR013264 (DNA
FT                   primase, catalytic core, N-terminal)"
FT                   /note="PSORTb-3.0 predicted location Cytoplasmic"
FT                   /inference="similar to AA sequence:RefSeq:NP_103806.1"
FT                   /inference="protein motif:InterPro:IPR006171"
FT                   /inference="protein motif:InterPro:IPR013264"
FT                   /protein_id="CEK42183.1"
FT                   /translation="MNDFSPSDFLRREVYPKLDAVAEHLLDSLEPKQRSTSGSYPLICP
FT                   ACKTREGFYFPNNGYINCPRKKDCGHSTSIWDAMLFCGYDHGEIFSTLCRAAGVPLPKR
FT                   DQQGTTTQAATVEETRIGKAIWLITQKMASENTAPLKQFQQDRGYTQEQMSAMRLGYYT
FT                   SADDVLGKLKTAGFTQADAVERGYVEQDEKGQVFSAMAGRVIGYWPHPDGEDRLWGRIP
FT                   VGAGDQKVKKYKFSLTLKKDIPYLYHQRKRGLLVCVEGTMDAWALQLADIWGCAVGGAA
FT                   INGAQALFLQNRGVTELAHMVDGDQAGWTGALQSIRNCESLNIVVNVIPLGAGMDDADA
FT                   LVRAGRGDDLTTLIAKRINAGRYLALMLRTLYSVSSPDLQAVNRIHATAEVLTPTSRII
FT                   FEKHAELLGVRPDLRLEAGRLFAQLLRAGISLDDAISNVRRRTGQIISIEKEKQDA"
FT   CDS             198860..199165
FT                   /codon_start=1
FT                   /transl_table=11
FT                   /locus_tag="PQBR57_0231"
FT                   /product="hypothetical protein"
FT                   /note="PHOBIUS-1.01 predicted 1 transmembrane regions"
FT                   /protein_id="CEK42184.1"
FT                   /translation="MPESAPSPSGPFKQIVHLILVVLVVLYIAKVYLRDPNYRAVEVCY
FT                   MPYKIAHLVWVDAWGAVVTDDTASLLKHSRDLTGFFKSCTEEASTWTLLRTLGTPD"
FT   CDS             199185..199820
FT                   /codon_start=1
FT                   /transl_table=11
FT                   /locus_tag="PQBR57_0232"
FT                   /product="hypothetical protein"
FT                   /protein_id="CEK42185.1"
FT                   /translation="MAGTQNTPNITLPQRSITITGPMTARLFQASVRVSRIDLRATQVA
FT                   LAHPSVRDPSNRAIKQFEAALARFESEMTVVEKDLDNAGRTAPPRRNSQQNQNPQSRKP
FT                   VREGRAEAAADASGGAGGATIAKSATQSGGNQKQAAPGQGKGPRSRNKNRGNAAPAASA
FT                   TKQPAQQSEVAPTAATAQPVVVTAAPAPAPVQPQSTPQADVPADIQAL"
FT   CDS             199871..201106
FT                   /codon_start=1
FT                   /transl_table=11
FT                   /locus_tag="PQBR57_0233"
FT                   /product="hypothetical protein"
FT                   /note="PHOBIUS-1.01 predicted 3 transmembrane regions"
FT                   /note="PSORTb-3.0 predicted location CytoplasmicMembrane"
FT                   /protein_id="CEK42186.1"
FT                   /translation="MPQWAMACLLNIAFLALYVLAFYRYDAKPTGFVSNACTAAIMLSL
FT                   VIAIVHLVRNILVAKSGDVAEAVSKGVVTGLNLTWVITCLSWLFYISWTPATEFAGNNL
FT                   GMVATGAVACVLVVIGYYFTAPGKSDPSGSNDPSNAIAVMPGFKPTLSQQPTFQVTMAD
FT                   FTRLLSHQAGRAIGYAGSNILFDDAFSLELDANERVARVYSNANLIHTEDFMYWRLHML
FT                   MMGSAAEQVLTNTSSQAALDDFTSFDALASKYLTLRPDRTFNSAPINEYEAQIKASRIA
FT                   MLRKSVYDRCQAACLANRGVLVDLVKLMRTRSVLTYGDIRSHLDRVSMPDGFPVARFDD
FT                   GEILMKGLLTHDSHQEVTLEGCFDHLGDADELAAAAAALSKTHKPEKQAAQEDDRGQHQ
FT                   GSQHEQMSRMTA"
FT   CDS             complement(201122..202588)
FT                   /codon_start=1
FT                   /transl_table=11
FT                   /locus_tag="PQBR57_0234"
FT                   /product="hypothetical protein"
FT                   /note="BLASTP-2.2.28 similarity to NP_794571.1 (response
FT                   regulator)"
FT                   /note="InterProScan-5 predicted DOMAIN IPR000160 (GGDEF
FT                   domain). InterProScan-5 predicted DOMAIN IPR001789 (Signal
FT                   transduction response regulator, receiver domain).
FT                   InterProScan-5 predicted DOMAIN IPR011006 (CheY-like
FT                   superfamily). InterProScan-5 predicted DOMAIN IPR001054
FT                   (Adenylyl cyclase class-3/4/guanylyl cyclase)"
FT                   /note="PSORTb-3.0 predicted location CytoplasmicMembrane"
FT                   /inference="similar to AA sequence:RefSeq:NP_794571.1"
FT                   /inference="protein motif:InterPro:IPR000160"
FT                   /inference="protein motif:InterPro:IPR001789"
FT                   /inference="protein motif:InterPro:IPR011006"
FT                   /inference="protein motif:InterPro:IPR001054"
FT                   /protein_id="CEK42187.1"
FT                   /translation="MRAHSNFKCFAKTIENHKLKSTSSLNYTSGIANNTVSGSRSQSEA
FT                   ATLLVGSSTMEIIEPATVFDMTNPHSRATDSTPIVMHLHADKCAAQETAVFLAGLGMKL
FT                   ADADLSGASDQREVGVSDVPVLLMGHQILDWPESFNTLCGELTVGGEDRLIIVMTNRVV
FT                   TFTERRQLSALGNVRIMSVNDSPARVRDMIRDWMRDRTMLGYRVLLVEDSKTDAYLACK
FT                   YMTEVGIEVQHIRNAVGVLESIEAFQPDLIISDLHMPECEGDQMAKIIRQDRDATMPII
FT                   FLSAEGDNKKQLMALAAGADGFIRKPLDREPFIKVLKSTIRRSIALENRMRRDPLTNLL
FT                   NRAQFDTNMRRMAERGELCALAVLDIDHFKVVNDTHGHPVGDQVICRLAKLLEDGVRST
FT                   DFVGRMGGEEFALLMPACNVESALSVLNRLRMQFNQLVFNSEEGVAFQCSFSGGLVELG
FT                   GDYTLAYKAADSALYESKKMGRNRVMVRPT"
FT   CDS             202631..202939
FT                   /codon_start=1
FT                   /transl_table=11
FT                   /locus_tag="PQBR57_0235"
FT                   /product="hypothetical protein"
FT                   /protein_id="CEK42188.1"
FT                   /translation="MSIQSAGDEGWAPKPGSQVPFLCLGFEPSFGSLGFEGGMIVNAAN
FT                   RNSEPLVSPHIQACQLTFFTHTDDTGFSGACWSISSIRMRAMPLSRFKSESTGIDPH"
FT   CDS             203054..203185
FT                   /codon_start=1
FT                   /transl_table=11
FT                   /locus_tag="PQBR57_0236"
FT                   /product="hypothetical protein"
FT                   /protein_id="CEK42189.1"
FT                   /translation="MFDSAGSPDGDWLIQRLDDPEMESAGISFFSAGIAMPTGGLMG"
FT   CDS             complement(203461..204486)
FT                   /codon_start=1
FT                   /transl_table=11
FT                   /locus_tag="PQBR57_0237"
FT                   /product="hypothetical protein"
FT                   /protein_id="CEK42190.1"
FT                   /translation="MNESACFSDLSLYELDRYDWLLEHNGSLQGFTTRHGNLLQEQVAD
FT                   AVELRAHQIIPASIDALVLSNENRKVLGHVLNEYKPASILVTDYDMATARSFVSGLFAI
FT                   PLPEVVVLRVPSHVMPAHALGAVYSNGADKHLVVVPDQSFDPVGVLVRQLAVAAHYTLM
FT                   RGKPGIAAMMSDDLTQAMVGQYAVLRFAAQHPEKCSVLRHLQLLVSGEFAKGLSKTPEM
FT                   PMGFIASDLGEQLMRAYGTGMFRAVVQELYESATNGRAIWFGSTNFTGSALALYLLGDD
FT                   YGMTQFMQQDSGSRKLGEKLKAAFGGEDGPDWFHSVQDGFNSRLATIMAMAVPELSSAS
FT                   A"
FT   CDS             complement(204673..204789)
FT                   /codon_start=1
FT                   /transl_table=11
FT                   /locus_tag="PQBR57_0238"
FT                   /product="hypothetical protein"
FT                   /protein_id="CEK42191.1"
FT                   /translation="MSAAHLDIGWKLLEPGPGNSSTGICREKYGTAVGCDAA"
FT   CDS             complement(204952..205137)
FT                   /codon_start=1
FT                   /transl_table=11
FT                   /locus_tag="PQBR57_0239"
FT                   /product="hypothetical protein"
FT                   /protein_id="CEK42192.1"
FT                   /translation="MGDWYSLAPRPERKYAKTPLKWTVRRVQNHVPAGMAVALPTLTVI
FT                   SIPIRQFLASKCEGRS"
FT   CDS             205443..205706
FT                   /codon_start=1
FT                   /transl_table=11
FT                   /locus_tag="PQBR57_0240"
FT                   /product="hypothetical protein"
FT                   /protein_id="CEK42193.1"
FT                   /translation="MGGESERLIALTTSYGLYALKVTHYDSYDEDSIPHWSTACSSGFK
FT                   VERAEVIWWAYADEVIELIEAFSSVAHPVIGINAGVPIAGIE"
FT   CDS             205716..205862
FT                   /codon_start=1
FT                   /transl_table=11
FT                   /locus_tag="PQBR57_0241"
FT                   /product="hypothetical protein"
FT                   /protein_id="CEK42194.1"
FT                   /translation="MTEARECTALTGILSHKAGKLYQQSAAPQVLVLELRFRPPIAIPK
FT                   ETG"
FT   CDS             205859..206512
FT                   /codon_start=1
FT                   /transl_table=11
FT                   /locus_tag="PQBR57_0242"
FT                   /product="hypothetical protein"
FT                   /note="PSORTb-3.0 predicted location Cytoplasmic"
FT                   /protein_id="CEK42195.1"
FT                   /translation="MTAYKIMRARHYEQGSLVDTTQINYGYRTGRSHSAKALADAAIEV
FT                   CSQSKITFQQLIDFIHKQQVRASDVTVPNTITRAQATTLKFLGRSAPSIVEFDFGATFW
FT                   EALYERIRTEERPDCPSRLKSYFASRDTESLRLYRDEHWADRMGDKLTCAIDISGCPIA
FT                   FDVDTVILDKVGGEMTFKSARPHVLRYWDQETSSKPIMEVLLQGTVVLGEQITL"
FT   CDS             complement(206599..206712)
FT                   /codon_start=1
FT                   /transl_table=11
FT                   /locus_tag="PQBR57_0243"
FT                   /product="hypothetical protein"
FT                   /protein_id="CEK42196.1"
FT                   /translation="MHPELILEGVVSLDIATECVAADRAPQLLALAYSRTR"
FT   CDS             complement(206787..207032)
FT                   /codon_start=1
FT                   /transl_table=11
FT                   /locus_tag="PQBR57_0244"
FT                   /product="hypothetical protein"
FT                   /protein_id="CEK42197.1"
FT                   /translation="MLGAHCGKWGQHAKRDELTLYCQCRVWRWVIAPLNAGRTGDGHRR
FT                   EWELRFGAARHPMPGSDASRRVRCTVLRLGRAKAIK"
FT   CDS             207120..207548
FT                   /codon_start=1
FT                   /transl_table=11
FT                   /locus_tag="PQBR57_0245"
FT                   /product="hypothetical protein"
FT                   /protein_id="CEK42198.1"
FT                   /translation="MKPQVMISAVHPVLGRLYWVYVSNACCNAPDYFGVTMHRSSAMLL
FT                   PQGWRTDDFLQWRHKGHMYTVFEENQYGSDYWVEEDDETGELHQSMTGALGELQSRSGQ
FT                   TVEEFRLWLFRAKWADIPKLELVRVEAQFDNGQQHMVG"
FT   CDS             207723..207989
FT                   /codon_start=1
FT                   /transl_table=11
FT                   /locus_tag="PQBR57_0246"
FT                   /product="hypothetical protein"
FT                   /protein_id="CEK42199.1"
FT                   /translation="MFVVNEQFDNAAQRLLGEQKWQAVQLLRYSGPDICREIAQVNFEG
FT                   GLQQALPTFAEDMELIQTYMPPVGWRRRPRHLRINSRQPDHQD"
FT   CDS             208180..208560
FT                   /codon_start=1
FT                   /transl_table=11
FT                   /locus_tag="PQBR57_0247"
FT                   /product="hypothetical protein"
FT                   /note="SignalP-4.1 predicted a signal peptide"
FT                   /protein_id="CEK42200.1"
FT                   /translation="MKKVGIFAVATLAVSMLAGCANGRSPLDYETGQFVAPEKVQELKA
FT                   SKATQAQVVKAIGYPNSKTEVGGNILWQYQYNLITAIPFVGKNKAESTVFEWTRSGKLI
FT                   DAYKTNGGGGSSSNPLLNAAGM"
FT   CDS             complement(208664..208798)
FT                   /codon_start=1
FT                   /transl_table=11
FT                   /locus_tag="PQBR57_0248"
FT                   /product="hypothetical protein"
FT                   /protein_id="CEK42201.1"
FT                   /translation="MLDDLSGAADLERTGYGKGLRVIGAGSASNTNAQALRPDVRIDH"
FT   CDS             208797..208985
FT                   /codon_start=1
FT                   /transl_table=11
FT                   /locus_tag="PQBR57_0249"
FT                   /product="hypothetical protein"
FT                   /protein_id="CEK42202.1"
FT                   /translation="MYRVLIEANGQTAYQREVSTKAYAIFEAKELACAAGDAVKVASEV
FT                   DLARYQTTNGFIRAVAL"
FT   CDS             209000..209314
FT                   /codon_start=1
FT                   /transl_table=11
FT                   /locus_tag="PQBR57_0250"
FT                   /product="hypothetical protein"
FT                   /protein_id="CEK42203.1"
FT                   /translation="MSIRTANGYIALLAKQVEAGIISSGNPFVEEYLDTMDCSVEVELA
FT                   QLRELQVGISRHPDTEPSISFTVIKKYLYGWKEADKFLSCLGLKGSKVLARGYYAALRA
FT                   "
FT   CDS             209619..209765
FT                   /codon_start=1
FT                   /transl_table=11
FT                   /locus_tag="PQBR57_0251"
FT                   /product="hypothetical protein"
FT                   /protein_id="CEK42204.1"
FT                   /translation="MHDPQLIERGVELSAQIANALGVGRGCDSDDDEHSAIWPQIIPSS
FT                   TIS"
FT   CDS             209898..210134
FT                   /codon_start=1
FT                   /transl_table=11
FT                   /locus_tag="PQBR57_0252"
FT                   /product="hypothetical protein"
FT                   /protein_id="CEK42205.1"
FT                   /translation="MTHAYFAPLVLLPIVITEPGKYTTRSGETVLIEHTSGKHDFGNCG
FT                   IYTETDERITESWHRSGRVSATRESNNDVVAQA"
FT   CDS             210265..210753
FT                   /codon_start=1
FT                   /transl_table=11
FT                   /locus_tag="PQBR57_0253"
FT                   /product="hypothetical protein"
FT                   /protein_id="CEK42206.1"
FT                   /translation="MLPLPAIGFEQCNPQLMTRPLTRHDYSIETNRGVTVMTNHATKFV
FT                   QHLGKSFMVIAEFPDTEAGVQASNKFMTRHPKASVLLTQDGSILLSHCDDKGAGTGPAT
FT                   VSAKAKRAIANYGAGVCLAAYRMTEPGDGARTIADSFNITTNQADAAIDAGRELAGDA"
FT   CDS             210746..210865
FT                   /codon_start=1
FT                   /transl_table=11
FT                   /locus_tag="PQBR57_0254"
FT                   /product="hypothetical protein"
FT                   /protein_id="CEK42207.1"
FT                   /translation="MLELNPVLPLATDAAAPAYNLDDSEFEAWHSDNESSAWE"
FT   CDS             complement(210899..211024)
FT                   /codon_start=1
FT                   /transl_table=11
FT                   /locus_tag="PQBR57_0255"
FT                   /product="hypothetical protein"
FT                   /protein_id="CEK42208.1"
FT                   /translation="MDRSKSKNQASGERSRIKSVHYDMSSHKHRQLPACEVGAQQ"
FT   CDS             211204..211677
FT                   /codon_start=1
FT                   /transl_table=11
FT                   /locus_tag="PQBR57_0256"
FT                   /product="hypothetical protein"
FT                   /note="InterProScan-5 predicted FAMILY IPR011979 (Conserved
FT                   hypothetical protein CHP02293). InterProScan-5 predicted
FT                   DOMAIN IPR024467 (Domain of unknown function DUF2384)"
FT                   /inference="protein motif:InterPro:IPR011979"
FT                   /inference="protein motif:InterPro:IPR024467"
FT                   /protein_id="CEK42209.1"
FT                   /translation="MVSTEARSIEAANAPRRPTEYLLRSDTGQLSNVMIYRLTMEGFAL
FT                   KDVQAMLSISFLYSNQKVMSRIVGKSIRTIQRQGSSKQPAQLNPQQSAVAFQYAKALEH
FT                   ATTVFGSQKLAEEWLGRPCKYLEGEVPLEVIDNPVGFQAVEDYLERMTLGVYQ"
FT   CDS             211674..212165
FT                   /codon_start=1
FT                   /transl_table=11
FT                   /locus_tag="PQBR57_0257"
FT                   /product="hypothetical protein"
FT                   /note="InterProScan-5 predicted FAMILY IPR014914 (RES)"
FT                   /inference="protein motif:InterPro:IPR014914"
FT                   /protein_id="CEK42210.1"
FT                   /translation="MNPLPWASSWRAWRLDREIYKDSWDSGIGAQKLGGRWNPPGRNVV
FT                   YASADPSTAILEVAVHTGFDALDTVPHVLTCFEVLDQSLIKVVQPEDVPNPVWLTSAAA
FT                   SPNQQKFADALLAEHPFVLLPSAVTRHSWNLLISCDLAEGKYRLVSQQRFGLDTRLVKP
FT                   "
FT   CDS             212243..212491
FT                   /codon_start=1
FT                   /transl_table=11
FT                   /locus_tag="PQBR57_0258"
FT                   /product="hypothetical protein"
FT                   /protein_id="CEK42211.1"
FT                   /translation="MISVHARDKALAVLKRNGLQAFYYLPAIGIDDQELADALRFLGDS
FT                   GFIITDQKTGDLTGRVMAANMESQERANERRAQFRVV"
FT   CDS             212611..212877
FT                   /codon_start=1
FT                   /transl_table=11
FT                   /locus_tag="PQBR57_0259"
FT                   /product="hypothetical protein"
FT                   /note="PHOBIUS-1.01 predicted 2 transmembrane regions"
FT                   /note="PSORTb-3.0 predicted location CytoplasmicMembrane"
FT                   /protein_id="CEK42212.1"
FT                   /translation="MKAHKLLQSTVIYVFFFGLSTAGFVFSAGGDFARGNIGFISCYVL
FT                   FVALTTGTLSVLCYRDLRSMQNWLGAPDQEAHQPEPEQTTGAA"
FT   CDS             213208..213525
FT                   /codon_start=1
FT                   /transl_table=11
FT                   /locus_tag="PQBR57_0260"
FT                   /product="hypothetical protein"
FT                   /protein_id="CEK42213.1"
FT                   /translation="MTTSNSAKTEAQPSTNQDILSAKFVSEWDGGVQILTDALVDLRTG
FT                   AVQIEVSDDDHVVSLEILDREFVQLACGSEFETHEINDTYYICDLAALRAAVGYTAPTV
FT                   H"
FT   CDS             213675..213995
FT                   /codon_start=1
FT                   /transl_table=11
FT                   /locus_tag="PQBR57_0261"
FT                   /product="hypothetical protein"
FT                   /protein_id="CEK42214.1"
FT                   /translation="MQRGMGIQRLDGQSVGMWLHNAEYCAETTFKAGVRIRDLVAKFAV
FT                   TRPQDLRALDGGHAVFGIPLPTREYTVGDNVPGTGQIEDATDSQICIAGVWYHRRCFDK
FT                   AA"
FT   CDS             complement(214086..214241)
FT                   /codon_start=1
FT                   /transl_table=11
FT                   /locus_tag="PQBR57_0262"
FT                   /product="hypothetical protein"
FT                   /protein_id="CEK42215.1"
FT                   /translation="MFRVQAPSTDDMPTAKSDIWDWGISSASVSVVVDVEEGAGHQARS
FT                   ASSIAF"
FT   CDS             214400..214858
FT                   /codon_start=1
FT                   /transl_table=11
FT                   /locus_tag="PQBR57_0263"
FT                   /product="hypothetical protein"
FT                   /protein_id="CEK42216.1"
FT                   /translation="MAMVEVNIADLIGQALDWAVATIEGLPIRRDPMNFGNTFNGGYWV
FT                   WDEKPLGVMLNIGPHPSPASREAAGHYSPSTNWNQLGPLLLKYPITLGNHESGKEDGTF
FT                   WGSAHCFDTGTSFQTYDGMMVAACRSIVAFKLQATVMNVPAWLTQAVA"
FT   CDS             214882..215319
FT                   /codon_start=1
FT                   /transl_table=11
FT                   /locus_tag="PQBR57_0264"
FT                   /product="hypothetical protein"
FT                   /protein_id="CEK42217.1"
FT                   /translation="MNQMNDFPTMQVVGLDLRKTESGWQYLNEGVHNEPDSWCDASSSL
FT                   GPFSNAGVNSLLDELLAARLQADQAASSICRNCRHWDSNGNCDFIETIQGERVANTTGC
FT                   QIIATVHDDSGLWTVLKTAPRYSCPNFSATKQPAAPTGSFR"
FT   CDS             215410..215715
FT                   /codon_start=1
FT                   /transl_table=11
FT                   /locus_tag="PQBR57_0265"
FT                   /product="hypothetical protein"
FT                   /note="PHOBIUS-1.01 predicted 2 transmembrane regions"
FT                   /note="PSORTb-3.0 predicted location CytoplasmicMembrane"
FT                   /protein_id="CEK42218.1"
FT                   /translation="MQGVLLRRELCTDTLGIYQQGHIMDQVTASILSLIVAALVTYFGG
FT                   NAFFDSNLSIAATLKAGLVTMHVRFVFFFVVAFSCYIALSWATAAMTHLSRSKKGR"
FT   CDS             215850..218072
FT                   /codon_start=1
FT                   /transl_table=11
FT                   /locus_tag="PQBR57_0266"
FT                   /product="hypothetical protein"
FT                   /note="InterProScan-5 predicted DOMAIN IPR014729
FT                   (Rossmann-like alpha/beta/alpha sandwich fold).
FT                   InterProScan-5 predicted DOMAIN IPR002500 (Phosphoadenosine
FT                   phosphosulphate reductase)"
FT                   /inference="protein motif:InterPro:IPR014729"
FT                   /inference="protein motif:InterPro:IPR002500"
FT                   /protein_id="CEK42219.1"
FT                   /translation="MMTSSKSIHGITEMGMQQTTIALFDVTDQGAVQTVTPPPVAELSR
FT                   NEKVAIAIAAIKAQVIAGRHISCMWSGGKDSSVTLSLALMAMRELVEEGVHVPTLHVCH
FT                   SDTLMENPVVVAYNEGQIAQMEQYGKASGIPMKVWVASPGLSTDYLVSVIGGRTIISVG
FT                   NNTKCQQGTKAYPLAKLKRQVRREIAQQTGVKPKAVEIVSLIGTRFDESAARNRAMTER
FT                   GESGIVAVDVMDDGQLVLSPIATFTAMDVFGFIGDVTAGRIETYSDFEDLLELYRSMNG
FT                   GECAVVAYLGNREQAKTPCNARTGCWTCARVSRDTSAESLIATEGDKYKWMKPLNDLRS
FT                   YMIKMHFNPAARAWLARDVDEDGFIQITPNAYSPAWTAELLGVVLSIQADEQIAARRLG
FT                   IKPRFKLLSLKQIMAIELSWGRYGYQDAWTAMKLYRSVYHEGKRFRIPDLDSMPTYTEK
FT                   DVAFRSRVPFADGQYNGMFSGLRNVDAAAAECEDLTTTREGKYVTRVQVGNEYSIDDEG
FT                   LELFMEFEFERALSSERLNNTPSAAIHYLLGLGTVQLFKGSHSDWDRMLRVSNQLERHG
FT                   LRPILHDPHAIIAHLSAKVTGVRGDGTDPVATAAAPVAVEPQGSLFGFDDGASAEPAKQ
FT                   ERVVQEHDEDGTDYAVRYTTATVQMQRTHGESFHVPALGMLLSHCCEILSRQPLMKHTF
FT                   ASFIELWVGDHGGVSKEHAPVASVYEPILKVAYSVLLANGLILAAH"
FT   CDS             218226..218579
FT                   /codon_start=1
FT                   /transl_table=11
FT                   /locus_tag="PQBR57_0267"
FT                   /product="hypothetical protein"
FT                   /protein_id="CEK42220.1"
FT                   /translation="MTQPLRPDTGLIKSTAFGTGKLSMTNIDFEQRYQEAIAEMLGTAA
FT                   TYPVGIPALPELMEAIKQGSCCEQIPSPTFEAFFDWWDTFSAYDQLDTDTKAADQKPIL
FT                   KVAYEALKASGDL"
FT   CDS             218653..218853
FT                   /codon_start=1
FT                   /transl_table=11
FT                   /locus_tag="PQBR57_0268"
FT                   /product="hypothetical protein"
FT                   /protein_id="CEK42221.1"
FT                   /translation="MQTVKTKVFKGTWLDVPGVCTTYHLDKRPTGLRVCVMELEGQDTV
FT                   ARLIEGDGRQHNFKTHATGVL"
FT   CDS             218920..219108
FT                   /codon_start=1
FT                   /transl_table=11
FT                   /locus_tag="PQBR57_0269"
FT                   /product="hypothetical protein"
FT                   /protein_id="CEK42222.1"
FT                   /translation="MINEKLVMKIEAYSARKDLTTGKRSGKTDWRVTVQFADGSHWNDG
FT                   GHSSKQSALAYASRYAR"
FT   CDS             219345..219752
FT                   /codon_start=1
FT                   /transl_table=11
FT                   /locus_tag="PQBR57_0270"
FT                   /product="hypothetical protein"
FT                   /protein_id="CEK42223.1"
FT                   /translation="MNTLELRGDLLNLFVALALGGVEGQDLRAPFDEWGCGIVYKGNIF
FT                   SPEKDVALVWPTVMKLRISTTDVGDGRWMVTLPAPTDTQSTPLPPIYCTNPLAAYRHAI
FT                   VWSVFGPTVPDTLETRLFGVVKLEGYNLNFA"
FT   CDS             219850..220227
FT                   /codon_start=1
FT                   /transl_table=11
FT                   /locus_tag="PQBR57_0271"
FT                   /product="hypothetical protein"
FT                   /note="PSORTb-3.0 predicted location Cytoplasmic"
FT                   /protein_id="CEK42224.1"
FT                   /translation="MDIEAVIKAAKIGRTRKDAQVDTCSVFAAALYDLLSPNIPCKMVT
FT                   VVNRGALPWAHAVVEVDGRHYDSIGEFSTPIYKARAKLHPSVNLELAYLADSREECYEP
FT                   EFDELHGFYLEALRKAACTQA"
FT   CDS             220412..221449
FT                   /codon_start=1
FT                   /transl_table=11
FT                   /locus_tag="PQBR57_0272"
FT                   /product="hypothetical protein"
FT                   /note="PSORTb-3.0 predicted location Cytoplasmic"
FT                   /protein_id="CEK42225.1"
FT                   /translation="MGSTVSTGKLIGAFEGPTGKPVYVMFEQTYDKRSFPREPRWSARM
FT                   IGDLAATLQNIFLSAASCEGGMLQGAGGRYITPEGYLTGWMTELANPVDMPNLSFELTV
FT                   GKYWEAAIPTDAFEKAKARLLRVDAGRIIDGLESGAVNASLYADCEALASIYDGMNLWA
FT                   SQIIKSHHVPLHGQRNSALGYKPAKAKVQQLETPRFAKIHGDMGSYLILGQDGVWRCEG
FT                   GGHSYIADIVRGLWQDEFRQPGSYRSRIKAYRAAMDSAITIPHQTTTVIVNLRADLDEW
FT                   NRESIDRVLRETPHSIVGDEAHIPAPADYNNLYWVVGLPEQCTKWVLGIQPVNAPTEQL
FT                   CLLAG"
FT   CDS             221645..222676
FT                   /codon_start=1
FT                   /transl_table=11
FT                   /locus_tag="PQBR57_0273"
FT                   /product="hypothetical protein"
FT                   /note="PSORTb-3.0 predicted location Cytoplasmic"
FT                   /protein_id="CEK42226.1"
FT                   /translation="MSYTASTGKLVGAFKGTNGEPVYVMFEQTYESNLYPRTLNWNAQV
FT                   IGGLEAVIKRIFLSASSCEGGGLVGASGRPITAEGYIAGWMKELANPVQMDDAVFELAA
FT                   SSRWNSPIPESDVGRIIGLLKAKGSDRIAAGLESGSVMASLHADHDALSVIYDGLHIGA
FT                   WRIIKSYEVPLHGIRNPELGYKPAKAKVHSLDTPRFIKVREDISKHLMQIEDGSWRCVS
FT                   GGYGYIYVGNFVNSIWRDELTQPGSYRNRIKAYREAINNACVLPTNAQIIVENVPELKD
FT                   WVQRDIDGIIAEAGHTITGGVVQINIPTDRSLLYRATDLPSEHTKWVFAESAPTEQLCL
FT                   LAG"
FT   CDS             223051..223215
FT                   /codon_start=1
FT                   /transl_table=11
FT                   /locus_tag="PQBR57_0274"
FT                   /product="hypothetical protein"
FT                   /protein_id="CEK42227.1"
FT                   /translation="MPVEVDEHQIDVIMFDTPSGNVRGLVNTFLTIKGKQKRIAHATLM
FT                   VGESPNIIR"
FT   CDS             223258..223434
FT                   /codon_start=1
FT                   /transl_table=11
FT                   /locus_tag="PQBR57_0275"
FT                   /product="hypothetical protein"
FT                   /protein_id="CEK42228.1"
FT                   /translation="MSLTQQLQLKTSNRCVPQAQGADLTVLDVDHTRFQGLDLATCSAV
FT                   SIVPMTRLDAGDT"
FT   CDS             223538..225691
FT                   /codon_start=1
FT                   /transl_table=11
FT                   /locus_tag="PQBR57_0276"
FT                   /product="hypothetical protein"
FT                   /note="PSORTb-3.0 predicted location Cytoplasmic"
FT                   /protein_id="CEK42229.1"
FT                   /translation="MSTDHSIRAQAVSLWEELTGKAVNSTSYSFKIGGESFDLYNANKR
FT                   VKQAQAVDDDLTVALVIKTLAEQFATAEKFTLADILAGNERLKSRLELVGRMGALFNDG
FT                   ASRTLFESFYGHCERALAHYRECAPEDLTEETRHFVRTSGCFVGLDAFHGIERLTRLMI
FT                   CDGPVVEGAKAKISRLVFAFESIEELITHARRIPTGFSLCVIMAPHISDSFFVMVVNTG
FT                   GRVVVLTDKGDYSHPMQESRMRGRNDRYNLNRIEGSHFPYELLGIEWGDSGRRSSSAQS
FT                   GTALTVSDSGLRVLGQLSDLKDWDLLWLHLFIDQCRDRYFDRKLTEPQLATGSMVRLPH
FT                   KWSEGSEKLPVPVAYELKLDTRSSSDLNTQFLHTIEPKWASKYNPNLWMEERFAGDVPD
FT                   DCLYLPADALNSETPMLTIAEDGKHELTRRDTTALRYWESDKLPTLALQGMTNTALSTA
FT                   ERVIRDCHFLARYNQSQVIGRLVKEDYEARKEAVQDWFYKAAAKHLPKLIDDLLALDHE
FT                   RIWVDKPAHQEALRMLGKGKLVQAMADGVRVFNAFRSIMIRYEPVRKQKVPFRNRASAS
FT                   MANTMRLINYTYGHYQCAVDRQEEAQLFISLDLSSVLDLMTVTGLPLERIPAELRHRGI
FT                   DTYRGNSILDRIDPLGDIRNPWDSLSLRYSVPVSLKAFKELRRSRGLPIPKAPDLEAFA
FT                   IQQAEAARIRMAEQTPLSIAGME"
FT   CDS             225847..226428
FT                   /codon_start=1
FT                   /transl_table=11
FT                   /locus_tag="PQBR57_0277"
FT                   /product="hypothetical protein"
FT                   /note="InterProScan-5 predicted DOMAIN IPR004919 (Domain of
FT                   unknown function DUF262)"
FT                   /note="PSORTb-3.0 predicted location Cytoplasmic"
FT                   /inference="protein motif:InterPro:IPR004919"
FT                   /protein_id="CEK42230.1"
FT                   /translation="MAREISEFEQQLVKLVNPLATARWQADYRWDNLERALAELGKDYQ
FT                   GLELCPDFQRGHVWLPEQQLHFIENCLRGIVPSSGLLLQFNSPSWQDVVEPNADLPPGL
FT                   QCVDGLQRYTAITEFVKGNVKPFGLSAEQLKGTQFSVNRFHVKVAVHSFTQRSDLLNHY
FT                   LSINSGGTPHSAEEIARVRALLAESKKAKD"
FT   CDS             226437..227153
FT                   /codon_start=1
FT                   /transl_table=11
FT                   /locus_tag="PQBR57_0278"
FT                   /product="hypothetical protein"
FT                   /protein_id="CEK42231.1"
FT                   /translation="MNQAALTAWIAKLNPGDTVGIFNGGTLVYVSKVIRRTSTTDMIIC
FT                   EPGGTFKASGYPHGRLADKSLRLRPIQPISDLEDGNGKNPDGFGFTDVCGDAWEGHINL
FT                   FWKDYPLALVPPPLATEIRAALILARQTGNKARAATVATHLDRLPSTTPALCQSRSSKR
FT                   QQHLVTGKPLLIANRGTRDELTITALSDGTFQIDNVYSGGSKSWVEFPRPGKTIAACKA
FT                   TATRIFGEPQVWEEQE"
FT   CDS             complement(227887..228081)
FT                   /codon_start=1
FT                   /transl_table=11
FT                   /locus_tag="PQBR57_0279"
FT                   /product="hypothetical protein"
FT                   /protein_id="CEK42232.1"
FT                   /translation="MEIEAIKAAGSNEPLNIEALNLGHPGTYLSGMQAPVSDAVSRRQT
FT                   RFPDPVQRGYLKPTPWPSK"
FT   CDS             complement(228097..228489)
FT                   /codon_start=1
FT                   /transl_table=11
FT                   /locus_tag="PQBR57_0280"
FT                   /product="hypothetical protein"
FT                   /protein_id="CEK42233.1"
FT                   /translation="MSTCHRYARGPVTDQFKKKLLLRLKQAQGDSNLVAEDIIELIAVA
FT                   RNDHDGFSAASLELDRLLGFDAPAALENDMSIHEGASNMTKEKMLSNISQLSDEIDANE
FT                   EENRAMQEQINKLYARIDAMPDVATE"
FT   CDS             228488..228631
FT                   /codon_start=1
FT                   /transl_table=11
FT                   /locus_tag="PQBR57_0281"
FT                   /product="hypothetical protein"
FT                   /protein_id="CEK42234.1"
FT                   /translation="MVAMSSVALSCGVAEDDIQHHYLMQPNLWNLLTVNFSRGFPVLEL
FT                   SI"
FT   CDS             228829..229590
FT                   /codon_start=1
FT                   /transl_table=11
FT                   /locus_tag="PQBR57_0282"
FT                   /product="hypothetical protein"
FT                   /note="PSORTb-3.0 predicted location Cytoplasmic"
FT                   /protein_id="CEK42235.1"
FT                   /translation="MYEKQAPNVEVTDQGAALEREKYTHPAYGEISVARSTVSGGGLEL
FT                   FGSDLHHRSVLTVTLKTASVDRHLNRDWVHADKQVASFYMSEAQWAAFVSSVGGSGVPI
FT                   TFETRAPDDASLMRVPGIESPETMTEQFDREIREKCEGYIKTATELMQRIELAMADGKA
FT                   NKGVLKELLDMARNLSVGMPNTMAFVQKQMTGAMENLVTSGKIELEAYVNDMAVRTGIE
FT                   ALRNQSPTMLIDQPQSDNNEIEGHADDSDRS"
FT   CDS             229608..229913
FT                   /codon_start=1
FT                   /transl_table=11
FT                   /locus_tag="PQBR57_0283"
FT                   /product="hypothetical protein"
FT                   /protein_id="CEK42236.1"
FT                   /translation="MERFELNTRLYPNKRLALELIENGEPWGLLTTNLVEASVTDDEIC
FT                   IPSWNLPEEVLVKFLASGKFEDTGRLEPAGFVEAPVWRVMCPEILERASRQRAAAK"
FT   CDS             230003..230248
FT                   /codon_start=1
FT                   /transl_table=11
FT                   /locus_tag="PQBR57_0284"
FT                   /product="hypothetical protein"
FT                   /protein_id="CEK42237.1"
FT                   /translation="MKRKTINNWKIVPTTGNTVSLIGEVDGQVIQTSPIAQAKPGEVRT
FT                   QNTHYVLGEKMPGVWEIQLDMRRPSQSENLRKNGVL"
FT   CDS             complement(230340..230480)
FT                   /codon_start=1
FT                   /transl_table=11
FT                   /locus_tag="PQBR57_0285"
FT                   /product="hypothetical protein"
FT                   /protein_id="CEK42238.1"
FT                   /translation="MGVVEAGQEEGSLQVAYLQRYPVAAAVAQQREDKLKSIQRNGIAS
FT                   S"
FT   CDS             230508..230888
FT                   /codon_start=1
FT                   /transl_table=11
FT                   /locus_tag="PQBR57_0286"
FT                   /product="hypothetical protein"
FT                   /protein_id="CEK42239.1"
FT                   /translation="MVCQLPYDDLELPTLTAMEEIQQLVFMWMDSAEGIASSELIGHAN
FT                   EAARHNVAIPVTVRWPEGGHSRDGTLTLGSDALGETNTSWVAAVETKQGQNVVFRYGLS
FT                   RIATAMHDGKKLTMKLRPGTVY"
FT   CDS             230954..231535
FT                   /codon_start=1
FT                   /transl_table=11
FT                   /locus_tag="PQBR57_0287"
FT                   /product="hypothetical protein"
FT                   /note="PSORTb-3.0 predicted location Cytoplasmic"
FT                   /protein_id="CEK42240.1"
FT                   /translation="MNIFEEPVSLKGFQLVKAFAARLIHLPDEQQLQQKSFDIWSAPLA
FT                   ETGASEAQMELVGDWFASHHQTGPSLGYIIHAAKELQLRGSLPPHRLAGQIERDAMAIL
FT                   LAAQQLGLSADDSAQAIMLAGTLAHLSLYRRKHPNVDRGYLRLEVEGIARMADYTADEI
FT                   LDEIAGGKGDLKALGVYLFNHSADAHQVDT"
FT   CDS             231560..232063
FT                   /codon_start=1
FT                   /transl_table=11
FT                   /locus_tag="PQBR57_0288"
FT                   /product="hypothetical protein"
FT                   /note="PSORTb-3.0 predicted location Cytoplasmic"
FT                   /protein_id="CEK42241.1"
FT                   /translation="MKLIHPIEVLQAALDKAVELGLITAPGDADGTNKALAALDSVLCT
FT                   ADTEQGEWVVREMENVYQPVKVEIPDEIPLPDSEVLFVDMALDPPRALHYKIERREIVC
FT                   GAICFIGAAPDWAQDHVMAGHKAYQLPRTTVLAPGKRNLERYQTDIGQRWVEVIVGRTK
FT                   FQPN"
FT   CDS             complement(232261..233166)
FT                   /codon_start=1
FT                   /transl_table=11
FT                   /locus_tag="PQBR57_0289"
FT                   /product="hypothetical protein"
FT                   /protein_id="CEK42242.1"
FT                   /translation="MKFPTSKLGEQDCPGVYSFGFDEEQVDSFSFRTLVLSNAIEPEHQ
FT                   ADHFAFAMAVVASEPPFLRTQDCSWILSYLHDLRLTNALELRRHGRGMTSLVWHYAEEN
FT                   DAISVIRLMYAIDVAVAVLSGGWVLEHDYFTSEESRDAHRQRYMIEFQDDEEVSDVCVN
FT                   LDVQYDKSLKRDLTQRVFSGVEVKFSIPDDEELFTNLGGAEEVFTVKHLVGSIKRFYKS
FT                   ELFWSNRGVVEFYPRFNGLPRCRLSSEPLIPVELHFLGEVQWYGSPIAYIPLHWITSVA
FT                   FRGQHNPSGESLIPGDMRFC"
FT   CDS             complement(233238..233351)
FT                   /codon_start=1
FT                   /transl_table=11
FT                   /locus_tag="PQBR57_0290"
FT                   /product="hypothetical protein"
FT                   /protein_id="CEK42243.1"
FT                   /translation="MMQGLLLCHRRGNENSVNCSLPIFDSKGFDSTWNSEF"
FT   CDS             233384..234106
FT                   /codon_start=1
FT                   /transl_table=11
FT                   /locus_tag="PQBR57_0291"
FT                   /product="hypothetical protein"
FT                   /protein_id="CEK42244.1"
FT                   /translation="MTTSKYTVQQIESLGVKCKFYSMGAERDGWIMPDGSGVDYAGYAQ
FT                   LTFEPETISTADPAGLIRSRVAAAEVLFTGSDFGYAYTDAEDWIEQQDALVRSCYANVD
FT                   QQRVTLVFKVKFKSGSAGWITSTVFNLTDALASDEGWIPTYSNWRHGGSYVTNVKDQNG
FT                   CTGCVSNQYADGKWRIVCDPRRNGLNEPGDFTFESRDAAARGQRGLVRGQAQELQVWLA
FT                   GQSGVAANSTSVAENAAA"
FT   CDS             234115..234243
FT                   /codon_start=1
FT                   /transl_table=11
FT                   /locus_tag="PQBR57_0292"
FT                   /product="hypothetical protein"
FT                   /protein_id="CEK42245.1"
FT                   /translation="MKNISGTYGHTADTAMAGQYSKSKSPPRAGVIEILEDLKRKD"
FT   CDS             234561..234728
FT                   /codon_start=1
FT                   /transl_table=11
FT                   /locus_tag="PQBR57_0293"
FT                   /product="hypothetical protein"
FT                   /note="PSORTb-3.0 predicted location CytoplasmicMembrane"
FT                   /protein_id="CEK42246.1"
FT                   /translation="MWMLGTQAVVVLIATIVVTIWPEKSFAVGPPLFLCFVWSLALFLE
FT                   AYEGRLGLAE"
FT   CDS             complement(234738..234851)
FT                   /codon_start=1
FT                   /transl_table=11
FT                   /locus_tag="PQBR57_0294"
FT                   /product="hypothetical protein"
FT                   /protein_id="CEK42247.1"
FT                   /translation="MVQRTYPTHVRSGTATHEFSRYGNRAAHKDKARAEAG"
FT   CDS             234936..235574
FT                   /codon_start=1
FT                   /transl_table=11
FT                   /locus_tag="PQBR57_0295"
FT                   /product="hypothetical protein"
FT                   /note="PSORTb-3.0 predicted location Cytoplasmic"
FT                   /protein_id="CEK42248.1"
FT                   /translation="MVEYIEVPPQEPPKQMTARHVAHHLGEHLAGFLAANNLSSWAPDD
FT                   DYVLREDRLSDQILMVSQCTGLSVDGFRRLAKKLKKLGKENGGELTLTAAKQMLAHALG
FT                   YSSYQLAMQCRTVDEFIQNIWPKGAAMSLVSLDKAVDGANVNNDLLTLLKGRIQFNLKR
FT                   DQTLKKATDEMPKIGKKMRLERRERQRRLDSIEKRPLIFIKPARPKPDA"
FT   CDS             235628..235849
FT                   /codon_start=1
FT                   /transl_table=11
FT                   /locus_tag="PQBR57_0296"
FT                   /product="hypothetical protein"
FT                   /protein_id="CEK42249.1"
FT                   /translation="MSNQYADGKWRIVCDPRRKGLNELGDFTFDSRDTAASGQRKMVSE
FT                   QARELQVWLAGQSAFVADSTSVAEIIAA"
FT   CDS             235971..236381
FT                   /codon_start=1
FT                   /transl_table=11
FT                   /locus_tag="PQBR57_0297"
FT                   /product="hypothetical protein"
FT                   /protein_id="CEK42250.1"
FT                   /translation="MAMHYTISTEKTACGRAASSANATSKTADVTCKTCCKSEAFASKA
FT                   PTANVPAPASATPAPATQAPTIGKAAPAARVASKLTLDPEQATKPASLQGGASVAFKEW
FT                   GNRLHSKDRLPRGKFFARQRHHSPTEQCSVAA"
FT   CDS             236740..237285
FT                   /codon_start=1
FT                   /transl_table=11
FT                   /locus_tag="PQBR57_0298"
FT                   /product="hypothetical protein"
FT                   /note="PSORTb-3.0 predicted location Cytoplasmic"
FT                   /protein_id="CEK42251.1"
FT                   /translation="MGFGTGQVTLELTGFDGHRGGSTIHLDQPTDDLDAVISYLERRII
FT                   VLFAGALAEALSPVQTPQKGIDQARASEIFLSPNLGSGDDHTKVREALMLLRNIHNVAY
FT                   YDKEEVHRQMTDIGNRLWARASELVEQFEDTIVGLACSLTQTLEVTGAGQRQTISGYMS
FT                   EETLSGLPGVQALPLLEP"
FT   CDS             237421..237756
FT                   /codon_start=1
FT                   /transl_table=11
FT                   /locus_tag="PQBR57_0299"
FT                   /product="hypothetical protein"
FT                   /protein_id="CEK42252.1"
FT                   /translation="MISTNSRTKDLDDVGLLFHAILRYAEANNDRLDCTVVGVGYGVLL
FT                   EYADRAAAAIAEQHVDEGEDWDGCVWLGRLADIGPQSLAESLFIQGMETESADVPAIVK
FT                   DWLATIA"
FT   CDS             complement(237960..238160)
FT                   /codon_start=1
FT                   /transl_table=11
FT                   /locus_tag="PQBR57_0300"
FT                   /product="hypothetical protein"
FT                   /note="PSORTb-3.0 predicted location CytoplasmicMembrane"
FT                   /protein_id="CEK42253.1"
FT                   /translation="MNPLPTCAYTFFASMGMILAIDWHDGGRASVATWEWIGLAVGIAA
FT                   VIAAHVVERHHQRRRLGTVLR"
FT   CDS             238359..238634
FT                   /codon_start=1
FT                   /transl_table=11
FT                   /locus_tag="PQBR57_0301"
FT                   /product="hypothetical protein"
FT                   /protein_id="CEK42254.1"
FT                   /translation="MSKQINSDELAEIVKTLLTDPTAAGELEECSTFACFMTEIAEVVC
FT                   KFCGGEVKNQADQFTGEWLVGVHGNDSLPEGGGIWANYDPDGELDS"
FT   CDS             238690..238938
FT                   /codon_start=1
FT                   /transl_table=11
FT                   /locus_tag="PQBR57_0302"
FT                   /product="hypothetical protein"
FT                   /protein_id="CEK42255.1"
FT                   /translation="MTNTAFQITQDDVESVLHSYTNRIINSRGMSIDSLAAELFGEVDL
FT                   GRVEKAALNASTDFDAQVSAAYGEIKGILVEVGVLEF"
FT   CDS             complement(239075..239194)
FT                   /codon_start=1
FT                   /transl_table=11
FT                   /locus_tag="PQBR57_0303"
FT                   /product="hypothetical protein"
FT                   /protein_id="CEK42256.1"
FT                   /translation="MNVEALGLIGWSESEGSQAKPLAVLNSHGMYAGAQGVVG"
FT   CDS             complement(239258..239389)
FT                   /codon_start=1
FT                   /transl_table=11
FT                   /locus_tag="PQBR57_0304"
FT                   /product="hypothetical protein"
FT                   /protein_id="CEK42257.1"
FT                   /translation="MTAIKSLYGVDASQSVLSWVKANTQLPEYEAKRDAIQAFQLVG"
FT   CDS             240120..240236
FT                   /codon_start=1
FT                   /transl_table=11
FT                   /locus_tag="PQBR57_0305"
FT                   /product="hypothetical protein"
FT                   /protein_id="CEK42258.1"
FT                   /translation="MGLGVAGGQMSADQRLTHPGMMKAVLFTQSGEVRENLR"
FT   CDS             240277..240579
FT                   /codon_start=1
FT                   /transl_table=11
FT                   /locus_tag="PQBR57_0306"
FT                   /product="hypothetical protein"
FT                   /protein_id="CEK42259.1"
FT                   /translation="MKKHGSVTKFLVFMDESLSGNTPDEIDWLNFQGNQMRFDALANGD
FT                   RFLTTDSLWTKLNDTSARKHSRQSRELGNEGYGHDSDQACSFDADDIVAFVRPII"
FT   CDS             240601..240804
FT                   /codon_start=1
FT                   /transl_table=11
FT                   /locus_tag="PQBR57_0307"
FT                   /product="hypothetical protein"
FT                   /protein_id="CEK42260.1"
FT                   /translation="MFYNTLKIAYEAGKIRVGLQAFGGNDRVTIDAKGLIGFKAAFLTS
FT                   AERKKLAELSQSEAMAVRARKS"
FT   CDS             240973..241362
FT                   /codon_start=1
FT                   /transl_table=11
FT                   /locus_tag="PQBR57_0308"
FT                   /product="hypothetical protein"
FT                   /note="PSORTb-3.0 predicted location Cytoplasmic"
FT                   /protein_id="CEK42261.1"
FT                   /translation="MEKQKMRELIDFAKDETRVNAAFENVIDGIESGRIRADEFQLAAG
FT                   PLRVGALKEDREYVARLLEKAASTPLDDNQRHILYATVAELPEDAGLYDVIDALNEAGS
FT                   LSTFVGALRKFLDDAARPRGDTSAL"
FT   CDS             241639..241788
FT                   /codon_start=1
FT                   /transl_table=11
FT                   /locus_tag="PQBR57_0309"
FT                   /product="hypothetical protein"
FT                   /protein_id="CEK42262.1"
FT                   /translation="MDIVNKWIQRTSVNLVNVETIYRYNLTGIAISNGFTGVRVWFMYE
FT                   TKPE"
FT   CDS             241785..241973
FT                   /codon_start=1
FT                   /transl_table=11
FT                   /locus_tag="PQBR57_0310"
FT                   /product="hypothetical protein"
FT                   /note="PSORTb-3.0 predicted location CytoplasmicMembrane"
FT                   /protein_id="CEK42263.1"
FT                   /translation="MTNLAFVFFSAYTLFITAFSAYRLYQGDAAWIVLLSWLAAALFGF
FT                   AISRVLAWDDKRKRKAR"
FT   CDS             242162..242722
FT                   /codon_start=1
FT                   /transl_table=11
FT                   /locus_tag="PQBR57_0311"
FT                   /product="hypothetical protein"
FT                   /note="PSORTb-3.0 predicted location Cytoplasmic"
FT                   /protein_id="CEK42264.1"
FT                   /translation="MTNRKHLASLQISHAIGDSTLTATIDPCSFMYPDYGLQMTIMLGE
FT                   QRGSLHKRLDIDTVTENLAKKLLAQVKVHDCKECSKPALDCTTVKTNQLGLCGDCINTL
FT                   CEREFEQYMAGDAEELELELTAVKADGKAKGYTHFVTAVIHPAQGDDYFHYMLTKTDDS
FT                   ANIKRKIAKQGSQITTDYKIEVL"
FT   CDS             242842..243102
FT                   /codon_start=1
FT                   /transl_table=11
FT                   /locus_tag="PQBR57_0312"
FT                   /product="hypothetical protein"
FT                   /protein_id="CEK42265.1"
FT                   /translation="MSIATQTSPFAQVPITVLSTVMFAKGDEVKAKSSMLPFWMTVNSV
FT                   NERNGYCRCNFGNSGNYAGNFHQSELNFHGGKQLDQATAAA"
FT   CDS             243352..243843
FT                   /codon_start=1
FT                   /transl_table=11
FT                   /locus_tag="PQBR57_0313"
FT                   /product="hypothetical protein"
FT                   /protein_id="CEK42266.1"
FT                   /translation="MASRRLNYAPELLTLREIDAEAITQYENWLTPYDFGWERLLARRN
FT                   RPAHYKAIDVAIWYDGTLAGMCWATPKDSREKIFVLYIQRNPDDTLLTRGYVAPLGLSA
FT                   VRNYGMLLELNYVVIDDPIPEAREAYLREGFTYHQGIGLAYDLTQDYDGDNDEVSENDH
FT                   "
FT   CDS             243833..244024
FT                   /codon_start=1
FT                   /transl_table=11
FT                   /locus_tag="PQBR57_0314"
FT                   /product="hypothetical protein"
FT                   /protein_id="CEK42267.1"
FT                   /translation="MTTKVNRTVKDQAKAKLSRLHKSANYRSFFDAAAIEAFSKVEGSA
FT                   FAGKSIKRVVGDDMSARC"
FT   CDS             244091..244780
FT                   /codon_start=1
FT                   /transl_table=11
FT                   /locus_tag="PQBR57_0315"
FT                   /product="hypothetical protein"
FT                   /protein_id="CEK42268.1"
FT                   /translation="MQSLFNTAKDAALLLRELGVYEVSSGVWAFSDTDIASYSYVSHSR
FT                   LPVALAAYAAVNPIFAAGRFPGYTLIDLVDKVPNMDGAEYAALAAICGAPPPIYPSTRQ
FT                   RAAIFGTTAWEVVADYGLEPCFVEVKPFGSEGSHYSMRPRGYECASGEPIPADLKAMRK
FT                   AYRGMTPLQQVMTLTLMHLYSQGPDRYYLTGGCPTKILAADAFTILRDDGVALTKWGRL
FT                   VTHYAGW"
FT   CDS             complement(244834..245220)
FT                   /codon_start=1
FT                   /transl_table=11
FT                   /locus_tag="PQBR57_0316"
FT                   /product="Chromosome (plasmid) partitioning protein ParB /
FT                   Stage 0 sporulation protein J"
FT                   /note="BLASTP-2.2.28 similarity to NP_758707.1 (probable
FT                   ParB protein)"
FT                   /note="InterProScan-5 predicted DOMAIN IPR003115
FT                   (ParB/Sulfiredoxin)"
FT                   /note="PSORTb-3.0 predicted location Cytoplasmic"
FT                   /inference="similar to AA sequence:RefSeq:NP_758707.1"
FT                   /inference="protein motif:InterPro:IPR003115"
FT                   /protein_id="CEK42269.1"
FT                   /translation="MVESIRSAGRIMRPIDVRAVSGGYEIEDGETRRLAAIQLKLDIVP
FT                   IRVLDIDSETSHALALITNLEREQLDPAEVVSNLERLIAEFGRESAVIVLEQLSSLQDH
FT                   GAVSDELQLRIDALLLSCGLDKKP"
FT   CDS             complement(245500..246270)
FT                   /codon_start=1
FT                   /transl_table=11
FT                   /locus_tag="PQBR57_0317"
FT                   /product="hypothetical protein"
FT                   /protein_id="CEK42270.1"
FT                   /translation="MEDDRAVELYAEFRRNYRDKRVATIVSSPDISGGVTMPAMTLMIY
FT                   YQTVADTLRELSNSTNDFRRWINMLAAWAPIYDVCDQEEKLSLLCDHISPFSALALGAP
FT                   QALRGRTLFAAATACGHANYQLSPTISSLQWNGSRHLTMLIASRIGQPWVNWRRLAPIL
FT                   GELGHGSIAEETDDYRNQREHGHPRNVGMGLTAFVSVTDHAEGRTLGLGSKDAIPLATV
FT                   IGVAVEQHALAVRAYEALCDLALEQFEALMALAR"
FT   CDS             complement(246367..246537)
FT                   /codon_start=1
FT                   /transl_table=11
FT                   /locus_tag="PQBR57_0318"
FT                   /product="hypothetical protein"
FT                   /protein_id="CEK42271.1"
FT                   /translation="MARKGDEFTETVGTKKSIKHGRFTYKLRWHPVTKKLVWALPDNKS
FT                   VKAPNEGDGQQ"
FT   CDS             complement(246897..247013)
FT                   /codon_start=1
FT                   /transl_table=11
FT                   /locus_tag="PQBR57_0319"
FT                   /product="hypothetical protein"
FT                   /protein_id="CEK42272.1"
FT                   /translation="MNKTPGERRSWAKKYVGKDTTESSLTVDLDHPGFQTVS"
FT   CDS             247026..247172
FT                   /codon_start=1
FT                   /transl_table=11
FT                   /locus_tag="PQBR57_0320"
FT                   /product="hypothetical protein"
FT                   /protein_id="CEK42273.1"
FT                   /translation="MPSTPSFTQSLHVSIEDREKPVFSTAISALGKTCVVSAHDRVPSC
FT                   LEW"
FT   CDS             complement(247387..247650)
FT                   /codon_start=1
FT                   /transl_table=11
FT                   /locus_tag="PQBR57_0321"
FT                   /product="hypothetical protein"
FT                   /protein_id="CEK42274.1"
FT                   /translation="MANFTAVNKAIKKAWPTLDIQAVRCKGYVYFDGEDGFDKIGSIYS
FT                   HPTSTATETMIRFCFRQIKQAIDDGNLTHEKSMRPLQSSEPS"
FT   CDS             complement(247657..247779)
FT                   /codon_start=1
FT                   /transl_table=11
FT                   /locus_tag="PQBR57_0322"
FT                   /product="hypothetical protein"
FT                   /protein_id="CEK42275.1"
FT                   /translation="MHATYNEAELDTEVSVKLRLRDLSILTWDSNSRLRNVEQE"
FT   CDS             247994..248476
FT                   /codon_start=1
FT                   /transl_table=11
FT                   /locus_tag="PQBR57_0323"
FT                   /product="hypothetical protein"
FT                   /note="PHOBIUS-1.01 predicted 1 transmembrane regions"
FT                   /note="PSORTb-3.0 predicted location Cytoplasmic"
FT                   /protein_id="CEK42276.1"
FT                   /translation="MTTTAHRQGADHLVDVPVAELTTLMIDWLTARSEGVSAEFDGNYI
FT                   RHCPVPNEYEGIYSPSTNPLDGHPLLEREKIQLRYIDCPGHSWNGLWLAQDCRFRSTSK
FT                   SVEWSAYGVPYPELALGFLTGSTMLIAGLRFIIAKTCVGKSKTPMVRVPSELIGAA"
FT   CDS             248520..248732
FT                   /codon_start=1
FT                   /transl_table=11
FT                   /locus_tag="PQBR57_0324"
FT                   /product="hypothetical protein"
FT                   /protein_id="CEK42277.1"
FT                   /translation="MKKKPMARPMSPLMIQVLNDIAAGRGAFYGCSGRSEHGGRHGTIV
FT                   ALANRGFITGSHELTDAGREQVAKD"
FT   CDS             248820..249026
FT                   /codon_start=1
FT                   /transl_table=11
FT                   /locus_tag="PQBR57_0325"
FT                   /product="hypothetical protein"
FT                   /protein_id="CEK42278.1"
FT                   /translation="MKNFRVWLLKRRLKSVYQSYMQALDASPAGRHMTEQLPSVVAKKD
FT                   SCNALLAKLAALDPASVPFTSIG"
FT   CDS             249031..249528
FT                   /codon_start=1
FT                   /transl_table=11
FT                   /locus_tag="PQBR57_0326"
FT                   /product="hypothetical protein"
FT                   /protein_id="CEK42279.1"
FT                   /translation="MANQKGSRYILGHLSYSEIAGIKDGEEAVVVLNPLEPKARYEVSK
FT                   NVKGAFSRVGRSCVVSTQMILMQSEPGTFKEGRILTITANGNAAPIQPHEDEPSVDCPA
FT                   AGEVSAPASLDTCLATAAILQDQIHKLFVGANPFLGELIAPELEKIVSLNKALERWKSM
FT                   SE"
FT   CDS             249798..250928
FT                   /codon_start=1
FT                   /transl_table=11
FT                   /locus_tag="PQBR57_0327"
FT                   /product="hypothetical protein"
FT                   /protein_id="CEK42280.1"
FT                   /translation="MQQVALQFSIRQLISQVPGRELGKDVCCSESDRTSNRERLHIEQA
FT                   SDERDTPARQQRSLPLAIIALLGTGTDREVAKSTGRAESTIRTARIAHGIPKFPSATRS
FT                   LDEQTIEALGTKPDADLAREAGRSESSIRSARTRRGIPTFEQTISQQRKQNPETSSQPR
FT                   PRKPLSPDDNRLSKITLTQDIESALGLEPDRALAKKAGISPSALRWQRIKRGITPYIPS
FT                   AMALSNAYIPDAAALYLMTWASDAAVAKQLGITTWKVIKLRAEYNIPGLCLQIEPPVGL
FT                   IEALGTKPDCELAIAFKLKRRWVSKMRKLLKIPKHKPVSDVMQSVPESLIMQLGKLSDR
FT                   KLGQVYGISAWYIRALRDERGIKPKQPKRLPTKVLP"
FT   CDS             251075..251629
FT                   /codon_start=1
FT                   /transl_table=11
FT                   /locus_tag="PQBR57_0328"
FT                   /product="hypothetical protein"
FT                   /protein_id="CEK42281.1"
FT                   /translation="MNHAIRSHHHPQPASPAAAQITALGFYKKLLAHDWYYAWSDDSAT
FT                   YKAGQAADDRLEQMAKDSGAVHQWLYREFSKHHSTGESWGTPRHPLPAAPTELTASDAL
FT                   ALRTKLAKAEFAMKARKFIGLLFPAVAKADPVSVVLEKVFILGFYYGDEPAPALIAQHP
FT                   KLRKAWSEGQALVADLSKSAS"
FT   CDS             251685..252050
FT                   /codon_start=1
FT                   /transl_table=11
FT                   /locus_tag="PQBR57_0329"
FT                   /product="hypothetical protein"
FT                   /protein_id="CEK42282.1"
FT                   /translation="MHPAIGQLSNGKFYAYIKGHEDEPFMGTLEEVEVAMDLRAPLEPA
FT                   PAEEVVTPAGPATQRKTFDVTMRFQYPAWDEVDGVLYQGIVAATKREANDEARAMANSN
FT                   DLLGWGKGRVTFTAVEQ"
FT   CDS             252133..252444
FT                   /codon_start=1
FT                   /transl_table=11
FT                   /locus_tag="PQBR57_0330"
FT                   /product="hypothetical protein"
FT                   /protein_id="CEK42283.1"
FT                   /translation="MANVQKITFVDSGQDFTEFFVREGVVIDCQPYQGSVWVGTKVVAN
FT                   ATVGQFIEIVPRATGRATFLQHKVEAVETLTADQAAEVEQYGRKWATMLKLEPAALNL"
FT   CDS             252611..253462
FT                   /codon_start=1
FT                   /transl_table=11
FT                   /locus_tag="PQBR57_0331"
FT                   /product="hypothetical protein"
FT                   /protein_id="CEK42284.1"
FT                   /translation="MDTVATYPPEPLDHLRAEFETSVKAVAIERFSYSKRDALLKSIND
FT                   RNRSGLYAVEWVRGAWAGFTHLNSGNVIPLFTTQKTEHPRPEFEALIDTIAIESFGYKA
FT                   GDALLKSLKERNRNGFYAVEWVRGAWEGFALFQAGASIRQHAPDPLDHLRLDFERSVKK
FT                   IAIEQFNYSEDTYLLNTLYDRDGSGLYNVLWVRGAWAGFALANAGAAAQLPTHYSIPSE
FT                   EGLYWYFEKGARPRPVMINPSKWVGKFKSFNGAEQSWLREGEYLIGPQTAPVSNTQNVV
FT                   SP"
FT   CDS             253719..254093
FT                   /codon_start=1
FT                   /transl_table=11
FT                   /locus_tag="PQBR57_0332"
FT                   /product="transcriptional regulator MvaT, P16 subunit"
FT                   /note="BLASTP-2.2.28 similarity to NP_792895.1
FT                   (transcriptional regulator)"
FT                   /note="PSORTb-3.0 predicted location Cytoplasmic"
FT                   /inference="similar to AA sequence:RefSeq:NP_792895.1"
FT                   /protein_id="CEK42285.1"
FT                   /translation="MSLINEYRQTEEAIKELQTRLESMKNDGGLQREMEFEEKLRSLMG
FT                   EHQKSLRDIIALLDPHGSSTKTKPGKSTASNSRQPRKVKQYKNPHTGEVIETKGGNHKT
FT                   LKEWKAQHGGDTVESWATFL"
FT   CDS             254506..254754
FT                   /codon_start=1
FT                   /transl_table=11
FT                   /locus_tag="PQBR57_0333"
FT                   /product="hypothetical protein"
FT                   /protein_id="CEK42286.1"
FT                   /translation="MLNELVRVRDWNNRLAAYIGNPAGFLERGEHDQHPTPGAVQEFKF
FT                   CPECGQPLDRVALGLLSYSEAYEIQATSNMVYNEEPQ"
FT   CDS             254751..255125
FT                   /codon_start=1
FT                   /transl_table=11
FT                   /locus_tag="PQBR57_0334"
FT                   /product="hypothetical protein"
FT                   /protein_id="CEK42287.1"
FT                   /translation="MIAALAARLGFVRTSTVKMYVEVAHSELKDQLQYAFSINKRLDEH
FT                   RELISAIATKSSVFQQCPYHLEHAATQDDYLMRLFNIVHGCWPNPTTGTHPGSAVRPRP
FT                   EFLRDCELPEYLSLSQGAAT"
FT   CDS             255505..256053
FT                   /codon_start=1
FT                   /transl_table=11
FT                   /locus_tag="PQBR57_0335"
FT                   /product="hypothetical protein"
FT                   /protein_id="CEK42288.1"
FT                   /translation="MPDAIGFRAAPQEVETVVVEVKVSRADFAADFKKPHRADGEGMGL
FT                   YRYYMCPEGLIKPDELPPRWGLLWVSKRGTVTPIVGPVALSNNSGTFSGVAAAWRHARN
FT                   TERETWLMIRVMARIDNPDKVKKSINDAVRERDRLVKICNAQADEIRALKMPKPAPGWG
FT                   DEIPKALPRRKPAARAIEQ"
FT   CDS             256563..256817
FT                   /codon_start=1
FT                   /transl_table=11
FT                   /locus_tag="PQBR57_0336"
FT                   /product="hypothetical protein"
FT                   /protein_id="CEK42289.1"
FT                   /translation="MSDDPNQTADKLLLMTAAVEGYKARTVRLDGKYPLATCTYCYNQS
FT                   EATKNESARRIAALWNLAHGISTERLETLANSGFKFLKK"
FT   CDS             257441..257674
FT                   /codon_start=1
FT                   /transl_table=11
FT                   /locus_tag="PQBR57_0337"
FT                   /product="hypothetical protein"
FT                   /protein_id="CEK42290.1"
FT                   /translation="MFKPNDLAFNIIFNGTKLLANPTDSESLHNAMTRTIEQHAGTRVT
FT                   EWGRCKKDGEHYRYPITLANGKRGEVLVGSNA"
FT   CDS             257674..258222
FT                   /codon_start=1
FT                   /transl_table=11
FT                   /locus_tag="PQBR57_0338"
FT                   /product="hypothetical protein"
FT                   /note="PSORTb-3.0 predicted location Cytoplasmic"
FT                   /protein_id="CEK42291.1"
FT                   /translation="MSFKRYSPADPAIQGEDVVLASECDRIHQDLTSTRLELESRANAC
FT                   VQLAKRIVAIERELSDVRSLSTVFDTDASLNERMKAAGMHTVPQVMAGTPIDAFIRHAG
FT                   VTNLESFGEWLEMERAQFLKMQARFELAGKEKDGLYEWVMSHAAVLSAVMVNFKHASQL
FT                   TPPSDPPCPTASKSTPRLH"
FT   CDS             258295..258996
FT                   /codon_start=1
FT                   /transl_table=11
FT                   /locus_tag="PQBR57_0339"
FT                   /product="hypothetical protein"
FT                   /note="PSORTb-3.0 predicted location Cytoplasmic"
FT                   /protein_id="CEK42292.1"
FT                   /translation="MNLTQAPVNPATARLHEAAYRDGVEQVTVSSEDLRWLLASAAHTH
FT                   NNETQIAILNIGTSGRGKPVDHEARHQVSVLGQLLGDCIAAAGIIREGVGLTGPELLHF
FT                   GQDLKTYLDGVDQGQEAYKAVIDYVLANPCESPMEFLRCWNEGSFDSLREEWPDAPKAI
FT                   YGADSLHPDYKGLGVSGPHQAKELTGITLLNKCRDRLVALRNRAAENDDETGALLAAIT
FT                   AFLTRQPGTEE"
FT   CDS             259208..259483
FT                   /codon_start=1
FT                   /transl_table=11
FT                   /locus_tag="PQBR57_0340"
FT                   /product="hypothetical protein"
FT                   /note="PHOBIUS-1.01 predicted 1 transmembrane regions"
FT                   /note="PSORTb-3.0 predicted location CytoplasmicMembrane"
FT                   /protein_id="CEK42293.1"
FT                   /translation="MTKTVSAIALGASLLAATLIFAVIGLQSVTGMQSAILKAALKAPD
FT                   SPAIDALLVNWPNLVTPLAFCIATPLAILLIGSIMAFRGDLKVIYK"
FT   CDS             259686..260771
FT                   /codon_start=1
FT                   /transl_table=11
FT                   /locus_tag="PQBR57_0341"
FT                   /product="Predicted transcriptional regulators"
FT                   /note="BLASTP-2.2.28 similarity to NP_918963.1 (possible
FT                   transcription regulator)"
FT                   /note="PSORTb-3.0 predicted location Cytoplasmic"
FT                   /inference="similar to AA sequence:RefSeq:NP_918963.1"
FT                   /protein_id="CEK42294.1"
FT                   /translation="MTAFNETIQQSIESFDMTLVAGSVKKVMATIKAEYDTQVENEEFK
FT                   IKGAGGSSDLWKVPVTALKVLPGFNVRLPGQELEDHIEYLADSILEEGFNHSRPLAALV
FT                   LEIDGVLGIYVYDGHCRLEGTHRAIAKGSTIQALPVIVTDGKKVNLDDLYVMVHNLNKG
FT                   KELAPFEIGVLCKRLWKNGHDEKTIGRRMNIKPQYVDGLLRLVSAPKPLVDAVTSNELS
FT                   ASEAIRMLRTHGNGKVVEELELMRMRALAEQQAKAPAAPEPALSLEPEAENATAKPPAK
FT                   IRLTARHASNAHVKKTVSKHGLAMFQTARSIKADPAYDSLSVSTRVALEELMALLDEAE
FT                   KADAAPGAAGNEGIEADKVAA"
FT   CDS             260811..261143
FT                   /codon_start=1
FT                   /transl_table=11
FT                   /locus_tag="PQBR57_0342"
FT                   /product="hypothetical protein"
FT                   /note="InterProScan-5 predicted FAMILY IPR004356 (Adhesin
FT                   operon regulatory protein)"
FT                   /inference="protein motif:InterPro:IPR004356"
FT                   /protein_id="CEK42295.1"
FT                   /translation="MLIDLRTVAPGDLPNEVFDEFIAGNDYSPGMVAALRAHLVKGLEI
FT                   KQAVAIHEVAANKFKMRLEKLMKEIQKVGRINALLSSDPARLEQVFALAASLATAVDQL
FT                   RSNHSE"
FT   CDS             261154..262263
FT                   /codon_start=1
FT                   /transl_table=11
FT                   /locus_tag="PQBR57_0343"
FT                   /product="hypothetical protein"
FT                   /note="PHOBIUS-1.01 predicted 2 transmembrane regions"
FT                   /note="PSORTb-3.0 predicted location Cytoplasmic"
FT                   /protein_id="CEK42296.1"
FT                   /translation="MPDSTVTPADSVQPVLLGVSDAINRAAREIVRTKFILDKAVGSQG
FT                   AAMLCGDLHDGAQGPAEPIPFLQRILPFGYLMEEVAPYRPALVPTANTLGCSWKWCRKD
FT                   LDDQKAQEQLERLDNRQALLEGTLDPATYHWIKPLGIFTPGEGKNRVDFFREEGIKSIP
FT                   AQVSEWTYVEPHRIVIYSITSSAFTATWAVLDERWVENVTNPDWTLPLMTAYGVKTTER
FT                   WPASFPAPQAILLALFERDGFNSPLGNPEFGCKPVVDIETIRAIRDFQDELVAAKVCDL
FT                   KHVDVEARIWKFGLLGVLISCLLMLFMPADWLYGFVSAGVVLGASACAALLPSELPVIT
FT                   RRRRLKKEQYLPHEKSPKWAGRTTRRYLG"
FT   CDS             complement(262266..262424)
FT                   /codon_start=1
FT                   /transl_table=11
FT                   /locus_tag="PQBR57_0344"
FT                   /product="hypothetical protein"
FT                   /protein_id="CEK42297.1"
FT                   /translation="MEPYWIEGLGVIDQPEPTLDIPHFQYWEVSPSTPSNGRGCEHHML
FT                   VLLTAQS"
FT   CDS             262445..262789
FT                   /codon_start=1
FT                   /transl_table=11
FT                   /locus_tag="PQBR57_0345"
FT                   /product="hypothetical protein"
FT                   /protein_id="CEK42298.1"
FT                   /translation="MSNFIAISRAQTPHQTTRYICGEWSHVFGCGQGETGTRILLDADT
FT                   QKLIRLDVQASRAIYDSYRAGSDDELADVQDSLVNANAELFDNPADFGLVLTDTFPAWA
FT                   LDCSKHATNR"
FT   CDS             262984..263262
FT                   /codon_start=1
FT                   /transl_table=11
FT                   /locus_tag="PQBR57_0346"
FT                   /product="hypothetical protein"
FT                   /note="PHOBIUS-1.01 predicted 2 transmembrane regions"
FT                   /note="PSORTb-3.0 predicted location CytoplasmicMembrane"
FT                   /protein_id="CEK42299.1"
FT                   /translation="MNEILEWTGTICGIAGATLIASNVRLSPWGWWLFLTSSLSLCVYG
FT                   MLIGAYGIMLLNVCFVGTNCLGLARVWMPYMRNRAGGVSQSSTGTSA"
FT   CDS             complement(263348..263491)
FT                   /codon_start=1
FT                   /transl_table=11
FT                   /locus_tag="PQBR57_0347"
FT                   /product="hypothetical protein"
FT                   /protein_id="CEK42300.1"
FT                   /translation="MVCLTPIKTVRIGNFLDHICCDVEPQSIGEEVQVSQLVSFRLLPQ
FT                   GR"
FT   CDS             complement(263479..263793)
FT                   /codon_start=1
FT                   /transl_table=11
FT                   /locus_tag="PQBR57_0348"
FT                   /product="hypothetical protein"
FT                   /note="PHOBIUS-1.01 predicted 2 transmembrane regions"
FT                   /protein_id="CEK42301.1"
FT                   /translation="MDSTVHEFVPVAQASPFGYLMLAMAICFSVCAFFDYLEYALKLRA
FT                   EKEGFSNPKLNEMMKDFRVWGMRSSTYSLVKAIAFTLMLTATLYAGSAAISNLLKAWFA
FT                   "
FT   CDS             complement(263857..264033)
FT                   /codon_start=1
FT                   /transl_table=11
FT                   /locus_tag="PQBR57_0349"
FT                   /product="hypothetical protein"
FT                   /protein_id="CEK42302.1"
FT                   /translation="MALMSREQELAAQAAQQLAELLSGEQLSASHLPRLYILLSRVGDT
FT                   AREAIESIETLNS"
FT   CDS             complement(264042..264329)
FT                   /codon_start=1
FT                   /transl_table=11
FT                   /locus_tag="PQBR57_0350"
FT                   /product="hypothetical protein"
FT                   /protein_id="CEK42303.1"
FT                   /translation="MTTKTPAVESMQSTPEPHPAMFAVPTTGLLAMPIPDGCSDLYAAG
FT                   WAWADALVVRGGDMTTEAEAHWDDERIQGYLDRLKAEHDRLNASAPPSVR"
FT   CDS             complement(264628..264960)
FT                   /codon_start=1
FT                   /transl_table=11
FT                   /locus_tag="PQBR57_0351"
FT                   /product="hypothetical protein"
FT                   /note="SignalP-4.1 predicted a signal peptide"
FT                   /protein_id="CEK42304.1"
FT                   /translation="MLTRSRAVAFTLLALGGAVLSAQVTAAAEKKHKPEETAADFIAQF
FT                   YSVKPDQVDVTILKQDATVATAITKAPGQPSCSLELALAPHSAANYDWLVGGIACDKVQ
FT                   SVQGKG"
FT   CDS             264986..265294
FT                   /codon_start=1
FT                   /transl_table=11
FT                   /locus_tag="PQBR57_0352"
FT                   /product="hypothetical protein"
FT                   /protein_id="CEK42305.1"
FT                   /translation="MPEHNEATIPSRTPKSPKVDFSIFGDFKIQFAAVAVECAASRVVY
FT                   KTAQLIRAMGTVEVGYVSNNDYGFAHDQASVDDANQIGDNTGKAATELSAVATQLDP"
FT   CDS             complement(265328..265960)
FT                   /codon_start=1
FT                   /transl_table=11
FT                   /locus_tag="PQBR57_0353"
FT                   /product="hypothetical protein"
FT                   /protein_id="CEK42306.1"
FT                   /translation="MALITGLAIDEANVQEMADGGLFGESFFGRQVIEAARELLQQQSG
FT                   PESDPLPICEFFDRDDDMGQGKLRLILDGDSDVCVAVINHDGTMADVEFCTPFSGGGRS
FT                   PKVREALLNLARAIRDENESNPIGSREPHKRAVTSLDVAFAVASKSDGDYSWQLLHNSL
FT                   LSDEDSANEYATTLANAGDSETQYCAVKIERGGVSQVGNVVWGIREL"
FT   CDS             complement(265963..266544)
FT                   /codon_start=1
FT                   /transl_table=11
FT                   /locus_tag="PQBR57_0354"
FT                   /product="hypothetical protein"
FT                   /protein_id="CEK42307.1"
FT                   /translation="MTIQTTPQSAMLIWPGLSTLPIPSAVLCGSESHQIQISREGIDQL
FT                   PAPLNKAHCWVSCREVWPHTDPDFEGYIFITLVLRGDHRYCQLMVNHTHSVRGVFPGLV
FT                   FTTDPLSLHWLAPNMDNGSGFVGLQFEVAYHEVDNLYVELLEQFATLGQVVRHEAEFCD
FT                   ALLVAKSEYVGTPPGPLFDSNSNLNTQPRN"
FT   CDS             complement(266568..266825)
FT                   /codon_start=1
FT                   /transl_table=11
FT                   /locus_tag="PQBR57_0355"
FT                   /product="hypothetical protein"
FT                   /note="SignalP-4.1 predicted a signal peptide"
FT                   /protein_id="CEK42308.1"
FT                   /translation="MTCSKFLMIAALTVAGTLAGCSGITPVRQAPVASASQPVLTVPVY
FT                   IVPNCQMLAGKQNCYWMEPRGYKPTEPTKTSTKQVDGIAL"
FT   CDS             complement(266939..268909)
FT                   /codon_start=1
FT                   /transl_table=11
FT                   /locus_tag="PQBR57_0356"
FT                   /product="hypothetical protein"
FT                   /note="PSORTb-3.0 predicted location Cytoplasmic"
FT                   /protein_id="CEK42309.1"
FT                   /translation="MSKGFEPVVIPIVEVERVLSDFEKCELGQWYWTDKGGDEELLMCV
FT                   MEIGSNYVELHEPELRGYRLSRIHRDQFDERLTFEPNAALYIQQQVERYQLAISENMAE
FT                   IQRLTESLGIAPQLAHQPSVDVEGKSLALLSSQVDVGAFKTALILAKQETLPALFKKNT
FT                   ELSEELARWMGAPGMPLKAMLGPMKGSVDKIEDRLFNIQLYAGIFETIATLTDGAPAPK
FT                   DERLKIMQRRLYMDEEALLSYEAGGMSFGDMAAFDKWIADPVNRDRILPFPRCVVSMRV
FT                   RRNTKDLSGTGLSAFIQIARAIEDKYTYLFVRNGDQLYRICTDLDFGELMFPERAVFDP
FT                   SEPMMVKVWGRDRIEKMMTKREFDSRIEADKKREAAREQWKLDNPKEVWEAANPKKDWD
FT                   YFNPHRGERFSTYDWHPFDDSSVYYDLAMRKIQSEIKEYNRIALVVQGLFDRTHTLIPH
FT                   LPVQMWRPASFAASVELVYDGSMALYWGEAPNIQAYIDSCNATADANSVFFGQEYEWMV
FT                   REAERANTKSENDWRVPYDRKSNYKMLRPTGDPGPGRVAIAGTWSPRSKHATFAWIKES
FT                   SPYSEKTVRATIKVQLDKLFNVSAYKVGDFKQFFTDPRTRAQYLSWAPMLLSAEDYHSG
FT                   KLKPSLPEPIQEKPKKNRFRL"
FT   CDS             complement(268893..269075)
FT                   /codon_start=1
FT                   /transl_table=11
FT                   /locus_tag="PQBR57_0357"
FT                   /product="hypothetical protein"
FT                   /protein_id="CEK42310.1"
FT                   /translation="MNGFKWLSSGLGHQALRLPFRKLGREEFSSAPMTQEGLGQAEMNI
FT                   PAAKPNFWSTYVEGL"
FT   CDS             complement(269072..269317)
FT                   /codon_start=1
FT                   /transl_table=11
FT                   /locus_tag="PQBR57_0358"
FT                   /product="hypothetical protein"
FT                   /note="PHOBIUS-1.01 predicted 2 transmembrane regions"
FT                   /note="PSORTb-3.0 predicted location CytoplasmicMembrane"
FT                   /protein_id="CEK42311.1"
FT                   /translation="MINPKNKLALLVVYTIGATTTGCGFVLTASSAWMMGTHWAPAAVT
FT                   FCLFLVPLKAAFENYRLLKHQLTTHGGSASDNENSS"
FT   CDS             complement(269314..269601)
FT                   /codon_start=1
FT                   /transl_table=11
FT                   /locus_tag="PQBR57_0359"
FT                   /product="hypothetical protein"
FT                   /protein_id="CEK42312.1"
FT                   /translation="MAKTLREAMPREFGGGEHAEDRAQKFAGVEVLKEFKSTKPSERWP
FT                   GKHKNVFSWVALANGYAVGWNESPGRGWSLPVVQYRPDKVAPPQKRMREA"
FT   CDS             complement(269594..269854)
FT                   /codon_start=1
FT                   /transl_table=11
FT                   /locus_tag="PQBR57_0360"
FT                   /product="hypothetical protein"
FT                   /note="InterProScan-5 predicted FAMILY IPR004356 (Adhesin
FT                   operon regulatory protein)"
FT                   /inference="protein motif:InterPro:IPR004356"
FT                   /protein_id="CEK42313.1"
FT                   /translation="MIRELGDGTIPAEQFEGLVACTKITSPTAKEALRLHLVEGKPCRQ
FT                   SWEEAGAYKAQFYLLLGTLKDTSERVRKLAPFYMNEERSNG"
FT   CDS             complement(269851..270225)
FT                   /codon_start=1
FT                   /transl_table=11
FT                   /locus_tag="PQBR57_0361"
FT                   /product="hypothetical protein"
FT                   /protein_id="CEK42314.1"
FT                   /translation="MRWYGSASFACYLDFHKDMAGRDAVLKRVFEMYSVTGQKPRKVDG
FT                   HGWTAYDYELSSGEFISVNEVAEIATSMGYEFSIIYVQESISARPAFGTMGIPLVPGEM
FT                   GKEWVGGGFVPYSCPLGACL"
FT   CDS             complement(270176..270289)
FT                   /codon_start=1
FT                   /transl_table=11
FT                   /locus_tag="PQBR57_0362"
FT                   /product="hypothetical protein"
FT                   /protein_id="CEK42315.1"
FT                   /translation="MEPQGRNPNKLGKLAPGVSSQDALVWERELCLLPGLP"
FT   CDS             complement(270471..270638)
FT                   /codon_start=1
FT                   /transl_table=11
FT                   /locus_tag="PQBR57_0363"
FT                   /product="hypothetical protein"
FT                   /protein_id="CEK42316.1"
FT                   /translation="MSMTYDDALEENPNISRNRAVQECEKHCASPEEMFAELGDHDHYE
FT                   AAQVLRWLGY"
FT   CDS             complement(270651..270932)
FT                   /codon_start=1
FT                   /transl_table=11
FT                   /locus_tag="PQBR57_0364"
FT                   /product="hypothetical protein"
FT                   /protein_id="CEK42317.1"
FT                   /translation="MYLPRPSLAEDAYFAEKVTQALAHLQQPYDSIQSLATCVLEAGIP
FT                   KLKLVVEQPALVLRLADALHRIPRAMCERNLDALRTHVAEATVAMDEL"
FT   CDS             271105..271338
FT                   /codon_start=1
FT                   /transl_table=11
FT                   /locus_tag="PQBR57_0365"
FT                   /product="hypothetical protein"
FT                   /protein_id="CEK42318.1"
FT                   /translation="MSQVVIDGIEYVPRAKVPELSDARLKAALEVLTEIQYFKQTHKAI
FT                   PQAWNALNALAPELAELAAINPKAAYDRIHNE"
FT   CDS             271444..271920
FT                   /codon_start=1
FT                   /transl_table=11
FT                   /locus_tag="PQBR57_0366"
FT                   /product="hypothetical protein"
FT                   /note="PHOBIUS-1.01 predicted 4 transmembrane regions"
FT                   /note="PSORTb-3.0 predicted location CytoplasmicMembrane"
FT                   /protein_id="CEK42319.1"
FT                   /translation="MVSPNKPPEPYRAKRNVASVIGLIAIGCQSFVSVPSWLQVTLNVI
FT                   AITGFVCAALLEVKNYKAEEAWRESQLDFFDPLKGAPPIPKGENIGNVVGIAAFFALLY
FT                   LWNAHKDVGLQGIDWWMFSLLPIAVGALSYASWCKKKHIRAVEQWKMSKAGPAA"
FT   CDS             272064..272879
FT                   /codon_start=1
FT                   /transl_table=11
FT                   /locus_tag="PQBR57_0367"
FT                   /product="hypothetical protein"
FT                   /note="PHOBIUS-1.01 predicted 2 transmembrane regions"
FT                   /protein_id="CEK42320.1"
FT                   /translation="MKHLLKNITNSSTMLDGYSYDRATFLAGHVWTRSLLSGAISTGLT
FT                   AIGVYGGVLAMDAQFASGLGDQALNFKLAAGAAIISLLGYSLRDLAASVIRDVKTQMRV
FT                   ARANSWLMKGTASTLDYKHHIYMQQTALSMVRFVEVEGGIKVYSIAQHPDHEQPILIEV
FT                   MLFDEEYPALATYFTHASDIRSSLNESCGEFSGAVAAHLGIKLSQAAVSSQKTVPAQED
FT                   EIPLTLDDDLISEVAENYDPALFSRASAPRSRGEALRAVSKLPPEAITH"
FT   CDS             272925..273224
FT                   /codon_start=1
FT                   /transl_table=11
FT                   /locus_tag="PQBR57_0368"
FT                   /product="hypothetical protein"
FT                   /protein_id="CEK42321.1"
FT                   /translation="MVSLCVSGDYQDPAVRTRIKEKCIPFLSKYRREVLVGSYNGRHAR
FT                   HAGFISKIIANTQLIRRTLSHAHGRLTSLEATSNVLSFQAAAQRRAGQAPAAIA"
FT   CDS             273489..273905
FT                   /codon_start=1
FT                   /transl_table=11
FT                   /locus_tag="PQBR57_0369"
FT                   /product="hypothetical protein"
FT                   /note="PHOBIUS-1.01 predicted 2 transmembrane regions"
FT                   /note="PSORTb-3.0 predicted location CytoplasmicMembrane"
FT                   /protein_id="CEK42322.1"
FT                   /translation="MIVSAALIFPILLDMKTERVFKGYCLVGFGAFIVVWHAVVVDSPL
FT                   LSEVAKNSMQVLVQMFSIACGGAGGSIIAAHGDTSSTDAATPPGQLSFSSDSQRILNLQ
FT                   SLTKKQTSWLKTLCGLVGALIVAVVFASVLILKS"
FT   CDS             274228..275106
FT                   /codon_start=1
FT                   /transl_table=11
FT                   /locus_tag="PQBR57_0370"
FT                   /product="hypothetical protein"
FT                   /protein_id="CEK42323.1"
FT                   /translation="MDQPINWLVLLGQIEDSLLASLITDHYSIRVTPFLIEAIRSDLGI
FT                   SSFSARKPKLTLEIRDLVGRHTANNIARGWGVSVSAIEAFRNLAKQGLAQVDDAGGADC
FT                   GRWKNEWLELFPIQTNAQISRATGFEIKEVRAMRNTLKIAAPMTRTYWKLVSEDELGSL
FT                   SDVQLSELYGGPLADYAAQRLSMALRDKATIRAIAKNHQLPETLAQFLGLMPLRRLAKL
FT                   AGISEFHIKRQRDALGIAPYSPLAPEFEAMLATCTDSEIAQKAHASVSTVKFRRDRLGK
FT                   PAYAPKNKAQK"
FT   CDS             complement(275159..275398)
FT                   /codon_start=1
FT                   /transl_table=11
FT                   /locus_tag="PQBR57_0371"
FT                   /product="hypothetical protein"
FT                   /protein_id="CEK42324.1"
FT                   /translation="MSGNGHFKNWVQLEPCPKCKAKHGWFEKLICKYEQHYDADGVVDN
FT                   ATTIERVRGGERRFCCKCERDISDLVGLPDDSEN"
FT   CDS             complement(275398..275721)
FT                   /codon_start=1
FT                   /transl_table=11
FT                   /locus_tag="PQBR57_0372"
FT                   /product="hypothetical protein"
FT                   /protein_id="CEK42325.1"
FT                   /translation="MKGDDIHIQSHLAQLAVQLTAAFDRGVICRMAGEVVRYNPIRGTG
FT                   SKRPFDFYVLVAATGDSQIMSEDLAKVIAASPAVAAMASNIGNDGTVVPVPKIGMIKMD
FT                   EGS"
FT   CDS             276068..276355
FT                   /codon_start=1
FT                   /transl_table=11
FT                   /locus_tag="PQBR57_0373"
FT                   /product="hypothetical protein"
FT                   /protein_id="CEK42326.1"
FT                   /translation="MCNEAITAKAIEAGKCILGREIVIQSDADFTPPGKRTTRVVRHSL
FT                   SGRRATPHIRWYVGSKAYRSLALTNDNVQMTADWKAYGATQTAHDQLVLL"
FT   CDS             276365..276682
FT                   /codon_start=1
FT                   /transl_table=11
FT                   /locus_tag="PQBR57_0374"
FT                   /product="hypothetical protein"
FT                   /protein_id="CEK42327.1"
FT                   /translation="MTRITQQTLEAMLASGAFIASKTFKCGGIAAVCQFTFTYAILADL
FT                   GELGYGRRWCYHDRMATLCALDDWDDFSTSPEGWHRETHTGTSRDIPAPEQSFSDSMPA
FT                   T"
FT   CDS             276813..277484
FT                   /codon_start=1
FT                   /transl_table=11
FT                   /locus_tag="PQBR57_0375"
FT                   /product="Outer membrane protein A precursor"
FT                   /note="BLASTP-2.2.28 similarity to NP_641813.1 (OmpA family
FT                   protein)"
FT                   /note="InterProScan-5 predicted DOMAIN IPR006664 (Outer
FT                   membrane protein, bacterial). InterProScan-5 predicted
FT                   DOMAIN IPR006665 (Outer membrane protein, OmpA/MotB,
FT                   C-terminal). InterProScan-5 predicted CONSERVED_SITE
FT                   IPR001261 (ArgE/DapE/ACY1/CPG2/YscS, conserved site)"
FT                   /note="SignalP-4.1 predicted a signal peptide"
FT                   /note="PSORTb-3.0 predicted location OuterMembrane"
FT                   /inference="similar to AA sequence:RefSeq:NP_641813.1"
FT                   /inference="protein motif:InterPro:IPR006664"
FT                   /inference="protein motif:InterPro:IPR006665"
FT                   /inference="protein motif:InterPro:IPR001261"
FT                   /protein_id="CEK42328.1"
FT                   /translation="MNNLKLASALAACLVMTGCATNPDTGNFEITRTGVGLAVGTVGGA
FT                   LVGAAIGDGSAVIKGAMIGAAAGGGAGYLWDRREKAMRAELAATELKVEQAKIADGQRV
FT                   LLLSAQSDVFFKVGSSDIAPDAYPALSKLAEALKAQNFKIGITGHTDTSGSPDLNNQLS
FT                   YDRARAVAAYLTSAGVQPQTLYVRGAGSKEPKTSNATAQGRSENRRVEIVLSDDVPRNK
FT                   V"
FT   CDS             277538..277978
FT                   /codon_start=1
FT                   /transl_table=11
FT                   /locus_tag="PQBR57_0376"
FT                   /product="hypothetical protein"
FT                   /note="PHOBIUS-1.01 predicted 4 transmembrane regions"
FT                   /note="PSORTb-3.0 predicted location CytoplasmicMembrane"
FT                   /protein_id="CEK42329.1"
FT                   /translation="MSSRSDIGGVLAIGLLAVLAVFLAFLVKVSSLMGLPFLTVMENAR
FT                   VLWVGPGLLFAVFLIEKTGMQLPIRLENTWPVIVGVFWIAIQRLLVMKVEQTALEDDIG
FT                   VSYGLSASPVDYPWYAQSWALWGIFIAIIVVGYCIRNSRSRF"
FT   CDS             278038..278232
FT                   /codon_start=1
FT                   /transl_table=11
FT                   /locus_tag="PQBR57_0377"
FT                   /product="hypothetical protein"
FT                   /note="PSORTb-3.0 predicted location CytoplasmicMembrane"
FT                   /protein_id="CEK42330.1"
FT                   /translation="MSRVLKALLALVIVISLGAMILLKVNGQSVEHTSLLPEVFSLMFM
FT                   LVVLITCIGVMRAMYKREI"
FT   CDS             complement(278319..278894)
FT                   /codon_start=1
FT                   /transl_table=11
FT                   /locus_tag="PQBR57_0378"
FT                   /product="hypothetical protein"
FT                   /protein_id="CEK42331.1"
FT                   /translation="MKNASVASSRPYSIEIHRHNYARWCAARAYGRGLKGGGNKTAFDL
FT                   IEASGLQAITKPEHIETDVDGWLLGFMRKIEVEAKRRGIVDFTFGHAQKLVNIYLKTVL
FT                   VCGEHYLHPQVVKLHPPLDFELFKGLGKFLRQNKQDYPSSSAAFSKAQKANPRWTAFSE
FT                   ADYMAHINAIKSVMGSRPLYEAEEHWRL"
FT   CDS             complement(278904..279368)
FT                   /codon_start=1
FT                   /transl_table=11
FT                   /locus_tag="PQBR57_0379"
FT                   /product="hypothetical protein"
FT                   /note="PHOBIUS-1.01 predicted 2 transmembrane regions"
FT                   /note="PSORTb-3.0 predicted location CytoplasmicMembrane"
FT                   /protein_id="CEK42332.1"
FT                   /translation="MDQNEFSRRLRLLAGPQDRAATVAVDEYTLILGSLGFVSAVRRAQ
FT                   AVVLCALMMLAAFCALHSIELSSKPLAAALALSAAGVSVSILRIFPYWSPAGPLGEGLN
FT                   ALSHYPLNDLGEFIRNQRTDISAVNNTLLSDLCLQLAMDSRRVKTHPLDQ"
FT   CDS             279619..280074
FT                   /codon_start=1
FT                   /transl_table=11
FT                   /locus_tag="PQBR57_0380"
FT                   /product="hypothetical protein"
FT                   /note="PHOBIUS-1.01 predicted 1 transmembrane regions"
FT                   /note="PSORTb-3.0 predicted location CytoplasmicMembrane"
FT                   /protein_id="CEK42333.1"
FT                   /translation="MADSNSLSLLLLAIGISLILVEVTAFTFKLLVLGIAALVMSLACF
FT                   LWPIPAWALVTFGIAAVVLQISLARRYPKAQGIAAGDVVGQAGYVSDVKSQDGYTLAVI
FT                   SFSKPYGGFEQWKIKQIGPLMNQCRARVLKVNDDSTLTVEIEGEATN"
FT   CDS             280071..280955
FT                   /codon_start=1
FT                   /transl_table=11
FT                   /locus_tag="PQBR57_0381"
FT                   /product="Putative stomatin/prohibitin-family membrane
FT                   protease subunit YbbK"
FT                   /note="BLASTP-2.2.28 similarity to NP_001242268.1
FT                   (uncharacterized protein LOC100776545)"
FT                   /note="InterProScan-5 predicted FAMILY IPR001972 (Stomatin
FT                   family). InterProScan-5 predicted FAMILY IPR001107 (Band 7
FT                   protein). InterProScan-5 predicted FAMILY IPR028514
FT                   (Protein QmcA-like)"
FT                   /inference="similar to AA sequence:RefSeq:NP_001242268.1"
FT                   /inference="protein motif:InterPro:IPR001972"
FT                   /inference="protein motif:InterPro:IPR001107"
FT                   /inference="protein motif:InterPro:IPR028514"
FT                   /protein_id="CEK42334.1"
FT                   /translation="MNIIFIVALVLVVIAILLSVRIVSQTDAVVIERIGRYHRTMRSGL
FT                   NFMIPLIDRAVQTTSSKDIILQLGKVDCISKDNAVVLADALIVIKVADPEKAIYGVENY
FT                   ERSTGMLAAAALRSKLGSLTLDEALTSRDQIKATVTESIRAELEDWGILLRNVEIQEIS
FT                   PSESMVLAMENQAAAERSRKAAVTKAEGEKTAISLQADAKRYSAAQEAQGRLEAATADA
FT                   EAQVKLAEATAEAVNKVGAALKENPDAASYLLGEKFLENYARLAESSNAKIVALPADYM
FT                   ATVSTLLKGIIAK"
FT   CDS             281081..281347
FT                   /codon_start=1
FT                   /transl_table=11
FT                   /locus_tag="PQBR57_0382"
FT                   /product="hypothetical protein"
FT                   /protein_id="CEK42335.1"
FT                   /translation="MPKKLTLAEHLRDEMLERNTRCAWAGDPDLCISAYQRSAGRVVHP
FT                   LNKIKAVLDAARRSELFKHDGYIRACDASGTREILHPTFALKS"
FT   CDS             281358..281624
FT                   /codon_start=1
FT                   /transl_table=11
FT                   /locus_tag="PQBR57_0383"
FT                   /product="hypothetical protein"
FT                   /protein_id="CEK42336.1"
FT                   /translation="MTKSVPTKQPSRIVKAGRLKKRLISTIRAAVRTSEVAHTCDWLVS
FT                   EGYASDIAHACELVNAAFEPPLAKAVEAMNSTVKTTMRVAENG"
FT   CDS             281753..281971
FT                   /codon_start=1
FT                   /transl_table=11
FT                   /locus_tag="PQBR57_0384"
FT                   /product="hypothetical protein"
FT                   /protein_id="CEK42337.1"
FT                   /translation="MTEQDELNEQERIAEFVENELAREIWMAEADWLSLKDFLAFIPNR
FT                   TSAAIAALKGKRPSTPQAQPSNAGPSQ"
FT   CDS             282011..282538
FT                   /codon_start=1
FT                   /transl_table=11
FT                   /locus_tag="PQBR57_0385"
FT                   /product="hypothetical protein"
FT                   /note="PSORTb-3.0 predicted location Cytoplasmic"
FT                   /protein_id="CEK42338.1"
FT                   /translation="MDLIALCKYLEATQDHLGVESERYGGGFRAIVAHRSATDFLFDML
FT                   EGDDFQGTETQAFLGDNPLFPSAHGATPQEALQKLDAKIGLLYQFEPSPSGYKWIAKRR
FT                   FVLKAQYDTEPGEERGWYDVSWSDIVQDLRSNKLYYYEDAKSKCGDSVRRDLHALVSFK
FT                   YEGEFASLADFA"
FT   CDS             282659..283030
FT                   /codon_start=1
FT                   /transl_table=11
FT                   /locus_tag="PQBR57_0386"
FT                   /product="hypothetical protein"
FT                   /note="PHOBIUS-1.01 predicted 1 transmembrane regions"
FT                   /protein_id="CEK42339.1"
FT                   /translation="MNIPPWAVTVGLVVNIIFAAALMFNQRKDKSKGEDAEDNDQSEAE
FT                   SVDAKLINIPLESVDYLLDMIENRIREIGETYQANGRSYHDDLELTAIRAMSRQLGFDF
FT                   QVSSISSGFAVTRHVHEPV"
FT   CDS             283241..283978
FT                   /codon_start=1
FT                   /transl_table=11
FT                   /locus_tag="PQBR57_0387"
FT                   /product="hypothetical protein"
FT                   /protein_id="CEK42340.1"
FT                   /translation="MQLKNEHELMTKLIDMLASEGVEAFISKGAPEDDSDEPEDVLRIP
FT                   AWERPDGDLSREAIYNFLFSKLNGLPGKGLATELPGTRSLNIYAFNPEAVDKGKPLDRW
FT                   DILVWSAGNSLESFTWQEMVEGDDSAWWEGWDLPSELEHLPRRVGNLLILLHYKLVDLP
FT                   ALLPLTELGLISTLEKRKAVAELYCSSPDYKDRWSLRLSASGTLVLHKQSEQSLTAITS
FT                   ENIDDKGRLMLDGWLLIHPCWQN"
FT   CDS             284254..284667
FT                   /codon_start=1
FT                   /transl_table=11
FT                   /locus_tag="PQBR57_0388"
FT                   /product="hypothetical protein"
FT                   /protein_id="CEK42341.1"
FT                   /translation="MPKTPTTTAINLVAGARFKFEGRSYRLNSFLCEIQEQPIEHPILA
FT                   SIFAEWDAEEAASLPEGMKRIKLRYCLPEEATHVSGSGVAGCVVGIDEIQFDGMVQWSE
FT                   QQLAEHHQEALRRGRDGSYSVTIMRPITKIKGA"
FT   CDS             284669..285094
FT                   /codon_start=1
FT                   /transl_table=11
FT                   /locus_tag="PQBR57_0389"
FT                   /product="hypothetical protein"
FT                   /protein_id="CEK42342.1"
FT                   /translation="MSHAEIQLTLFPSSPELNDMPETIELMRPHKFAHGDTVELPLVSI
FT                   ELVPYENRWMWQSNLNSHNGSSQGAKALPKWNRFAATKGEALLAGVLDVQAFMHRATAL
FT                   EQVRILDWLQDQVSRAAAQALSNRIGSGRIGSAVTVS"
FT   CDS             285763..285918
FT                   /codon_start=1
FT                   /transl_table=11
FT                   /locus_tag="PQBR57_0390"
FT                   /product="hypothetical protein"
FT                   /protein_id="CEK42343.1"
FT                   /translation="MAQRMTPAQLIDAIRHFYGDTSRSKEQTKDALQEAQEEISTLLEA
FT                   LASDEV"
FT   CDS             285921..286682
FT                   /codon_start=1
FT                   /transl_table=11
FT                   /locus_tag="PQBR57_0391"
FT                   /product="hypothetical protein"
FT                   /note="InterProScan-5 predicted DOMAIN IPR000305 (GIY-YIG
FT                   nuclease superfamily). InterProScan-5 predicted DOMAIN
FT                   IPR027299 (GIY-YIG domain)"
FT                   /note="PSORTb-3.0 predicted location Cytoplasmic"
FT                   /inference="protein motif:InterPro:IPR000305"
FT                   /inference="protein motif:InterPro:IPR027299"
FT                   /protein_id="CEK42344.1"
FT                   /translation="MPQYYYQIKGRTPGGEYKSAEWIFPPVYSGLVEAENRKEARAKVE
FT                   DEYGRQFPVRVLRKDIEDHHYILQIRELNDQDQYLKKRFEYVPCLECGTPFRLIDRYND
FT                   TYDECPSHDYCKQSCKEAARFRDVREFKLASEGRLPAVIYQVRQKSTGMVYIGQTTQAF
FT                   TLRWWQHLTNPSDCKFHEALTKTSTITDWEFSVLEVITYPDGCKSKATFISDRERHWIE
FT                   TLNSISAGYNTVRPAGINPQKALALDEDELF"
FT   CDS             complement(286803..286925)
FT                   /codon_start=1
FT                   /transl_table=11
FT                   /locus_tag="PQBR57_0392"
FT                   /product="hypothetical protein"
FT                   /protein_id="CEK42345.1"
FT                   /translation="MTPLMSDYSGADRKSPSLALTTIPTYVDGIEGSVSIAGQP"
FT   CDS             complement(286891..287169)
FT                   /codon_start=1
FT                   /transl_table=11
FT                   /locus_tag="PQBR57_0393"
FT                   /product="hypothetical protein"
FT                   /protein_id="CEK42346.1"
FT                   /translation="MPDIEYELQLSASKNAVWIHSSADGSTVGRFGRMGVDLHNTVSEQ
FT                   QAGMPECRLCTHGQPSRADWQLFREKALEFWGVEVPGDAFDERLLRG"
FT   CDS             287377..288036
FT                   /codon_start=1
FT                   /transl_table=11
FT                   /locus_tag="PQBR57_0394"
FT                   /product="hypothetical protein"
FT                   /note="PSORTb-3.0 predicted location Cytoplasmic"
FT                   /protein_id="CEK42347.1"
FT                   /translation="MSAIHRLALICAAHNHVAIEGTKEASLDLFNTLKSKSEDDACMRV
FT                   DQFGSTDIPGRYDLLTVLELVELIEHEAYELVLFSESILHAAQRGLLGASTEQGFTLEA
FT                   SGLSLKSFAETELATQQGEALIAQLTALHPEKRWSLYPLTDYCQYAEVDAPDMLVSFGC
FT                   AEQQLDSGLVDPCSTMMGELCKPESWGLSEEAARLMKDFNKVNMAKYPNGDGPRAA"
FT   CDS             288014..288166
FT                   /codon_start=1
FT                   /transl_table=11
FT                   /locus_tag="PQBR57_0395"
FT                   /product="hypothetical protein"
FT                   /protein_id="CEK42348.1"
FT                   /translation="MTAQGPRRAFPQPNLTRNMWRANALARKLASIQNDNDQQIDSGAK
FT                   SKSPT"
FT   CDS             288248..289366
FT                   /codon_start=1
FT                   /transl_table=11
FT                   /locus_tag="PQBR57_0396"
FT                   /product="hypothetical protein"
FT                   /note="BLASTP-2.2.28 similarity to NP_347832.1
FT                   (phospho-adenylylsulfate sulfotransferase)"
FT                   /note="InterProScan-5 predicted DOMAIN IPR014729
FT                   (Rossmann-like alpha/beta/alpha sandwich fold).
FT                   InterProScan-5 predicted DOMAIN IPR002500 (Phosphoadenosine
FT                   phosphosulphate reductase)"
FT                   /note="PSORTb-3.0 predicted location Cytoplasmic"
FT                   /inference="similar to AA sequence:RefSeq:NP_347832.1"
FT                   /inference="protein motif:InterPro:IPR014729"
FT                   /inference="protein motif:InterPro:IPR002500"
FT                   /protein_id="CEK42349.1"
FT                   /translation="MNASAKIAHQYDDAVIIPALGQQLSLLGFEPEPIAQAVGSYFDAP
FT                   HIDLSIYDHIVVCMSGKDSLACLLTLIEQGVDMSRVELSHHRVDGHEGSTLMDWRCNDS
FT                   YMEKIAEAFKLPLYFSWLKGGIEGEMNKLNSYSQPHIIETPSGLITLERDTKRTKPGTR
FT                   RQFPQQSASLATRWCSSAAKIDVGRRAITNQDRFLNSKTLFITGERRAESSNRARYNQL
FT                   EVHAVDRRHGRLGRHVDSWRPVLHFTEEQVWELLERHRVEAPVPYKLGWGRSSCLNCIF
FT                   NSPAVWATIRKYFPDRVRPIAAYEDEFKSTISRQRINVLDLSATAEAFNITDLDALAQA
FT                   ENRNYTLPVFTPEGQSWKLPAGAFTKEGCGSV"
FT   CDS             289676..289972
FT                   /codon_start=1
FT                   /transl_table=11
FT                   /locus_tag="PQBR57_0397"
FT                   /product="hypothetical protein"
FT                   /note="BLASTP-2.2.28 similarity to NP_791671.1
FT                   (transcriptional repressor)"
FT                   /note="InterProScan-5 predicted DOMAIN IPR013321 (Arc-type
FT                   ribbon-helix-helix). InterProScan-5 predicted FAMILY
FT                   IPR005569 (Arc-like DNA binding). InterProScan-5 predicted
FT                   DOMAIN IPR010985 (Ribbon-helix-helix)"
FT                   /note="PSORTb-3.0 predicted location Cytoplasmic"
FT                   /inference="similar to AA sequence:RefSeq:NP_791671.1"
FT                   /inference="protein motif:InterPro:IPR013321"
FT                   /inference="protein motif:InterPro:IPR005569"
FT                   /inference="protein motif:InterPro:IPR010985"
FT                   /protein_id="CEK42350.1"
FT                   /translation="MSKQTTISRDADKFVVRMPDDMRGRLSDLAKRVHTSMNSVIILGL
FT                   TSYLDALEDLTIQLDALRLLRKSLSEKHEALDKQLAEVAELKAQLDKQLKPGS"
FT   CDS             290112..290498
FT                   /codon_start=1
FT                   /transl_table=11
FT                   /locus_tag="PQBR57_0398"
FT                   /product="hypothetical protein"
FT                   /protein_id="CEK42351.1"
FT                   /translation="MSQFPIKVIVTNVSHSWMEHLKDEWLPSWATVSTDVEAVSVIKNA
FT                   HEVAKANGFPGVVAPLAQEDFALAFTSCEDEPIIVKGRFFTVTVTCQSMRIEVFDPLLE
FT                   LSTLCDTERLPAYIRIECSFSGLL"
FT   CDS             290620..291141
FT                   /codon_start=1
FT                   /transl_table=11
FT                   /locus_tag="PQBR57_0399"
FT                   /product="hypothetical protein"
FT                   /note="InterProScan-5 predicted DOMAIN IPR013321 (Arc-type
FT                   ribbon-helix-helix). InterProScan-5 predicted DOMAIN
FT                   IPR010985 (Ribbon-helix-helix)"
FT                   /inference="protein motif:InterPro:IPR013321"
FT                   /inference="protein motif:InterPro:IPR010985"
FT                   /protein_id="CEK42352.1"
FT                   /translation="MSLQDTKQKDRLVFRVNPSLYAAISDLADSANRSVNGEICTAVDK
FT                   WLYERDELVLIKDRLLASASADAIDAIRNATPSYLLNSESKDDRCKTSVRFKDHVDTDL
FT                   REAWEQHKTTNGQVSLNTFLQIVVSWWLMYSFQVAQCARAIHREFKNSIRPNRVAPISY
FT                   LPTHRFLALA"
FT   CDS             291173..291451
FT                   /codon_start=1
FT                   /transl_table=11
FT                   /locus_tag="PQBR57_0400"
FT                   /product="hypothetical protein"
FT                   /protein_id="CEK42353.1"
FT                   /translation="MAQYTILLENDLMVILADDLVENLPSLTNSAEAVIQDLASRVGDL
FT                   RARRVFYRDSVGRFDEIRHTRGRFADFAACTPSQQDSFREMTSLVNR"
FT   CDS             complement(291542..292081)
FT                   /codon_start=1
FT                   /transl_table=11
FT                   /locus_tag="PQBR57_0401"
FT                   /product="hypothetical protein"
FT                   /note="InterProScan-5 predicted FAMILY IPR025358 (Protein
FT                   of unknown function DUF4262)"
FT                   /note="PSORTb-3.0 predicted location Cytoplasmic"
FT                   /inference="protein motif:InterPro:IPR025358"
FT                   /protein_id="CEK42354.1"
FT                   /translation="MMATPRSKAQIQQLLDDSQPYRDDLDFIQETLDARNVFIGQINSD
FT                   QHGHTEASFCVTVGMYQHQLPELVMCGVPVPLVKGIVSELCEGHDFDREFLAGGRHKSI
FT                   HGLTVMALPIELPESHDVLTICHDVYTLRGLSQVSAVQLVFADESGAFPWSREYSEQER
FT                   KFQPVLGLSGVAGLAN"
FT   CDS             292277..292888
FT                   /codon_start=1
FT                   /transl_table=11
FT                   /locus_tag="PQBR57_0402"
FT                   /product="hypothetical protein"
FT                   /note="PSORTb-3.0 predicted location Cytoplasmic"
FT                   /protein_id="CEK42355.1"
FT                   /translation="MTFHIDTPTTRSEKLFSQAFSLAVQGRHRDSDELLEMAHEMRAME
FT                   LRIAYIAQHAPSELAVLLLKEAMTGFSDEADPAEYIQTNREPIRFYASNDAQLRSLINA
FT                   TFNPVPYERDQIAITDAELEHARQVMASRNAEDPSRITDPTITPADIAIQARGFTAFTN
FT                   NGGCSLLRQCPECKNKYSTKVHAQRRIYWYCPHCNIAKEA"
FT   CDS             292966..293262
FT                   /codon_start=1
FT                   /transl_table=11
FT                   /locus_tag="PQBR57_0403"
FT                   /product="YebG, DNA damage-inducible gene in SOS regulon,
FT                   expressed in stationary phase"
FT                   /note="InterProScan-5 predicted FAMILY IPR009813
FT                   (Uncharacterised protein family YebG)"
FT                   /inference="protein motif:InterPro:IPR009813"
FT                   /protein_id="CEK42356.1"
FT                   /translation="MAVEQVFRSSYDRSQIFMTKAEAEAHDRKLEVAENLSTLFRHVLP
FT                   NMTEEDAETLGIFVADRRVVLSAALKKNPADILELLKPQDAAASTVVPLAQAS"
FT   CDS             293325..293516
FT                   /codon_start=1
FT                   /transl_table=11
FT                   /locus_tag="PQBR57_0404"
FT                   /product="hypothetical protein"
FT                   /protein_id="CEK42357.1"
FT                   /translation="MARARLHLICGNCGCNSMWSYRIDPKGHDVEGELRPAVFLSCGNC
FT                   STLHDIADNARELTTTTD"
FT   CDS             293570..294580
FT                   /codon_start=1
FT                   /transl_table=11
FT                   /locus_tag="PQBR57_0405"
FT                   /product="Nucleoid-associated protein"
FT                   /note="BLASTP-2.2.28 similarity to NP_761914.1
FT                   (nucleoid-associated protein NdpA)"
FT                   /note="InterProScan-5 predicted FAMILY IPR007358
FT                   (Nucleoid-associated protein NdpA)"
FT                   /note="PSORTb-3.0 predicted location Cytoplasmic"
FT                   /inference="similar to AA sequence:RefSeq:NP_761914.1"
FT                   /inference="protein motif:InterPro:IPR007358"
FT                   /protein_id="CEK42358.1"
FT                   /translation="MPIRHAIVHKIDKKPDGSPAVLHTRDSELIESEALNNLMFDVNTA
FT                   YNARAGKGWGFFHPESGAHPFSGWLDKYVAQKLEFVEFTKTSVEHLTRMMEESNLSVGG
FT                   HVIFAHYQQGLTDYMVIALLHHSDGVSVGDDLGVSPTRHLDLSQLHLAARINLSEWKNN
FT                   DKSRQYISYTKGKNGKKVSEYFRDFIGCQEGIDGPGETRTLLKAFADFVETEDLPEESA
FT                   REKTSALVEYATAQTKLGEPVSLEELSQLIDEDQPRAFYDHIRNKDYGLSPEIPADKKT
FT                   LNQFRRFTGRAEGLSITFESHLLGSKIEYDADKGTLLIRDVPTQLRDQLKRQKGA"
FT   CDS             294630..294851
FT                   /codon_start=1
FT                   /transl_table=11
FT                   /locus_tag="PQBR57_0406"
FT                   /product="hypothetical protein"
FT                   /protein_id="CEK42359.1"
FT                   /translation="MTAQAGDTDNQPMETLFWVELVCASCKDTTSGGWASRQIPVRAMK
FT                   KEAAVQGWAFSGKHAYCSEKCFSTRSAK"
FT   CDS             complement(294873..295043)
FT                   /codon_start=1
FT                   /transl_table=11
FT                   /locus_tag="PQBR57_0407"
FT                   /product="hypothetical protein"
FT                   /protein_id="CEK42360.1"
FT                   /translation="MEKHCTIVGKGDQSFNISVGTAVGMVVERWRVISDTRTIKLARPN
FT                   GDVVTVFRMPH"
FT   CDS             complement(295055..295198)
FT                   /codon_start=1
FT                   /transl_table=11
FT                   /locus_tag="PQBR57_0408"
FT                   /product="hypothetical protein"
FT                   /protein_id="CEK42361.1"
FT                   /translation="MAATKKSFWSSQRWLSHPDTYVLIQGNSCKSLDTTIAQARTMRWL
FT                   DA"
FT   CDS             complement(295244..295450)
FT                   /codon_start=1
FT                   /transl_table=11
FT                   /locus_tag="PQBR57_0409"
FT                   /product="hypothetical protein"
FT                   /protein_id="CEK42362.1"
FT                   /translation="MVERVCRPLVLCALGRHVYQTLVNIAGKSTADDVARFCVAGQAPS
FT                   RAELESLLKRSDRLAGRELGSEI"
FT   CDS             295449..295673
FT                   /codon_start=1
FT                   /transl_table=11
FT                   /locus_tag="PQBR57_0410"
FT                   /product="hypothetical protein"
FT                   /protein_id="CEK42363.1"
FT                   /translation="MQTALNIARKAPNPPSEGWSDDAKTRQPAHPKARMVNAIDSPPPT
FT                   GDSWARAKKSDVDSWSVRGLLVLCMRVPG"
FT   CDS             295652..295774
FT                   /codon_start=1
FT                   /transl_table=11
FT                   /locus_tag="PQBR57_0411"
FT                   /product="hypothetical protein"
FT                   /protein_id="CEK42364.1"
FT                   /translation="MHASSGLMGVKMQLTTLPKSLDRHISTTATSYLCCGNPQG"
FT   CDS             295774..296133
FT                   /codon_start=1
FT                   /transl_table=11
FT                   /locus_tag="PQBR57_0412"
FT                   /product="hypothetical protein"
FT                   /protein_id="CEK42365.1"
FT                   /translation="MGYSPGSGYPTLNTTFAAAPLWTKPLKPALHAVDQVIDSPHRETR
FT                   RKMMPRYTLYFALKQAPHSLRSIGKKLQRFKGITRVPDRLKADNPRPSCGDPVLVFYSI
FT                   EHQENFRAVLGVRAS"
FT   CDS             296356..296799
FT                   /codon_start=1
FT                   /transl_table=11
FT                   /locus_tag="PQBR57_0413"
FT                   /product="hypothetical protein"
FT                   /note="PHOBIUS-1.01 predicted 1 transmembrane regions"
FT                   /protein_id="CEK42366.1"
FT                   /translation="MIGFIACYIIGALIGSVFYLIWRGGKAIASGPEPLQEWERVAGRI
FT                   HLFEGDRYLNSTTTNAYEHPALNWADGRIGCGSAVDLQAQPEIQPALIGTIQIYKPEQF
FT                   RGHVAVIVDNEKIKAMGLIPFGLNSGAQELVDRIVPAQTLRSL"
FT   CDS             296924..298021
FT                   /codon_start=1
FT                   /transl_table=11
FT                   /locus_tag="PQBR57_0414"
FT                   /product="hypothetical protein"
FT                   /note="SignalP-4.1 predicted a signal peptide"
FT                   /protein_id="CEK42367.1"
FT                   /translation="MKAARFLKNCRVGATFLLFLTLQPIPHALADAGSLLQDEDPRLTP
FT                   ARVMTLQQEGLTQVVIDGYIHSPTVEAFRSKVSELGGDYGIVYFNSSGGDLSAAEELGR
FT                   LIRAKGYATQIGKLTADQKQIGRGVCESACPISFVGGKFRLLDSNTGQLGVHRFYLAKQ
FT                   GRWASDSGVLFTAERNLRAYLDEMGISPEFLEVMMKTPADKILPISKRSSFEWKLGTGA
FT                   ESSSWPSTGPETVLGIGESSTGTIALSFTCKARSVHVQAKLKPWFPATGLLNYDNHSFT
FT                   VNGQKFELREVTASYDKHSGFISFDSTLPGAALTALGTAERVGYSLSYDKLPGEYNRSM
FT                   TVDGDGKSISRFLACANQNDFPAER"
FT   CDS             298269..298814
FT                   /codon_start=1
FT                   /transl_table=11
FT                   /locus_tag="PQBR57_0415"
FT                   /product="hypothetical protein"
FT                   /note="PSORTb-3.0 predicted location Cytoplasmic"
FT                   /protein_id="CEK42368.1"
FT                   /translation="MDWELRELDAADPNAEAEMIQLKTKHGEGTTAIAPSIYTAEVYSH
FT                   ELYPMLEYLNERSPEGMYPTEIPLRLAARTLIRRTLMELSAIWPEYVQSGDALPIIAYY
FT                   DKVLPLFNDLVANRASWRPLEQRPTYVEILFLCLVIEVNYYRPIKNGVVAKWFKEMCEK
FT                   NSGLQPILTEPKLGYFDI"
FT   CDS             complement(298811..298945)
FT                   /codon_start=1
FT                   /transl_table=11
FT                   /locus_tag="PQBR57_0416"
FT                   /product="hypothetical protein"
FT                   /protein_id="CEK42369.1"
FT                   /translation="MAAFVGQIRGWRPESGRKSAILPSDTDLNFFFIHKVRDQSGLII"
FT   CDS             299102..299437
FT                   /codon_start=1
FT                   /transl_table=11
FT                   /locus_tag="PQBR57_0417"
FT                   /product="hypothetical protein"
FT                   /note="InterProScan-5 predicted DOMAIN IPR016040
FT                   (NAD(P)-binding domain)"
FT                   /inference="protein motif:InterPro:IPR016040"
FT                   /protein_id="CEK42370.1"
FT                   /translation="MRTPHVAHEAAYKNDERVPATHTILIQDDRDECGSATIWTFPRGL
FT                   PQSIGVAVVASVDTAPGEKDAVPALTIHASHREVIKTYLCEGKLVVDTKGLPLKRNDAN
FT                   GTYEVAL"
FT   CDS             299535..300305
FT                   /codon_start=1
FT                   /transl_table=11
FT                   /locus_tag="PQBR57_0418"
FT                   /product="hypothetical protein"
FT                   /note="PSORTb-3.0 predicted location Cytoplasmic"
FT                   /protein_id="CEK42371.1"
FT                   /translation="MRIYATAATSDLKTVKKQGIAIATAWQEQNGLRVDVGAIKRLGND
FT                   CPERQWGFVVLESLFSTYLCHYAFEGFSERGVRLHVTPEQKLNTDNRQYLECPEKLLGL
FT                   AEVENSHWRECVRTYSEAIRGMTPKSIGDQATVFILKGYSERQYSEPFHVLQLTGKQWF
FT                   GIDCYAMKRPLSLSLIDIHAHCPQLIDVKALRPMESALLASDCVDTGLLIYKKFGDRAT
FT                   LLGRPMTNEEITQDRLSRVPRVKFELHGDCPWAA"
FT   CDS             300280..301254
FT                   /codon_start=1
FT                   /transl_table=11
FT                   /locus_tag="PQBR57_0419"
FT                   /product="hypothetical protein"
FT                   /protein_id="CEK42372.1"
FT                   /translation="MATAHGPLNYCCLCQVQDCELRIYCPWLCMLNDTTLPKSHLPQSN
FT                   RSGQPHMTHSDFGQLVLGDQPPTLEQRANVVRNLLRDWHYKGSYIRVHAIETVSKSAVY
FT                   AAVSYVEGGVRVLTYAVASLKCRRKNDGYWLSGECFLASAATPPTLIDCPRAIFQAGEA
FT                   TGFAPNVDGLWLSQCLQSLKVRDNTQLMKKGKIFQLDDQSPALLIGGARATYAVILSKK
FT                   KALYVAPAAKLSQEADSKELTHNYSPVFERDIPTFTEPGAYSEAGELLFDLSGPVPVLK
FT                   GRMASGAKAALLLRERNARETKLGVAAQHFNFHANFQSGSWLS"
FT   CDS             301242..301355
FT                   /codon_start=1
FT                   /transl_table=11
FT                   /locus_tag="PQBR57_0420"
FT                   /product="hypothetical protein"
FT                   /protein_id="CEK42373.1"
FT                   /translation="MAFVNGCLRLLRGYAVGEVQWVRLIAKTNSMHVDVIK"
FT   CDS             complement(301519..301719)
FT                   /codon_start=1
FT                   /transl_table=11
FT                   /locus_tag="PQBR57_0421"
FT                   /product="hypothetical protein"
FT                   /protein_id="CEK42374.1"
FT                   /translation="MTWGVTDSSCETFSILAVKVKPIFLIEAQGMCFVDGIALPSKSQT
FT                   VSNSNCLSRALASNKGIAERK"
FT   CDS             complement(301904..302017)
FT                   /codon_start=1
FT                   /transl_table=11
FT                   /locus_tag="PQBR57_0422"
FT                   /product="hypothetical protein"
FT                   /protein_id="CEK42375.1"
FT                   /translation="MNALTLFTNAVDGRVIPLERINDKCAHASAYLGLIQR"
FT   CDS             complement(302014..302148)
FT                   /codon_start=1
FT                   /transl_table=11
FT                   /locus_tag="PQBR57_0423"
FT                   /product="hypothetical protein"
FT                   /protein_id="CEK42376.1"
FT                   /translation="MSSDRYATYQAVEWWRTNSKAANFESSIPPMVRVAFGPTTGEVG"
FT   CDS             302299..303936
FT                   /codon_start=1
FT                   /transl_table=11
FT                   /locus_tag="PQBR57_0424"
FT                   /product="hypothetical protein"
FT                   /note="BLASTP-2.2.28 similarity to NP_943180.1 (putative
FT                   DNA modification methylase)"
FT                   /note="InterProScan-5 predicted FAMILY IPR002296 (N6
FT                   adenine-specific DNA methyltransferase, N12 class).
FT                   InterProScan-5 predicted DOMAIN IPR025714
FT                   (Methyltransferase domain)"
FT                   /inference="similar to AA sequence:RefSeq:NP_943180.1"
FT                   /inference="protein motif:InterPro:IPR002296"
FT                   /inference="protein motif:InterPro:IPR025714"
FT                   /protein_id="CEK42377.1"
FT                   /translation="MTAYQSLSGNLVEANVVASEVIDTGSNLGNGGLAQFDMIDQMIGQ
FT                   FRQREEAIDSTKSYIDNAVQIGVMRYFMDGASLVYGSDYRPFIPTDVNSAKACLRVEFW
FT                   NRLLNEAQIFDVMPTAKREQARAQFAGLECPPFDETTVRPTIENLLQQRSNFFSERVDG
FT                   IFRGLSGEHVTNSPSGFSKKMILSNVHSDGYVESYKGGIISDLRGVVGRLSGRGEPSEY
FT                   GTRKLLGQVYRNHLGKKVAIDGGAFHITLFKNGNAHFEVAPEVAIELNAILANLYPLAI
FT                   PAKFRTVSKKPKTGSFELRTTRLPMGVIDLIAALENRRDFYSLYVYSKAEQFVEQAITV
FT                   LEDIGADVTRSADKSNLYVKFDYDARPVIDQLVFGGVVPEQASYQFYPTRSSIGEFAAS
FT                   KLDIQLGLDYCEPSAGTGDLAQFLPKDFTTCIELADVRAKVLQAKGYKTFKADFLTWAA
FT                   ENPNLRFDGMLMNPPFSKGRALAHIVAASSLLKSNGRIVAILPSSMINSSPLPGFEHEW
FT                   SEVFVDQFEGTAVRVSVLTATRSDRGAQ"
FT   CDS             303933..304769
FT                   /codon_start=1
FT                   /transl_table=11
FT                   /locus_tag="PQBR57_0425"
FT                   /product="hypothetical protein"
FT                   /protein_id="CEK42378.1"
FT                   /translation="MNARKVIFALGSLDPEMRAIRWMLANAGYRYAYANRFGRRCNSSN
FT                   AYNADELTKQVKDDQQIVWVECRSQAFVAGRDIIADHHNEGDPGYSATPDQFWEGSSIG
FT                   QVANLIGCCRPEQRLIAASDHCLSAAMRGECKGIDPDELMSWRITARAAMGDMQPWLLK
FT                   RMITRAIDRLDSLPRIDFGGMQIVDGSFDATPELRDAAAVAGVPIITTRKNAAGNVKVG
FT                   LYGAPPDVVTGWMAAMRDSSFVDHTYGNPNREYAGAVLSIEASNRLVAANRPNQKI"
FT   CDS             306976..307143
FT                   /codon_start=1
FT                   /transl_table=11
FT                   /locus_tag="PQBR57_0426"
FT                   /product="hypothetical protein"
FT                   /protein_id="CEK42379.1"
FT                   /translation="MDDIDRNLLSGRSTVARRCNPIDRNYLSAPDLEASRAPEIAERRR
FT                   GRYRPEITER"
XX
SQ   Sequence 307330 BP; 72106 A; 82769 C; 82480 G; 69975 T; 0 other;
    ggatttaggg gcctccagag caccggaaat tgctgagcgg cgccgtggac gatatcgacc        60
    ggaatttgct gagcgataga ccaagggttg ctgccgccgc aaactaaccg accgcaataa       120
    cctgagcgcc cagcctgctg gggcttgtag ggcaccggaa tcatctgagc gctaagcgca       180
    tcttgtagag cacaggaatt agctgagcgc atgtgcagca tttggtgagg cgagtatggg       240
    aggtcccaat ttgaccattc gtctgtcttc ctgggcctta gctacggctt gtttggccga       300
    tatctttcga ccggaatttg gtgagcggcc cgatctgtct cgatcatagg cagttagaac       360
    ccttgggctc tcgttatagt gagtggctgt gcgtacacag gattccggtt aagcgaaccg       420
    caaggcacca cagcctcggt tgttattcca tatcagtctt acgcttcatt taattctttg       480
    gtaatggcat atatcctgtg ttccacgtaa taacgcggca acaggctaaa gggggggagc       540
    aatgagtgat gatctggact tgaagccaga ggaagtcgtg caaggcatca tcgacgaccg       600
    aaagagcaag ctcagagata agctcgattt tgagtcgagc caaggcattc tgccgtttac       660
    gaatgatttg tacttcgagc aatcaaaccc tatcgttcgt tcggcgcttt tcactgccgg       720
    caagatgaac gtgaaggctg ctacgcgcta tctggactgg acggaaattt ttagctttgg       780
    tggtgggagc attcactacc ggggccctat cctcacggtt gaccatgaag tggttttagc       840
    ccggttgatg gttctcgcga gggggcgatc cctcactaag ccgattcacg cttttcaggc       900
    tgaccttttg cgatggctca acctgaacgc cgattctggg gcgaactaca aaaaggcccg       960
    acgcattctg gatgatctag ctgctgctga aattaagatc agcagtaaac ccgctctcaa      1020
    gcggttgctg aacatcctga cctccccagc catagctgac ttaccggacg gtcaattttt      1080
    cagggcctac atcgacaacc gcttcaaaga ccatttgaag atgattgctc aaagccttgc      1140
    cgacgaccag cctgtagacg tgaccctgga attggtaaca cagcagactc acaacaccgt      1200
    cacaaagcgg atgatgatca accttgatcc gttgttcgcg atcttcttcg atggtgttaa      1260
    cacgacactt ttgccgtttg aaatctggga tgacttagat cgattcggta aaaagctcct      1320
    gcccctgatc gcttctcata gggatggcgt ctggccggtc aagctggaaa agcttcatga      1380
    gttcagtggc actaaatcgg aatatgtgaa cgtcaagcga cggttcaaat ccgaccaaaa      1440
    gaagcggttt gaaatttggg aagccaagaa ctatatcgag cccggttgga aaatcgagcg      1500
    taacaacgat ggtgtcgaga ttgtcagcgg cttgaaggct ggtgaagctg tccgtatccg      1560
    ctccaagcta ttactggcgc ctgtccttga gtccgaggaa gaccttgccc gtggctctga      1620
    tgaggcgatg caggaacgcg ctgatttgtt cgcagctcac tttggtgcgc cggcccagca      1680
    gctcccgaag aagcccacaa ccactaaacc cgccaaagcc aaaagcaact aacctgtcca      1740
    ttccctcaca cggcccacgt caacgtgcgt gaagccgttg tgggggtaga agccaacgcc      1800
    tcccacccca attgccttgg ctagccgagt caaggttgca gtgtctagcc ccggaatgtg      1860
    aatgtcagca gcgttgccca gtacgtgctg cgatttcttg gctgccttgg ccagcttggc      1920
    gttgtgctcg ggagttcgat agccgctctg gatgacgatg tggaaaggca tcttgtttat      1980
    gcgaagccac ccctgtatca aaaacaaggt gtcgatcagc tttggattga tagggtgtgt      2040
    cacgccagct tctacgtctc gcagcaggtg gcacgcaatg ttgtatccct ggggctcgaa      2100
    cccgaccccg aacttgtagt acctgaattg ccccttctcc cctgttgccg cccgctccaa      2160
    gctcaaccac ctgtctctat cgagcagaat ttgccgccag tccttctgag gctgagcttg      2220
    aatggaggtg ggcaaggcaa tgccaacgat gcctgtggct agcgctgtga ggccccaact      2280
    taggatttgg cgtctggtgg agttgtgatt ttcaggcaac ggttagggct caattcattt      2340
    ctggccctcc ccattttcag tattccaagc cacgcctcaa ccgaacccat tgcagttacc      2400
    tcccaagtcg gaagtgcgcc ggccttggtt tacttgcctt ccagggggtg atacaaatgc      2460
    tttgttctat gcagctcttt tatgtgcctg cactgtgttt agcctcgcgt catcgcgtgc      2520
    ctttatgcag acccgatccc tcacgtcatc gtgagtgaaa aggtagaaat cgttagacca      2580
    tcctcatagc tcgcctgcgg caagacaaac tcttgccctg ggcttggtgt ttgtcgctgc      2640
    ttttgcgcgt tcaaccacca cttacccaac caggaccttc gcgtctctgt gggttaggag      2700
    catccaaaat gtctactacc gtaatcagca cctctgtgtc cgagtcccgc tccgtcccgc      2760
    gtatttggct ggaaggacag cgcctcgcac atgctggtgt agaaatcggc gttcagtatg      2820
    tgctgaacgt atcaactcaa ctccggcgaa tcgagctgcg tccagcacct caaggatatg      2880
    ccggcaaaac cttttgcgtg agcaagcgca ctcgtaatga gcgggtttac cctctcatcg      2940
    aattgcgtga tgccctcatt gcagagctat ttaaggtcgg tacgaaactg cgtgttgctg      3000
    tccagaaggg ccgcatcatc atttctccgt cccatatcgc tatgcgaatc caggaacgtg      3060
    ttaatcgttt tttggacaag ctcaagaacg gtgatctact tagtgtggtg tcgctattcc      3120
    acggcggcgg agttctcgac aaagctatcc atcagggcat gcaacgctca aagctggcca      3180
    gctacgtcaa gattgctgtc gaactggaag gtgattacat cgacggttcc ttgagaaaca      3240
    atccagagct gttccgtgaa gacagcatcg tgatcaacgg tgatgttcgc gaaatcaaca      3300
    tccttggcaa cggtattcca caagcagaga tgctgatagg cggcgtaccc tgcactggcg      3360
    caagtcgtgc cggggctgcc aagaatgggc ttacctgtgc agaagaacat gatactgccg      3420
    gcactctttt ttttgattac ttggaatggg tgaaagttac aaacccagcc atcgtgatcc      3480
    tagaaaatgt ggtcgagtac cagaaaactg ctgctatgac ggtgatccgg tctgtgctgt      3540
    cgaacctcgg ttatgacttg agtgagacag tgctggacgg gccatcgttg ggctccctgg      3600
    agaaacgtaa acgcctgtgc ttggttgcta ccacgcccgg tgtttgcggt cctgtggact      3660
    tcgatcaact ggtgcccatc cggcagaaag aggcaaaact tgccgatgtg ttggaagtca      3720
    tccccgctga ttctgagcgc tggaagacct atgactattt ggccacgaag gaggaacgcg      3780
    acattgccaa tggcaagggt ttcatgcggc aactcctgac aggcgaggaa gatggttgcg      3840
    ggacaatcgg tcgcggttac gccaaggcca gaagtaccga accgttcatc gtagctccac      3900
    acgatccgac gctttccagg ttgatgactg agctggagca tgcacgggtc aagacgattc      3960
    ctgaaagcct gatagagggt ctgagtgcga ctaccgcgca tgaagttctc gggcagtcag      4020
    tgatattcag tgtgttcgtc gctgtaggcg agttgattgc caagaccatc aagggcttgg      4080
    ttgcgccgct tgcaaaagtg ttgtctacga aacaagaggc taaagcagtt ccggtcgaaa      4140
    aaccgaagtc atcgccaact cccaaggtcg ataccgctcc ggcgacgttg cccctgtttg      4200
    cgctgaccgc ttaacactcc ctcccccacc ccgctatggg ctgcactcca gcctatgggc      4260
    tcggcgtgca acccatagcg gttgaacgcg ccaagtttcg ggacttggcg ttatccctaa      4320
    ttgcctgccc cgacaggtcg gataactccc atgcaaacgc aaacactagc tgcaatcaat      4380
    gttcggcccg gcatgaaaat cgctttggcc ggcagcgtct atgcagtgga atcgaatctg      4440
    tttgatcgcc acagcaatgg gccatatcag tcgcgcagca tacttgtgtg tgactcgatc      4500
    cagaatcgca atggcttcgg ccaaggcgaa cattttgggt tgctgcccag cactccagtt      4560
    gttgtcatcc tgactgacct ggaactgctg taaatcagcc gatttgattc atccccctgg      4620
    cattggcctg acacaactca ggccatctgg cttgggctgt caggtgctcc aacctgcaac      4680
    agtcaccaag ccttagagca cttggcgatc tcacaatttg cctgtgctct acaggtcgga      4740
    taaagctatg cgcaacttca aacccagcag ctacgttcgg gcgacaatct tgcacgttaa      4800
    gagcgtcgag gtcagtgatg ggcccgatga ctaccatacg ggtccagact acgacctgta      4860
    cgaagtcaga gttgaatatg gacctgccaa gagttttttg gcttggttcc atcagtccaa      4920
    cgtttatgac ctatgccgtg ttggctccac ctcaaatttt gtggatttgg ggagttccaa      4980
    aacgccggcc aatggtgagg tcattgacct cacgtttgac gagtttttcc cccaatggct      5040
    tgacactgcc gcgtctgttg ctaaagcaaa aattgccgaa atggcgaaag aagcaatctc      5100
    ccaattggcc taggcctgac tcgactcagg cctttgggct tgtgctggtc agggctgatg      5160
    cctgcaatac ccgccaagcc ttagagcact tggcggtaca aaactatcgc ctgtgctcta      5220
    caggtcggag atacaaatgt tcaacttcaa tgctgcacat caggaatctg cacaaatatc      5280
    taacctcgat tcaatcatta ttgaaattct ccgttcggac gtatgtcccg atggaaattt      5340
    acccagcacc ttgtttccgg gtgccggcag cgatggtgct ttgttccagg tgatagattc      5400
    gaggtccggt tttcccgaca gcgcaactat ttgcgacgct ctctccgatt gggatggcga      5460
    cacatctttg gttgagtacg acgaaaaaac aggtcgagga tactttcggc ttgtggattc      5520
    tgacgctcct gctcaaggaa cggtccttac gctgcatgaa cctgcaacgc tggatgaaaa      5580
    tgactgggct gaggtaatcc ccaaatgggt aaatccttac gccgattatt ttgatccaat      5640
    cgaggagttg attaaacaga tggctcaaaa ggcctatcta gaaatccata aaatgtgtga      5700
    gctagcgcac cagcgtatcg atggcatcac tctaaaccta aagttctaag cccattgggg      5760
    tttccatttg cctgaccagt ctcaggcccg aatggcttgt tctggtcggt caaattcttg      5820
    actaaccgcc aagccctaga gcacttggcg ctaaacctta tcgcctgtgc tctacaggtc      5880
    ggagatacca atgaaatctt tcaaaaatgc cctgttgtgc gcggttgcta ctttcttccg      5940
    atctaaggcc tctcaccccg aggtatgctc cgatgctcga tgcgtcaggg taggaacgga      6000
    aatgcaagtt gcttttcgct acgcccaggc acgccttccc atagtgcaaa ccaagcataa      6060
    aaaccttgga aatgaggcaa gcgtgttgaa aggtagaact gttgcctgtg ttgaaactgg      6120
    cgagaccggc gtttgtcttc gattcgaaga cggaagcacc ctcacaattt ctatcgcaga      6180
    ctattaataa actcggccta ggcctgattc gaatcaggcc ttagggcttg tgctggtcgg      6240
    gctgatgcct gcaatacccg ccaagcctta gagcacttgg cggtacaaaa ctatcgcctg      6300
    tgctctacag gtcggagata aaccatgaaa tccaaactta aagctgttgt gtattgcact      6360
    tttgctgccc tggtgggcgc tagcttaggt gccctggacc taatacagca tgaccgcgtt      6420
    gctgctgcaa aactaaacga tgcttgcctg gttctgcctt caaaagcagc ctgcttgaat      6480
    cgtgacgttg ctgttcgtag catccactac accttcaacg gcgtcgatat gcgtgacggc      6540
    aatcccgtaa cagctatcag cgccaacgaa taaggaggtg ggtatggata ttcaaaaact      6600
    gcgtaaggaa tttgcgattc gcgctgcgga ttttcgtgat tccttcatcg attcaacccc      6660
    ttccaaggtt tccctcgata agtttgccga gggcgttgcg aaggagttgg atgaaaaaca      6720
    ggtcttgcta gacaagatgt tcgcgctctt tgatgagcaa ggcattggca tgatctacaa      6780
    aaactcgcaa cggcagtacg gtttcgtgct gcccgacgcg ggtgaggaag gagcttttcg      6840
    gtatcaattg tttgatgcga aaggcttctt tgcccactcg acctttacca cggcagaaga      6900
    agctctagta gagctttgct gcaatggtta taccgagttg gcacctgctg acacactgga      6960
    aaagttcgct gcaacacggg agtggaagct ctcgatggag aagcttgctt tgcgcactgc      7020
    ggtgcaggat ggaaagtaca catggcaaga ggcagagcgt cgatacgcac tcctagagtc      7080
    aaagtacgat cctgacctgt gggtcgcatg atggtctgac aaatgaaaaa ccccctcacg      7140
    aattcgtggg ggggtttttt tttattctct cgcttagtgg atcaatgcgc gttcaattgc      7200
    cagcttggga aacgagggcc catccctcgg cctgtacgct ttacaccaag cgtgtgtccc      7260
    tctgtaaata cactgtgttc ggttgaaagc ggagaggtgc gcaagtagct tcgtacggtc      7320
    gatctggggg tgttatgact gggattcttg taaacatcgg gttgtttctc gctgctgtcc      7380
    tggcggtgtc gttcaatcca agggcagagc gagcggcggg cgaccgtgct ggattaattc      7440
    agcaggcagt attcgttgct ttggtatcgg atctttttct gttctcgttg aacgagacaa      7500
    tcagggagac aggtgtgctg tacggcttgg cattcagctt gattccgctc gctgccggcg      7560
    ctgtggtcct ttcctgcatg cggagcccta agctttagac ggcgtcgttc tggtatcaga      7620
    ttctcagttc tgacgatatt gaactggggc ccatgacacc gccaccacag cgccaatatg      7680
    ggttcaatac aacaggaggc caacgccatg aaccgtccta actatcccgc gctttccacc      7740
    tgcaaggtgg tatttgcccg ctgccttgag aacttaaagg tcagcgaggg atgcgtcgtt      7800
    ttcaacgcgc atcgccctct gctgggagcc gcgctttctt gcagcgattg gtgccacggg      7860
    cggatttact cagaagtgaa tctgtccgac gcgtttgccg acaaattcat tcaaatgaac      7920
    aacgaactcg atgcccgcct tgttgtgcaa gtgactaacg acgaggtggt agaaatgctg      7980
    cttatgggca ataaatatcg ggagcgctac caggaacggt cgttcgagga acagcttgaa      8040
    atgctcctgc ccaatgtcca caagattcaa agccttcctt acgttgaggc catggcttta      8100
    ctggataagg cgcaagcttc gctgacagcg gatcgctgct gcgccgcata gtcccaagag      8160
    ttctggcagt ccttcgatgc ctacatcact gtcactccaa tcgtcggact aaagactttt      8220
    tcattggcgc tgatggcgcg tacgaggtgt aacatcaacc ggccaaaagt cagactcccc      8280
    ctaatgagcc ccgccgattc gcatgtatta aatgaaaacc tgctgcgcga actattggat      8340
    agtctcgctg gaacccactc atccatcatt ctacaccgag cgttgaagtc gataagtggc      8400
    atagctttga aggattttcg ctgaatgacg atccagaccc gaatgactga tcccgctgcg      8460
    ggatggggta tcccatgacg aggctctttg cggttcaagg ggggacagat gatacaattc      8520
    caatagacgc agaaccccgc gctacatcca ctgaactacc attccaagcc gctggtcgtt      8580
    ggaagactgc tgacgcatac gctatgcggc gaatcgttcc gatgaaggat ttcgacggga      8640
    acaccatcgg ctaccgtccc acgatccagc agggtcgagg tgataatcgt aaaaaccact      8700
    cagaggtttt ccgaatcacc caagaagttg atgcctccat ggcaatggct atggcgcagc      8760
    ggtggcgtga tagcaaagaa accgaactcg gcatcgactc aggacaaatc agctcaaagt      8820
    ccgcctcccg attcgtccca ggaatcagtt tggttgtgtc aagcaagccg ccataccgtg      8880
    cctgctggaa gtggtcccct actggaaacg ccacagttac caagtacatc ggaaaacggc      8940
    tagggtttca tgactcgtac cgtgagctgg ttgtccgaat ttgtgaggca ttgaacctgg      9000
    atatcccgtc tgatttggtt ccgcctgttc cgaaccctgt ccagtacgca tcccttcgct      9060
    tacttggcgt tactgattta cctgatcggc gcagtgctca gcgttcatgg actgcgctat      9120
    gaacgttgaa agtcaatcga gttgagtggc gccgaggcat cctcaactcc taccctttgg      9180
    gctcgattcc acaagggcca ggctttggat attcagcgca ctctcgcctc actcgttatt      9240
    ggcttggctt gcacctctgt gttggcggcg gagccaacag ttcaggctgt caccttcaaa      9300
    caccctgatg gtcgatcagc tccagcagaa atctacattg atggtgaaat cacacctgcc      9360
    ctcccccgtc agctggcggc atccctagcg agcaataaca tcgaacgcgg cactatctat      9420
    ctcaactcga tagggggcga cctccaggca ggcttggagc ttggagagtt catccgaaag      9480
    acgggcttca ataccgccat tgggaagcga ggggggagct acggcaagcc cttgcccggt      9540
    tcctgccaga gcgcctgtct gatgacattc gctggtgggg tttaccgttt tgctgagcct      9600
    cggacttatt tcggcattca ccgcttttac gctcgcactg ccggcacgga ggacttagcc      9660
    cttgggcaag tcatatcagc ggccatcacc ggctacctgc tgcgtatggg agtatcacca      9720
    gctctctttg agcagatggt caatgctgga gcctcgccac gtaaactacc cgtggatgac      9780
    gccctcaaac tcaacttggt gaataacggt gtactgcctg tgagttggtc gattgttggc      9840
    cgaggcggta aggtttttct ccagggcgag cagcggacat ggaatggaac tggtcgggta      9900
    aaggtttctt gctccaggtc cgaagggatg accctttcgg ctcaatatga tgcagagcga      9960
    aacacccgaa aaataatgca ggaggcaaag cacctttcgt tgcgactgga cggaaatttc     10020
    gtgggtattg atgcaggcgc tgtaattcgc cccacagccg tgaccgacgg attcctcact     10080
    accgacttcc gagtatcaag aaacgtctcg tacgagcttg cacgggcgcg tagcgtgggt     10140
    tttgcgtggc tgccggcaga gacaagcatt ttttacgggt tcgacctcaa cacttcccag     10200
    aatggggatt tggtttactc gtttattcac cattgctcgg attcataaat aaatctgctt     10260
    ggccagcgat gacacagctg ttggcagctg agaattcagg catcaacaag caggagcaac     10320
    tagatgctga ttccccatac acaaatcgat cctgataccc tcgacaacct gatgacggat     10380
    tacgtgacac gcgacggcac cgccgatggt acgtttacca ctttggatga gcgaaaggct     10440
    cagttgctcc acaagttgga gcgtgaagaa gccttcatca cgttcaacta cgaatatcag     10500
    caagcatgtc tgattcctcg acatgaagca cctgctgacg cgctgcgtga ttttgctgct     10560
    cttaaaagcc cagctccgct cgtaccagac gacgccgaat acgaggcgaa ggcggaagct     10620
    gggttcaatc gtatgtatgg cgagctgtta gctgatgggg tgttcccaat tgagttaggt     10680
    cgcacggttc aaagtcgtgg cgtacatttg cttcagatcg aacacaaggt cagtctcgaa     10740
    gacttgcaag gtgtcttgcg tagccactcg ctcggacact atggtctggt ttgctggagc     10800
    gacaagctta aaaacctcca atccattcgg agcaaggatt acatgctctc tcgctatgag     10860
    gtggccggcc aatccttatg cgtcgaaacg ggtgcaggac atacgcagac gttagttcga     10920
    ctccgtagcg aatactgaaa ccctcacaca cattacgaac ggctgttcac aacggccgtt     10980
    gcctcagaaa gatgatttag gagtccatcc ttgttcagta aaaacccttc aaaagaaagc     11040
    ctgcgccaaa tgctgcaagc gcaatgtgac aacgcaatgt tgctggataa ttcagttcac     11100
    caactttatg ccgcagagca ggcgccttct aaaccgagat atcgacctaa gaagccgcaa     11160
    gtcgatgcgt atcaacagga gattgaacgc ctttcacaag ccagggattc cgttgtcgtt     11220
    gcagaaccgc cagtcaaaat atctgcgcaa gagagtgcgg ccgatttgga tgttcaagct     11280
    cttgagcagg aggcggcagt tttcatgcgc aaccggcgta gaaagtgaca ccagttcggt     11340
    tgaaatcaac cagttcgggg ggcaattctg gcaggatgtt catatagggt tctgccatgc     11400
    tcccccgctt cctacctttg ctcctgccaa tcgcaattct tgccggttgt agcgcaccca     11460
    acaattacga ttctacgatc aaccctttcg acgagccggt acggcctaaa caacgtacaa     11520
    ctgcgccagt tcttttggct ttgccaactc gcaccgatca caacctcgaa gaaccctcgg     11580
    cttcgccaag tgtcgattca tcagagaatg tcgtcacctt tgcagccccc gagtcccggc     11640
    tccctgctcc taccgcaggt gctgtctctt tggaggtcag ccctcacgct ctcgaaatga     11700
    ctgatgaagc gaaccgcctt ggttcgcttg gtgatgttca aggaaaggct gagctgcttg     11760
    ctcaggccgg ctattcaggt agtccgaaag ccttctatga cctcgcacgg atgtacctgg     11820
    acggcacttt gcctaaagat atgccgttag cagtcaagta catcaccatg gcgcacgaag     11880
    caggattcgt agaagcaacg cgggttctgg ggatgttgta catccgtggc caaggtgtta     11940
    tgcgagatgt tacttacggc cgcaagttgc tcgaattggc cagcaacacc agtcctcgcg     12000
    cagcacggga atacgggcag ttgctcacca atcaatccat gccccatttg gatgatgcag     12060
    agcttggtat caaatatctg cgtgatgcgg ccaatcatgg tgatcgggat gcagcagtga     12120
    tcctctcggg cgtattggtc aaagccggtc gttcagagga agcccgtcaa gtcgatgccc     12180
    aagcggattc cctaaaccta gttcccacac cggttgccac ctcaggatca ggggtaaagg     12240
    agcgggctct acgcggggat acttctgcga tgctttcgta tgcccagcaa atcatgcttc     12300
    gcaaaatccc ttcctcggac cctgagttca cagcctactg ctggctgtcc gttgccaaag     12360
    aaatgggtag tgtcgaggct ggcaacgaat tgcgcctgat cggtggcgtg aggactatca     12420
    gtgacaagaa acaacccgga cggctcgatc agtgcattag cgacttgcac tatcaaataa     12480
    gtggccgaat ttagcgcatt caaaatgcta gggcctaggc tacacaactc aaggagagcc     12540
    acatgagtgg taaaaaacac cgggtgatgg tcctcgacga ttcgaaaacc atccgtacca     12600
    caacagaagc cttccttcgg gatctgggtc atgaggttaa gtgctgcact gacggtatca     12660
    atggcatcag ccacatcctc agtttccaac ctgacattct gctgatcgac atggaaatgc     12720
    cgcgcatgaa tggtcttgaa acggttcgcc tgatccgtgg caatagcaaa ttcaaaaaca     12780
    cccccatagt catgctttcg tcaatggacg gtatgtttga tatggcgcta gcgacggagg     12840
    ctggagccaa tgattacatc gtaaaacctc ccaaaatcga tgcgatcgat tcggtcatca     12900
    agaagcatct ggggtaacgc gatgagcaac cggccaacca ccctcatctt tttgcagctg     12960
    gggcatttct tcccggcagg tgctcccctt gatacctggg aagtcatttc agactccaat     13020
    agcgcatttg aggttgaatc gagcggtcgg ctgatccgaa aggaaaagtt cgacggttcg     13080
    cgatgggttt ccaaagattt cactggcagc ttcactgtat ccatcacccc gcgttattca     13140
    gatacagctc tgacgtacat gctttttgtg gtttgcgggg tcgtaaagca catgcaccag     13200
    gtcgaaatgc cggtgtccgc ccctctcctt tccggtaact ggcgttgggt gctcgaagca     13260
    ctggtggtgg acaggcaagc cgttgaatct gctacgacct accggggctg ccttcaaatg     13320
    atccagctag cagagcgcga cccatcctac aaaactggcg acttcgtact cgatgctatg     13380
    ataggtatgg cactttgccg tccggcgctt attgagggaa aaacaccccg caatgcgcta     13440
    gagtgcttat cagaacacca gattcgtgca gtcacgggct ggctacgagc aaccatcaac     13500
    gactgacaac gcttctatga gttatggggg cgggccagta gttgggtgaa ccacctttta     13560
    ctgagtgtcc ccctatgggc aacacaaacc atggcataaa aaggaagcag cacctcaagc     13620
    ttgctgcatc cagcgagccg actcctgttt cggctagtga aaggtcagca gatacgctgg     13680
    ccatctttaa ttttctatcc gctgaaattg aagaccggat gggagctgat tttttggcaa     13740
    agatgcctct tgatctgctg gaaccgtact gcttagcaac cgttcggcag aacgagccca     13800
    ctgctgctct cttgtacgaa ctgatgacaa acttcatgaa ggcctatgct agtcccgaaa     13860
    ccaatgctga ggcattgaag gctttcgatt accttgcgca cctcgccgat ccgcaaagct     13920
    aggcctacac cgcggcgttc ctcattcccc aatgtgcgcc ctgacaattt gatgcagcaa     13980
    gcttccgcaa actgctgaca caccctcctt tcgatgatga tgactccatt aaatttggag     14040
    tcatcatcat gacggatcag caactttcct tcctaagcac cgagccttct gcgttcgacg     14100
    tgaatgctgt cgatgacggc ataatcctcc ctgccctttc tcgccatggc tcagcggctt     14160
    ctcatcttgc acaaagttca gtcgatgact gggtattcgg cctcgggttt accaactgga     14220
    aatcggtgat cgatcatgca ctcaggagtg ggcattacga gttgtatgcc tctgaggatg     14280
    gctgccatgg cttgcgcaag cacggttatc gttatgcccc gatcccacgc ctccctgtcg     14340
    gtggcgtttg ctacatcctc caacgactgc tagttatttc agccgcacga attgctgacc     14400
    gtgctcggca tgagaagatg atcaccgtaa cctctgagtt tgctcacaag agcgttatag     14460
    aagccggcgt ttgcgatctg accatcaagc aagggtgctt ggtgatcaga gcctgtgtcc     14520
    aggtcgaaga ccttggtttt gatgactcgc ggattgagtg ctcccaattg gcagggcagc     14580
    ttttgcgtat cctgtcgaat gccggcgctc aaaatggcca cttgctggcc aagggctgca     14640
    agtctcttgc gaatcatctt gtacgcatgg ctacaggggt tcgctgatgg cccgtaagaa     14700
    gcaaatagct cacggagcgc ttcgttgctg tagaaaagct ttaggcctgt cccaacaaga     14760
    tttgggtgac ctgttgggtg tttctcggaa cacaatccgc agctgggaat tgggtaaaga     14820
    gccgcgcttt atggtccccc tgtgcaaggg tttgaaagct tacgcggtac tgcctcacat     14880
    tgctgtcgag ctgtctgggg catgcctggc acaaatgcga actcgaatgg gcttgcacca     14940
    ggaacatctt gctgaacagc tgggggtatc caggccaact ctgtcccgct gggagaatga     15000
    cacacctccg cgctgggtat catttgcaat gaccgcatta gcattcaagg actagatcag     15060
    ccatgtacac tttcgctcat cctcttgccc cgaccgtaaa atacacttgc gacctgccaa     15120
    cttctgtagc ttcgtacgca accgaccacc tgcacgaatt cgactttttt gtcattgagt     15180
    cagaaacctc cctgcacggc atcggaattg agcttgtgga gaaaggcacc ggcaatgcgc     15240
    taggaatcgt atcaattcat taagggccaa ggtcatggca aaatcatcag gcactcagcc     15300
    aaaactgtct aaagtccaag cgaacgtaat gctttggttg agccaagggt gggacgctca     15360
    cgttccgcat ggcagcgttg tagagataaa cggaaagcac atctgcaaca cggcaaccct     15420
    acacgccctc gaaaaggctg ggctggtggc gaaggaacaa agcgggctat ggacttcaac     15480
    ccctgagggg aaaaagctta gccctagcta tcaggaaatg gaccgagaat agccaattcc     15540
    cgcgcatgcg cggaaaatca catcgaccat ggctcgaacg ccagctggaa gctgacatat     15600
    gtgcgacacc ggtattgacc cattcgccct ctactatcga ctcaaaagtc cctgctcgaa     15660
    atgcccattt cgtaagggct cgacaattga gttgcgacca gggcggctgg aagggattgt     15720
    ttctgatctg ctggcaaacg acaaaagcac cttcacctgc cacaacaccc tatcgacgtc     15780
    acgcagcgac agtcttgaaa tcgacgaaga tgggaaggaa agcttcgccg caatagacta     15840
    tcgcaacggc gaaaaaatgt gcgccggggc agcggcttac cttatgaagg tgcgaaggcc     15900
    atcagttggg atgcgctacg ccatgcactc tggcagcata tcttttgacc attggagtaa     15960
    agccgaagaa tcggtgatcg accagctgga tttgaacaca aacgactgag tgccggcaga     16020
    ccctccagag ggctaatggc gccgttgcag gacaggtagc tatggctact tggggggagc     16080
    aatttgaaac tctgtatttt ggtgagcgcc tacgaacgta gcctcattgc cctaaatcag     16140
    gaagcacttg agctggaggg ccgcattgcc cgcatcgagc ttaagtgtga cggccaatcg     16200
    gggggccgtc tcgcttcccg actcgcgctc tataagcacc agctggacgg gctccggcgc     16260
    aagcgccgag gtgctgcttg ctggataagc accgtagcta aacccgtctt ttcgatcatc     16320
    gcgaagcgtc ttggcgctgc atatcatggt gtttttagcc aagacggaac ttctcacgca     16380
    agcttgcgat tctaccactc aagccttggc ggtgactgtt cgctggtcct aaaaatgacg     16440
    atggcccggt tatgcaccga gccactgaat gaggctgtga gtcttcaagt taagcgctcg     16500
    ttcgtctccc cattaggagg atgccaagac gaagacctgc cgctagatac cacgatcacc     16560
    gatgttctca cccctctccg actggtgtag ttcagtcgga tttgaccttg gtcccaccga     16620
    tcattttgcc atcaaccttc tcaaccacat cgtgttttat ggtgggaacg ccgctatctg     16680
    gctggttaat ccggtatctg ttgaatacga ggatatccgg ctggggaata cagccttttt     16740
    caccatcgca tttggagggc tgcttgtttc gaaggggttc agtttgcatg cactcaatgt     16800
    cggaatagcg tgcactgcac acgaagcctt ccagcctcaa gtcgttcacc aagccgcgtg     16860
    tagacgggct cgggttatca atccagccgc ttgtgcagcc ggccgtgagt aagcaagcgg     16920
    caacgccgca gaatttttta agcagcactt taaatctcca gaagcatgac tgtcacaacg     16980
    ctacttcttg gatgttgttg gtgccactca actcgacgca ctttatgggt attgaaattg     17040
    aagaagaaac aaatcacgcc ccgcgcaatt atcgggctag gttttttggc atcgattctg     17100
    gtgactgcct ttgcactcca gaacgctctc tctccaggaa cgagggaatc gaagatttcc     17160
    gacgcctcgg tgggcctaaa tccaagcttc agcggcattg cgttcgaccg ctggagcaag     17220
    ttagatgatt ttaagaaagg gttgcccgcg ctactcagtg cttcccaggc gaaccccgaa     17280
    aagtttgtaa ttactgatct ggctcggcag cttgccggta ttcgcgttgg tgaatttcca     17340
    gtttgtgccg atgaggaaat tagcgcggac caatacattc aactttctga aattaccaag     17400
    aagctcgatg gccacagtaa tgcgacctcg cagatcaaca aactgctgga cacacctgcc     17460
    ggcatcacgg attgccagtt cagaattctg gatggcgcta ccgtcagcac agctgcaacg     17520
    acgttgggcc attgatcatt tttccgcgca tgcgcggaaa tgcttgaggt ctatcggctc     17580
    gacaaatttg atagattttt cgtattttcc gatagctagt gtggaaaaaa tccatcctgc     17640
    tgttgcgcgc ctacgtgaat tttatagggt agtcgccctg ccaaatcatc agaattcacg     17700
    taggagcgcg tagaaaccat ggattcgtat ctgcaacaac tgaaaaaaac taataaaaac     17760
    aagtacatga gccttcttat tgtggagaat aaatgaaact gactgaaaag aattagcggt     17820
    tattttcgac ccattttctt ccattttccc gcgcatgcgc ggggaaaaca ggcgagacta     17880
    ttggtgcttt cagttctata gttaatatca atgagcggtg gtccgatgac acacccggtt     17940
    gcagtagtgg aatagcccat cagtcaagca accgaggaat gccccatgtg tgacgaagac     18000
    agcactttta ctgagcgtgc gcgatcctgg ctcaaagagt cagaacccgg tcaggatgaa     18060
    atccaagacg cctattccaa gatgctggcc aagcttgcga agacaccaga tattgcatcc     18120
    gccgatactg atgaatgtct cgatcttctg gtgaaagcct atggtggagt gggggggtca     18180
    atagatggat tgcttgcgat ggtggagacg gccaaggcca gccagccggc cgaagctagt     18240
    gctgacgcaa ttccgctcga tttcggcaac ctctatgaag tcagtgatgc cccagttgtg     18300
    gagctttcga aagaggaaaa gcgcgttgca tttttgaagc tcaaggcgca gataagtggc     18360
    atgagcgggg cagtggccgt ggaatccggt agcgtgtttt aaatgggtga ggcgctgttg     18420
    tggcggcctc cattcacagt gtcacgattt ctctcgtggc tttctgcctt tcaatggctc     18480
    agaaggaagg cagggcgcat ggcgggcatc aatgaaaatg ctcgccgaga agaactcaac     18540
    aatttctttc aggtcgtctt ttttaagcag ctcggcaagg ggagggctgc ttgcttttat     18600
    ctccgcccag gccttgcctt tgaggctttt aggcagctca ctcaacttta ctagcttttc     18660
    tttttccgag taaatcagca ctgaaactgg ccagctgtcc attcccgaac actgcgaaat     18720
    atcttccata cacccacccg tgatcccaat cttctatttg agggcatttc gttccaaggt     18780
    gcatgtcaac ccgtgcgctt tactcgttat cctcccctca tcaggttctg gcttcctgaa     18840
    ttcgcggata ggagctatcc aatgattgtt gttgtgggtg ctcgatgccc agagactgtt     18900
    tttcgttaca ccatgctgat caacgctcta ggccatacca cgcttggagt agggggtatc     18960
    tcacccttgt tgagttgcat ccaagacccc aggtcgggtt tgctgttact tgaagacggg     19020
    ttcgttccga gcacgtcagc tggcaccctg attaaccaga ttcgaagcac gcccggcccg     19080
    aaagctgaaa ttccgattgt cagaatttgg aaaggcccgg tgctcgcggt tggatacgac     19140
    acatcgtcgg tcgtaaccgt gaacgcaccg atcacaggca atgtcctgga gggcgcaatg     19200
    cgtagtctcg ggttatgtcg gggaggatag gacaggaaac acaatgcaaa aacttaccct     19260
    ggcagcgctg gccgctgccg ttctggctgg ctgtgctacg ccgcaagagc cgcaagtaac     19320
    aacctacagc tacgaatcaa aagcgcactc gggcaccgtc aatgtcaccg aaaaacagta     19380
    caccagtgag aagctgactt gtgctccgaa ctggcgtgac gcgccggtct acaccccaaa     19440
    gggcatcatc cctatgggtc atgaccatct gaactatgtc attgacctgt ttgctgatgg     19500
    caaaaacgaa caaacctaca cattggatgt gcctcaagac ctcggcaatc gcgttcttgc     19560
    caaggacttc cagcagggca aggaattcat gctccaggcc gagtccaacg gacttgtcca     19620
    gcaaggcgag cacttcgtct atcccgaggg ttactacatc cgtatcagcc agccggcagt     19680
    taaaggatgg gactttgttt cctgcattgg catcgaccac atgtatgtcc tggacagtga     19740
    tcttaaggcc tccgcaaacc caccgatcca actggatcgc gtagtagtgc cttttgcaat     19800
    ggatcagctg aaccagcccg ttaaagtatc gttcggtagc aaagtccaac acaccgccga     19860
    gatacgagtt caaccatgaa tgcctgcgtg atcaagctcg accataaacg cctctacgcc     19920
    gaactgccgc ccagccttgt gctggacctg ctttcggacg tagtgacgag gtatgagggc     19980
    ttgttcacgt tctgtgagcc tcattacccc gatggtcagc ccgaactgct attcaaggca     20040
    ctggctagcg gctacggcct ctcaccgtgc gatgaagcgg tgaggattga gacaattgac     20100
    ctccgcgcag tgcgcgtgtc gccaaaactc gcacctgacg atcaatggaa agatgtgttc     20160
    gtcggccgca ttctcgctgc aacatttgcc agtaccatca accgcccata ggaactcgaa     20220
    tgcgttacca agccctctgt ctgctgtttg cagttggcac cgcgaatgcc gcgaccctcg     20280
    aagtcgaagt gtctcaaggt agccatgaat ccgaacgcta cacctaccag ctcagcgatg     20340
    agcgtcaaac cttggactta cgcgagtctg gtcgttacac ggtcgccctc caggacaagg     20400
    ttcgaatgaa agatatctgc cgagaggcgg agtaccgcac cggaatcatg atgactctcc     20460
    gtcaagtcga taagcctgcg gatgggcaat acaaggtcga agtggtcggt caggtatcca     20520
    cactcaaaag tgtcgaggaa aagggccgtc tcgactgcgg cgccaacatg gtgccggtga     20580
    tcgacaattc tgcattctcc gacacttctt tgatcgccgt aggccgcccc aaggcaatgg     20640
    tggtggacgg caaaaccacg ttgctgctta ccatcaagga gtagctatga agcagtggac     20700
    ctacgccaga attgatcgag ttgagtcagg gatggtccac tgtgaatttt tcaatagggc     20760
    gctccgtagt gggcgccata tcgttgttag ggatgagtct ggggctgagt cgtatgcagg     20820
    ccctgttttc gccagaaagc atcaaggggc cttgctgagg cgactatatt tcctgcttcg     20880
    gatgcagctg ctgtcgagtg cgtgacggct ccacgcattg cgagcttaaa aaagtgagag     20940
    ctgatttggg tgggctgctc tcaacttgtt attgggggcg taatgccctc tgtaacctag     21000
    caagttaaag cgggcctcgc accccttgca gataatgaaa ttctggatgg actccaaatc     21060
    gccaggctcg atctgtgcct tgggcgcaaa caactgcacc tctcggcata aagactggac     21120
    tggcaccttt tttgtggcgt gagaatccag gcacagatgg acgatgccgt ggtggagtgc     21180
    aaacgcaacg taggtttgtg atttgctcat cggggaggct gcaaaggttc ttgcccacat     21240
    aataacggct gctgtgttgc cagtaatctc tacccgtagc ctttgcaccc gagttgggtg     21300
    gaaacgttca aggcatatcg tggatagtga gctggcacat tgacttgatg accgaaccca     21360
    cggcatgccg cttagcattc atttttacga ttcccagtac atcggcgctc ctgcacacgg     21420
    acagctggta tctttcgatt ccttgcgtgt ttcggaagga gctacggact gctcacgact     21480
    gcgcattgcc ttgcgtccgg atgtggcctt catgccacaa gcaatagagc agggcgattg     21540
    tttcgacatg gacctctcag acggtgtaag tgagtacgaa tggtcgagaa aagcggacga     21600
    gctttttaga gcccctggca ccctgcatgt cggtattggg aatacatcta cgctcgacag     21660
    ctttgttcga ttcgcgcttt accgctgttt gagcacattg cctaacacca ccattccagc     21720
    tggcgttcat tacctggacc tgctgacagt gtgcagggcg atcaatcttc tcaggcctga     21780
    tgcgatgcct ataccgcttg cagaagattg ggatgagcag cgaaagcgag ccttcatttg     21840
    caagcacttc cctagggagt ccagagccgt atcggtaatg gatttagcca aagccttgat     21900
    gggatcatgt cctaagctaa tgggccacgc tatggcgcat tcaagcccgg cccacatcag     21960
    tgagctatgc gggttggtgg atggccaaat tgaaagcctc tcagagatga aacctgtttt     22020
    cctatgccac gaaagcctgc tttctgacac caagtttggt gtgtatatgg cgctggccac     22080
    agacccccag tacaaaaaca tcgtctacct gatcgacctt cagtgcgacc ttacagagct     22140
    gattgcagac cgtggcgccg atgtagcgcg ctttgttcga acagcccccg cacaaagtga     22200
    caggccggtg gtgcgtgtga atttgaaccg tatacctttc gcaagtccgc taggggtgtt     22260
    ggatcgaaca accgctggcc ggctaaggat tgacccagga cgagtgaagc ggaacgccgc     22320
    actgctgagt gacaagactg atttgtgctt ggcgcttatg gaggtttctg gagcatccgg     22380
    ggctaatttg aatggcgatc ccgatttcca gctgttcggt gctgaatacc ttcaacctga     22440
    tatggagtta ctacaaaggc ttcacgcact agccccgtct gactggggca gccatatctc     22500
    ttgtgctcag gatgcaagga tcaccacgct tgctacgagg cttatcaggc gcacctcacc     22560
    tgctctatcc agccaaggtg acattgaaga ctggctctcg cattgctcta cacgcttgct     22620
    cggcaaagcc gatgcagccc gtatagccga gacaaaagct tattgcacga acattgccag     22680
    ctctctgtat ttacccatgg gtatgcagac tgctgcacga cattggctcc acactacaga     22740
    gattaggaat gagtccagga ttaacgtttg acccattcga aatgatgccc tttaccgggt     22800
    acatcgagcc caccactggc cggcaggagc agtatttgtc tcttgcccat ttcgtttact     22860
    cggagcggct tgctcgcgta gacgagcaat accgacgcta cctcttacag atggaagacc     22920
    cagagctatt caggctggag gtggatggtg ttgggttggc tgggcaggac accgaagaat     22980
    gggacgcagc catgcagcag ctcttatacg ccgggatttt catgcaagca ctatcgaatc     23040
    gtgagtgctt cggcaatctg ctgtccaatg ctgaaacgct gtccatcgcg aactgcttgt     23100
    tcagccagga ggccgctcaa gctatgggcc aattcatcaa agatgtgcgg cagccgcagg     23160
    acaagctcaa agtgctattc cttggcgact gccgggatga tctttacgtg gataattgca     23220
    tgagtgtcat ctttggcaag agggcgccgc agtgtctcct tgctttggag gatgacggat     23280
    gctcggctgg cgtgtcggca tacgctcgca agacgctcgc gcctttctcc ttgttgagtg     23340
    cgtcattgag cgacgaggcg ctgatcgaga atattcgtcg ccgctgtact catttttttc     23400
    actttcaggg agggcagggg gctccgctca cggagcgcct gattgaactg ctcaaggccg     23460
    caggcgtgtc tatcaaaccg attcaatctc gaccatgagc gtgtggttca gttgttcggc     23520
    tcggttgctg ctaagcattg ctctcgttat gggtggtggc tgcgtatcca aaaacccgga     23580
    gtggcttact gcacctactg gtgcattctg cgcaagaggt ttgaacgatg attgcttgaa     23640
    ggatttagct gaaaagtcat atgccgacgc aacggcaaaa gaagtagaag atcgtaaagc     23700
    tgctcaagcg cccgcaccgg taatgcccga tcaggatagg cctgctgacg ctgatgtaga     23760
    cagtctgttt aatgtgcccg agctgcctgc atcgccagag ggcgtgacag caccagctac     23820
    agtgcctgca acttcaaagc catctgagct tcgcgatctg cactggccgc aagtgaaaca     23880
    gctcttgatc gttccctcgc tgatcattcc cccgctatta gctccgacgt tgaaattcga     23940
    tattcagatt ccggctaagc atgcggaggt tatatcgacc gcattcagtg acgcgcacgg     24000
    cgcgggctta gagacaaatg atcaagctca aaaaaaggta gacgactcaa ttcccagctt     24060
    ggcattcggc attgcagcga taggggcaac ggccaaaggt gctgagggat atctcccctc     24120
    cgatcaggtt gtagagtcga aacaggcggg cagcttgcta aatgtcgggt ctggtcctgt     24180
    taccgacgcg caaataggta aggtcagcaa aattgccgat aaggcattgc gtgcggacac     24240
    tctcacagga ttgctatctc tccattctcg ctcgatgaca gacgtgcaga tcaacggggt     24300
    gctgaatgag ttgtactctt tggacagagg caagtacgcg aacgccttga tcgtcaagct     24360
    acctgggttg ctaaaggttg gtgatcttga gcgggcaaag gctttgcgag ggttactgct     24420
    gaaatcccca gcgaccatag atcggccatt ttccatgctg gctttcgttg ccacctgcta     24480
    cacgatggcc ggcatgaagc aggattccgg cgatatcgta cgagaagcaa ttcgcaatgg     24540
    tgtcgagctg tcagctgatg atcaaaagct tgtaagtcta tccatcacaa tagcgaacgg     24600
    ttcatacccg atgatgcagg agttctacga ctttgagtca gataatgcga ggctcagcgc     24660
    ttacctgacc atcgccgtgg ttgctcgcca gttggacatg cccggcgtag cccgccatgc     24720
    cattgcagat gctgtgaagt tcatccaaaa gacggctgta aaagtggatc gtcaaaaggc     24780
    cttgagccag attctctccg tgacccctgg aatcatgtag gcgagtaggt tatccacgct     24840
    tttggtggat gactgtgtgg ataacctgcc agcgcccacg gcccataagc cctgcatgct     24900
    attgactgtt ttttgatcgc ctagaaaaaa gcaaaatatt ttctacctcg tcgatgacac     24960
    agctgtttgc ccatgaagat gactccatca aatttatatt cggtgggagc aatccatgac     25020
    catgcatcct caattcgcaa acagcgctca gccatttggg tttgcaatcc ccaaagagtt     25080
    ggccgatttt cctatcactc cccgcgctga actgcgtctc acccgagaac aggagcaggc     25140
    tttcggctat agcgttcttc aactcacgct cgatcaaatt caagcttttt cttgtgatcg     25200
    ggaggtggtt gccacaatgg tgagcgatgt tgagtctgcc ttcaccaaag acaatagcgc     25260
    agagaaagcc gtatctcttg ttaacgtcga tggctactgg ataaggaacg gcactctgcc     25320
    tccagcagag ttttctcggc ttgcacgcga gcggatcgcg gccatccgtg ctggcttggc     25380
    atctatgagc gccctggatg gcaaagagcg cgatctgttt tatatgggcg ccttggattc     25440
    gctgcgtgct gccctggcca aggttgttcc gtatgacatg attcttgcga aagctaccca     25500
    ttcgttcgga gagcgttgca gcgacttgag ttctgcgtgc cgcgaccttg tgatgtttgt     25560
    ggccaaggaa atgcacttga gcaggccaat ggttcagcgt ttatgcgaac agttctggct     25620
    ttccaataag ctaccggcca tttgcttcgg tgcgaatagg tacgtccagt caatcatgcc     25680
    tgccaaagca aagcgagatt tccgattcgg catcttggag cgccagcagc gcattgccag     25740
    ggtagctatg gctactggcg tgcctgttac tgagttgctt ggcagttggt ctgctttcac     25800
    caagcaccac caaaggattg atcgattgtc tggagccttc gcaagcatca acgccggcct     25860
    tgccgagtca gttgcgcgtg aatacggatt tgcaactgac ttcgaagaag tccgctccgc     25920
    tgcctaccag ggcttaacac gcgcaatcgg cctgtacgct cctgagaagg ggatgaagtt     25980
    ctccacctat gcggtcactt ggatcaagca gacgattatt cgcagcctta ttcaacaaga     26040
    ccttattcgg ctaccagaag gaagctacaa ggtgcttggt cgcgtacgag ctgtttacgc     26100
    ggatttccca aacgccagtg atgattacgt ctgttcggca gcaagcgtaa acttggctga     26160
    gcttgaagcc ttgcgtcctt acctcctggg caatggcgca atgtccatgg acagtctgat     26220
    gacctcggac ggtgaagaag ggggtatgca cggtttgatt gcggacgaga acaacgactt     26280
    cgtttcggag ttggaagaag aaagcgagtt gtcatacgtt gttgggctag tgcgggaggc     26340
    cctgtcagac caggagttct ttgttctttc tcataggaca gggctgggcg gtactgaggt     26400
    gatcctgggc gctgagcttg ctcgccgcct ggacacgtcc cctcagaaca tcagtcggtt     26460
    ggagaaacgc gcccaggcaa aactggtagg catcccggca ctcaaggcgg tgtgggagca     26520
    aatgggctgc tgatcaacag cgtgaaatca gctcttgagc tgacgaaatt tgcagtgcgg     26580
    acgcctcctt gttgtccaag accatctggc acatttctac ggttccctcg aaatcggcca     26640
    tgatgaaaaa atggttggcc agctccaagt gattgcttgc tgtttcgtcc tgtgcttctt     26700
    caataagatg tttaggctgc cctctctcca aactcgcctc catcgctggg ccacagctgc     26760
    ttgctgtcgc caaaggctcg gccggcgctc ctgcgagctt tttggggttc ggtgccagtg     26820
    aatacacgcc ttgagatagc tgggcatctg gcagcggctg tggctctgct gggatggctt     26880
    caatttctac tgtcttcgaa cggttgctga tggcatgcag ccaaagacca aagcaggcag     26940
    ctatgccaat aagtaggcag attaggccta agtatttaaa tcccacaaaa cacctcaccg     27000
    aagacgatat gtcactactg tatcgggaac gataaatggt tgccgctcaa ccatgagcag     27060
    tttggggggt gtaggggtag cactctgaga tataaggctt ggagaatatc ccccgtgatc     27120
    gaaactttac ccctaacccg tcgccgcttt aataagctct cagctgctgc catcgccgca     27180
    agtgccctag gccttggcgt cgtatctccg gaagcaaggg caaccatggc cagcatagca     27240
    acgttgttat tcgttgatcc cgtcacgctt gagtacaagg ttttcggccc gtgctgctac     27300
    ttttgccaag actacatgat cgtttcccat taccagccag tggtcctctg tgaggtggta     27360
    aaggggggag gcgataccgt agttggtcag ccggtagcag gcccgctgtc agctggtgtc     27420
    gattcaaacg actacaccag catgcacgtc cgcctatggg aaatcccaga ttgggccgtg     27480
    aacattgcga tgctcggcca gggctgcaaa atgtgtggcg tcgatcaggc taagagcccc     27540
    ggtacgccta acgtcctcaa tggagggatg accagcatct gctcagccgc aaccgataag     27600
    ttgatgggag tcgctacatc ggcggtgaac aatgctctcc ctaactgctt cccgaagctg     27660
    ctttacacta ccgaagcgga cccggcttgg aatacgggtt gcagggactg gttaatgttc     27720
    acgcctactg aaattgaatg ctctgcaatt gggagcacga tttccagtat gttcgggttc     27780
    gagcgctgca taggcacaca atggggtccg ttgttccctc gccaaatggc cagccacaat     27840
    gacaaccccg tagtcgcagc cggtattgct gcgtaccgag cgttgcatat cgctcgtaac     27900
    gcagttgggt cattgccatt cgatacgtca atgatggtgg gcaggctaca gcaaacttat     27960
    ccaagcacta ccattggctt gggggccggc agctttgcgc tagacacatt catacgtctg     28020
    cacaacgtca gcttaagtga aatttatacc ttcgtctggt ggctccctgt tgtctgctgt     28080
    aaagagtacg acgaaatttt cggtttctgc gaaccagcgg tgccctgctc ataactctaa     28140
    ttttccgcgc atgcgcggaa atttcatttc atgagcaagt atcccttctt tggatatttt     28200
    ccgcgcatgc gcggaaaatt gtagcgtcat ctactgacac agctgatcaa ccctcatgat     28260
    gatggcaacc tacgagggag ccatcatgag caccagcacg cagatcaata cgggcccgac     28320
    ccttcgccaa ttcgccactt tcatcgaagc cggggaactg gtcgtcactt caaaactggg     28380
    tacaagcact cttagccggg tgcggttcaa gcagttggat tatccatcgg gaagcggcga     28440
    gggggctgac tttctaaaac agagggttct tgcggagttt ccagtagcag caacggtgct     28500
    gggagggatg ttcgataagt gcatcacgga tcaagcgaga gctgtcagcg atttattggg     28560
    atcatagtaa aagggggggc ttgcccccct ttttttatac gctcccgaag ccgtaatgtt     28620
    tcgccagcct ttttgccagc agaacagcag tatggctttc gtctactaca cccgctgcgc     28680
    gagccgcatc aggcatcgag cgggcagcgc actttggatc gtcagcatcc tgagccatca     28740
    ccatcaatgt cttgtgcttg atttctttga gcgcagcagt tccatcgtcc cctaacccag     28800
    tcagaatgat cactccgacc ccgcctgccg aggatcggcg aatggagcgt aaggttgcat     28860
    tgatggatgg actaggctga ttaggcagct ggaagctgcg cgttgataga cgttcccccg     28920
    acacctccac gacagtatct cgcggtacga tgtaagcgtg accgggccgc atttgcatac     28980
    catcgaccgc aatatcaaca atccagccgt cctgacgact gctcaagacc ttctgtaacg     29040
    acgcagagcc gctatcgctg cctatgtgct gagcaataat aagggagata ggtaaacgcg     29100
    gcaggctgcc caaaaaggtg tttaaagcgt cagggccgcc gctacttgag ccgatgaccc     29160
    acacatcgtt cccatgtgtg gcttccttag acctgttgat ttcatgcgct aggtcaggaa     29220
    gcaggcgcac tatctcggtc acaattttct ttcgccacgc cagcctttcg tcatgctgga     29280
    gagggtagag ctgcctctca ctgaggatcg ccttcggctc attcttgtcc aacatgtcca     29340
    tcacgcagtc catgtccata atcgacggaa ctgagtaatc gatgatgatt acatgatcac     29400
    tgctttgcga gaaagcgccg ccgtccagcg cggcctcgtc gtaaattgtt atatcgccaa     29460
    acaacggttg cagcagctcg gccataatgc ctgcctgcgt tccatttttg gtcgcgacac     29520
    ctactctcat gctgcaccta cttcttcgat ttcagggcac acggctcgta ccgcttcgtt     29580
    gaatactgca cggtcatatg gttttggtag gaatttgttc acgccgagtt ccaacgcctt     29640
    ttcttccaag ttggcgcgag tcgtcaacat gatgattggt gtgttgtcga actgctttag     29700
    ggttcgaagg cgcttggtca gatcgaggcc gttcatcctc ggcatctcta cgtcaacgac     29760
    gaaaagcgag gggacattca tgcgcggtag cttgtccagc gcatcttgcc cgttgttggc     29820
    agaagccact tcccagccca aattgaggaa gtgcttggtc agcattttct ggtagctcga     29880
    cgcatcatct acgatcaata ccaatggctt ggcttcgcgt ttgattcggc ggattcggta     29940
    cattttggcc ttgtacccag cttcagtcat tttgaggttc aggcgagcca tttcgattac     30000
    atcaaggacc agtgcgggtg ttccgtcatg aacttcggta ctgccgatca cgcccttcac     30060
    cgtactcaaa atgccctcga atttggtgac gtgtatttcc ggcatcgata tgccgttttc     30120
    aacctcgatg gcgagtcggg tggccccctg ctctacaagc accagagagg tgtggctcgg     30180
    ggactgggcc gtattccttc tcaggtccgg gactgccatc aggtccgcaa ggtggaccac     30240
    atcgtacgtt ttatcatcgt aggagatact ggcctgccca ggcttggcct tgatcgccag     30300
    caactcggtg gtggggtagt ccagaacttg ggtcatgttg aaagtcggaa tagcaaacca     30360
    ctggccgctg attcggcata caagcgcacg attcgagccg acagtgatcg ggagttcgag     30420
    ggcgattgtt gttcccacgc cgaccttcga tgaaatatgc agatgcccgc caagcacgct     30480
    gatgcggcta cgcacgatat ccatgccaac cccgcgtccc gccaattctg tcacggcgtg     30540
    tgcagtagag aactcgggct cagtgatcag gtgcagaatt tgctgttcgg acagcgagtc     30600
    cgtttcttta attagcttct gtgcgatggc tttctggcgg atgacgtgag gatcgatccc     30660
    gcgcccgtca tcagtgacct cgatcactag cgacttagca cggcggctcg ccttcacagt     30720
    gacgacgcca gtaagcggct tgccgagctt ctggcgctca gcctcagatt cgatgccatg     30780
    ggctacagca ttcgtgacca catgccgcaa tgagtccctg atggactcca acaactgtcg     30840
    gtcgatgcgg gtatcactcc ccactatgcg cagttcggct tttttctgac tgagctggga     30900
    tgcgctaccc aacgctccaa gcaggctcgg cttctcgtta tcaaacatga cgagtcgaga     30960
    ttgcagcaga tcgcgctgca agctggtggc cacctcagcc tgataagtga tcgcgctgtc     31020
    catgatcgtc gtctgagcga tgatgtcatt tgcctcttga agcagctgct ctatctgcgc     31080
    cagcgtctgg gtgtggctgt gggagaggtg attgaagcgc tccagataca agcgttgttc     31140
    gtcactgccc ttgtctacct cggcgttgcg agccgtagta ttggtgatgt tgttgaaatg     31200
    tcgtagctga acagttgttt tgttgctgtg catgagaaga aggctgattt tttcgcgcaa     31260
    agcaccaacc gatagcatca tgtctcggtt cagcgtggtc tgccgatagg acgaagcttt     31320
    gagttcgttg gatagcttca cggaattgtc cagcatggcc aattcgactt tgatcttttc     31380
    cgaacccttg ttcgccttgc gctggacacg ggtggactcg cggtgactat cagaagcctt     31440
    gctgatcagg ctcaaaacct gcgggttgat ttcacgcgta ggtgtttcga tttccgtata     31500
    gtccggctca ccctggaaga agtcggcatc gaatacaact ccagctgcgg ccagtgactt     31560
    gtttgcctgc tttttctcaa aattgcgctg gcgttcagtt acggcccggc cacgcagacc     31620
    tcggtagccc cgccgcgtgt gcccatgctc atcagattcg tcggaatcat cggtagcctc     31680
    tgcctccgca acccgtttcg cagcatgctc aggcactgct gtcggcgtta catcaacctt     31740
    caccactacg ctctcagctg aatccgatac ggacgtaggc tgaggcacgg caccaggttc     31800
    atcgacaaca ggcttgtcgt gcgtcgtgct ttcgttcggg gcgtgttcat ggctatcagc     31860
    ttcttgttca gcggttgctg tcagagcttg cggtacttct actgccgcta gtggttcggt     31920
    ggcaaccgtt ggcgagccgt aggacgccgc aatgatcgct gccaactgcc cgccatcgac     31980
    cttgttcaac tcacacgcgt cacttacaaa ttcgttaagc gctggcaagg tccggtaggc     32040
    ctgacggttc cgaactgcat cgctcatcgt gatcaattcg ttgagcacaa aggtggtcag     32100
    atcaacgcag tttttatcgg cctggatagc accggacgcc attgaatcga acagcgattc     32160
    catgtggtgg gtaagtgctc tgattcctag cgcattgatg atgccggccg cacctttcag     32220
    tgtgtgcatg tgccgtttga tagtgcgggt cacttcccga tctgacgtgt ctgcgatcca     32280
    cgcttgaatg ttcttttgca gctcgggaat tacatcatca gcatccccca ggaagaaccc     32340
    aatcagttca tcatcgtcca ggctgtagtc aggctctggt ctggccaaag aggcatccat     32400
    ggccacagca ggagcaggtt gcagtgtttc tgcatcggct accagttcgg gagcggtatc     32460
    gtgagagtgc tccgtgtgaa ccccgcttgg tgctgagacg gtttccttgc ccatatcaaa     32520
    ggcttcgctt gcaacctctg cctccctttc cgccatgtcg ctagcaaccg gcagaatgct     32580
    gccagtcagc gagcctgcaa tttcgagcca tgcgggcact tcgtccatac cgatctccca     32640
    tgggaagcgg ctctggtaaa gctcaacact gcccagtagt tcgcgcagag ctgccccttg     32700
    ctctgatgta agggcgtcgt ccttacctct cagcgcatag aatcgggcct ccagtacgtc     32760
    gaaaagcgta ctgatggcta tgcaggatgc agaaccagag cagccgtgaa tcgaatggat     32820
    cgcacggcat tcttcttccg ttacggtcag gtcgcttctg ttgaggtagt cacgaagttt     32880
    cacaagctgc tctgcgaatt cctcatcaaa gagctttttt aactcggggt cgtagtcccc     32940
    aggcatggcg ggctctgccg gcgccaagct cgtatcgggt tccactgttg tcggagtctg     33000
    cgccgtatcg ttgctggcct gtgttcgacc ggtaaggatc gcgacttccc gaattgcatc     33060
    aaccaggaac aggtttacct tacctttagc tgagtaatcg tccatgcacc gaagcatggt     33120
    ttcacttgcc cgtacgagcg ttgcagctgc gcctttgtgg tcaaacgaag cgtcatcaac     33180
    acggccgggt agcattttcg ccagctcgga agcatggcgg caaaggtcag catatttctt     33240
    ctcgcctttg atcatcgcag cagcattcaa tcgcaggcac gcagccgagt attgattcag     33300
    ctgggcattg cccttggatg gcccgtcctt gtggaattct tcaatgatcg ggcgaagctc     33360
    gaagatttcg cgaagcaacg catctagacc atcatcttct gtgccgctag cttcgaattt     33420
    tgccagtagg tcgctgtgcg tgattgtcct gaattctgaa acgtctagcc ccatttctcg     33480
    cacggcgccg gtagccactt ctatgagact ggcgggtggc tgaagtttcg cgttgatgta     33540
    acccaagtac atttcgatgg acaccagggc acgcgcagca agcgtcagtt tcggcgaatc     33600
    ggccaggata ctgtcacgga cttcctcact gatgacggtg acaatggcag cgagcacgtt     33660
    tgcaatggta attgagcctg caaactcgta aacgcacgcc agctcccgca gtgagtccag     33720
    cgcagacaaa agcttgtcag accccacgcc gctatcaacg tgtgttgcga tcatctgact     33780
    tacttttttc agctccgctg ttgtctcggt agcaatcttg tcaatcacgt ccgggctcac     33840
    acattccatt tgcagatggt ctgccgcttc attgcggcgc atgttgatca gcctcgaatc     33900
    caagaatagg atttgagtct tgaccgtctc gatgacctcc ggagtgaatt gctgcgggct     33960
    tgttacgcct ttgagcgagt cagccaaata gaagctgacc tcggaaagct ccacctcatc     34020
    gaaaataccg aatatgttcg cgatggttct catcgagttg tcgaaagcct gaacctgaat     34080
    cccgaaccct tctgcatgcc gcgcattcac tgcccggcca aaggcgatca tcgcggactc     34140
    taggcgcggt ttgatttcgg gtaaaacatc ggtgatcgac tgcacgctct ggctagccag     34200
    ctgtgtctgt agctgagcga ttctgtcttc ttctacgttt tgttttacgt cgaaatggtt     34260
    gaccacttcg attgaggtat tcgttttctt ccggctgatc gacagcgcgt tcagaagcga     34320
    cgagaactta gcgggtgtga gggactgttt tgcagcatcc tccccctgtg gcagtcgctg     34380
    ggttgcaacc attaccacgc ggagggcggt ggtcatcgcc ggtgggacgt agtagttatc     34440
    ggcaatgatc acgtcgatga tcgcttcgcc gacccaccag taacacccca gctcgggatc     34500
    gttggtcacg cgttggagtt cacgcaggtg atcacgcata tccgaccaag ctgcatcacc     34560
    aggttcttta agcgctttgg catacattgg cccaaactgg gatgcggcct tcttgaacac     34620
    acgctcacgc tcactcaagt cgcagtcact ttcgtgtagc ggcgggctct tgtagccaaa     34680
    cgtgaggttc acaggaaggg cgctttcatc agctagcgcg ggtacgccgc gcaatgcgcg     34740
    catgtcgttg atgtatttga gcacgacgcc gggggaatca tgagcgcctt caataaccat     34800
    gctgatatag ctgggcagca cttgcagcgc gctttggatg cttagcagtg ccttgtcctg     34860
    ctcggccggc gccatgtcgc tgagtgaaac gctcgcgagc gtccgcgctt cgctagccaa     34920
    agaatggccg ccagcactgc cgataacttc caacgccgaa gcaatgcaag ccagcagatc     34980
    attcagctct tgcttgcttg ctgtgagctt ttcgttctgg ttcgcaaacc aaaccggctc     35040
    tgcgccattt ggcggggtgt tgatgcggtc gcgcacggcg gtgaggctga ccatggcctg     35100
    cttacagcgc tcgatgtatt tctcaatggg gttgcggacc caagacaggt gggcaacttt     35160
    cacagggttc atggctgttt cctaaaaacg gtggctgcaa gtgaatgaag gcgctcaaag     35220
    cctagggtgt tccaatttgc ttcttcggct gctgctgtga tcaggtagcc accatctgcc     35280
    aggaggcagg acagctgatc gaggattcgc ttgcgcgtct tgttgcggta atagatgagc     35340
    atgttctggg tgatgatgat gttcggcgca ttgaaaccaa tagggcgctc gcccaggatg     35400
    ttgtgctgtt caaaagtcac aaattctctg atccagccga agcgcattct ctggccacca     35460
    tcgaagcgtg atgcgtactt atcgcgaatt gcatcgttgg aacgatagat gccagcttgc     35520
    cccgtctcga tgcagggctc cgagacatcg gtgccgtgga cgtggaagtt tggtaggcct     35580
    tgctgtgcta gctcgactgc aagggagtag ggttcctccc ctgtagaaca tccaaccgac     35640
    aggattcgag ggcgagggaa ctcccgagcc agctgcgcaa ccagctggat caccgaagga     35700
    ttccggtaaa acctcgtttc atgattagtg gcgaggtgga taatttgagc ccacgccgag     35760
    cgtgaaagct gccgaccgct tgcctttcgg tatagcgaca gcgccgtctc tgcttgctca     35820
    gacgcgtagc attccagggc gcggaataac gccggctggc gatcctccgc tacctcgatc     35880
    ctgaatcgag agtagagaag gtctatccaa gcttcctgat cttcgagttg agctatagct     35940
    tcggccattc caccacctag actttgaatt gagccagcgt tatgcctacc cgctgagctt     36000
    cgctgttgag gttgctgata gccgtggctg tctgttcgct agctgagcta tggtcggatg     36060
    agtagtgatg aatcttttcc atggtgtcgg ccacttcatc agaccgggtg ttgaggtctt     36120
    tggtctggcc ggcgacgctg atgatcccgt ctacaacctg tgcaacatgc tcgttgatgg     36180
    tctgcatcgc tttaattgcg tttgccgaca tggtggtcag gattttgata tccgattggc     36240
    tttcttcgag cacgtattgc gtgtctttcg cggccgtgtt gatggattgc agattggtag     36300
    caataaggtc ggctgcttcc gtagcgctgt cggttagccc cttcattgct tcgccgctaa     36360
    gcttcacccg cttagcaacc tctggctcgg tgatggtgtc agccgcgaga aaggcgttga     36420
    acgcaacagt tgcggattgg ttagcaacgc ggcgcaccac gtccaccatt tgctccaagc     36480
    tctgaatgtt ttcagtcatg gtcttggctt ggtgcatgat gttcatgttg gactgagaga     36540
    gcttcacgac accttcgtga acctcttgaa cagcgttgga gccagtcttg atctgggttc     36600
    ctaccgtgag cgatgaatcg cgagtgcggc tgaaaacgcc gtcgagttgt tttgtgaagt     36660
    cattcagttc agtaactagc ttggcaatgt gctgaattgc ctgcacctgc tccgaacggc     36720
    tgcgctcagt gcttttcgcc atggccagcg tctgctccga tgccgccgac aagctcacaa     36780
    ttgtctgctg aacgtctttg acaacctcgc ggaactgcgg aaataccatg ttcagggctg     36840
    tggcgatttc gtgtgtcgaa tcgcgattct ctgtgaattc aacggtgagg tcgccattgc     36900
    cggcagactg gatttcctcg ttgagagttc gcagatcgtg ggaccgctct ttctgtgacg     36960
    attgaattgt gttcgccagg gcctctgctt ttttcgtgtg agcccgcgcc tcgcgcagaa     37020
    tcagcgtcac cccggagact acgacgatca gcatcagccc aatcgagccc atcatcatta     37080
    caggcgatac cattcgcgac tgcgggagtg aagcgacggc gtgctgcaac ccgttggttg     37140
    ctgcctccag gttctcacgt tcagtccaga tggcccgagc ataaggggcg ttgtccacag     37200
    tgccggtaga cgattcaact gctctgatag ctgagcgagt gagtgattgg gccgtgttgt     37260
    agcttttcag cagcggcttg atcagcgtgt tgtcccgtgg catcgagccg ccaacgttcg     37320
    ccaatgccac aacgtaagtt ttgctggcgt cgagggcgag gttgatggtg tcggagttgg     37380
    gcgaggccgt gctggccaac ggttcaattc caccagtaag gttttcttgt gcctttacca     37440
    gaagctgctt gagccgggca tcgaccgtag gacttgcctt tatcagctgg attgcatcag     37500
    ccgattccgt cagcaggctg ctggcaagct gactggcttc ccctgattgt cgttcaaatg     37560
    ctgcgttgtt accgcgtgag ttcgctatct gctcgattgc tgcaaggact ttgccccacg     37620
    ctgcgttgaa gtgatcaagg ctgccaattc ctacgtttgg aagtggaggt atgccggccg     37680
    acgagttacc tcgacggagg gtttccattg acgagtcaac ttggccggct gcttgttgaa     37740
    gctggccaat atagctggcg tcagatgatg ctttgatgga tagggtaatc gcattgagcg     37800
    cagagttttg cagcgtgttc gtttgagcgc tgtagaagcg atcagcgttc accccgttgc     37860
    tgtactggaa cgcgcagaat ccggcgaggc tcccagtcag aaccatggct gcaaggcagg     37920
    atggaaaaag gaggtttttg ctcatttagg gcctctggac tggtagttca actgcgcgga     37980
    aattggggtc gcggatgatg ttatcgagat ggatcaaagc ccacattttc gaccttgctg     38040
    aaaccacccc aacacagtaa ggggtcagtt ttgcagggat ggccatgtct tctcgggagg     38100
    catcctccag ttcgtggatc ggaatcatgt cgatgatttc gtccgtctgg agcccgtaga     38160
    tggagcttga aagtgggtcg cggatgatca gtgtggtcgt ccgatcatcg ttagcgtctg     38220
    cttgagagct ggtgcttaga cccaagaacg ttggaaggtg gaagtaggaa accaggtcgc     38280
    gcccgattct tgcgttgcca gtgaagtagg gctttgtgcc tggaatgatg agtgggtcag     38340
    taggagttgg gaaaaccgca tccagatttg acgtaacgca caagcacagc gtctcgccca     38400
    ggcggaacgc ggcgagcctt tggtctttat tggcgacgtt actcatacat gccctccatg     38460
    ttttgaaggg cttgctcgat gctgtctttt gagaagggct tggtgatgta caggtcagcg     38520
    ccggcaatca gccctttctg ttgatcgaag atgctggctg cgctcgacag catggctatc     38580
    ggcattttct caaatttcgg gttagccctg atgatgctta ccagctgtag gccgttcagc     38640
    tcgggcattt ccacatcgat gaagcacgca tccggcatga aggaattgat aaggtccaat     38700
    gcctggaagc catttgagga ctcgatcagc tctttgccga gctgctggac tagaactcga     38760
    ttcgcgagct tctgcatcgc tggtgagtca tccactacgc aaattcgttg aagtctcatg     38820
    gggtctttgt ttcgctcaac catttactta caagtgcagg gtcaaaggcc acgaatcggc     38880
    gggttcttct ggcaaagcga tgaaataaaa ctggccgtta tcctccaggc actattcagg     38940
    actggaggca acatgggaaa gaggtgggct attgccagcg atccgaagat tttggcgcgg     39000
    attgctgccc aggagcagaa caggggaggt ggacaagctc gcggcatacc ttcatcgatc     39060
    cctatcttgg gaatccagcc ggaagggaag ggcgtgcgta ccaaaaaaga gccttcggca     39120
    gcgacaaagc gcgcaggcag ggtagcggag aacaaccagg actcgcgcag ggacagcctt     39180
    ggctacgatg aagcgtcgaa tactctgaca atcgtgctcg cgggcgccga gctgctaagc     39240
    ctcaatactt cactcaggat gcaccacgca aagcagacaa agcttaaaac gacttggctt     39300
    aagcggatca aggcgctgat gctacttaac atttgcattt acgatcagtg gaaggccaac     39360
    cattccaagg cttttccttt gatagttgaa gaggtctatg ccactggcca gtcaaactgt     39420
    ctggacgttg agtcggtcac ggctgcgtgt aaaccgataa tcgatgcgtt ggtacgaaca     39480
    cagttcatac cggacgataa gcctgaatac attgcccagc ctatcgctta cacctttcgt     39540
    cagccggcca atggtctagt cctggtactc aggcccgccc ctaagccgtg gggcgagatt     39600
    tctgattcaa ccatggagat agcgaagcgt atgccagcgc tgccggggtg aagtgaagca     39660
    tgtcctaaat ttgctcagtc tgagcagtaa caggctatag tgttcgcgta acatgttccg     39720
    cgtttaaaga aatgttccac gcggaacatt ggcgtcggtt ttcgaggtgt atgacaatgg     39780
    ctaaagccca gcaacggcgg gcgtttcagg cgggtcggaa gcgagttaat cgggatattc     39840
    tcaatgccct tcgcttcgac atacggtcgg tgaacaaaga attccggcaa gtccctatcg     39900
    agcttttaaa gccgggccga taccagacac gtcgcagttt caagcccaag caaatgaagg     39960
    agttgagttc cagcctgctt gcgacgggta tgaacattac cccgctgatc attcgtcccc     40020
    tcaaatattc cgaaggttac gaaatcatct gtggtgagcg ccgttggcgt gctgcgcaag     40080
    aaattggttt cgcaacatta ctttgctgca ttggtgatta cgacgaccag caagcgctgt     40140
    acctcagcgg cgccgacaac atccagcgcg aggacttaaa tcctttggag gaagcccagt     40200
    cctatgagtt gatgatggat accggcatga ctcagcagga agttgcagat gaaatcggta     40260
    agtctcgctc tcatgtggcg aatcaccttc gcttgctggc gctcccgctt gccgtccgag     40320
    attttgtggg cgacgaacgc ttgagctatg cccaggcccg gccactttgc agtcttgcct     40380
    cgccagggga gcagaccaaa attgcaaagg aagcagtagc taagcaatgg tcctccaaga     40440
    aaatcgagga agtggtggcc aaggcgcaga tgaagggtaa acgcccagag ccagaccagc     40500
    gcctcctggg ttctgttgag gataagcaca tagctcgctt gcgggagcag gtagcccagc     40560
    aaaccggata ccagtgcgca attatcaaga gcaaagagac ggcgggtgcg tggcagattg     40620
    gtttcatagc cagttctacc gatgagttac agagcatttt agaaaggatg ggggtgaaca     40680
    ctgaaatgct gtagtcccca aatcgggggc tttggtatcc cattatggtt atagagatag     40740
    ctcgccaact gagacgcccc atgcgtagcc acttttttgt cctaagcctg ctgacaacag     40800
    ccatcctgct tggcggttgt tcttcatatc aggcgccaga ggtagggctc acccagccca     40860
    cctccaaata cgatgaccgg atgctcgact cccttgggag tcagcagtat acggagcagc     40920
    aaatgctcta cgtgcgcaag gtaaagagcc ttgagcagaa ccttgatacg cttgacgaaa     40980
    agcgcaaggc tttggaagcg tcgatgagcg tgagtcagct tgaggccggt gtgggcaagc     41040
    tgcaagccgg tgatagcgaa gctgcgcgta tgacagattt cgccagcgca actcacgact     41100
    cccaaacccg catagctcgc gagtcggcag agcatgctgt gaagcagtca ctgatcgaga     41160
    atgatcggga ccgccaattg atgaaggccg agctggatac caatcggcgt ttagtcgagc     41220
    tggatcaaaa gtacagccta tctatccaaa gcgcccattc ccagactgat aaggccagac     41280
    tgcaaggaga gttagaggtt gaaaaggcca aggctgaggc tcagaaaaaa aaggcagtaa     41340
    tagaggccca gtccacaggc gacatatcgc gactggaaca ggattaccaa accagaattt     41400
    ctgaagccca gcacagtgct gctgtctata gtcaggcagc cacccagcag tcacagtcac     41460
    agcagatcaa ggttgccttg gccaacgcag acgcccgccg tcgagtccaa gccgatatgg     41520
    ccgctactca ggattctatg acgaatctag aatctgaaaa gcaatctgct gcgcaagcgc     41580
    tccgtgatca aatctcaaag ctcaatgaac aaatcatagc gctacagggt cgcgttacaa     41640
    gcattgagtc agggtacgac gccaagattg cagtgcagca ggcacgactc aatggctttc     41700
    gcgaccagaa ccagcagctt gctgatgttg aacagagttt gatcaatgcg ccggtaatga     41760
    cttcttcgca gccattgggg gatgcggctt cccgcgatgc tcagcgactt gagagtgagc     41820
    ttaagcaggc cacgcgcagc attcaggtgc gcaaagcgaa tcaattggct gaggttgatc     41880
    agcagctctc ccgcgagctt gatgctcttt cggtacggtt aaacagtatg tcggtgtctg     41940
    ctccagctgg cgatcatgaa gctacagctc gtatcgataa ggctgcaagc gaaagcgtta     42000
    tccgttccga gttggcggag cgccgtactc agatcaacaa cgacgcccgt acccagatcg     42060
    ctgagttggt tgttaagtca gaaatcgcga aagctggagt ggtagcgcca gtgcttacaa     42120
    atcgagctgt ctactcaggt tcttatgggg acaggccgga agccttcgcc gcaagggact     42180
    ctgcatctac ccgtgagttg gttgcaaagg caaaggtcgc actcaaaccc gtggttattg     42240
    ctaaggtcgc gccgacagcc tcagcgatcc agcctggcac acacgatatc ccatcggtag     42300
    cgcctttgat cattgcttca agctttgagc ctaaagcacc ccggccgtct cctggccaag     42360
    tggacgatgt tgtaattgcg tccggtgtga tggcaggcgg tggtagcctc aaaccactgg     42420
    tagtagcgcc aagtgctact acctatgcag tggtctatcg gtattctgag aagggctcgg     42480
    cggacaagtt catgaactac ctgaaagcct acggtgtaac cgactttacc taccgctact     42540
    ctgaaaagct ttcacaacac atcctgctga tgggcaaata cacatccaaa gaccaagctg     42600
    cgagcagggt ggccttcctc aacaagacta ccagcaccgc taatgcgcag gtggttgaag     42660
    ccgacttata aggtagtaat cgcagaattt taaccgccct atcagggcgg ttttttgtgc     42720
    gagatacccg cgcatgcgcg gaaaattagg gctttacaga aagggatggt tagccatttt     42780
    tccgcattgc gcggttattt tgattttaaa tcgcttacac cagccatatt tttcgtaatg     42840
    aggtttgctc caaaaatggg tgtaaagccc attattcgtt ggctctagag gcatatttac     42900
    aataatttct tcataattca gtttccgcat tgcgcgggtt tattgccaaa aattgcttga     42960
    ttcggcgcct caagaggtta aagtagtcgc cagcactatt aggagagata ggctatgact     43020
    actcaatcga agatcaatac gcattcgcag accaagcttg cgaaggcaat cgaggcggcg     43080
    atcaacccga ccggctcgcg tttcggcaag gtgattacta tcaccaacca aaaaggaggc     43140
    gtcgggaaga cctccaccag cttcaatttc gcgcactacc ttaacgagtt gggctaccgc     43200
    gtgctggctg tagacctgga cggccagggt aactttacag agctgttctt caatcaggat     43260
    gtgctgagta agtatgttca cacgcctgcg ctcgcgttgt ttgaagaagg agcgtctgag     43320
    aaattccagc cgttgaccca tccgagcggg atcgacgtag ttgccacccc gcgcaactgc     43380
    catgaactga acgcaatcga cgcgctgcca atttctgttg ctggcgtgtt ctacagcaac     43440
    ttgactgcta tcgcccagaa ctacgacttc atcatttgcg atacgccgcc agcgccaggc     43500
    gttcgtacca ccgctgcgtg cgcatcggcc gactatattt tcgctccggt attggttgat     43560
    acctttgctg aatcggcgct agaaggtgtt atcagcagca tccagaacat tggccagatc     43620
    atcgaggcag agcttgaggt cactggcatc ttgatcaacc agatcgtttt ggacggcacc     43680
    aaagacacgc agcaacagta cgcgaatctg gcatccagaa tcggggcagc gcttatccct     43740
    actccgattc gtcaaagcaa accctttggc agggctcagc gacagggcat cccagtctgg     43800
    catctgcgca ccagcggtgc agagcgccaa gcggctactg aaacccgtaa ggcctacggc     43860
    gaaatggcga tgcgaatccc ggaaatttcg aaggatcgca tcacgttttt caatgacgta     43920
    agccgtcgcg ttcgcgccaa aatcgcggac gaggctcgca gctaaaaaag ggtcgaaata     43980
    atgaaatcgc gaaactttgc cgcactcggc gctaataccg cagctcagct taatgctggc     44040
    accatcggcg taacgaagga caaaatcgtc catttggacc cggatgccga gattctttac     44100
    gaaccggctg agaatatccg taatggcaag gtcgtggatg acagccttga aggattggtt     44160
    gagctacgcc ttaccattga tgaggccgaa cagctccagc ctatccgggt ttaccctttg     44220
    cccccggaaa agctcgatcc atccaagccg aatatgaaat atggcattgg cttcggccat     44280
    cgccgcaccc tctgctgccg attgactgat gcagacagcc cgctgattaa gggcaaggcg     44340
    cgtaaggtcg cggctaccat tgatgtggat tggctcaaga agggtcgctc ttaccgcctg     44400
    cgctgtcaga ttcatgagaa cacttcgcga gtcgaactca acccggttga gtttggtcag     44460
    gctttgctgg attaccagca agaactcagc aaggaagaaa agcgccacgt ttctcagaaa     44520
    gagctgatgc tcgtatacaa cctcaaagag aaaactgttt acaacctgct caaggcagcc     44580
    gagttccacc agatagcgaa ggatgtttgc catcgtaagc tgctcagcga tcttgacacc     44640
    atggtcacgt ttgatgtgat ctgcaaagca aacgagcctt tggctctggc tatttacgaa     44700
    agcctccaac aagagggggc gccaagcaat cgctccctca ttcgtcaagc gaaagtcatg     44760
    gccgaggata aggactacgt gttcgatcct ctgacctggg cttggcctga aagcgtagaa     44820
    agatcgactc caaaaacacc tttggtagtt cataccgaag ctggcagtgg agcagggcag     44880
    atggcgccga cgacttctac gacttcgctt cccggtgctg gtgctggcgc tagtcaggat     44940
    ggtgggtcgg catctggtgg tggccaagcg gatgataagt cgggtggtgc gccaagcggc     45000
    tcagcggcgc gaaatcaaat gggttcttcg cagttggggc agggtggtca ggaagcgggg     45060
    cagaaacccg gaagcgagcg cggcagtaat accccggaag ggcgcccagg tccggcatcc     45120
    tccttgctgc acagcacgca acagacggct acaccgccta cacccgcgcc cgcagcccaa     45180
    cagctcggag ccgggccaat aatcatggtg gagttcaaga tggccgctga tgcgcccaaa     45240
    gccttcacag gcgagctact ggttggcaag aaggccaagg gcgcaagcaa tggggttgtt     45300
    gcttacctca acgaaggccg tgaagaacag attgaagtgc cgttgaagta catcagcttg     45360
    gtgtctatcc atcatcagta acgtagctga cgctgcgcat gcgcggtttt aaaggggagc     45420
    ctgcggctcc cctttttatt tgcccatttg gggacattgt gcccttgccc taccggcctg     45480
    caaaagccaa tctatgagtg ctccatgtga cctccccgct ttacgtcatt cgtagagttt     45540
    ggtcacgcct cagtaccttt tgcgtcatcg cattggttct gggagttgac gctagtgatg     45600
    ttgttcattg cttgtgtcgg caaccgggtt tggactagac ggcctcgcgc tatcgacttc     45660
    caatcccttt ctcggttttg gattttgatg gctttggctt gatggttcag atcgagttgt     45720
    cacttagacg gcttgagctt gcttgggtct tataggtgac atttgtgtcg tcctatttgg     45780
    ttcttgtgtg gttcgtccgc ctccccagtg ggtcgataca gtcgcggtat ggtgtgtgct     45840
    ggctcgggtt cgccctggtc ttcgcatccc tcgtttctgt tcggctttaa ggcttcggct     45900
    aaagagtagg ccaggaacag cggtttatgg atcgagattg ttcgttctgt tgactgccct     45960
    gtgtctatct aatgtttgcg tcttgtgcgc tggcttgatg gatgcgcccc tggacgtttg     46020
    tgttgattgg agcttgcttc ttcctcatcg acgcccggat tgatggtgct gcaaacgaaa     46080
    tttgtaacgg tgctcgatct ctggattcac agcttgctgc tgatccatgt cgcacccacc     46140
    atcagcgccc tttggacgct tgatggctgc tgtaggttgc ctctcgataa ttcatgaggt     46200
    gacttgattt gatgcgtact ctgctgctcg ttctaagtgt cgctgctctt gttggttata     46260
    cgactttcaa tgatgcgcgc cgcgatttgg caggtgctaa acagtctcgt tgtgcggctt     46320
    acgctgcaaa tgatattgag tgccctacag ccaccgatgt atctcgaaaa acccgataac     46380
    tcgggttttt cactttaagc aattggcgcc cggctcatgc caaggcgccg ccccgacagg     46440
    aggctaacac cgcaaggtga ctggcaacct agcttgggaa tccacgatca acgtggaacg     46500
    atctttaaca acgtgacacc accaacccat aggggcagac acccctaggg ggagctgcct     46560
    ttttctttag gagataggca gctatgaccc gcaagaaaga agattcaaaa ttcgatgaac     46620
    ccctttccgt cactgtccaa aaactggtcg atcagaacgg tggctggctg gatgttattg     46680
    gccgcatgac caatacgttc gaccacgccc tgatgaagct tggccagctc gtagactgtc     46740
    cattccctag ccggcatggt caaagtggag gtaaagggaa attccgcctt tcttcttcaa     46800
    cggagaaatc tagtcatgaa ggcaggggca tttgcacctg catgcaagac ggcggtatgg     46860
    gcgcagttgc gcttctgatg gaggatggtg tgggcggagg taactatgcc cgctgcatgc     46920
    ttgcaatcct tgaagcgcta agcccggcga caagagacgc gcacgttcga aaggaaaccg     46980
    ccccagtggt ggtacgccca aagagcaccg tcatggaccc ggagcaggtt gcgaagcgta     47040
    aggagaaatt agacctcatt gcccgagagc tagtgaatct ggaccatcca actgctgccc     47100
    caggaagggc ttacttcaaa aaaagaggta tcccgctcaa ctcaaacatt caagatgttc     47160
    gtttccaccc cggccttcaa tattgggtgg aaagcgatac ggactctgag aagaaagtcc     47220
    tcgtaggtgt ttttcctgcg attgtaagtg ccttccgttc agccgatggc cgtgtagtga     47280
    attttcaccg cattttcatc accgctgagg gggaaaaggc tccagtgagc aaagtcaaaa     47340
    agatttgcgc accgatgcct ggattcaagg gcgcgtccat cactatcgct acaaccgaga     47400
    gtcgtgtttt gcacgtttca gagggtgtgg agaaagggtg ggcggttcat ctggcaacag     47460
    gtgagtccgt gaaagtcgct tactcatgtg gcaccttacc gaagctacat gtggacaaag     47520
    cgttgtacga caaagttgtc atctggagcg actgcgatcc ggtaaatccg aagcgccaac     47580
    gtcaatctgg ggacggtcaa tacttcgctt gggaactcgc acgtcgcctc taccaagagg     47640
    gcttcgatgt gaccttcatg atgcctgacg gcaacccggc caacgttaag gggcgtgact     47700
    gggaagacgt tatcgttcaa gagggtgtgc tggacctgac agggttctac taccgattcc     47760
    aaacgctcaa aacctttgcg gctaaaggtg gtgtccacaa gcagcattgt gctgcttgat     47820
    tgtttactgt ctgtcctgct gcgcattgcg cagtgggcag acagcttcct actaaacctc     47880
    gctttcgatc ataatgcgcg catctattta agcgtgtgtt ctgcatggcc aacgtttccc     47940
    caaatatccg tgaagaagaa ggcggtcgtc ttcgagtcgc ataccagcga atgaagctta     48000
    ccaagcgcat cacccagtct gatattgcac tagcgtgcgg ctggaccagt gcgagcacct     48060
    tcaaccggct tttgagtggc aagataccct tgacgctgga atccgtgact aagttggccg     48120
    ctgcgttggg cgtcaaaccc tcatcaattt cgccacggct tgttcaagat aaggcggctg     48180
    gccaggaggg caaggtatcc cggttgttgc cggtcagcgc tgtaaaagat gtaaggcgcg     48240
    gcagctgggg ggagccattc attactacat cgaggctgcc attctttact ggtgattcga     48300
    cagcgttcgc gattgtcttt gactctcagg ttgctccaga tggactagcg ggatgggtag     48360
    tggtagtgga gcccgcgatg aaggcagtga ccggagattg cgtggtcgtg cgccatgggc     48420
    ccggaaaata ctcctatggc cggctaacgg tcagcgaggc tgatggctcc cattcagttg     48480
    agattggagg attaggcatg attctcgccg gccctaggcg ttgcatggtg gtgtcagcgt     48540
    tatgcaggct gggtgatctt cgagatttcc gcgcatgcgc ggaaaatgag tgagaaggaa     48600
    ctacgtctac atcgcttgcc ataaaagctg gaatgcgata aaaaaggcgt gttctatgtg     48660
    ccaagccctg cttgcacaac cagcctacct tcgcgtcatc gcggatgttt tctggacctg     48720
    attgctcaca cgtcatcgtg tagcgagaag gagactttgt taaatcactt tggcttacag     48780
    cttgtctgtg aagccttacc gaattagcca accacatcct cttttgagta gatgtggcca     48840
    ggtggctttt tcaattgcta cgcgagcctc gcgttagcgt cttgcttccc ctagcgagac     48900
    tattttcatc aaaccattca gagcctttca gcgctttcgt gtgcctgaat ctctgcgctt     48960
    caacatccca ccttgggatt tcacgcctcg gctgaccttg ttcagctccg gctgggtatt     49020
    gtctgcgcga tgcgtaacta cccagcctcc gcgctctggg tatcaacaaa tacccctgtg     49080
    cgcggcaggt ggagaagtga aatggcttac aaagaatatt tgatgtgctc actccatgcc     49140
    gagcgaaacg tccaactccg tcgccagatg gagcaggaat cggctctggc acgcggcact     49200
    gcacttgttg ctgcaatgct tgcggaaggt gatttgattg ataaggctct tgagccattg     49260
    aaattagatc atctggagaa gatgaaatac gttgcaaaca acagcgtgtt cattaaggcc     49320
    aaagacggtc atgaagccat ccagattgtt tgggctgatg ctcagatgat ctgcatacac     49380
    agattgcttt ctaaagagtt tcgttcagag tttcaagccc actggcttgg ggtttggatg     49440
    gagcctctgc aagagcggtc gaagaaatca ctcgtagaag aaattaggct caaggttgaa     49500
    taccgagagt ctatgcgtca cacccttggc attcacagcg agattccttt cgctgcgagt     49560
    tcttcggtag taatgcctag ctacgaattg cgtcaataaa aaaacttaac cggcgacggt     49620
    ttccaacgtc gccgggatcg ccggcgcgtt ggttttaatt agccgacatt aaacaatggt     49680
    gattaaaaat gaaaaatctt aaaataaagg ctgcggccta cactataaac tcctttgtcc     49740
    ttggacttac tggtggctgg attattcctg ccgaatacta taagtcgttg tctatcatta     49800
    ccgcagtaat actgctggtt atgttcttga ctgaccttaa agctagcttc aaaaaagcca     49860
    agcctaaagg taaagccaac aaggttgctt ctaaaaggag aagaccaccg agaagaagaa     49920
    agagaaataa gagaaagtaa catcctcagt ttttcaaata ctcttgatag gtgacaaaaa     49980
    tgcacgactt aatcgctaat attggtgtaa tcctggcgct cattgcgggc acgtccttgt     50040
    ggctgtacgc acggcatctg gagaaatcag ttagatagtc gcgtcaaaat caaccctctc     50100
    cgacttccgg ttagagaggg ttactctgta atagagggct acaagaaaat cacttggccc     50160
    tctgggctag gtgcttttct ggagttctca attccatgcc tagtccccgc gacctaggca     50220
    ttaaaccaat atgcactgtt cgcggcagtt gctgagtaat taaaatgaca caaactaata     50280
    aagtttcaca aaaagccgta tacctgcaca atttgttcgg gtttgcagag cctgtacctg     50340
    gctttgaagc aacgattcta atcaatgctg ttgcatcgcc attcgtccct aaaatcgatc     50400
    ctgactacgt gttccaacca gacatggttg ctcgcgtgct tcgttcctac ggcgctcgcg     50460
    aaaacatgat gttcaacggt gaaaagggca caggtaagtc ttcgttcgtg caacagtttt     50520
    gcgcacgttt gaatattcca ctcatgacca tcaacggtgg cccagggttg gatgagactt     50580
    atttgatggg ctcgaaaaca atcgaggatg gtagcgtcaa agctgtagat ggtgtgctga     50640
    gctattgctt gcgtcacggg atcgctatca tgatcgacga gattgcagcg attaagccaa     50700
    gcgtgttggt atccatcaac gacgtgctca atggtgatga agttatcact cttaagcacc     50760
    acggccttga tccaactatg gagcctgatg cacttgcggc agaggaaggt tccatgacga     50820
    tcaaacgtaa cccacggttc cgtttgtttg ctactgacaa cacaggcggc aagatggccc     50880
    gtgatcctcg ttacaacggc gtaaacactc aaaatagtgc agttcgctcg cgcttcacct     50940
    gcttcaaaat gtcctttatg aaacccgctc tggagcttaa agctctgatc ggatcgacca     51000
    agggtgcatt gccggttgag gttgcgaagt tcatggtcga gttggctatc cgcgttcgcg     51060
    gtagcttcga gcaaggcgat atgaccgaca ctatgtcgtt tcgtgagctt cgtcgttggg     51120
    gccgtaagtc cctgatgtac ggagcaccag acgtaaacac tctggtcaac ggccagccca     51180
    agtttctgcc cgactgcgcg aaagcgttcg tcgatgcggt atacacaggc atggaagaaa     51240
    ctgaccaaga tgtagttggt gagttctacg aacttgtgtt cggcactaag cttgagcttc     51300
    ctaacgagta caccgaaacc gctcagtcgt tcctggctga gttggataaa gggtcgcttg     51360
    attggggcgt agctgcataa ggcttcaaac cctcccgaaa gggagggctc tctagtgagt     51420
    tgggaaaatc ctcccagctc acgctggaag gattttccga gcccacagct caaaccttcc     51480
    agtctccgca cctggaagaa aaaccatatc cacgacgcgg cgtgtgagag atagccatga     51540
    aaatttcgat tagcaacgca aaagtaatgt tcagcaaagc agttcgtgtg gcccagtgcc     51600
    gcttcgagat tggtcgcgct gttctggtgt acacggttgc ggtagtgcgc ttgaaaaggc     51660
    tgcaccccgt ccgtcacgcc atgaagcgtg aaaatgtctg ctatcagctt cgtgccagcc     51720
    aactcgcttt cgagctggcc gctgacaagc tgaacactat ctaaatcaac tccccctagg     51780
    gctggaatcg gccctagggc caattcccgt tattggatta ggggattgcc catgctgggc     51840
    gtaataaccc agcaatgggt aaggagactg aaatgcgtaa tgctaaagct gcaccagcgg     51900
    gttggattcc attcatgaag tcgttggccc gtgatgctgg gctcaaggtt gtaatcggtg     51960
    gcagtcctgc tactgatggt aaaaccatgt ggctcccggc attgccagct gaactcacac     52020
    cagatgattt ggtgttgttc aagggcgatg gctaccacga agttggtcat atccaacgca     52080
    gcaacattcc tttcttccaa gccttcggca aagagcatgg ctcattcgcc ggtttccttt     52140
    tgaatgcgtt ggatgacgtg tttatggaag gccgtcaggc tgcttggaag aagactgcgg     52200
    gtcggtatct gctcgattca acgatggtgt tgatcaagcg ggatcgtttc cgcgatgggt     52260
    cggcgggttt gggtgaggcg gtagcgtgct actgccttgc atacctgacc accaagcgct     52320
    ggcctacggt tggagttgcc acgtcccgtg ttgaagtcaa tttgcgcaag cacttggctc     52380
    agcacgctga caaggtgatt cctgagctgc gtaacctgct ggatgctgag ttcccgtctg     52440
    ttaactcgac agaggatggc ggggctcttg cactcaagat tatcaaactg ttgaagtcgc     52500
    ttgcagagca agaccagtcc caacctagcc cctctcctga gagtggcgaa agtaaaggtg     52560
    atgatggcga aggctccagt gaatccaaac caaccccgtc tgatgacacc gacgactctg     52620
    gcgaaggcca gagccaaggt gatgatgaca atgctgagtc tgatggcgag ggccagggca     52680
    aaggcgaagc tgacgattcc gaatccgatc cgaaaggtga agtcgagggc gacagtaatg     52740
    ccggcgatac cgatcctaag caagatggca caggccaggg caatggcgta gttgacgagt     52800
    ccgaatctga tccgaaaggt gatggtgaga acgaggacgc tgccggcgat actggtactc     52860
    agcaagatgg cgaaagccaa gggaaaggcc agggtaatgc tgacgacacc acttctcagc     52920
    ctaaaggcga gggagaggac gaaggcgaaa ctgagaatgc tggcgctaat agcggcaagg     52980
    gcgataagac tggtgatgac cagggcgatg ataaccatga aggcgaaagc cagaacggtt     53040
    ctgagccctc gggagaatcc gataagtcgc tcactcagat ggttgatgac atgttgaatg     53100
    aaaaactggg cgaccaggaa gtcttcgaca agggtgctga aatcaaagaa ctggctcaag     53160
    gtatcgctag cggtgccaac gaagcgtaca aaggtcagcc actgatcagc ggcttggtat     53220
    tcgatttttc cccaggtgct ggtaaggccg aaggttttgt cgatggcatg ccggtggttg     53280
    tagctgaccg cgaaatggca acggccattg aagctgtttc aggtcgcaag gcgaacgtga     53340
    tgggcaaccg tctacgcgct ctgctctcca accgagaaga aactgatgag tacagctccc     53400
    gtaatgggcg tctatgcgag cggaatctac atcggtttgc cctcaacgat tctcgcgttt     53460
    ttgcgaaagc agaagagcgt attgaggaca cagcagctgt atcgatcact gctgatcttt     53520
    ctgcatctac cggctgcggt agttctggga caacagtagc agagcagatt cgtattgccc     53580
    tgaccatcat tgaaaaagtc ctgcatcaaa tcggtactcc ccgcgagatt ttgggcttcg     53640
    cgcctaactc tggccaaatg aactgcatgg ttaagtcctt tcaggatgat caccgtgttg     53700
    ctctggatcg gattgccggc ctgcacaagc ttgttggtgg tgattgcacc ccgataggcg     53760
    cagccgtgat gcaagcaggg gctcgcctaa tgactcacga agcacagcgc aagttgttgc     53820
    tggtgctgac tgatggtgat cctgacgata agcaccatgc ccttgaaatg accaataccg     53880
    ttcttcggag cggcgttgaa gtcatctatt tggttattgg tgccgagtcg gcttgtaatt     53940
    ggttgaaaga agcgaacatc aagtttgctt acgcgcagaa tgcagaaggg attcttcccg     54000
    ccatggttga caagatggct gaattcctaa agtgagaagt gagtatcaag accctcagta     54060
    gtgggggtct gtttcccctc agtgggctga acaaacattc ggctcacgcc ggatgtttct     54120
    tgagttcatt gcaactcgat tcgtccggct tccgccaccg gacgttacaa aactatccct     54180
    gtggcggcag gtgagagaaa taccatgact cagactcaaa cttatgtttc gaaagtgcgc     54240
    actgctatca acgatgatca agttgttgtg tttaacctga tgatcacttg catgagtgcc     54300
    gagcgtcagc tcgaccttac caagatgggt attgatgttg cttcgctgcc gagcgcgtct     54360
    cggaagcttg tccaggagaa aatctttcca aaagagtttc tgaataacta cagccgcctt     54420
    cgcgatcgag ctaatgcaat tcttgctcgc ggtgctgctg ttcaactgga tatgggcact     54480
    atcagcagtc gtaccgaggc agtagcaaaa attagcgacc taaacgacat caaagcggaa     54540
    tgggctgaac agctcaatcg cgacagtttg acttacgatg aaatatgcaa taagcgtatt     54600
    gcgctgattg caagtgaggc ttacaaagaa ggtgtttctg tagaggttgt aaactcgctg     54660
    gttgatacgc tccgtaaacg tcagcccacc tgggatgact tcaagagccg tatgaacttt     54720
    gcttatagct cgattcctct taagttggaa ctggatgaag ataaggccga ttttgaccct     54780
    attcttttcc aggcacagcg tgaagggatt gttgcattgc gtgaaggtgt gtttgggggg     54840
    cttgttcagt acctcagccg tgagagcggt gaaatcctga aagtgttgaa tggcaaaaaa     54900
    atgcaccacg gtgtgtacac catcaactac cgcacggttg ctcgtatcgg tgaaattact     54960
    gccaagcttc atggtctggc ctttgttcac cagcaaattc gtcctttggc aattgtcatc     55020
    gacgaggcgc tgggcttcat gcctaaaagc gtggagaaag acttgggcct gcaatcctcg     55080
    cagttcttca acctacttgc ctgccttgaa gcaatggcag accagcacga actgctggcc     55140
    cgtctgcgcg acaagcagcc attggttgtt gtaagccaaa tgccacaagt tatgttggca     55200
    aatggcatgg cgtatgtacc accaatggca acagcacctg ctgctgttca ggctgttaca     55260
    agcgttgctg ctgtagccac cccagttgtc ccaaccccag tggttgtaga cgacgaagct     55320
    gaaatggagg cctcgcaaga ggttgaagtt gatgccgcac ccgtgggtac ttcgacattt     55380
    atgggcctcg gattcactgg cgcatcactg ttcgaataac tcacaacctt caacccccgt     55440
    atgggcacac cacgccccta cgggggattg gtgcgcccga attgaggcca ccgctatgca     55500
    agctgcattt gatctgttcg gcgatatcgt cgaaaccaaa caagtctcca aacccaaagc     55560
    tccggcaatg cctaagcctc gcgctgcggc aacgcttgac cgtcgcaaaa tctggggcga     55620
    aggcggatac ctcgccaccc tggacgacga cgacacctca atcaatacca cggaatcgtt     55680
    cacggagaac gccaccatcg aaagattgga acaggcgcta ttcatgtcgc ccgtgattag     55740
    aagcgggatg tgggtcgaag atggttcgtt ctacgcctac cgaatcatga agcccgtaat     55800
    ggggccgcgc atgttcggtg agaaaggctc attgctgcac gactgcaccg aaatgatgtt     55860
    gaaggccagt gctcaaaagg tactggatga atcctacgac gacaccggat cgtggttgcc     55920
    gcgctgggct tattggttgt tctgctatcg cctccgcaag gccggcccaa cagaagaccc     55980
    gtatgaactg ttgaaggcat tcactgctgt gatgactcag ctcgacttcc tcgatgcctc     56040
    ccgcaagggg gactcgttgc gtcgtgtgac taagcgtctt catatgcaga agaagcgtgc     56100
    agaagcccgt gcagctggtg ctgacctggc tgatgacgct gatgacgata cctttgacga     56160
    acctgaactg aaaactgcct aaaaaggcaa aaccctgcct cgctcggcgg cagggttcaa     56220
    gccaccttcg tgtgtgcaat atcgaggcga ccgagcgcct ttggagattc gaaatgaaag     56280
    ctcaaaccct gcaaatgaac atcgccgaaa aagcccttgt taagctgatc ggtcttgtct     56340
    ggcgtgctct gcgactgctc gaccctcaag gggtccagcg ctactttgct gccaaggtca     56400
    acgtccgcgg tgcttctata aacaagctgc actcgttatc gactcaggac gcaatcgacc     56460
    acatttgccg catcaacaac aaccgcatga aagctgaggc cggggagaaa ttcttggcca     56520
    agcgcggtga tttgctgaaa atcttcaacc cttcaaacgg aaagttcgtg tatcgcttcg     56580
    cacatggtgc tggcgagatg aaaattcgtt tcaacgaact cggcctcgac tacgacgctg     56640
    agttggaatt ggggattatc ggagcggatg aagtagacct tcaggtcatg ctggcgaata     56700
    ccgctgaccg tgagttctac ctgatgtacc aagatcgctc agtatccagc cgtaacagcc     56760
    gtgcgctggg ttggtacatg ctgattggta gcgtgctttt cactgtgtgc acctctgcct     56820
    ctggctgggt aagcacgttg attggccaat tcttctaacg ttcggtgact ccataggctt     56880
    cggcctgtgg gtgtcacccc aaagccctgt cgagcacaag gttttggggt gacacccaca     56940
    gtaagcgagg ctcccgatga caccgaatgt tcaactagac gtagatcact tccgagcaat     57000
    cggggtgacg tttcttccgt catttctcgg tggagcggta ggcgtgcttg cacgttatga     57060
    ccttccacga ttgacttatc cagccagcta cgaagcggat caacttgatt ccttcattgc     57120
    caagctgaac agcaatttga gagcgacata caaggggtgt ggttactacg gtagctgccc     57180
    acctggagaa tgcgattcca gtgacggcca tgaatttgtg ctgtttgctg actctgaatt     57240
    ctacgaagat tatcgaagcg gcagcttggc cacatgaata ccctctaatg ggggcgttct     57300
    gggccgctgt gcgtgcgcct gggcacgtcg aaggggagtc tggatgggta agcgccagac     57360
    tccccagcgt ttctgcaact acttcggttg cagcgctatt gggtgaagcg gcaggctgtg     57420
    gttacacaca ggagccaaac cattgatccc ttttgccgaa attgaccaca ccctgatttt     57480
    ctcttctgtt tttctctgca tagcaatgat cttcaataga actctgaacg ctaaattggc     57540
    gctcggagcg cttgtctgtg cctgcgtttt catcgtgctc gatggtcact tttggctggg     57600
    caaggtgttc ctccctcgcg acaaaaatcc ccagatcgcc accgtggctt tgatgtttat     57660
    aacctctacc gttatggggc tgatggtgtc gttcaaacgt tggcgcacgc tggaccgtat     57720
    tatggtttgt ggagcgagtg taagcgtcct cgcgactttt gctttgtttc actacgtgct     57780
    tgtgcagcaa gtcctgccgg cctgggccaa ggatgcggcg tgggggaata gctttgtgtt     57840
    gccggttccc aaatctggct tccaggatgc gtgcttagat gccggcctct tgtgttggaa     57900
    tgggcgccag atcgcatcag gcgccttgcc acaagcttat tcgcagcaga tcgaaggctt     57960
    gtaccagttt tacagggatc acaagcctga cggtgaggta ggtcacggct tgggtgtgtt     58020
    caacgaccta ggggaggatg gggtatctgt cgttctctac catcagtcag gcaacgatat     58080
    tcgcgttgtt gctgacagta agactggttt gcgaattcac tcaaaggtcc gcgatttatt     58140
    ctatttactg gcatccgtcg cacacagcgt ttggattttt ggggcgttat cattgattac     58200
    atttcatcgg cgtcgcttta caagaagggc ttccagtgtt gattgacttc gataactgcc     58260
    accgtaccta tttggtcggc cattcagatg gtggtgcttg gcggtacaca ccggccaacc     58320
    tgaacgatcc tcgaaaaggg atgttcctga gcagtcatca agtgttcagt aataatgcga     58380
    tgcagatagc gctgagcctc tataactcgg ttgacggtgc tggcaattgc gttggggtca     58440
    gtcactgcct gtaccttttg tttagccgta aacaggaggg caaatacctt ctcagtggcg     58500
    atacaagccg cttgaacttt catttggata taggcattgc tggcgagctt tacgatcttg     58560
    ctttgggtca tagcgacacg ttcttctata gggttgtgcg ctcagggaag gcaccgaagt     58620
    ctataaccgg aaaggctgta tatcgggacg ggagaagagt ggtggccctg cgggctgata     58680
    cggcgaggga agggcgagcc cattccatcg aggtggatat ggaccgttcg gcaactattg     58740
    cattgggtgc tcattgcatc ggctatggcc gactccttta tccatcgcta agtgatgcag     58800
    cagtctgttc actgctctcc actccagtgc catatttccg cgcatgcgcg gaaaattctg     58860
    gagtcaatca tccttcaagc aatgagaaag ctactgcatc accttgccac aatgcctcgc     58920
    atcccacgaa ctccgcgcct gtttcttcac ccagcgcacc aagccaaaca gtagtaaagc     58980
    tacgaagtgc ggtatgggct attgggaagc aaaagtggcc aagaatggag cttgtagccc     59040
    tccaggctat acagcgtctg gaggatgcag cccagctcca agagctggtc gatagtggca     59100
    acaaaggtga tttccggggg tgggacgcgt tcctttccta gaatgtaagt aatttcattt     59160
    tggtgagccc ctgaaacgat gcccttcaca ggcgcactag caggtatgga cactattgaa     59220
    attattgcgc ccaccattcg gcagcacaac gcgcaggtca atcgcgaggc agagattgtt     59280
    cgcgaagtag accgcatcct gcggctgcgt ctcttcccca gcaagcgtat ctacgtcgat     59340
    gttcgctttg actatggcat ggccgaccat tcggcatcca aggtcacgct tatggagatc     59400
    aatggcgagc agcacggcat cgcagagata cgcttccaag gcctgttcat gtggcaggac     59460
    tacgcgacgt tctttaacga ggtcataccc catgagctgg cccatgtttt gttagagatt     59520
    cgctgtgcag agcgcggcac aaccgttgaa aaagggcatg gtgaagattg gttcgagttg     59580
    gtgctcgacc tcaatcccga tgccgagccg gccgccaagg tcaaaggcaa tttcgacgag     59640
    cgacctatca agcttcaaaa aggcggcatc ccatgcgaat gcgattgtga cgagctatcg     59700
    gcctttgtgg tcgtggcaaa cacttctacg acaatcatga agcttaagaa cgaagaattg     59760
    tcgtgtccag aatgccattc ggcataccgc aaggtttcta aagagcagtt gccgcaagcc     59820
    attgcggacg ctcaaaaatt ctatgaaggc gtgatgggct tcaaggtcca tcatgctcag     59880
    ctatccaggt aggcttgatg actgctttcg ttccatttga tgaatcaata ctcataggct     59940
    acgacgcgca aggcgtgata gtcgattggt cctttccgca cctgaacaac tttaacggtt     60000
    tgttcatggg cacatctggt tcgggtaaga cctggaccct tcgccaaatg atcgcaaggg     60060
    tttaccggcg cggaagcacc ttccacatcc tcgacgtgaa aggggatttc aaatctgaga     60120
    atttcactga aacggggcta tcgagctacg tcacggacga cgatttcaac gtaatcagct     60180
    tctcctactt tgatggcggc tcatcgctca acccgcttca agtgccacgc agccaagagg     60240
    gcggcggtgt ggtgatgacc atcgaaaacg ccaaggagtt ggtgggcaag ttcaacagca     60300
    agcttggctc aaagcagatc ggttatctcg gcgaagtcct taaggctgtc tatgcagact     60360
    tcaagattga tcacgaagta gaaaccactt ggggtaacaa ggccccgact ttcggtgatg     60420
    tctacgaaaa gctcacactg atctaccagt gtatcgccag tggcctcgat tctggctcgg     60480
    taggcacgat catgaacgag attggccgag cgaagcgcaa ggctttggcg ggtatacgca     60540
    aagcgcggga agaagaacag gacgaagact ccatttcttt ggggtgccag gaaacggcgg     60600
    cgaattcagc tgacatgatc gcgggcatca ttaaggctca actcacctat gaaaaccttg     60660
    agcgcaatgg tacaggcgaa gaatgggagc attggtctaa agactcggtt tattcgctac     60720
    gtgacaccat tggtcagatg gtagaaagcc ggctgtttac cggcgaaatg gccaaggtca     60780
    tgcatggcaa gattaatgtg tacgacatga cgaacatttc gagtgcccat cagcaaatca     60840
    tgatggacat tattgcgcga cgtacttttg ccatgagtgt tctgagcacc aagaaaactg     60900
    gtaactcgga ccccaaattt gcaagccata tcctggtttg cgacgagggt aagcatgcca     60960
    aagctatttc caagcagcca ctgagtccgg tgaaccgaat cgcaaccgag ggtcgcggtt     61020
    ttggtgtggg tgtttggatg ggcgttcagc agcctgatca ggtcactcag gaccagttgc     61080
    gaaacttcgc cttctatttt ttgctaaaga cccccgagtc cagcagcaag gaaatgcagc     61140
    gcatgttcag ccttaaacct aaccagctca agcagctgga gttcagggaa aactgcttgt     61200
    acagcgcagg cgccaaatac gtttgcgtga agcaattcaa agaggattga cccctatgaa     61260
    gctgagttgc atagccattg tgctggccat cggtgtcgtc ggttgtacga ctcagccggt     61320
    cgctgcacca ccgcagacta aggctcagcg agagagccag attgacgttg cagcacaagc     61380
    cgtaaaagcg ggcagctttg acagtgcgga gaaactgttg gcgccctact tgtaccgcga     61440
    caaagacggc gagcttcatt tccgatcatt gggtgtgagt tccgatgccg agaagaaggc     61500
    tgtcgatact gtagcgctta tgctgtggga tacgggccgg gatgccaccc ttgagagctt     61560
    tgcgaaacac tatctggatg gttacgagcg ggacgtaatg atgtgtcggc ttgctgagag     61620
    gaatgccgtc tatgagaagg cttacaactg ctggaacgat ctgggtgatg tggacagagc     61680
    aaggcgctct gttcgaactg aaagcgcgct gcgcatactg aaagactgaa aaatggaggc     61740
    taaggcctcc atttttatga ttgctattcc tcgccatcct caatgtcgct gtcgccctgg     61800
    acggtgttgt cctccgtcgc tttcacgatc cgaatcttgt aaacagcgct tccccatttc     61860
    tcttgcaggc cgggtgcgag cttgtcgagt tcttgcttcg agagcatcaa cactgatgtg     61920
    aaacgagctg taccaattcg gcaatcatac aagccaatct ctgacgaaag cgttttgtag     61980
    gtcgtcatca gaaggccgag tttgttcagg cgctcgctga caagctttgc tgcggggtgc     62040
    ttgaatgtgc gcgtctcatg gtcaagttgg agcttacgat ttagctccac tgaaaggtgc     62100
    ttacccataa gttcaagcac agtagacatt ggggtgatga cgtactccag cgctggagtg     62160
    gtccagcctc cagcgtggct gtttttgctg agatagccat tgatattcag ctctgaaatg     62220
    gtatccagga gagctttctc gatggcctcc aactgttcgt ccccgagggt ctgtatgccg     62280
    gcctgctttt cctctttgac tgcgaatccg tcgcacatcc gcagcgcctg tatcagtgct     62340
    tcggtcctgt tgctggcgcc aattggaagg ttttcgggat catggtaata gcgaagggca     62400
    agaaccaatg tgtttctgtc gtcctcggcg agttcctgga attcgggttg agtagatacg     62460
    acgtaggcgg cgtatttatt gtgatgagtc gcagagacat ttttggtcca cttttctccg     62520
    ctgcgcttgt aagcgagcag tttgtccagg tcgtgcgcaa ggcctgcgat tgaggcaaga     62580
    ggctcggacc tgccgcgctc tttgtagtag gccttcacct ttgccgaaac tgctagcgaa     62640
    tgctcaaaca gcggcgagtc tgcgtggtgg ccaccgatgc tggctggaac gtcagggtgc     62700
    gctttgagca ttccatatat cacgatgtac agcttattga tgggggttag gactaccccc     62760
    tccttaatcg gaacgctcgc ttgctcgatc cggtaaaagt cctgttggta cgggttcttg     62820
    tcgatatctc cgccgcgcca ttcacctctc actgatcctg gatattttgg aagcatcacc     62880
    atcagttccg aacctgggat ttcggcgcta tagacgcctt tggcggcttt tgcctgtggg     62940
    tcattctttg ttatttgggt ctcaggttta gcggtaagca ggtcgagtcc caggtaagca     63000
    gcggcaaacg cgagaccgca atacatgagc ccctgaaaca tcattagcag gacggcgcag     63060
    agcgtaccta catagccgcc gtcagaaatg atctgtctgg cccacaaggg tttgaccgtg     63120
    taccagtgct gagcaagcgc aagagcttgc atgtccagct gccgattggt ctgaaccaga     63180
    taataggtat agccgagcac cactgccacg cagcagaaag ctgttgcgaa catcccagtg     63240
    ttttgtttga cggtaggttt ggtagccatg gagcctcctg aaaactcata agcccatggt     63300
    ggtgaaattt atttttagat tccactcaac tacctgccgt tttggggcct ccctgtgcgc     63360
    actaggagat atacacccag aaatttaatt cgaggtagtt gtgaagaaaa ctctaatcgg     63420
    ccttgccgtc gccctcactg tggccaacgc acacgcaacc gcttacagcg atgcagcgat     63480
    ggccagttcc gaagggcttt ctgtgttcga ccgcgtgtac gaggcaggca aggctcagag     63540
    cgtcaccggc accgtgaagt tccaaaagac ccagcctacg ccagcagcgg tcattgacct     63600
    ttctctggat gctccggtgg tgtcggtcga ggaaacggct accgagcgga agtatcgcga     63660
    cgtgctcgca gaccttgaga agaaccgggt tcgccttgat gccgcccgag ccgaagcaga     63720
    gcgtgtagtt cagagcgctc atgccgaggt tctggctaag gcaaatgagc gggtaaacat     63780
    ccttgaaacg cagcgcaatt ccatccaagg ccaactcgct caaatcaaag agcaagaaac     63840
    tcgaatcaat caggcgcttg cgctcaacga ttctgcgatg gccgaagctt caaaaatgaa     63900
    ggtggatggc gctaatcagg ttgctctcat taagcaggaa agtaagcaga ttttgatgat     63960
    ggccgagaac agtgcagtcg ccatcgaaac cgctgcgaag aaacgcgtcc agatggagcg     64020
    catcgacccc acggtagtcc tgaacgagcc ggtcaaggcc gagtaccaat ctgcgacgat     64080
    ggaacaaatc gctcgtggaa tgatgcctca aggctggcgc atccaggtcg aattcagcag     64140
    ccgcccagag ttggctgatc gacgctatca attcatttcg acagaccctc gcgaccttgc     64200
    tctgcgcaag ctcaccgcct ctgtgcgtga tgcccgtgtg cgttttgcat acttctggga     64260
    tttgaccgat tcggacggta atccagcgcc catgctcctg atcaccgacc gagccaagta     64320
    agggactcaa atatgttatt gaagaaatct cgcctgtcct tggctatcgc gttcgctgcc     64380
    gcaatcagcg gctgcgcaaa ccaattcgaa attgatcctg aaacccaata ttccgatctg     64440
    tcgccgggtc gtgaatccaa aatgcaggct gcgcgtggga ccaccttcgt tcgggaaatc     64500
    aaaaccgaag acctcgccat gcagcggccc atttttctga ctgcacctaa caaaccactg     64560
    cgtgctgttt ttcaggatgt attgccgggc tatgcagtaa ttccgcgagg ggcagtgaac     64620
    ctcaacgatc caatcgatgt gaattcccag ggcatgaccc tcaaggattt cattgaatac     64680
    gttgagggga cgcgtgacct gcacatcgag ttggaaggca atcgcgtata cgtgtccgat     64740
    ttcgaaacca agcaatggaa cctcgcagcg ttcgcgacca ctcgaaatat cgacagcatt     64800
    gtcacctcaa agcaatctcg cggtgccaag gccggcgatg accagcagac ggaagaatcc     64860
    cagacaacgg gttcttctat cgcagtgaac ctgagtgaag atgaatggaa aaccatcatg     64920
    gatggagcac gccgtatcct cggtgctcca aagcctgatg aatcaagccg aaaaaccggt     64980
    gcaagcgctg acagtacatc tgtgggcgtt ggcggtatgc cggcaggcgc aacacggatg     65040
    ccggacggca gcaccatggt cgggctcaat tttggtcctt ctgttgagca ggtcgcgaag     65100
    ccgctcaatg acggcaagca agcatttatc gaaggcatcc ggtcggtagg tgttgtgaca     65160
    gcgggtggta agcctgcaca gatgcgtatc ctcgaccgtt acctaaaaaa ggcagtggct     65220
    gatgcaacga agatcgtaaa cgtccaggta caggcctacg acgttgtgtt gaacaacggc     65280
    aagcagaagg gcattaactg ggacgctctt aaactgggta gcatttccgg caacctgttc     65340
    aacgtaggcc tgagtaacac atcgcaggta ctgtcaggca atggtttctg gaacctcacg     65400
    ggcacattcg agggtgatcg tggtaacgcc aaagctttct taagtttcct tgaaacgttt     65460
[truncated: 322,563 more chars]
