# Supplementary material for: Environmentally co‐occurring mercury resistance plasmids are genetically and phenotypically diverse and confer variable context‐dependent fitness effects
Source: Environ Microbiol. 2015 Jun 25;17(12):5008–22. doi: 10.1111/1462-2920.12901 (PMC4989453; doi:10.1111/1462-2920.12901)
Supplement: Supplementary file 1 — Fig. S1. Relative fitness of different plasmid‐bearing transconjugants when grown in competition with plasmid free. Several GmR‐labelled and SmR‐labelled transconjugants were tested under low, intermediate and high levels of mercury and relative fitness in KB was plotted as in Fig. 4. One randomly selected transconjugant (coloured in red) was chosen for subsequent experiments. Fig. S2. (a) PCRs using DNA extracted from pQBR44‐bearing bacteria as a template were performed with different primer combinations and were separated on a 1% agarose gel. Stylized diagrams describing the predicted topologies of the templates given a product are shown to the left of each gel. mus‐9 is a positive control for template (Ramos‐Gonzalez et al., 2005). (b) The predicted structure of pQBR44 given the PCR results. Fig. S3. Regions of similarity between the pQBR plasmids and with previously sequenced genomes. As shown in Fig. 2, except the matches for each plasmid are shown separately for clarity. In a clockwise direction, the pQBR44 contigs are pQBR44.2, pQBR44.1; the P. stutzeri B1SMN1 contigs are 16 (reversed), 32 (reversed) and 9; and the P. maculicola ES4326 contigs are 6.12, 6.13, 6.14, 6.2, 6.3, 6.4, 6.5, 6.6, 6.8, 6.9, 6.10 and 6.11. Image was drawn using Circos (Krzywinski et al., 2009). Fig. S4. Loss of plasmids over time. Plasmid‐bearing clones were used to inoculate KB microcosms without mercury. Every 48 h a sample of culture was diluted 1:100 into fresh KB. Plasmid frequency was regularly assessed by replica plating colonies onto KB agar + 100 μM HgCl2. Fig. S5. Relative fitness of test plasmid bearers when grown in competition with reference plasmid bearers in KB broth. As the left‐hand panel of Fig. 5 except plots are separated by marker orientation, and individual replicates are shown. Fig. S6. Relative fitness of plasmid bearers when grown in competition with plasmid free in KB broth (left) and potting soil (right) microcosms. As Fig. 4 except fitness was calculated as [file EMI-17-5008-s001.zip › LN713927.embl]

ID   LN713927; SV 1; circular; genomic DNA; STD; PRO; 157450 BP.
XX
ST * private 17-JUN-2015
XX
AC   LN713927;
XX
PR   Project:PRJEB8031;
XX
DT   18-DEC-2014 (Rel. 123, Created)
DT   18-DEC-2014 (Rel. 123, Last updated, Version 0)
XX
DE   Pseudomonas fluorescens SBW25 plasmid pQBR55, complete sequence
XX
KW   .
XX
OS   Pseudomonas fluorescens SBW25
OC   Bacteria; Proteobacteria; Gammaproteobacteria; Pseudomonadales;
OC   Pseudomonadaceae; Pseudomonas.
OG   Plasmid pQBR55
XX
RN   [1]
RP   1-157450
RA   Hall J.;
RT   ;
RL   Submitted (17-DEC-2014) to the INSDC.
RL   Brockhurst Laboratory, University of York, Department of Biology, Wentworth
RL   Way, York, YO10 5DD, UNITED KINGDOM.
XX
RN   [2]
RA   Hall J.P.J., Harrison E., Lilley A.K., Paterson S., Spiers A.J.,
RA   Brockhurst M.A.;
RT   "Environmentally co-occuring mercury resistance plasmids are genetically
RT   and phenotypically diverse and confer variable context-dependent fitness
RT   effects";
RL   Unpublished.
XX
DR   MD5; 6c335071f1e1a0ef8d56c104d28ba94d.
XX
FH   Key             Location/Qualifiers
FH
FT   source          1..157450
FT                   /organism="Pseudomonas fluorescens SBW25"
FT                   /plasmid="pQBR55"
FT                   /strain="SBW25"
FT                   /mol_type="genomic DNA"
FT                   /db_xref="taxon:216595"
FT   CDS             171..509
FT                   /codon_start=1
FT                   /transl_table=11
FT                   /locus_tag="PQBR55_0001"
FT                   /product="hypothetical protein"
FT                   /protein_id="CEK42380.1"
FT                   /translation="MSQHIITVLCKKFGAPVRIQLGWDKPMSEFYLVVFVEPPVGQQLD
FT                   DTKIVYSSLDDRRADGQQDLGYFKGVAVQLGCDVPEGLWRAAYQDREFNVVNKVHYYSP
FT                   TGEVAEPF"
FT   CDS             complement(473..628)
FT                   /codon_start=1
FT                   /transl_table=11
FT                   /locus_tag="PQBR55_0002"
FT                   /product="hypothetical protein"
FT                   /protein_id="CEK42381.1"
FT                   /translation="MYEPKVGFRIKSEILEIAATTKAGKNLMSGPVVCSDLFLDQNGSA
FT                   TSPVGE"
FT   CDS             759..914
FT                   /codon_start=1
FT                   /transl_table=11
FT                   /locus_tag="PQBR55_0003"
FT                   /product="hypothetical protein"
FT                   /protein_id="CEK42382.1"
FT                   /translation="MLVVLGEVAAQSTASRVRTQAGSKEHDRFHIRASVNAAPPVGGRI
FT                   GAKNID"
FT   CDS             950..3115
FT                   /codon_start=1
FT                   /transl_table=11
FT                   /locus_tag="PQBR55_0004"
FT                   /product="DNA topoisomerase I (EC 5.99.1.2)"
FT                   /note="BLASTP-2.2.28 similarity to NP_061659.1
FT                   (topoisomerase I)"
FT                   /note="InterProScan-5 predicted FAMILY IPR000380 (DNA
FT                   topoisomerase, type IA). InterProScan-5 predicted DOMAIN
FT                   IPR003602 (DNA topoisomerase, type IA, DNA-binding).
FT                   InterProScan-5 predicted DOMAIN IPR003601 (DNA
FT                   topoisomerase, type IA, domain 2). InterProScan-5 predicted
FT                   DOMAIN IPR006171 (Toprim domain). InterProScan-5 predicted
FT                   DOMAIN IPR013824 (DNA topoisomerase, type IA, central
FT                   region, subdomain 1). InterProScan-5 predicted DOMAIN
FT                   IPR013498 (DNA topoisomerase, type IA, zn finger).
FT                   InterProScan-5 predicted DOMAIN IPR013497 (DNA
FT                   topoisomerase, type IA, central). InterProScan-5 predicted
FT                   DOMAIN IPR013825 (DNA topoisomerase, type IA, central
FT                   region, subdomain 2). InterProScan-5 predicted FAMILY
FT                   IPR005733 (DNA topoisomerase I, bacterial-type).
FT                   InterProScan-5 predicted FAMILY IPR028612 (DNA
FT                   topoisomerase I, type IA). InterProScan-5 predicted DOMAIN
FT                   IPR023405 (DNA topoisomerase, type IA, core domain)"
FT                   /note="PSORTb-3.0 predicted location Cytoplasmic"
FT                   /inference="similar to AA sequence:RefSeq:NP_061659.1"
FT                   /inference="protein motif:InterPro:IPR000380"
FT                   /inference="protein motif:InterPro:IPR003602"
FT                   /inference="protein motif:InterPro:IPR003601"
FT                   /inference="protein motif:InterPro:IPR006171"
FT                   /inference="protein motif:InterPro:IPR013824"
FT                   /inference="protein motif:InterPro:IPR013498"
FT                   /inference="protein motif:InterPro:IPR013497"
FT                   /inference="protein motif:InterPro:IPR013825"
FT                   /inference="protein motif:InterPro:IPR005733"
FT                   /inference="protein motif:InterPro:IPR028612"
FT                   /inference="protein motif:InterPro:IPR023405"
FT                   /protein_id="CEK42383.1"
FT                   /translation="MALMNLLIVESPTKAKKIEKFIGPGWLVTASAGHIRDLPENEMGV
FT                   CAPDFLPEYVVLPDKAKTVAWLRKLVKDAGTVYLGTDLDREGEAIAWHLLQTLKPKNYW
FT                   RVTFNEITKKAILDAIKSPREIDINRVKAQETRRVLDRIFGYYVSPWLTKIAGIGRSLS
FT                   SGRVQSSALLLIVLRERAIRDHVQIEHYRLDVKFHMNLSGAPSGPSNTWTASWEYVPLF
FT                   KMLEQEPPAHFTDKAFIDRLAMAIQQQRGFTVQKVATRKTYRKPPPPFTTSTLQQAASS
FT                   RLKMNPDETMKLAQSLFDSGAITYHRTDSLNLSDEALTTVRHFLTSTGQAIPASPNTWE
FT                   SKESAQEAHEAIRPSDIEMRQFGDDPNAPAAQLYLLIWMRTVASQMNPATYDSTKAVLL
FT                   SDVALKGHQQPFLAKGRVLIDPGWLALTKGDETEEEATAQDNESTAPLPALVDGQRLTA
FT                   LLPSVETQKTQPPARLSLAGLVKEMERLGIGRPATYAATQAVLEKRGYMEVKARMIYAT
FT                   ALGEAVADVLRDYFSFIELNFTRQMEDGLDQIAAGKAGYKAVVSYQYNILQSELASASS
FT                   AGSPQAFVDMRADLIPCPVCTDGVFIRRKGGTGHFYSCSRYPECNAVAPEAKVKRGAPH
FT                   SPDLDRLKTGNEPKVEVVLSEQNCPKCDKHKLALRDGTRGPFWGCTGFKSRPACKAIVQ
FT                   DLDGIPDIDNWVEKPKQGRRSARGAGL"
FT   CDS             complement(3184..3435)
FT                   /codon_start=1
FT                   /transl_table=11
FT                   /locus_tag="PQBR55_0005"
FT                   /product="hypothetical protein"
FT                   /protein_id="CEK42384.1"
FT                   /translation="MKDQLALRHVMDCGDLYLSRLESGLKCGPFDGGCAANANTLHRDC
FT                   QPCAWDHLVHEAFNCGLNYGESERTPFKSLPAIEDFSD"
FT   CDS             3688..4077
FT                   /codon_start=1
FT                   /transl_table=11
FT                   /locus_tag="PQBR55_0006"
FT                   /product="Transposase and inactivated derivatives"
FT                   /note="BLASTP-2.2.28 similarity to NP_522127.1 (transposase
FT                   ISRSO10)"
FT                   /note="InterProScan-5 predicted FAMILY IPR002514
FT                   (Transposase IS3/IS911family). InterProScan-5 predicted
FT                   DOMAIN IPR009057 (Homeodomain-like)"
FT                   /inference="similar to AA sequence:RefSeq:NP_522127.1"
FT                   /inference="protein motif:InterPro:IPR002514"
FT                   /inference="protein motif:InterPro:IPR009057"
FT                   /protein_id="CEK42385.1"
FT                   /translation="MDTILDTVAPARRAGRRPNFPLDFKRQVVEATFQPGASVSLIARE
FT                   HDVNANLVFRWRQQYQEGLFGPVSQSASFLPVQVIEAPMDLPPVFQPQAECHSEIAVEV
FT                   GKAKLRITGAPDPQTLQLVLQQLVR"
FT   CDS             4074..4418
FT                   /codon_start=1
FT                   /transl_table=11
FT                   /locus_tag="PQBR55_0007"
FT                   /product="Mobile element protein"
FT                   /note="BLASTP-2.2.28 similarity to NP_942797.1
FT                   (transposition-related protein)"
FT                   /note="InterProScan-5 predicted FAMILY IPR008878
FT                   (Transposase IS66, Orf2)"
FT                   /note="PSORTb-3.0 predicted location CytoplasmicMembrane"
FT                   /inference="similar to AA sequence:RefSeq:NP_942797.1"
FT                   /inference="protein motif:InterPro:IPR008878"
FT                   /protein_id="CEK42386.1"
FT                   /translation="MIAPPAGTRIWIAAGVTDMRRGFDGLAAMVQTQLEADPFSGQIFA
FT                   FRGRRGDRIKLLWWDGDGLCLFCKRLEQGRFVWPQATSGSVSLTTAQLSMLLEGIDWRR
FT                   PIRTAPVLAV"
FT   CDS             4456..5961
FT                   /codon_start=1
FT                   /transl_table=11
FT                   /locus_tag="PQBR55_0008"
FT                   /product="Mobile element protein"
FT                   /note="BLASTP-2.2.28 similarity to NP_839201.1 (ISSfl3
FT                   orfC)"
FT                   /note="InterProScan-5 predicted FAMILY IPR004291
FT                   (Transposase, IS66). InterProScan-5 predicted DOMAIN
FT                   IPR024474 (Zinc-finger binding domain of transposase IS66).
FT                   InterProScan-5 predicted DOMAIN IPR024463 (Transposase
FT                   TnpC, homeodomain)"
FT                   /note="PSORTb-3.0 predicted location Cytoplasmic"
FT                   /inference="similar to AA sequence:RefSeq:NP_839201.1"
FT                   /inference="protein motif:InterPro:IPR004291"
FT                   /inference="protein motif:InterPro:IPR024474"
FT                   /inference="protein motif:InterPro:IPR024463"
FT                   /protein_id="CEK42387.1"
FT                   /translation="MTLVTDSLPNDLQALKALIAAQHAEIERLKMMIAKLRRTQFGRSS
FT                   EQLEAMIDQLQLSLDELQISQAEMTPPVEPAPRAVSRRKPLPEHLPRETHVHQPESQCT
FT                   GCGGTLRHLGEDVSEVLEYVPARFKVIRHVRPKWVCRCCEHFAQVPAPSRPIARGLAGP
FT                   GLLAHVLVSKFVDHLPLYRQSEIYAREGVELERSTLADWVGQSSQLLRPLINALEHHVM
FT                   SGHKVHADDTPIGVLAPGNGKTKSARLWTYVRDDRPTGDATPAAVWFAYSPDRKGQHPR
FT                   AHLKRFSGILQADGYAGFAQLYATGTIEEAACWAHARRKFYEVYKDLASPLAAEALQRI
FT                   AALYAIESEIRGQPPNLRKVVRQSRASPLLEQLHAWLNQTLTQLSKKSALGGAILYALN
FT                   RWQALVRYCDDGRIEIDNNAAERALRAVALGRKNYLFVGSNAGGERAAAIYSLVGSAKL
FT                   NDLNPQAYLTHVLERIADHPINRVDELLPWNVSLASTELCEAA"
FT   CDS             5965..6264
FT                   /codon_start=1
FT                   /transl_table=11
FT                   /locus_tag="PQBR55_0009"
FT                   /product="hypothetical protein"
FT                   /note="BLASTP-2.2.28 similarity to NP_938122.1 (Sea16)"
FT                   /note="InterProScan-5 predicted DOMAIN IPR024047 (Protein
FT                   MM3350-like domain). InterProScan-5 predicted FAMILY
FT                   IPR012912 (Plasmid pRiA4b, Orf3)"
FT                   /inference="similar to AA sequence:RefSeq:NP_938122.1"
FT                   /inference="protein motif:InterPro:IPR024047"
FT                   /inference="protein motif:InterPro:IPR012912"
FT                   /protein_id="CEK42388.1"
FT                   /translation="MVKTVRLPKPEPDLLLLHIELKWIEPAIWRRVAVPENITLGKLHA
FT                   VIQIAMGWHDDHLHEFEIAGESYGIPDSDGWGPPVNSETRKTLIKALNGKRTFR"
FT   CDS             complement(6357..6995)
FT                   /codon_start=1
FT                   /transl_table=11
FT                   /locus_tag="PQBR55_0010"
FT                   /product="Organomercurial lyase (EC 4.99.1.2)"
FT                   /note="BLASTP-2.2.28 similarity to NP_361074.1 (MerB
FT                   protein)"
FT                   /note="InterProScan-5 predicted FAMILY IPR004927
FT                   (Alkylmercury lyase). InterProScan-5 predicted DOMAIN
FT                   IPR024259 (Alkylmercury lyase, helix-turn-helix domain).
FT                   InterProScan-5 predicted DOMAIN IPR011991 (Winged
FT                   helix-turn-helix DNA-binding domain)"
FT                   /inference="similar to AA sequence:RefSeq:NP_361074.1"
FT                   /inference="protein motif:InterPro:IPR004927"
FT                   /inference="protein motif:InterPro:IPR024259"
FT                   /inference="protein motif:InterPro:IPR011991"
FT                   /protein_id="CEK42389.1"
FT                   /translation="MKFARYITEIAERLTPTNRPKGFAEFLVALLGELAKGRPISRTTL
FT                   ARTLGWPAEQVAAVLEQATSTEYDNDGNIIGYVLTLRETSHVLEIDNRRLYAWCALDTL
FT                   MLPALIGRTARVSSHCAATGAPVSLTVSPSEIQAVEPADVAVSLVLPQEAADVRQSFCC
FT                   HVHFFASIPAAEDWASKHQGLTIVSVQEAFGVGQELNRHLLQTLPMRTS"
FT   CDS             complement(7008..8690)
FT                   /codon_start=1
FT                   /transl_table=11
FT                   /locus_tag="PQBR55_0011"
FT                   /product="Mercuric ion reductase (EC 1.16.1.1)"
FT                   /note="BLASTP-2.2.28 similarity to NP_689009.1 (mercuric
FT                   reductase)"
FT                   /note="InterProScan-5 predicted FAMILY IPR000815 (Mercuric
FT                   reductase). InterProScan-5 predicted FAMILY IPR021179
FT                   (Mercury reductase, MerA). InterProScan-5 predicted DOMAIN
FT                   IPR004099 (Pyridine nucleotide-disulphide oxidoreductase,
FT                   dimerisation domain). InterProScan-5 predicted DOMAIN
FT                   IPR023753 (Pyridine nucleotide-disulphide oxidoreductase,
FT                   FAD/NAD(P)-binding domain). InterProScan-5 predicted DOMAIN
FT                   IPR001327 (Pyridine nucleotide-disulphide oxidoreductase,
FT                   NAD-binding domain). InterProScan-5 predicted DOMAIN
FT                   IPR006121 (Heavy metal-associated domain, HMA).
FT                   InterProScan-5 predicted CONSERVED_SITE IPR017969
FT                   (Heavy-metal-associated, conserved site). InterProScan-5
FT                   predicted ACTIVE_SITE IPR012999 (Pyridine
FT                   nucleotide-disulphide oxidoreductase, class I, active
FT                   site). InterProScan-5 predicted DOMAIN IPR016156
FT                   (FAD/NAD-linked reductase, dimerisation domain)"
FT                   /note="PSORTb-3.0 predicted location Cytoplasmic"
FT                   /inference="similar to AA sequence:RefSeq:NP_689009.1"
FT                   /inference="protein motif:InterPro:IPR000815"
FT                   /inference="protein motif:InterPro:IPR021179"
FT                   /inference="protein motif:InterPro:IPR004099"
FT                   /inference="protein motif:InterPro:IPR023753"
FT                   /inference="protein motif:InterPro:IPR001327"
FT                   /inference="protein motif:InterPro:IPR006121"
FT                   /inference="protein motif:InterPro:IPR017969"
FT                   /inference="protein motif:InterPro:IPR012999"
FT                   /inference="protein motif:InterPro:IPR016156"
FT                   /protein_id="CEK42390.1"
FT                   /translation="MTTLRIHGMTCASCADRVRDALEGISGVHRADVSYAGGKAEMTAD
FT                   AAVSREQMQAAVEALGYQASFEVASLQPRPGQLDKALGWLRSDTEVGKNGDALHIAVIG
FT                   SGGAAMAAALKAVEAGARVTLIERGTIGGTCVNVGCVPSKIMIRAAHVAHLRRESPFDD
FT                   GMPATPPTVLRERLLAQQQGLVDELRHAKYEGILESTPAITVLRGTARFQDGHTLSVEL
FT                   VEGGGREVAFDRCLIATGAGAAVPPIRGLQDTPYWTSEEALASASIPQRLAVIGSSVVA
FT                   LELAQAFARLGSRVTILARNSLFFREDPAIGEALTAAFRMEGIDVLEQTQASQVTHANG
FT                   EFVLTTNHGELRADQLFVATGRTPNTQSLNLEAAGVLLDERGAIQIDQGMRSSAVDIYA
FT                   AGDCTNQPQFVYVAAAAGTRAAINMTGGEATLNLDAMPAVVFTDPQVATVGYSEAEAQR
FT                   AGLETDSRTLSLDNVPRALANFDTRGFIKLVAEAGSGRLLGVQAVAPEAGELIQTAVLA
FT                   IRNRMTVQELADQLFPYLTMVEGLKLAAQTFTKDVKQLSCCAG"
FT   CDS             complement(8726..9160)
FT                   /codon_start=1
FT                   /transl_table=11
FT                   /locus_tag="PQBR55_0012"
FT                   /product="Mercuric transport protein, MerC"
FT                   /note="BLASTP-2.2.28 similarity to NP_840914.1 (mercury
FT                   transport protein MerC)"
FT                   /note="InterProScan-5 predicted FAMILY IPR004891 (MerC
FT                   mercury resistance protein)"
FT                   /note="PSORTb-3.0 predicted location CytoplasmicMembrane"
FT                   /inference="similar to AA sequence:RefSeq:NP_840914.1"
FT                   /inference="protein motif:InterPro:IPR004891"
FT                   /protein_id="CEK42391.1"
FT                   /translation="MRNPLNLFTRIGDKASSVGVLVSALGCAACFPALASLGAAIGLGF
FT                   LSQWEGLFITTLLPLFAALALLVNSLGWLKHRQWQRTALGLIGPVLVLAAVFLMRAYGW
FT                   RSGWLLYIGLALMLGGSIWDLVSPAHPRCAPGACPPQPKQ"
FT   CDS             complement(9173..9448)
FT                   /codon_start=1
FT                   /transl_table=11
FT                   /locus_tag="PQBR55_0013"
FT                   /product="Periplasmic mercury(+2) binding protein"
FT                   /note="BLASTP-2.2.28 similarity to NP_840915.1 (mercury
FT                   scavenger protein)"
FT                   /note="InterProScan-5 predicted FAMILY IPR001802 (Mercury
FT                   scavenger protein). InterProScan-5 predicted DOMAIN
FT                   IPR006121 (Heavy metal-associated domain, HMA).
FT                   InterProScan-5 predicted FAMILY IPR011795 (Mercuric
FT                   transport protein periplasmic component). InterProScan-5
FT                   predicted FAMILY IPR027183 (Copper-transporting P-type
FT                   ATPase). InterProScan-5 predicted CONSERVED_SITE IPR017969
FT                   (Heavy-metal-associated, conserved site)"
FT                   /note="SignalP-4.1 predicted a signal peptide"
FT                   /note="PSORTb-3.0 predicted location CytoplasmicMembrane"
FT                   /inference="similar to AA sequence:RefSeq:NP_840915.1"
FT                   /inference="protein motif:InterPro:IPR001802"
FT                   /inference="protein motif:InterPro:IPR006121"
FT                   /inference="protein motif:InterPro:IPR011795"
FT                   /inference="protein motif:InterPro:IPR027183"
FT                   /inference="protein motif:InterPro:IPR017969"
FT                   /protein_id="CEK42392.1"
FT                   /translation="MKKLFAALALIAVVSPVWAAIQTVTLSVPGMTCAACPITVKKALT
FT                   QVEGVTKTEVSFEKREAIVTFDDAKTNSEALTKATEDAGYPSTIKQ"
FT   CDS             complement(9466..9816)
FT                   /codon_start=1
FT                   /transl_table=11
FT                   /locus_tag="PQBR55_0014"
FT                   /product="Mercuric transport protein, MerT"
FT                   /note="BLASTP-2.2.28 similarity to NP_569361.1 (mercuric
FT                   transport protein)"
FT                   /note="InterProScan-5 predicted FAMILY IPR003457 (Mercuric
FT                   transport protein MerT)"
FT                   /note="PSORTb-3.0 predicted location CytoplasmicMembrane"
FT                   /inference="similar to AA sequence:RefSeq:NP_569361.1"
FT                   /inference="protein motif:InterPro:IPR003457"
FT                   /protein_id="CEK42393.1"
FT                   /translation="MSESQKGRGALLAGGLAAILASTCCLGPLVLIALGFSGAWIGNLT
FT                   VLEPYRPFFIGAALLALFFAYRRIFRPAQACKPGETCAIPQVRTTYKFIFWLVMALVLV
FT                   ALGFPYILPLFY"
FT   CDS             9888..10319
FT                   /codon_start=1
FT                   /transl_table=11
FT                   /locus_tag="PQBR55_0015"
FT                   /product="Mercuric resistance operon regulatory protein"
FT                   /note="BLASTP-2.2.28 similarity to NP_840917.1
FT                   (transcriptional regulator MerR)"
FT                   /note="InterProScan-5 predicted DOMAIN IPR000551 (MerR-type
FT                   HTH domain). InterProScan-5 predicted FAMILY IPR011794
FT                   (Hg(II)-responsive transcriptional regulator).
FT                   InterProScan-5 predicted DOMAIN IPR009061 (DNA binding
FT                   domain, putative)"
FT                   /note="PSORTb-3.0 predicted location Cytoplasmic"
FT                   /inference="similar to AA sequence:RefSeq:NP_840917.1"
FT                   /inference="protein motif:InterPro:IPR000551"
FT                   /inference="protein motif:InterPro:IPR011794"
FT                   /inference="protein motif:InterPro:IPR009061"
FT                   /protein_id="CEK42394.1"
FT                   /translation="MKNTAESLTIGVFAKAAGVNVETIRFYQRKGLLPEPDKPYGSIRR
FT                   YGEADIARVKFVKSAQRLGFSLDEVAGLLRLDDGTHCNDARVHAEQKLEDVRGKLADLR
FT                   RIELVLAQLVDDCCASHGTVSCPLIDSLHGIDSHENFAP"
FT   CDS             complement(10604..10732)
FT                   /codon_start=1
FT                   /transl_table=11
FT                   /locus_tag="PQBR55_0016"
FT                   /product="hypothetical protein"
FT                   /protein_id="CEK42395.1"
FT                   /translation="MKTGQAQRIAAGDISKGGGKLKRWSDTYVNMGKCGRVRFVFE"
FT   CDS             11077..12573
FT                   /codon_start=1
FT                   /transl_table=11
FT                   /locus_tag="PQBR55_0017"
FT                   /product="putative DNA helicase"
FT                   /note="BLASTP-2.2.28 similarity to NP_758603.1 (DNA
FT                   helicase)"
FT                   /note="InterProScan-5 predicted DOMAIN IPR014017 (DNA
FT                   helicase, UvrD-like, C-terminal). InterProScan-5 predicted
FT                   DOMAIN IPR014016 (UvrD-like Helicase, ATP-binding domain).
FT                   InterProScan-5 predicted FAMILY IPR000212 (DNA helicase,
FT                   UvrD/REP type). InterProScan-5 predicted DOMAIN IPR027417
FT                   (P-loop containing nucleoside triphosphate hydrolase)"
FT                   /note="PSORTb-3.0 predicted location Cytoplasmic"
FT                   /inference="similar to AA sequence:RefSeq:NP_758603.1"
FT                   /inference="protein motif:InterPro:IPR014017"
FT                   /inference="protein motif:InterPro:IPR014016"
FT                   /inference="protein motif:InterPro:IPR000212"
FT                   /inference="protein motif:InterPro:IPR027417"
FT                   /protein_id="CEK42396.1"
FT                   /translation="MKKQITLTQEQAAIKEYRGRRLRIRAFAGAAKTTTLAEYAAANPS
FT                   ERILYVAYNRAIRDEAASKFPKGVDCKTAHQLAYHSIGRSYSGKLTQNLRLTDIANAVD
FT                   TRNWTAVKDIQETLTNYLNSADLDIGEQHFNRVEAGTELSGKKAQYRSSVVAGASMLWQ
FT                   RMIDLDDKDVKVTHDCYLKLWQTSQPELSRRYTTILVDEGQDLNACLIDVIFRQKAKVI
FT                   ICGDSHQQIYRFRGAVNALDHSAMDGVEEMYLTSSFRFGPAVAHTANIILSYKGEELEI
FT                   IGAGPATKVTRKLPDDIDHHAVLHRTVMGVIENALMLAAQGHKIFWVGGLEAYKFSELE
FT                   DLYRFSKGENSEVRRRQLLEEYRDFQEYRVIADESNDREMERSVKLIDTYDDLLERLAE
FT                   LRQCSVKEEFDATVTLTTAHKAKGLEWDAVKLYEDFADPLDPKMEPEERDDELNLLYVA
FT                   ITRAMQILALNTVVIGLMASFVEKRNRQIEHPSQALATNP"
FT   CDS             12584..12940
FT                   /codon_start=1
FT                   /transl_table=11
FT                   /locus_tag="PQBR55_0018"
FT                   /product="hypothetical protein"
FT                   /note="PSORTb-3.0 predicted location Cytoplasmic"
FT                   /protein_id="CEK42397.1"
FT                   /translation="MASIEQEITVKRPEGLWPFTMVVLDQIELIGNRVIKIEAHDQGDL
FT                   DGADFLWGELTPHLELSEGEYMRIDQEFGEFSTSFGQRGCCGGDATWGDDLRFLQPTTE
FT                   KAAVVARAFCDYFT"
FT   CDS             12968..13117
FT                   /codon_start=1
FT                   /transl_table=11
FT                   /locus_tag="PQBR55_0019"
FT                   /product="hypothetical protein"
FT                   /protein_id="CEK42398.1"
FT                   /translation="MTEQPINSEDEARYFKVLADYNDMMRSLDVVGPVPMCHFTAMTFH
FT                   SDDS"
FT   CDS             complement(13573..14445)
FT                   /codon_start=1
FT                   /transl_table=11
FT                   /locus_tag="PQBR55_0020"
FT                   /product="Protein-disulfide isomerase"
FT                   /note="BLASTP-2.2.28 similarity to NP_967746.1 (disulfide
FT                   interchange protein)"
FT                   /note="InterProScan-5 predicted DOMAIN IPR012336
FT                   (Thioredoxin-like fold)"
FT                   /note="SignalP-4.1 predicted a signal peptide"
FT                   /inference="similar to AA sequence:RefSeq:NP_967746.1"
FT                   /inference="protein motif:InterPro:IPR012336"
FT                   /protein_id="CEK42399.1"
FT                   /translation="MNFKALFGTACVSVVISLSAAAGAFLYWKSTSPFIADNQAEFNEM
FT                   VAKSIKLNRAEQYAAEVNKKMAKYEDLAVNDAPDGRRIYGKLDARFTLVEFSDFECPYC
FT                   KRYHETPKKLVDQAPDHVKWEWRHMPLDFHNPAATREAVMTECAAEQRGAAGFWVAAEE
FT                   MFIKTRGNGQGIADVDEFAAGIGLDADKFQDCLKSGRYDQRIQADMKLAEKYKVTGTPA
FT                   TLIVDSLTGEEKLVSGALPIQKLIATISGMIEAHEQRNAKPVVGAADSASAVAPDAVEG
FT                   AKLPSSPSQ"
FT   CDS             complement(14616..14879)
FT                   /codon_start=1
FT                   /transl_table=11
FT                   /locus_tag="PQBR55_0021"
FT                   /product="C4-type zinc finger protein, DksA/TraR family"
FT                   /note="BLASTP-2.2.28 similarity to NP_793267.1 (dnaK
FT                   suppressor protein)"
FT                   /note="InterProScan-5 predicted DOMAIN IPR000962 (Zinc
FT                   finger, DksA/TraR C4-type). InterProScan-5 predicted
FT                   CONSERVED_SITE IPR020458 (Zinc finger, DksA/TraR C4-type
FT                   conserved site)"
FT                   /note="PSORTb-3.0 predicted location Cytoplasmic"
FT                   /inference="similar to AA sequence:RefSeq:NP_793267.1"
FT                   /inference="protein motif:InterPro:IPR000962"
FT                   /inference="protein motif:InterPro:IPR020458"
FT                   /protein_id="CEK42400.1"
FT                   /translation="MEKPADDVDQASVEEERQKMLRMLERDRLNLPKLRRAIERIEDRN
FT                   FGYCEETGEPIGIKRLLARPATTLCIEAKQRKELREKHLRVA"
FT   CDS             15180..16082
FT                   /codon_start=1
FT                   /transl_table=11
FT                   /locus_tag="PQBR55_0022"
FT                   /product="hypothetical protein"
FT                   /protein_id="CEK42401.1"
FT                   /translation="MMFKAKFAVVWLSVALIGGCTSSIKNFSTEITSVDGRATVLQTTP
FT                   FPLLAAVKKHAEESTTLRVYIEDDGSKALESQRSTNPTPKGLMLVKLALNDPAPSAYLA
FT                   RPCQYVWSERCISAEWTERRFSSSVITSYQEALEFLKGIHHNQTFELVGYGGGGTVALL
FT                   LAATRTDVIRVQTLGGNLTPTTWSRLHQMPPLKGSVDPIKFAKKLQIIPQRHLVGKTDQ
FT                   EVPRAIAETFMLALPEADCLSVTLVDADHMQGWEEVWNRFRDEPIKCQAPAFAPSASAT
FT                   QPSAPLHNDNAFTGGWSFE"
FT   CDS             complement(16057..16500)
FT                   /codon_start=1
FT                   /transl_table=11
FT                   /locus_tag="PQBR55_0023"
FT                   /product="hypothetical protein"
FT                   /note="PSORTb-3.0 predicted location Cytoplasmic"
FT                   /protein_id="CEK42402.1"
FT                   /translation="MNARKEKTLHIAVLPIVELTEEDLQVPGIYQAKVEAGLNASDSAE
FT                   AALNAFKERFDVISKESFVFFVFDPDEGRIISPSGRDVLKGRLIDQFNVVCTFMTGLIP
FT                   CWVFDKFRMSLIDTAKKPVNPARAEVVRAMNGEPVFIRSSSHL"
FT   CDS             complement(16657..18399)
FT                   /codon_start=1
FT                   /transl_table=11
FT                   /locus_tag="PQBR55_0024"
FT                   /product="putative RTX toxin"
FT                   /note="BLASTP-2.2.28 similarity to NP_798012.1 (RTX toxin)"
FT                   /note="InterProScan-5 predicted DOMAIN IPR002126
FT                   (Cadherin). InterProScan-5 predicted DOMAIN IPR015919
FT                   (Cadherin-like)"
FT                   /note="SignalP-4.1 predicted a signal peptide"
FT                   /note="PSORTb-3.0 predicted location Extracellular"
FT                   /inference="similar to AA sequence:RefSeq:NP_798012.1"
FT                   /inference="protein motif:InterPro:IPR002126"
FT                   /inference="protein motif:InterPro:IPR015919"
FT                   /protein_id="CEK42403.1"
FT                   /translation="MLNLSFMHIKYILYFFLGFVLYTSSLSAMADPTAGIVQPQTPGMS
FT                   ITSAPKQVPVGWTDITFNVTYPSRIAGCSVYGSGSYPDSSVWVYWRKKGSTGPFTQAWP
FT                   YINNRTEFLRFYSCGGPSRTLNASLSPDMMIWGSPQEPGDYEFAVALVWQLSNNGALYE
FT                   DYSNIVTISIGKTNSAPSVSDIRMTTAEDTTGTITLPVSDPDDGDTHTFQIINNPSTGS
FT                   AWISGNVLHYAPPTDWNGQTSIAFQATDSKGAVSNTGNVSVTVTPVNDPPVATQKTLTI
FT                   NEDTVGTVRLSATDIDSPPPSTFQIVTPSSPGQGVASISGNTLTFTPARDWNGTATVTY
FT                   RAQDDAGAWSAPAAVTIHVTPVNDPPVVADAALTLDEDTVGNYVLTAYDPDIGDKYTFE
FT                   IVSPPAAAHGSGSIRQGNTLQFVPSKDWFGVTKLTYRARDLAGDISNTATVTITVNPVN
FT                   DIPIVSAVQLVTAEDTPGAITLSADDIDSTPPFIFEIVGQPLSKYGTGSILGDVLTFNP
FT                   FKDWNGTTSLTYRAQDKEGGWSLPATVRITVNPVNDVPALRAPLKIQTRENVPVTVKAA
FT                   VIKQ"
FT   CDS             18954..19088
FT                   /codon_start=1
FT                   /transl_table=11
FT                   /locus_tag="PQBR55_0025"
FT                   /product="hypothetical protein"
FT                   /protein_id="CEK42404.1"
FT                   /translation="MVIPLSVPSYKALDLIELASQLAEIKVGLATTRPDLLPKHIVQP"
FT   CDS             19285..19773
FT                   /codon_start=1
FT                   /transl_table=11
FT                   /locus_tag="PQBR55_0026"
FT                   /product="hypothetical protein"
FT                   /protein_id="CEK42405.1"
FT                   /translation="MSEFFSTQRPITAAMHALQQMTNDRSCFNIDSRPQDQSEIERSLG
FT                   TIYTELGPLFFEETEPSELGSFIGATTLQGISSPGILLTELVRNFMLAFADKDHQGMAR
FT                   VLFDELDAIAITARQRRAPGLKTALSEMEEWPHRPQFSPSPMAKILQFRPRPYGVERS"
FT   CDS             20305..20778
FT                   /codon_start=1
FT                   /transl_table=11
FT                   /locus_tag="PQBR55_0027"
FT                   /product="hypothetical protein"
FT                   /note="PHOBIUS-1.01 predicted 5 transmembrane regions"
FT                   /note="PSORTb-3.0 predicted location CytoplasmicMembrane"
FT                   /protein_id="CEK42406.1"
FT                   /translation="MTTQISKPKLFQHRVQQIVLPSLIYLLGTAGVLIVTWLLKHHLEP
FT                   VLPTIPFFVALFIQQSGAREDLTRKARIGNGIALTVLAIACEILYQALIGFDTPTAYFF
FT                   YPFLCALGLLGETACRWIDHAEQKGSPSVKMLGIAIFLTGIGIGLYAFYLNYV"
FT   CDS             20884..21303
FT                   /codon_start=1
FT                   /transl_table=11
FT                   /locus_tag="PQBR55_0028"
FT                   /product="hypothetical protein"
FT                   /note="PHOBIUS-1.01 predicted 1 transmembrane regions"
FT                   /protein_id="CEK42407.1"
FT                   /translation="MKKHVNPLYALSVPVVAIAVLVLWRSFHHDVRDLSAVDKQPPGKY
FT                   FLLLKETGTGQHDAAIVVKSSDGKKTVFPGIAKGDINSPVANQRLITYSPTTEGCEGNV
FT                   VELYQAGGTVTVIGSIDPSCSLHQELANDTVLKKL"
FT   CDS             complement(21360..22058)
FT                   /codon_start=1
FT                   /transl_table=11
FT                   /locus_tag="PQBR55_0029"
FT                   /product="Acetyltransferase, GNAT family"
FT                   /note="BLASTP-2.2.28 similarity to NP_793360.1 (GNAT family
FT                   acetyltransferase)"
FT                   /note="InterProScan-5 predicted DOMAIN IPR000182 (GNAT
FT                   domain). InterProScan-5 predicted DOMAIN IPR016181
FT                   (Acyl-CoA N-acyltransferase)"
FT                   /note="PSORTb-3.0 predicted location Cytoplasmic"
FT                   /inference="similar to AA sequence:RefSeq:NP_793360.1"
FT                   /inference="protein motif:InterPro:IPR000182"
FT                   /inference="protein motif:InterPro:IPR016181"
FT                   /protein_id="CEK42408.1"
FT                   /translation="MIRFGLYNDAVPEALAQQIIGMSARYTTELAMDACPPDHPLYKIS
FT                   QIYLQFEIHAYLSAIGQPGGGGGQVLVAFDEDEHPGLLIGFLLYMPLTGSDEHCGVNYG
FT                   AVHEGFRGRGVYSGLIQHMLRLYPSATLTCFVESVPLYERLGFKVDLARSSQVQMISSP
FT                   SPKDMVMPVMDMTLFQHHPAVIQARKDAITTYGIAAIDRAYKESEERIKGLSRKAETYV
FT                   AQRLGGHTPA"
FT   CDS             complement(22373..22627)
FT                   /codon_start=1
FT                   /transl_table=11
FT                   /locus_tag="PQBR55_0030"
FT                   /product="hypothetical protein"
FT                   /protein_id="CEK42409.1"
FT                   /translation="MNFATNFREIALYLFSAVLFGCTGHLDRTANTDQAHTPLPLPRVV
FT                   PNCQVVGGASICNWIEPREAKKGSQPAVNMVQRVPGIML"
FT   CDS             22705..22830
FT                   /codon_start=1
FT                   /transl_table=11
FT                   /locus_tag="PQBR55_0031"
FT                   /product="hypothetical protein"
FT                   /protein_id="CEK42410.1"
FT                   /translation="MFSVITGHYRTISLRADRKNLFVIELTAPLHCKRIPDTPTA"
FT   CDS             complement(22794..23729)
FT                   /codon_start=1
FT                   /transl_table=11
FT                   /locus_tag="PQBR55_0032"
FT                   /product="Periplasmic serine proteases (ClpP class)"
FT                   /note="BLASTP-2.2.28 similarity to NP_758634.2 (probable
FT                   peptidase)"
FT                   /note="InterProScan-5 predicted FAMILY IPR001907 (ClpP).
FT                   InterProScan-5 predicted DOMAIN IPR002142 (Peptidase S49)"
FT                   /note="PSORTb-3.0 predicted location CytoplasmicMembrane"
FT                   /inference="similar to AA sequence:RefSeq:NP_758634.2"
FT                   /inference="protein motif:InterPro:IPR001907"
FT                   /inference="protein motif:InterPro:IPR002142"
FT                   /protein_id="CEK42411.1"
FT                   /translation="MDMSMEVLERVLLASVTEQRRSRRWRIAFRFMAFAVVISAVLVNG
FT                   SFDLVGEGDGREHTAKIEVEGPIGEGSGVSAEKVKRSLAAAFMDPNTRGVVLEINSPGG
FT                   SPVAAGIIYDEIKRQRNIHPAIKVYAVIGDLGASGAYYIASAADQIYADKASLVGSIGV
FT                   TAATFGFVDLMSKLGVERRAYTSGKHKAFLDQFQPRNEDETKFWQGVLNTTHQQFISAV
FT                   KSGRGDRLKSAEHPEIFSGLIWTGEQALQLGLIDHLGDTDLVARDVIQQERVVDFTRKD
FT                   SAFDRFASKLGASAAREISQAVGVSGIRLQ"
FT   CDS             complement(23748..24080)
FT                   /codon_start=1
FT                   /transl_table=11
FT                   /locus_tag="PQBR55_0033"
FT                   /product="hypothetical protein"
FT                   /note="BLASTP-2.2.28 similarity to NP_840796.1 (cold shock
FT                   DNA-binding domain-containing protein)"
FT                   /note="InterProScan-5 predicted FAMILY IPR010718 (Protein
FT                   of unknown function DUF1294)"
FT                   /note="PSORTb-3.0 predicted location CytoplasmicMembrane"
FT                   /inference="similar to AA sequence:RefSeq:NP_840796.1"
FT                   /inference="protein motif:InterPro:IPR010718"
FT                   /protein_id="CEK42412.1"
FT                   /translation="MALASAVFINWVTVKTNHGMLFYLLLASMASFLIHIFDKRKAVEG
FT                   RGRLPEWQLLGFDIVGGWCGGLIARGLVGYSSLSKGFRNRFSTVVIINIAALLFLTWMF
FT                   PGLLLV"
FT   CDS             24536..24919
FT                   /codon_start=1
FT                   /transl_table=11
FT                   /locus_tag="PQBR55_0034"
FT                   /product="hypothetical protein"
FT                   /protein_id="CEK42413.1"
FT                   /translation="MMSVKKDVHRVRAGLQWTVKTRDMSRQLRWGFSVSLERQQPPASG
FT                   GRSLLRVYLQTEVDGNCKQVLDTHLFGQDDYMEACCQAKAFIRNNVTPLIPELVANLFI
FT                   PPDDLNARAVNACDLSRVLIRLQ"
FT   CDS             24916..26049
FT                   /codon_start=1
FT                   /transl_table=11
FT                   /locus_tag="PQBR55_0035"
FT                   /product="hypothetical protein"
FT                   /note="InterProScan-5 predicted DOMAIN IPR010982 (Lambda
FT                   repressor-like, DNA-binding domain). InterProScan-5
FT                   predicted DOMAIN IPR011991 (Winged helix-turn-helix
FT                   DNA-binding domain). InterProScan-5 predicted DOMAIN
FT                   IPR009061 (DNA binding domain, putative)"
FT                   /note="PSORTb-3.0 predicted location Cytoplasmic"
FT                   /inference="protein motif:InterPro:IPR010982"
FT                   /inference="protein motif:InterPro:IPR011991"
FT                   /inference="protein motif:InterPro:IPR009061"
FT                   /protein_id="CEK42414.1"
FT                   /translation="MTFPSSGASSVDILYPNIPWALRWEAIKRALRDANTSLEQIARES
FT                   GVTAPAMVKTKQYPSGQQAIAAALGLAPEILFPERYKTTWTDQHQQQIERVMGPLLGLS
FT                   VGAAQSQLRDAIKAWSLHPVSIGDMPTEAKAKWRWIKDHLKTRGIAIKLLANELSLRRS
FT                   AIYNLAHHPYEKPQELIGRCLGVSPQLIWPDRYSADGTPFKIRAGHPVFATQRVINPRH
FT                   MLDLVEGLWLPVSTIEGLPGIGSRKEHILRQAKREKWKLREREGLTEVAFECLPNLTKL
FT                   HLTRGWTPKAVETQPRAPGRWGNSLYRELELSRDSVTDRLFVLRLSASLESFAELSLIC
FT                   LRLSTGEVLSEVTSIVSDNGLDDLSEICKDVGGAIDG"
FT   CDS             26094..26327
FT                   /codon_start=1
FT                   /transl_table=11
FT                   /locus_tag="PQBR55_0036"
FT                   /product="hypothetical protein"
FT                   /protein_id="CEK42415.1"
FT                   /translation="MTTKAQFDKAAQNLLGDEKYSDLLNSGFSRPDFCREIAQDEFVDN
FT                   LFSPSTKQADLDLIRRVADRLWKGDGVTGLDD"
FT   CDS             complement(26410..26607)
FT                   /codon_start=1
FT                   /transl_table=11
FT                   /locus_tag="PQBR55_0037"
FT                   /product="hypothetical protein"
FT                   /protein_id="CEK42416.1"
FT                   /translation="MSIEKKSLTELDVEIQAVIVDPSTSSWLRTALQTGLERDPVDSAN
FT                   DAEILNEYLARRCDAALSSQ"
FT   CDS             26770..27042
FT                   /codon_start=1
FT                   /transl_table=11
FT                   /locus_tag="PQBR55_0038"
FT                   /product="hypothetical protein"
FT                   /note="PHOBIUS-1.01 predicted 1 transmembrane regions"
FT                   /protein_id="CEK42417.1"
FT                   /translation="MSNFSQFNTPCFPGTSENIWVGETDVIKTASFGGQQMTAMQWTED
FT                   GSEYALIYLGQTSTGFDSLSTAQNAAASFAISVLALMSAAITAVN"
FT   CDS             complement(27143..27793)
FT                   /codon_start=1
FT                   /transl_table=11
FT                   /locus_tag="PQBR55_0039"
FT                   /product="Micrococcal nuclease (thermonuclease) homologs"
FT                   /note="BLASTP-2.2.28 similarity to NP_058366.1 (putative
FT                   partition protein)"
FT                   /note="InterProScan-5 predicted DOMAIN IPR016071
FT                   (Staphylococcal nuclease (SNase-like), OB-fold).
FT                   InterProScan-5 predicted ACTIVE_SITE IPR002071
FT                   (Thermonuclease active site)"
FT                   /inference="similar to AA sequence:RefSeq:NP_058366.1"
FT                   /inference="protein motif:InterPro:IPR016071"
FT                   /inference="protein motif:InterPro:IPR002071"
FT                   /protein_id="CEK42418.1"
FT                   /translation="MCSWAKSELSIEVGTHRVPAVNGDQPSAVTRWFFKHLPQIWSRYW
FT                   SARLMASGAYVVPLKRSLTILLLSTFLGIPLIGWAGENFRALTVAVLDGDTVEVLTEQH
FT                   KKIRIRLAGIDAPEKNQAYGQRSKQNLASMVAGKSVDIIDHGSDQYGRTVGSLSVDGMD
FT                   VNAEQVKAGYAWVYTRYNRDSMLPTLEENARRDQLGLWRDPNPTAPWEFRHSR"
FT   CDS             complement(27759..28505)
FT                   /codon_start=1
FT                   /transl_table=11
FT                   /locus_tag="PQBR55_0040"
FT                   /product="hypothetical protein"
FT                   /protein_id="CEK42419.1"
FT                   /translation="MSTKIYKGLILQDSSIEQALKHLVSIKSQCVDAAEKAAAKVCARE
FT                   MAFSVDLAANFCVLGGQNQPCSSWKLMEKFDLAKVSVLGKGVRNTEWDFTFVVCLIPAN
FT                   GNVLATYYVESDLGYHDALLSVGFKDYHQNSIDRPEEISEDEWRSRQEAWQSALPGRTA
FT                   PQSVGLTYSVVSWDDYSLVFYNPSLIQAQIPTPEVRKKSVARRLSELEVCSSQPKVPLS
FT                   EIIDRILERVPLRQPDVLLGEVRIEY"
FT   CDS             complement(28627..29589)
FT                   /codon_start=1
FT                   /transl_table=11
FT                   /locus_tag="PQBR55_0041"
FT                   /product="hypothetical protein"
FT                   /note="InterProScan-5 predicted DOMAIN IPR014729
FT                   (Rossmann-like alpha/beta/alpha sandwich fold).
FT                   InterProScan-5 predicted DOMAIN IPR002500 (Phosphoadenosine
FT                   phosphosulphate reductase)"
FT                   /note="PSORTb-3.0 predicted location Cytoplasmic"
FT                   /inference="protein motif:InterPro:IPR014729"
FT                   /inference="protein motif:InterPro:IPR002500"
FT                   /protein_id="CEK42420.1"
FT                   /translation="MKLSENLDLFHPEESRLTVLSFGGGQDSTALLELYIQDAAFREKY
FT                   APRDFMVVMSDTGDEYPETYLHVENVRRRCVSEGIEFHFLTADMGFHSESWRSLTHFYR
FT                   TKGTIGSKAYPKTCTDRLKIQPIYRFLEQWLSKRYGVVCNRKQGIREFAACYGKIQVML
FT                   GIAKGEERRVASPERNPNRWYRESISNLYPLIDLGMDRAACQQYIANSGQVVPPPSNCR
FT                   SCPWLSLQELEYLKRFEPKHLDMWVELEAAKVEKHRSQENVIVSTKSGPKVVNRNYGVF
FT                   GLDLLPKKIQEAGRMFGDWSDERVREYRMSHGHCVATAY"
FT   CDS             complement(29657..30283)
FT                   /codon_start=1
FT                   /transl_table=11
FT                   /locus_tag="PQBR55_0042"
FT                   /product="hypothetical protein"
FT                   /note="PSORTb-3.0 predicted location Cytoplasmic"
FT                   /protein_id="CEK42421.1"
FT                   /translation="MASFPQRVQDNILPLSVGDTLPEVFTEWLFTERAYDYGKPTKTCE
FT                   LCEQESLRYHFEIRNRFTQKTLWVGSHCILKYQVPVFEQGNAVSDVDAKKHLSHLMKKM
FT                   QMDSCLATLQRMAGAEGSSILQLALDYYRKHAVLSPRHAYSIFWRLRSHRIDHNPSAFK
FT                   VNLKPVELQEELREMVSGHVHTFWPALTSKQKELASALGHNPPAT"
FT   CDS             complement(30546..30686)
FT                   /codon_start=1
FT                   /transl_table=11
FT                   /locus_tag="PQBR55_0043"
FT                   /product="hypothetical protein"
FT                   /protein_id="CEK42422.1"
FT                   /translation="MDIESVLRQSNADPRRMAIDCITLAFSVEKGSIDYKFRLARSEHS
FT                   L"
FT   CDS             30948..32654
FT                   /codon_start=1
FT                   /transl_table=11
FT                   /locus_tag="PQBR55_0044"
FT                   /product="hypothetical protein"
FT                   /note="BLASTP-2.2.28 similarity to NP_943180.1 (putative
FT                   DNA modification methylase)"
FT                   /note="InterProScan-5 predicted FAMILY IPR002296 (N6
FT                   adenine-specific DNA methyltransferase, N12 class).
FT                   InterProScan-5 predicted DOMAIN IPR025714
FT                   (Methyltransferase domain). InterProScan-5 predicted
FT                   CONSERVED_SITE IPR002052 (DNA methylase, N-6
FT                   adenine-specific, conserved site)"
FT                   /note="PSORTb-3.0 predicted location Cytoplasmic"
FT                   /inference="similar to AA sequence:RefSeq:NP_943180.1"
FT                   /inference="protein motif:InterPro:IPR002296"
FT                   /inference="protein motif:InterPro:IPR025714"
FT                   /inference="protein motif:InterPro:IPR002052"
FT                   /protein_id="CEK42423.1"
FT                   /translation="MTDLSHAKIGDIVEDASEFFAPASADLVDGLIGGYLSERGRIEQL
FT                   HEMMTGEGFSSALWYFMEGNTSDQGRYYTTDIARLMQLEPAIATLNASYWGKALSLTDV
FT                   YECMPQKRRTEWQEQIRNPMGKKSSSRRHNKESLDEWEVHPLPEFEETTVRSTLNDLLL
FT                   ARSKFFAERVDGIFRALSGEHVTNSPAAFGKRMIVANMITSYDTIDYERAGYLNDLRCV
FT                   IAKFMGREEPHHGDTGPLLEVFRRRTGEWYEVDGGTLRMKMYKKGTCHIEVHPDMAWRL
FT                   NAVLASLYPAAIPTSFRTKPNAKGKRHKVFGRPLPFAVITMLYKMRSEPNKPVRYDRWE
FT                   EPRHPLTANPHALQFDYGDRSETVQAEAEKVLAMIGGVRHNKNAHVWFEFEFSPRDALD
FT                   EIIVSGCVPDQRAHQFYPTPDELATKVVELANIGEEHTCLEPSAGIGGIADHMPKDRMR
FT                   CVEISDLHCKVLEAKGFDVTQADFLDWASSTTVRFDRVVMNPPFSEGRWSSHLTAAAGL
FT                   LTEGGQVTAVLPASARNKDILPGFDLEWSLVIDNAFAGTTVSVVILVARKR"
FT   CDS             32779..33144
FT                   /codon_start=1
FT                   /transl_table=11
FT                   /locus_tag="PQBR55_0045"
FT                   /product="hypothetical protein"
FT                   /protein_id="CEK42424.1"
FT                   /translation="MNVFHLSAAPDAAIMTEEKVRQTLAVLSGKKTDDEGITLAIQQVI
FT                   DKPNVMHAVGVLKLQYRLSYTAWEGEVVEVVAEALQVSRSDASGVVEAQPFYMQQSWSI
FT                   GLDAQQTASKILTAAQC"
FT   CDS             33138..33518
FT                   /codon_start=1
FT                   /transl_table=11
FT                   /locus_tag="PQBR55_0046"
FT                   /product="hypothetical protein"
FT                   /note="PSORTb-3.0 predicted location Cytoplasmic"
FT                   /protein_id="CEK42425.1"
FT                   /translation="MLKDVKMIILNQQFRDLVELNAFSALKALAAESWLDQNPCDSAAL
FT                   ADAKHLARAVLDIDFDSMDQAQLAAWYEKTVGYNPVDDDSTITLEELRTNCKEMALIER
FT                   CGGIDTLQYQQIEAQRRATPEA"
FT   CDS             33530..33709
FT                   /codon_start=1
FT                   /transl_table=11
FT                   /locus_tag="PQBR55_0047"
FT                   /product="hypothetical protein"
FT                   /protein_id="CEK42426.1"
FT                   /translation="MEAKTKIVQPGGLNKRLIGTIKAAVNSSAVAHTCEWLVSEGYASD
FT                   TAHARELVSSALNA"
FT   CDS             33816..33953
FT                   /codon_start=1
FT                   /transl_table=11
FT                   /locus_tag="PQBR55_0048"
FT                   /product="hypothetical protein"
FT                   /protein_id="CEK42427.1"
FT                   /translation="MDMPSDGNQTSDQAGLPMQQRIIGNSPNTPLLPNFPVAISEYAVI
FT                   "
FT   CDS             34006..35529
FT                   /codon_start=1
FT                   /transl_table=11
FT                   /locus_tag="PQBR55_0049"
FT                   /product="Replicative DNA helicase (EC 3.6.1.-)"
FT                   /note="BLASTP-2.2.28 similarity to NP_719448.1 (replicative
FT                   DNA helicase DnaB)"
FT                   /note="InterProScan-5 predicted DOMAIN IPR003593 (AAA
FT                   ATPase domain). InterProScan-5 predicted DOMAIN IPR007694
FT                   (DNA helicase, DnaB-like, C-terminal). InterProScan-5
FT                   predicted DOMAIN IPR007693 (DNA helicase, DnaB-like,
FT                   N-terminal). InterProScan-5 predicted DOMAIN IPR016136 (DNA
FT                   helicase DnaB, N-terminal/DNA primase DnaG, C-terminal).
FT                   InterProScan-5 predicted FAMILY IPR007692 (DNA helicase,
FT                   DnaB type). InterProScan-5 predicted DOMAIN IPR027417
FT                   (P-loop containing nucleoside triphosphate hydrolase)"
FT                   /note="PSORTb-3.0 predicted location Cytoplasmic"
FT                   /inference="similar to AA sequence:RefSeq:NP_719448.1"
FT                   /inference="protein motif:InterPro:IPR003593"
FT                   /inference="protein motif:InterPro:IPR007694"
FT                   /inference="protein motif:InterPro:IPR007693"
FT                   /inference="protein motif:InterPro:IPR016136"
FT                   /inference="protein motif:InterPro:IPR007692"
FT                   /inference="protein motif:InterPro:IPR027417"
FT                   /protein_id="CEK42428.1"
FT                   /translation="MTRLTTDAPTGSQRIPPHSIEAEQAVLGGLLLDNSTFESMADLVA
FT                   VDDFYMSNHRAIFRAISTLAGRGVAFDIVTLHDHFNSEPEADRPGHIEYLKELLTNTPS
FT                   TANIESYASLIRERAKLRRIITTCEDIYQSAQRPEGRSAAELIEDAERSVLSLVTTSQK
FT                   RGGPTGVSQLLTRAKKKIDARSKSANTISGLSSGFGDLDRKIDGFQPADLIIVAGRPSM
FT                   GKTSFAMNLVENAVLQGEKPVLVFSLEMPGESLIFRMLASLGRVELTKLRSGRLEDNDW
FT                   PRLSSAIDLLNDQKLFIDDTSGISPSEMRSRTRRIVRQHGEPALIMVDYLQLMQIPGAT
FT                   GKNRTSEISEISRSLKALAKEFNCPVVALSQLNRSLEQRPDKRPLNSDLRESGAIEQDA
FT                   DVIMFVYRDEIYHPDTKFKGTAEIIIGKHREGPTGFCRLNFLNEFTRFENLVPGTHDFT
FT                   DLEIGIQEIVDEHPRFGRLTASQLASLNKLVKASNPRSKTRRAPSRPKK"
FT   CDS             35543..36997
FT                   /codon_start=1
FT                   /transl_table=11
FT                   /locus_tag="PQBR55_0050"
FT                   /product="Replicative DNA helicase (EC 3.6.1.-)"
FT                   /note="BLASTP-2.2.28 similarity to NP_631984.2 (replicative
FT                   helicase dnaB1)"
FT                   /note="InterProScan-5 predicted DOMAIN IPR003593 (AAA
FT                   ATPase domain). InterProScan-5 predicted DOMAIN IPR016136
FT                   (DNA helicase DnaB, N-terminal/DNA primase DnaG,
FT                   C-terminal). InterProScan-5 predicted FAMILY IPR007692 (DNA
FT                   helicase, DnaB type). InterProScan-5 predicted DOMAIN
FT                   IPR007693 (DNA helicase, DnaB-like, N-terminal).
FT                   InterProScan-5 predicted DOMAIN IPR007694 (DNA helicase,
FT                   DnaB-like, C-terminal). InterProScan-5 predicted DOMAIN
FT                   IPR027417 (P-loop containing nucleoside triphosphate
FT                   hydrolase)"
FT                   /note="PSORTb-3.0 predicted location Cytoplasmic"
FT                   /inference="similar to AA sequence:RefSeq:NP_631984.2"
FT                   /inference="protein motif:InterPro:IPR003593"
FT                   /inference="protein motif:InterPro:IPR016136"
FT                   /inference="protein motif:InterPro:IPR007692"
FT                   /inference="protein motif:InterPro:IPR007693"
FT                   /inference="protein motif:InterPro:IPR007694"
FT                   /inference="protein motif:InterPro:IPR027417"
FT                   /protein_id="CEK42429.1"
FT                   /translation="MAARKGSLVKGQFQLNEIVTMNDIPAPEQYDLQTAALKVPPHSIE
FT                   AEQAVLGGLMLDNNAWERVLDQVSDGDFYRHDHRLIFRAIAKLADLNSPIDVVTLAEQL
FT                   DKEGLTSQVGGLGYLGELAKNTPSVANIKAYAQIVRARATLRQLIGVATEIADSAFNPE
FT                   GRTAEEILDEAERQIFQIAEARPKTGGPVSVNDLLTKAIDRIDTLFNTDNAITGLSTGY
FT                   TDLDGMTSGLQPSDLIIVAGRPSMGKTTFAMNLVENAVLRSDKTVLVYSLEMPGESLIM
FT                   RMLSSLGRIDQTKVRAGRLEDDDWPRLTSAVNLLNDRKLFIDDTAGISPSEMRARTRRL
FT                   VREHGDVALIMIDYLQLMQIPGSGGDNRTNEISEISRSLKALAKEFNCPVVALSQLNRS
FT                   LEQRPNKRPINSDLRESGAIEQDADVIMFVYRDEVYHPETEHKGIAEIIIGKQRNGPIG
FT                   TARLAFIGKYTRFENLAPGSYNFDDE"
FT   CDS             complement(37082..37306)
FT                   /codon_start=1
FT                   /transl_table=11
FT                   /locus_tag="PQBR55_0051"
FT                   /product="hypothetical protein"
FT                   /protein_id="CEK42430.1"
FT                   /translation="MAKKPELNSRDHQNMDAFLGHVLEDYKAGRITKEAAVSGIAHIMA
FT                   ALDLDNYAEARSWFVNGRKFLSQEPFTNS"
FT   CDS             complement(37400..37690)
FT                   /codon_start=1
FT                   /transl_table=11
FT                   /locus_tag="PQBR55_0052"
FT                   /product="hypothetical protein"
FT                   /note="BLASTP-2.2.28 similarity to NP_631987.1 (putative
FT                   traA protein)"
FT                   /note="InterProScan-5 predicted FAMILY IPR020497 (Plasmid
FT                   IncP-alpha, TraA)"
FT                   /note="PSORTb-3.0 predicted location CytoplasmicMembrane"
FT                   /inference="similar to AA sequence:RefSeq:NP_631987.1"
FT                   /inference="protein motif:InterPro:IPR020497"
FT                   /protein_id="CEK42431.1"
FT                   /translation="MKSKAHRQFQQGLLSEFEVVSQQGVTGNKTWVLRDVKSQIDYELS
FT                   PATIEDWDIPEAPSTGQSIIVALKPCMVAMHLPTGKFYRGAPPPSRLSLTK"
FT   CDS             complement(37871..38374)
FT                   /codon_start=1
FT                   /transl_table=11
FT                   /locus_tag="PQBR55_0053"
FT                   /product="hypothetical protein"
FT                   /protein_id="CEK42432.1"
FT                   /translation="MDLKKSSNVAVFTTADGVGHTMIVGGSDNAKSALLMAEARRRGIS
FT                   YEDLLQPSPEQIEADCESESISEAQKEKCLAAVCEAYWANSPLESTSLQQLHDTLVVAE
FT                   LSEEPTPEQVKALLMLLPAHIVGQGIAWGFEDTDVRDQVYEYVLANMDAVTAAISVGGQ
FT                   KAES"
FT   CDS             complement(38385..38621)
FT                   /codon_start=1
FT                   /transl_table=11
FT                   /locus_tag="PQBR55_0054"
FT                   /product="hypothetical protein"
FT                   /protein_id="CEK42433.1"
FT                   /translation="MDNRTRYLKLLDDYGITQAKSAELVAAVTGRPCAPRTVRSWVNDP
FT                   EKPSSTPCPDWAINALEKAIDYMQRALARRAER"
FT   CDS             complement(38750..38881)
FT                   /codon_start=1
FT                   /transl_table=11
FT                   /locus_tag="PQBR55_0055"
FT                   /product="hypothetical protein"
FT                   /note="PSORTb-3.0 predicted location CytoplasmicMembrane"
FT                   /protein_id="CEK42434.1"
FT                   /translation="MSVIDSVAQSHLLGIPVPAITATVGLGVLILAFWLAEKDKNRF"
FT   CDS             38849..38992
FT                   /codon_start=1
FT                   /transl_table=11
FT                   /locus_tag="PQBR55_0056"
FT                   /product="hypothetical protein"
FT                   /protein_id="CEK42435.1"
FT                   /translation="MALRYRVNYAHPLRRIGRSIKLEKTCQGQDNKTDKQPKKIEPRRN
FT                   NS"
FT   CDS             complement(39111..39302)
FT                   /codon_start=1
FT                   /transl_table=11
FT                   /locus_tag="PQBR55_0057"
FT                   /product="hypothetical protein"
FT                   /note="PSORTb-3.0 predicted location CytoplasmicMembrane"
FT                   /protein_id="CEK42436.1"
FT                   /translation="MAITYWHAVGLTCVVAAFSGVKSDDNIKESESLGESVAKPVFMAV
FT                   IIPAILLATGWFAHNHMS"
FT   CDS             complement(39487..39651)
FT                   /codon_start=1
FT                   /transl_table=11
FT                   /locus_tag="PQBR55_0058"
FT                   /product="hypothetical protein"
FT                   /protein_id="CEK42437.1"
FT                   /translation="MVWLSIWTVGVLGGGGLYLVARAIGEVAYQMERANSLRELEAANA
FT                   QTGPQVTDR"
FT   CDS             complement(39876..39995)
FT                   /codon_start=1
FT                   /transl_table=11
FT                   /locus_tag="PQBR55_0059"
FT                   /product="hypothetical protein"
FT                   /protein_id="CEK42438.1"
FT                   /translation="MYALESEMAGRVLNHRLQRGWLRRSETGPIDFPNIDEFM"
FT   CDS             complement(40038..40211)
FT                   /codon_start=1
FT                   /transl_table=11
FT                   /locus_tag="PQBR55_0060"
FT                   /product="hypothetical protein"
FT                   /protein_id="CEK42439.1"
FT                   /translation="MDNEALAYLAQRLEAVAKGPFCEAAVLVRKVMSSASSELQKPDAE
FT                   HALYHAVWDYVS"
FT   CDS             complement(40293..40772)
FT                   /codon_start=1
FT                   /transl_table=11
FT                   /locus_tag="PQBR55_0061"
FT                   /product="hypothetical protein"
FT                   /protein_id="CEK42440.1"
FT                   /translation="MMTTIAELRVEYLQDLKRSGVNLDEFTTALKDLSALGLEPSVEKL
FT                   AVILLGQILSSQDALSLANAKGAARGFALGVNVMAQCEGLNEFFEQAAKSIQAHLSALD
FT                   NDAAVAAIQFALDDDEGMQFLRLWNGGDFDVIRREWPEAPEEVFIGADPLHKSSK"
FT   CDS             complement(40885..41076)
FT                   /codon_start=1
FT                   /transl_table=11
FT                   /locus_tag="PQBR55_0062"
FT                   /product="hypothetical protein"
FT                   /note="PSORTb-3.0 predicted location CytoplasmicMembrane"
FT                   /protein_id="CEK42441.1"
FT                   /translation="MNKLELTLMGWAPLVDVIASASVAIAAVKVWILLAGVLAQGAAAA
FT                   YIGWPLYESKRTDLGKHN"
FT   CDS             complement(41143..41454)
FT                   /codon_start=1
FT                   /transl_table=11
FT                   /locus_tag="PQBR55_0063"
FT                   /product="hypothetical protein"
FT                   /note="PHOBIUS-1.01 predicted 3 transmembrane regions"
FT                   /note="PSORTb-3.0 predicted location CytoplasmicMembrane"
FT                   /protein_id="CEK42442.1"
FT                   /translation="MVFSEFIRLSFILLLIGGFPFWMTVFKWTVNVMNVVGVLLIIFGM
FT                   SITLPWDGYGGFFDQLGATGYVVAIGGLVVFAIGFSKVCGTGEKTKDVLPSNVVKLRK"
FT   CDS             complement(41623..41760)
FT                   /codon_start=1
FT                   /transl_table=11
FT                   /locus_tag="PQBR55_0064"
FT                   /product="hypothetical protein"
FT                   /protein_id="CEK42443.1"
FT                   /translation="MSMKIIRETYGVPAERGQRAGFLLRAPLHNMAQFVVLTAVCSRSS
FT                   "
FT   CDS             complement(41760..42560)
FT                   /codon_start=1
FT                   /transl_table=11
FT                   /locus_tag="PQBR55_0065"
FT                   /product="phosphoadenosine phosphosulfate reductase"
FT                   /note="BLASTP-2.2.28 similarity to NP_347832.1
FT                   (phospho-adenylylsulfate sulfotransferase)"
FT                   /note="InterProScan-5 predicted DOMAIN IPR002500
FT                   (Phosphoadenosine phosphosulphate reductase).
FT                   InterProScan-5 predicted DOMAIN IPR014729 (Rossmann-like
FT                   alpha/beta/alpha sandwich fold)"
FT                   /inference="similar to AA sequence:RefSeq:NP_347832.1"
FT                   /inference="protein motif:InterPro:IPR002500"
FT                   /inference="protein motif:InterPro:IPR014729"
FT                   /protein_id="CEK42444.1"
FT                   /translation="MSSQLKLLFGNEADNRASWEDEVDRLIEEGALFVANHSGGKDSQV
FT                   QLIRLLELVPASQLVVVHASLGAMEWPGAMELARDQAAVAGLPFIVATAKKTLLEMVER
FT                   RFENRPEVPSWPSASTRQCTSDLKRGPIQREVRSYAKANGFKTIVNCLGLRAQESPGRA
FT                   KRSAFSRMAISNSVHTWFELLPVHDMSATEVFESIARAGQKPHYAYALGNDRLSCVFCI
FT                   MASRADLKNGRVARPELFSQYVAMEQRTGYTMHMNRIPLLELAA"
FT   CDS             42706..42819
FT                   /codon_start=1
FT                   /transl_table=11
FT                   /locus_tag="PQBR55_0066"
FT                   /product="hypothetical protein"
FT                   /protein_id="CEK42445.1"
FT                   /translation="MFKAIREETVPCAVAAVGDSRKTGIKKRPLVKLIAMI"
FT   CDS             complement(42920..43345)
FT                   /codon_start=1
FT                   /transl_table=11
FT                   /locus_tag="PQBR55_0067"
FT                   /product="hypothetical protein"
FT                   /note="PHOBIUS-1.01 predicted 3 transmembrane regions"
FT                   /note="PSORTb-3.0 predicted location CytoplasmicMembrane"
FT                   /protein_id="CEK42446.1"
FT                   /translation="MERNQNRVAEICALAVAVAMIGYMAAKAFADLVGVDVPAGGRLLF
FT                   SIVLCLGIIGYAVWSELTDGLFGFRAMLPLALSTLWSGMWPAMQYWGGKSLYFPGLPID
FT                   QQDVEWWATGYMHWGGMAVLLIGGYAIAYWSWKRSIY"
FT   CDS             complement(43381..43578)
FT                   /codon_start=1
FT                   /transl_table=11
FT                   /locus_tag="PQBR55_0068"
FT                   /product="Conserved domain protein"
FT                   /protein_id="CEK42447.1"
FT                   /translation="MTKEELRQQLQKQFEQHLQAHPDAVTLYAAEPEPETKPWRKKPSL
FT                   LDQAFAQNLADIEKTLQAKD"
FT   CDS             complement(43629..44270)
FT                   /codon_start=1
FT                   /transl_table=11
FT                   /locus_tag="PQBR55_0069"
FT                   /product="hypothetical protein"
FT                   /note="BLASTP-2.2.28 similarity to NP_940699.1 (Orf14)"
FT                   /note="InterProScan-5 predicted FAMILY IPR003738 (Protein
FT                   of unknown function DUF159)"
FT                   /inference="similar to AA sequence:RefSeq:NP_940699.1"
FT                   /inference="protein motif:InterPro:IPR003738"
FT                   /protein_id="CEK42448.1"
FT                   /translation="MCSHYEAPAPQLVAETFGIDPFEQVKLDLWPGYIGAFIRRAESVD
FT                   HDALTPAAVEGVPGAFGLIPFWSKDTKISRKTYNCRSETANTKPSFRSAWRQAQHCIIP
FT                   AAAIYEPDWRTGKAIPTRIVRADGELMGIAGLWEQWHEPGTDRILHSFTMLTVNADNHP
FT                   FMRNYHKPQDEKRMVVILPKGLYGDWLKASASDSMEFMRQYPADRMAVAM"
FT   CDS             complement(44299..45597)
FT                   /codon_start=1
FT                   /transl_table=11
FT                   /locus_tag="PQBR55_0070"
FT                   /product="Error-prone, lesion bypass DNA polymerase V
FT                   (UmuC)"
FT                   /note="BLASTP-2.2.28 similarity to NP_542803.1 (DNA
FT                   replication and repair protein)"
FT                   /note="InterProScan-5 predicted DOMAIN IPR017961 (DNA
FT                   polymerase, Y-family, little finger domain). InterProScan-5
FT                   predicted DOMAIN IPR025188 (Domain of unknown function
FT                   DUF4113). InterProScan-5 predicted DOMAIN IPR001126
FT                   (DNA-repair protein, UmuC-like). InterProScan-5 predicted
FT                   DOMAIN IPR017963 (DNA-repair protein, UmuC-like,
FT                   N-terminal)"
FT                   /note="PSORTb-3.0 predicted location Cytoplasmic"
FT                   /inference="similar to AA sequence:RefSeq:NP_542803.1"
FT                   /inference="protein motif:InterPro:IPR017961"
FT                   /inference="protein motif:InterPro:IPR025188"
FT                   /inference="protein motif:InterPro:IPR001126"
FT                   /inference="protein motif:InterPro:IPR017963"
FT                   /protein_id="CEK42449.1"
FT                   /translation="MNMKGALKPGPTVFALADCNSFYASCERVFRPDLASTPIVVLSNN
FT                   DGCVIARSYDAKPFVKMGAPYFQIKDTLRRHGIVPFSSNYALYGQISERVMTLIESMVC
FT                   DSEVYSIDEIFCDLTGMPGDLTEFGRKIRAKVLKHTGIPVGVGIAHTKTLAKLANHTAK
FT                   RLQAQTGGVVDLCDPFKRDWVLRNTAVEEVWGIGRRMTAHMNAIGIHTAMDLAKADPLL
FT                   LGRKFSVVLEKTVRELAGTSCLGLEDAAPAKQEICCSRMFGVRLERIEPIKEAVATYAQ
FT                   RASEKLRAQHSLCKKIRVSIRTGMFNPDEARYANGVLVELPYPTNDVRLITKAATQAVE
FT                   RLFRPGFRYSKAEVLLIDLRQPGEFTDDLFAHTQPAAADKVMSVLDEINNRWGRGTLRA
FT                   AAVPAAPTWAMRRELMSPSYTTRLDQLWTVNAN"
FT   CDS             complement(45594..45977)
FT                   /codon_start=1
FT                   /transl_table=11
FT                   /locus_tag="PQBR55_0071"
FT                   /product="Error-prone repair protein UmuD"
FT                   /note="BLASTP-2.2.28 similarity to NP_808664.1 (ultraviolet
FT                   light resistance protein A)"
FT                   /note="InterProScan-5 predicted FAMILY IPR006197 (Peptidase
FT                   S24, LexA-like). InterProScan-5 predicted DOMAIN IPR028360
FT                   (Peptidase S24/S26, beta-ribbon domain). InterProScan-5
FT                   predicted DOMAIN IPR019759 (Peptidase S24/S26A/S26B).
FT                   InterProScan-5 predicted DOMAIN IPR015927 (Peptidase
FT                   S24/S26A/S26B/S26C)"
FT                   /note="PSORTb-3.0 predicted location Cytoplasmic"
FT                   /inference="similar to AA sequence:RefSeq:NP_808664.1"
FT                   /inference="protein motif:InterPro:IPR006197"
FT                   /inference="protein motif:InterPro:IPR028360"
FT                   /inference="protein motif:InterPro:IPR019759"
FT                   /inference="protein motif:InterPro:IPR015927"
FT                   /protein_id="CEK42450.1"
FT                   /translation="MYSSQVSAGFPSPAADHLEKLISLDELFEIRAPHVYLAKISGDSM
FT                   QGAGIFNGDLVIVDRSKTARHGDIVIAALNTECVCKRLHKRDGQVVLMAENPKFPPRYV
FT                   MEGDELVVWGVVNYSVRDHERSS"
FT   CDS             complement(46225..47322)
FT                   /codon_start=1
FT                   /transl_table=11
FT                   /locus_tag="PQBR55_0072"
FT                   /product="Protein of unknown function DUF467"
FT                   /note="InterProScan-5 predicted FAMILY IPR007421 (ATPase,
FT                   AAA-4)"
FT                   /note="PSORTb-3.0 predicted location Cytoplasmic"
FT                   /inference="protein motif:InterPro:IPR007421"
FT                   /protein_id="CEK42451.1"
FT                   /translation="MTDEDLIDRLLYTGEGTTLDYKREGYVTDGSDDFKKSELLKDILA
FT                   FSNTWRTEPAYILIGFDESEQEFYPVSRHPDDSRLQQFINGKTNKHVVFSYRAVTYKKQ
FT                   VLGLYTIEVQERPIYAKKKYGIVEKDVVYVRYGSSTAIADPTQIAKMGALEAIKGATGE
FT                   PLLSVELVSIGDQKSLNSGISFAYTHLLMDEYPDYTVATHGYLKLNERLVNRNYYRDMA
FT                   LYQQEQAGAFGFRMNLMNRGTASANSVRVHLCFEPPGTLRVKAELEDVPSIDFLPKIPS
FT                   LANLLKPPFDEHIEPDRLTTVFSFGKIHAGESSPSGDIFLITPSSELNSIQVRIHADEL
FT                   RAPIVFNVSATIKTTTQNLSFDELM"
FT   CDS             complement(47396..47659)
FT                   /codon_start=1
FT                   /transl_table=11
FT                   /locus_tag="PQBR55_0073"
FT                   /product="hypothetical protein"
FT                   /protein_id="CEK42452.1"
FT                   /translation="MNFAVLEQVVLARNASQHVNHITDTRASHSTGVINKYPSPLFISD
FT                   HEKTLMQNGAGGLLIDPTIHVTRPDLHLAIGEVEKLAFWLEQ"
FT   CDS             47861..48067
FT                   /codon_start=1
FT                   /transl_table=11
FT                   /locus_tag="PQBR55_0074"
FT                   /product="hypothetical protein"
FT                   /protein_id="CEK42453.1"
FT                   /translation="MEPLLKKRGFTIHRVWIEVWRLERGFLRIDFPDYLEKRRCGLVEV
FT                   MPDEGGSLLKKKTDIHSTYSMAD"
FT   CDS             complement(48122..48874)
FT                   /codon_start=1
FT                   /transl_table=11
FT                   /locus_tag="PQBR55_0075"
FT                   /product="Replication protein"
FT                   /note="BLASTP-2.2.28 similarity to NP_758604.1 (replication
FT                   initiator protein)"
FT                   /note="InterProScan-5 predicted DOMAIN IPR000525 (Initiator
FT                   Rep protein). InterProScan-5 predicted DOMAIN IPR011991
FT                   (Winged helix-turn-helix DNA-binding domain)"
FT                   /note="PSORTb-3.0 predicted location Cytoplasmic"
FT                   /inference="similar to AA sequence:RefSeq:NP_758604.1"
FT                   /inference="protein motif:InterPro:IPR000525"
FT                   /inference="protein motif:InterPro:IPR011991"
FT                   /protein_id="CEK42454.1"
FT                   /translation="MNDIVVVHPQTSHKVTKANDLVSASYKLTLQEQRLLLITIGQIDS
FT                   RKPIHKPITVRATDFAEVYNIPLKQAYEAMIDACNTLYDRDIKTKESKSKTVRFRWVDR
FT                   VEYEKGEGCATLHFTVHVLPYLSMLNKHFTTYELRRVAHLNSIHSIRMFELFMQFRETG
FT                   WYTIEVDAFREMLELGDSYARFNNLRQKVIDPSIKELKAKSNLDITYETHTEGRTVKRL
FT                   TFRFKESDQMRLDLSEPLEPLEALAAVG"
FT   CDS             complement(49316..49618)
FT                   /codon_start=1
FT                   /transl_table=11
FT                   /locus_tag="PQBR55_0076"
FT                   /product="Mll5901 protein"
FT                   /note="BLASTP-2.2.28 similarity to NP_788107.1 (RC120)"
FT                   /inference="similar to AA sequence:RefSeq:NP_788107.1"
FT                   /protein_id="CEK42455.1"
FT                   /translation="MSIREVFVTGGRPRTLQLGKAQVIIEHAPQWQIALGATIAGDAVR
FT                   ALAWLGKPHAQEAVAKLRTCLSSNDWQILISHRSNLPQWMAEAIGREAVFAEQGF"
FT   CDS             complement(49619..49780)
FT                   /codon_start=1
FT                   /transl_table=11
FT                   /locus_tag="PQBR55_0077"
FT                   /product="Mll5901 protein"
FT                   /note="BLASTP-2.2.28 similarity to NP_788107.1 (RC120)"
FT                   /inference="similar to AA sequence:RefSeq:NP_788107.1"
FT                   /protein_id="CEK42456.1"
FT                   /translation="MRISRGLYVAPVTGRFGKRAPATEKVISAIASKSHQVIALSGARA
FT                   ANLLGLTQ"
FT   CDS             complement(50145..50312)
FT                   /codon_start=1
FT                   /transl_table=11
FT                   /locus_tag="PQBR55_0078"
FT                   /product="hypothetical protein"
FT                   /protein_id="CEK42457.1"
FT                   /translation="MTNSTNDDRRFADLTREALADVSAGLVIDHELVEIWAQSLDTDTS
FT                   VSLPTPDRPT"
FT   CDS             complement(50341..50820)
FT                   /codon_start=1
FT                   /transl_table=11
FT                   /locus_tag="PQBR55_0079"
FT                   /product="FIG00960741: hypothetical protein"
FT                   /note="PSORTb-3.0 predicted location Cytoplasmic"
FT                   /protein_id="CEK42458.1"
FT                   /translation="MPRLDRKQSFGALLETVTQQRLSQVASDALVELAKQLWYEERDLV
FT                   PVLQREVAGKLRKPEQKLRALYLVDLLRRFPCVSTEKAARLKGFVSSWSNLKPAERSPR
FT                   ATQLVSRYKLDKLAYEWGLEEDVSKQMQDVLAFQTRHYAASQGVKTGYSETAPVG"
FT   CDS             complement(50801..51445)
FT                   /codon_start=1
FT                   /transl_table=11
FT                   /locus_tag="PQBR55_0080"
FT                   /product="hypothetical protein"
FT                   /note="PSORTb-3.0 predicted location Cytoplasmic"
FT                   /protein_id="CEK42459.1"
FT                   /translation="MTLIETANEGAAEPVRLTTPLGQAIGNLFARALPLLDGNPPGSLK
FT                   VFVFGGCAVHLLTHARGSADIDAEIEAARVLRKDEIMAVYTPPEGYEDSDGRDLQVYLD
FT                   QNYTNALGPLHEDYRERAIPMEGFEGEQPLHIFVAAGVDLAISKLGRFTENDQSDIEQL
FT                   IECGRVDVGQFVTLATEAIDYAVGNRSAMQGCLKLVTAKYLEDRRDATPGS"
FT   CDS             complement(51485..52483)
FT                   /codon_start=1
FT                   /transl_table=11
FT                   /locus_tag="PQBR55_0081"
FT                   /product="Cointegrate resolution protein T"
FT                   /note="BLASTP-2.2.28 similarity to NP_758592.1
FT                   (cointegrase)"
FT                   /note="InterProScan-5 predicted DOMAIN IPR021104 (KfrA,
FT                   N-terminal DNA-binding domain)"
FT                   /note="PSORTb-3.0 predicted location Cytoplasmic"
FT                   /inference="similar to AA sequence:RefSeq:NP_758592.1"
FT                   /inference="protein motif:InterPro:IPR021104"
FT                   /protein_id="CEK42460.1"
FT                   /translation="MARGGINKALVQKARQAILARGENPSIDAVRVELGNTGSKTTIHR
FT                   YLKELEDAERGRNTAAIPLSEQLANLVGQLADQLEEDAQATVAQEREQLQRERLDYQNQ
FT                   ARLAESRIQQLESQSSGLTEQLQAVQQALQQEQQQRQQTEVENARLAQANGDQEVRLQD
FT                   RDSQIRSLEEKHQHARDALEHYRQASKEQREQEQRRHESQVQQLQLELRQLQQTLIIKQ
FT                   DELTQLNRDNARLLTEARQLQKEQHAQQQLLAQKNQAMEALQSVLAGSERSNEALEQRC
FT                   RTLQEEVSRLGEASATLAQQAQGLQERLVEANTQLKLLRAPLANSDGAPST"
FT   CDS             52664..53635
FT                   /codon_start=1
FT                   /transl_table=11
FT                   /locus_tag="PQBR55_0082"
FT                   /product="Tn4652, cointegrate resolution protein S"
FT                   /note="BLASTP-2.2.28 similarity to NP_745325.1 (phage
FT                   integrase site specific recombinase)"
FT                   /note="InterProScan-5 predicted DOMAIN IPR002104
FT                   (Integrase, catalytic). InterProScan-5 predicted DOMAIN
FT                   IPR013762 (Integrase-like, catalytic core). InterProScan-5
FT                   predicted DOMAIN IPR023109 (Integrase/recombinase,
FT                   N-terminal). InterProScan-5 predicted DOMAIN IPR011010 (DNA
FT                   breaking-rejoining enzyme, catalytic core). InterProScan-5
FT                   predicted DOMAIN IPR010998 (Integrase, Lambda-type,
FT                   N-terminal)"
FT                   /inference="similar to AA sequence:RefSeq:NP_745325.1"
FT                   /inference="protein motif:InterPro:IPR002104"
FT                   /inference="protein motif:InterPro:IPR013762"
FT                   /inference="protein motif:InterPro:IPR023109"
FT                   /inference="protein motif:InterPro:IPR011010"
FT                   /inference="protein motif:InterPro:IPR010998"
FT                   /protein_id="CEK42461.1"
FT                   /translation="MKDVGRYLQAGTRENTRRSYQSAIEHFEVTWGGFLPATSDNIVRY
FT                   LVEYADTLSLSTLKQRLAALAQWHITQGFPDPTKTPTVRQVLKGIRTLHPAQTKQAAPL
FT                   QLQHLEQAIQWLSREAEQAQQSGNLASLLRSRRDAALLLIGFWRGFRSDELCRLQVEHI
FT                   QAEAGAGMSLFLPQSKGDRDNLGTTHYVPALKCLCPVQAYLDWISAAGIARGAVFCRLD
FT                   RWGHLSDEALHPGSLISLLRQILQRAGISAELYTSHSLRRGFASWATANGWDLKALMTY
FT                   VGWKDIKSAMRYIDPAISFGGLAAKPVLELHAGPLGQLSASH"
FT   CDS             53842..54078
FT                   /codon_start=1
FT                   /transl_table=11
FT                   /locus_tag="PQBR55_0083"
FT                   /product="MFS transporter family protein"
FT                   /note="BLASTP-2.2.28 similarity to NP_744390.1 (major
FT                   facilitator family transporter)"
FT                   /note="PSORTb-3.0 predicted location CytoplasmicMembrane"
FT                   /inference="similar to AA sequence:RefSeq:NP_744390.1"
FT                   /protein_id="CEK42462.1"
FT                   /translation="MNRTVVGAGLTSTLGDFCYETTTVILPSFLAVLGIPAAALGTIED
FT                   IADALASYTKMASGYVADKLGHRKLLALVGYGF"
FT   CDS             complement(54049..54165)
FT                   /codon_start=1
FT                   /transl_table=11
FT                   /locus_tag="PQBR55_0084"
FT                   /product="hypothetical protein"
FT                   /protein_id="CEK42463.1"
FT                   /translation="MPATKPQHHNLLFQGLGPAANSLQYVTHFLESVANQRQ"
FT   CDS             54199..54510
FT                   /codon_start=1
FT                   /transl_table=11
FT                   /locus_tag="PQBR55_0085"
FT                   /product="COGs COG3339"
FT                   /note="InterProScan-5 predicted FAMILY IPR010652 (Protein
FT                   of unknown function DUF1232)"
FT                   /note="PSORTb-3.0 predicted location CytoplasmicMembrane"
FT                   /inference="protein motif:InterPro:IPR010652"
FT                   /protein_id="CEK42464.1"
FT                   /translation="MIVIAYALSPIDLIPDFIPVLGYLDDVILLPLAIWLVIKLMPDHV
FT                   LDECRQQALEWESTQQHRPVSRGAALVVILLWLALLIGAWKLYTRSAPGRLSRTWAPE"
FT   CDS             complement(55026..55706)
FT                   /codon_start=1
FT                   /transl_table=11
FT                   /locus_tag="PQBR55_0086"
FT                   /product="Mobile element protein"
FT                   /note="BLASTP-2.2.28 similarity to NP_542848.1 (transposase
FT                   subunit B)"
FT                   /note="InterProScan-5 predicted DOMAIN IPR001584
FT                   (Integrase, catalytic core). InterProScan-5 predicted
FT                   DOMAIN IPR025948 (HTH-like domain). InterProScan-5
FT                   predicted DOMAIN IPR012337 (Ribonuclease H-like domain)"
FT                   /note="PSORTb-3.0 predicted location Cytoplasmic"
FT                   /inference="similar to AA sequence:RefSeq:NP_542848.1"
FT                   /inference="protein motif:InterPro:IPR001584"
FT                   /inference="protein motif:InterPro:IPR025948"
FT                   /inference="protein motif:InterPro:IPR012337"
FT                   /protein_id="CEK42465.1"
FT                   /translation="MHREHQVVARCTVERLMREMGLCGVTRGKTVKTTQPDPDNANPRD
FT                   LVKRQFTAERPNQLWVADFTFVSTWQGFAYVAFIVDVYSRFIVGWRVSRHMRTEFVLDA
FT                   LEQALHTRRPEPHRLVHHSDRGSQYLSIRYSERLGEAGIEPSVGNTGDSYDNALAETIN
FT                   GLYKTELIHKRGPWKSVDSLEWETLKWVTWFNHQRLLEPIGNRPPAEFEALYEQSQATI
FT                   SVAA"
FT   CDS             complement(55928..56239)
FT                   /codon_start=1
FT                   /transl_table=11
FT                   /locus_tag="PQBR55_0087"
FT                   /product="Mobile element protein"
FT                   /note="BLASTP-2.2.28 similarity to NP_542849.1 (transposase
FT                   subunit A)"
FT                   /note="InterProScan-5 predicted FAMILY IPR002514
FT                   (Transposase IS3/IS911family). InterProScan-5 predicted
FT                   DOMAIN IPR009057 (Homeodomain-like)"
FT                   /inference="similar to AA sequence:RefSeq:NP_542849.1"
FT                   /inference="protein motif:InterPro:IPR002514"
FT                   /inference="protein motif:InterPro:IPR009057"
FT                   /protein_id="CEK42466.1"
FT                   /translation="MSKHTKFSPEVRDRAIRMVYEVRESRTSQWAAIEAVASKIGCTAQ
FT                   TLSSWIRKAAAPAAPSASGTDARVKELEREVRELKRANEILKVASAFSAQAELDRRLK"
FT   CDS             complement(56387..56653)
FT                   /codon_start=1
FT                   /transl_table=11
FT                   /locus_tag="PQBR55_0088"
FT                   /product="Mobile element protein"
FT                   /note="BLASTP-2.2.28 similarity to NP_745119.1
FT                   (transposase)"
FT                   /note="InterProScan-5 predicted FAMILY IPR002514
FT                   (Transposase IS3/IS911family). InterProScan-5 predicted
FT                   DOMAIN IPR009057 (Homeodomain-like)"
FT                   /note="PSORTb-3.0 predicted location Cytoplasmic"
FT                   /inference="similar to AA sequence:RefSeq:NP_745119.1"
FT                   /inference="protein motif:InterPro:IPR002514"
FT                   /inference="protein motif:InterPro:IPR009057"
FT                   /protein_id="CEK42467.1"
FT                   /translation="MKTSRFSDSQIIAILKQAEAGSPVPALCREHGISSATFYKWRAKF
FT                   GGMDASLMTRLRELEEENRRLKKMYAEERLKAEIIQEAMAKKW"
FT   CDS             complement(56719..58371)
FT                   /codon_start=1
FT                   /transl_table=11
FT                   /locus_tag="PQBR55_0089"
FT                   /product="membrane protein, putative"
FT                   /note="BLASTP-2.2.28 similarity to NP_881701.1 (sulfatase)"
FT                   /note="InterProScan-5 predicted FAMILY IPR012160 (Membrane
FT                   sulfatase, HI1246-related). InterProScan-5 predicted DOMAIN
FT                   IPR017849 (Alkaline phosphatase-like, alpha/beta/alpha).
FT                   InterProScan-5 predicted DOMAIN IPR000917 (Sulfatase).
FT                   InterProScan-5 predicted DOMAIN IPR017850
FT                   (Alkaline-phosphatase-like, core domain)"
FT                   /note="PSORTb-3.0 predicted location CytoplasmicMembrane"
FT                   /inference="similar to AA sequence:RefSeq:NP_881701.1"
FT                   /inference="protein motif:InterPro:IPR012160"
FT                   /inference="protein motif:InterPro:IPR017849"
FT                   /inference="protein motif:InterPro:IPR000917"
FT                   /inference="protein motif:InterPro:IPR017850"
FT                   /protein_id="CEK42468.1"
FT                   /translation="MPPRIPASADASNAKEKLGLSEHLASLFGSAALLVALLTLLRVAL
FT                   LLFNRELIGATAWTSLAEAFFNGLRFDLRLVVYICAPLTLALAYRPAMVCRTWQRIWLG
FT                   TCAAVAILLGMIELNFYREFHQRLNALVFQYLQEDPATVLSMLWYGFPVLRLLGAWLAL
FT                   SALFFVLLGWLDIRTRGKGRSTVESRRTMNKLGHGMALLLCLAISVVVARGTLRQGPPL
FT                   RWGDAFTTDSMFANHLGLNGTLSLYAAAKNHYSGDRADKVWKSRMPADQATTLTRDLLF
FT                   TEHDRLADQNTAAIRRDFQPPQDRRLPIRNVVVILMESFAGHFVGALGSEAGITPNFDR
FT                   LAQEGVLFRRFFANGTHTHQGMFASMACFPNLPGFEYLMQTPEGGHQFSGLAQLLSTRD
FT                   FDDLYVYNGDFAWDNQRGFFSNQGMTRFIGRNDFVDPVVSDPTWGVADQDMFDRAAEEL
FT                   FKQDPKKPFYALLQTLSNHTPYALPGVLPVEPVTGQGSLDQHLTAMRYSDWALGRFFEK
FT                   ARKAPYFKDTLFVVVGDHGFGAQEQLTEMDLYR"
FT   CDS             complement(58406..58927)
FT                   /codon_start=1
FT                   /transl_table=11
FT                   /locus_tag="PQBR55_0090"
FT                   /product="Diacylglycerol kinase (EC 2.7.1.107)"
FT                   /note="BLASTP-2.2.28 similarity to NP_542851.1 (putative
FT                   diacylglycerol kinase)"
FT                   /note="InterProScan-5 predicted FAMILY IPR000829
FT                   (Diacylglycerol kinase, prokaryotic)"
FT                   /note="PSORTb-3.0 predicted location CytoplasmicMembrane"
FT                   /inference="similar to AA sequence:RefSeq:NP_542851.1"
FT                   /inference="protein motif:InterPro:IPR000829"
FT                   /protein_id="CEK42469.1"
FT                   /translation="MSENEIRTTQFYQSQGAEVFRGALYPPGLSASAERPCWSVAAMSN
FT                   MPQSDELDALSLKGRSGFTRIIYATRYSLAGLRAAFQGEAAFRQLLLLNAVLLPLACLV
FT                   DATPSERVLLILVPMLALIVELLNSAIESTVDRISLSIHPLSKQAKDMGSAAQLIALIL
FT                   IALTWGLILL"
FT   CDS             58933..59970
FT                   /codon_start=1
FT                   /transl_table=11
FT                   /locus_tag="PQBR55_0091"
FT                   /product="Mobile element protein"
FT                   /note="BLASTP-2.2.28 similarity to NP_617600.1
FT                   (transposase)"
FT                   /note="InterProScan-5 predicted DOMAIN IPR002559
FT                   (Transposase, IS4-like). InterProScan-5 predicted DOMAIN
FT                   IPR008490 (Transposase InsH, N-terminal)"
FT                   /note="PSORTb-3.0 predicted location Cytoplasmic"
FT                   /inference="similar to AA sequence:RefSeq:NP_617600.1"
FT                   /inference="protein motif:InterPro:IPR002559"
FT                   /inference="protein motif:InterPro:IPR008490"
FT                   /protein_id="CEK42470.1"
FT                   /translation="MKKRTAIKTDLFADEHHRKKIDTLGDPLAQIESYIDFAALAAEVD
FT                   RVAPRPVSPQGGRPPYPTETMVRILVLKRLYNLSDEQMEYQLLDRMSYKRFCGLASAVN
FT                   IPDRTTVWTFENRIGDAGAKVLFDGVTAQLLRHGFIARGGQIVDATLVPAPKQRNSREE
FT                   NKLVREGAMPANWKPAKRRQKDTDATWTQKHGKNHFGYKLSVNVDKKYKIIRKFETDTA
FT                   SVHDSKHFDALIDRSNTSRDVYADRGHTSADREGWLKDHGYRNQIQRKGYRNKPLSECQ
FT                   QRRNHRIAKTRARVEHVFASIEQMGGKLIRTIGQGRANFAMTMMAACYNLKRLVYFQKA
FT                   GIKAF"
FT   CDS             59979..60227
FT                   /codon_start=1
FT                   /transl_table=11
FT                   /locus_tag="PQBR55_0092"
FT                   /product="hypothetical protein"
FT                   /protein_id="CEK42471.1"
FT                   /translation="MGRIAAAEGDSEEKRGDTAQKAVIRRRNRTEFDHGHHLAVGFTEN
FT                   LALFEVPINNSSSNNERFGRTTNAPIALMDNESMVES"
FT   CDS             complement(60262..60408)
FT                   /codon_start=1
FT                   /transl_table=11
FT                   /locus_tag="PQBR55_0093"
FT                   /product="hypothetical protein"
FT                   /protein_id="CEK42472.1"
FT                   /translation="MHETPHLTTLLSISTLPERTQPIPAPRYSIPPSPIFLIERPPRAT
FT                   FVL"
FT   CDS             60475..60669
FT                   /codon_start=1
FT                   /transl_table=11
FT                   /locus_tag="PQBR55_0094"
FT                   /product="hypothetical protein"
FT                   /protein_id="CEK42473.1"
FT                   /translation="MGMRMCAIVATPDWLTRTHKERRGVPGPGYQDGQSKGKNHLSADG
FT                   VAEHVVFLLMPKRMVVLKG"
FT   CDS             complement(60716..60883)
FT                   /codon_start=1
FT                   /transl_table=11
FT                   /locus_tag="PQBR55_0095"
FT                   /product="hypothetical protein"
FT                   /protein_id="CEK42474.1"
FT                   /translation="MQLLSDVDAGPAVFDHADDAAQVALRTLQPFDDIAMTLVLMAVFV
FT                   IAHALSLMHR"
FT   CDS             60887..61027
FT                   /codon_start=1
FT                   /transl_table=11
FT                   /locus_tag="PQBR55_0096"
FT                   /product="NreA-like protein"
FT                   /note="InterProScan-5 predicted FAMILY IPR003735
FT                   (Metal-sensitive transcriptional repressor)"
FT                   /inference="protein motif:InterPro:IPR003735"
FT                   /protein_id="CEK42475.1"
FT                   /translation="MEKAVCQAKRVLIQDHIDHCLEHTVEALATGERASLEDFKQITKY
FT                   L"
FT   CDS             61038..62171
FT                   /codon_start=1
FT                   /transl_table=11
FT                   /locus_tag="PQBR55_0097"
FT                   /product="Inner membrane protein"
FT                   /note="BLASTP-2.2.28 similarity to NP_794036.1 (membrane
FT                   protein)"
FT                   /note="InterProScan-5 predicted FAMILY IPR011541
FT                   (Nickel/cobalt transporter, high-affinity)"
FT                   /note="PSORTb-3.0 predicted location CytoplasmicMembrane"
FT                   /inference="similar to AA sequence:RefSeq:NP_794036.1"
FT                   /inference="protein motif:InterPro:IPR011541"
FT                   /protein_id="CEK42476.1"
FT                   /translation="MSSFAELLQQGASQAWLYFPSAILLGALHGLEPGHSKTMMAAFIV
FT                   AIRGTVKQAVLLGLASTLSHTAVVWLVAMAGMYLGQNLNAETTEPYFQLASAAIIITIA
FT                   LWMLWRTWRGEQMWRFEEGDDLQHDYHHHDEMQRIDTGHGRIELSIFEEGVPPRWRLNI
FT                   LTGHAWSAAEMSLLTTRPDGLAQQFRFVDRGDYLESVDEIPEPHEFTARLSLGHAGHSH
FT                   DYDLEFHEHGHGHGHDHAELEGLELSLEGYQDAHERAHANDIRKRFSNRNVTTGQIILF
FT                   GLTGGLIPCPAAITVLLLCLQVKEVALGAVLVLCFSIGLAITLVTVGAAAAIGARQASN
FT                   RWPWLGAVARRAPYLSSLLIIGVGIYVGVHGWIGLNA"
FT   CDS             62176..62340
FT                   /codon_start=1
FT                   /transl_table=11
FT                   /locus_tag="PQBR55_0098"
FT                   /product="probable membrane protein YPO3302"
FT                   /note="BLASTP-2.2.28 similarity to NP_841932.1 (inner
FT                   membrane protein)"
FT                   /note="PSORTb-3.0 predicted location CytoplasmicMembrane"
FT                   /inference="similar to AA sequence:RefSeq:NP_841932.1"
FT                   /protein_id="CEK42477.1"
FT                   /translation="MCELSGYFGLFLAAFGAATLLPMQPEAVLVGLLLTDPYAAWTRLA
FT                   VATTGNVLG"
FT   CDS             62356..62715
FT                   /codon_start=1
FT                   /transl_table=11
FT                   /locus_tag="PQBR55_0099"
FT                   /product="probable membrane protein YPO3302"
FT                   /note="BLASTP-2.2.28 similarity to NP_542893.1 (putative
FT                   transmembrane protein)"
FT                   /note="PSORTb-3.0 predicted location CytoplasmicMembrane"
FT                   /inference="similar to AA sequence:RefSeq:NP_542893.1"
FT                   /protein_id="CEK42478.1"
FT                   /translation="MGRFIEHYRHKRWFPVSEEKLEKTQQAYHRFGRWSLLISWVHIIG
FT                   DPLTVVAGVLREPFWSLLLIVTLAKATRHLVLAPDARVRQVKFFGWSLDKYWIAAVEDL
FT                   IRQEMVFPQACAFTI"
FT   CDS             complement(62732..63094)
FT                   /codon_start=1
FT                   /transl_table=11
FT                   /locus_tag="PQBR55_0100"
FT                   /product="hypothetical protein"
FT                   /note="BLASTP-2.2.28 similarity to NP_542894.1 (putative
FT                   tnpA repressor TnpC)"
FT                   /inference="similar to AA sequence:RefSeq:NP_542894.1"
FT                   /protein_id="CEK42479.1"
FT                   /translation="MIEIPPATFRVTPYGEVDGVALDKLRASFDTSQLLRLVDQFDACL
FT                   AELGGVVAVRDELLKLHAMALTLVEGVPLTVPTENACIWTEAESLQQNLETLAGWVRSA
FT                   QAGIIPLVNLAPDHEQ"
FT   CDS             complement(63103..66108)
FT                   /codon_start=1
FT                   /transl_table=11
FT                   /locus_tag="PQBR55_0101"
FT                   /product="Mobile element protein"
FT                   /note="BLASTP-2.2.28 similarity to NP_637462.1 (Tn5041
FT                   transposase)"
FT                   /note="InterProScan-5 predicted DOMAIN IPR025296 (Domain of
FT                   unknown function DUF4158). InterProScan-5 predicted DOMAIN
FT                   IPR002513 (Tn3 transposase DDE domain)"
FT                   /note="PSORTb-3.0 predicted location Cytoplasmic"
FT                   /inference="similar to AA sequence:RefSeq:NP_637462.1"
FT                   /inference="protein motif:InterPro:IPR025296"
FT                   /inference="protein motif:InterPro:IPR002513"
FT                   /protein_id="CEK42480.1"
FT                   /translation="MASVERTAYPILPSQLPAKELHRSYSLSDSEIEWVNNTAKSPALS
FT                   IGLAIQLKVFQQLHYFVPFEELPQELISHVRQCLRYGARIAPRYSNPRTLYRHQAAVRQ
FT                   YLQVTPFYSSDGLAVTEQIARDCAVVLEQRVDLINAMLDELIQRGYELPAYSTLNNLAE
FT                   TALASAQEVTFNLVVTRAPIEVIYKLKELLDTDFGRRQSDFNALKQAPKKPSRKHLEVL
FT                   IDHLAWLESFGDLEAIFEGIVDAKIRHFAAQAAAADVSELKDCSLPKRHTLMLALIYRM
FT                   RVRTRDHLAEMFIRRISTIHKRAKEELEQIQARQRQKLEQLAATLDGVVQILVQEPDDQ
FT                   EAGSLIREYLSPDGNLDRLRETCAEVQATGGNNYLPLIWKHFRSHRSLLFRLSHLLQLE
FT                   PTTQDRSLTQALQLIQDSENLHREWIDEHVDLSFASERWVKVVRRPSSEGPPTNRRYLE
FT                   VCVFSYLASELRSGDMCVQGSVSFADYRKQLLPWEECLQRLPAYCEKMGLPGTAKEFVA
FT                   SLKTQLEETAQQLDEKFPSCRGDVSINEAGEPVLRRVAARDIPPSAISLQTALMQRMPA
FT                   RHVLDIMANIEHWIQFTRHFGPMSGNEPKLKEPAERYLMTIFAMGCNLGPSQAARHLTG
FT                   NVTPHMLSYTNRRHLSLEKLDKANRELVELYLQLDLPKLWGDGKAVAADGTQFDFYDDN
FT                   LLAGYHFRYRKMGAVAYRHVANNYIAVFQHFIPPGIWEAIYVIEGLLKADLSVEADTVY
FT                   SDTQGQSATVFAFTHLLGINLMPRIRNWRDLVMCRPDRGASYKHINRLFTDTADWNLIE
FT                   THWQDLMQVALSIQAGKISSPMLLRKLGSYSRRNKLYHAAQALGSVIRTIFLLNWIGSR
FT                   ELRQEVTANTNKIESYNGFSKWLSFGGDVIAENDPDEQQKRLRYNDMVASSVILQNTVD
FT                   MMRILHKLAREGWQFTDEDVSFLSPYLTSNVKRFGEFNLKLNRPPEPWIKDSVFQQAAG
FT                   SLRANTASKTGA"
FT   CDS             complement(66663..66809)
FT                   /codon_start=1
FT                   /transl_table=11
FT                   /locus_tag="PQBR55_0102"
FT                   /product="hypothetical protein"
FT                   /protein_id="CEK42481.1"
FT                   /translation="MVFEKDYDDEERAVGGLFAPLIELVSTLLCLFKSFFLFILVFKRL
FT                   QAT"
FT   CDS             66873..67766
FT                   /codon_start=1
FT                   /transl_table=11
FT                   /locus_tag="PQBR55_0103"
FT                   /product="membrane protein"
FT                   /note="BLASTP-2.2.28 similarity to NP_977689.1 (membrane
FT                   protein, putative)"
FT                   /note="PHOBIUS-1.01 predicted 6 transmembrane regions"
FT                   /note="PSORTb-3.0 predicted location CytoplasmicMembrane"
FT                   /inference="similar to AA sequence:RefSeq:NP_977689.1"
FT                   /protein_id="CEK42482.1"
FT                   /translation="MTITPEFQQACLLIIILYIAPILVIRAWTVVFSVMTKKAWSIFVW
FT                   TGAIGVPIHEASHLVACWMFGLKPTKVVFYHPDRSTGTLGYVSFRYRPRSIRANVGLFV
FT                   QGIAPLISGTVVVTLCLTHASADSVAPQSIYDADAKGAGVLLFVTNAALNTLATASLGI
FT                   LSGVTGALTVCFAACVSLHAIPSWADIQIGLRGAVAVLTSALFGIISIGYFSDVTGIGA
FT                   TNALTDKIQPLIIDFAKWLVSSLWFALYSAVSVLTLAIVTTFVVYAIAMLLKAVRCYAT
FT                   RDAKQSSDDPSDLPTQ"
FT   CDS             67839..68021
FT                   /codon_start=1
FT                   /transl_table=11
FT                   /locus_tag="PQBR55_0104"
FT                   /product="hypothetical protein"
FT                   /note="SignalP-4.1 predicted a signal peptide"
FT                   /protein_id="CEK42483.1"
FT                   /translation="MQNFWIAICNLLFNLVNPHPAAVQPAASTSQDADPFNPATGQPMV
FT                   DQFDSAGAFYGYEAP"
FT   CDS             complement(68487..68660)
FT                   /codon_start=1
FT                   /transl_table=11
FT                   /locus_tag="PQBR55_0105"
FT                   /product="hypothetical protein"
FT                   /protein_id="CEK42484.1"
FT                   /translation="MNDALQRFAGKGSHSLKVTKHLANAVLVDAITFAVDHQSLALESP
FT                   WYTAITMLFFFG"
FT   CDS             68680..68877
FT                   /codon_start=1
FT                   /transl_table=11
FT                   /locus_tag="PQBR55_0106"
FT                   /product="hypothetical protein"
FT                   /protein_id="CEK42485.1"
FT                   /translation="MLSGVDVGPNATLAKFSTHIAEYFTDTGFFRIEIAFDHDELLSEN
FT                   DMSELWESQSSPLRSCPVWA"
FT   CDS             complement(68906..69121)
FT                   /codon_start=1
FT                   /transl_table=11
FT                   /locus_tag="PQBR55_0107"
FT                   /product="hypothetical protein"
FT                   /protein_id="CEK42486.1"
FT                   /translation="MSSIFVVSPISKGSCCFGHVEQRFEWSTERSSTGNFLFVRTVILG
FT                   MYETASLQFSARIIGTVIWKCSRIEL"
FT   CDS             69310..69495
FT                   /codon_start=1
FT                   /transl_table=11
FT                   /locus_tag="PQBR55_0108"
FT                   /product="hypothetical protein"
FT                   /protein_id="CEK42487.1"
FT                   /translation="MVVLKLEVKHRMQTDLFSAFSLNQKADAVMLGRRSVCIGRSNGEN
FT                   KWTANAGHKSMHASSN"
FT   CDS             complement(69717..69980)
FT                   /codon_start=1
FT                   /transl_table=11
FT                   /locus_tag="PQBR55_0109"
FT                   /product="hypothetical protein"
FT                   /protein_id="CEK42488.1"
FT                   /translation="MREHRFTDEELDVWGDLFTEVKRSGADQDLRFSQFILAPWNYLPT
FT                   QSHEKDSDFALKQHRPSGLNAEPENGKTRSSGQRQLRLVSSR"
FT   CDS             complement(70040..70246)
FT                   /codon_start=1
FT                   /transl_table=11
FT                   /locus_tag="PQBR55_0110"
FT                   /product="hypothetical protein"
FT                   /protein_id="CEK42489.1"
FT                   /translation="MFAVSKGAGDTFTRKSMGPMSARQEELFQIYEPKFAAIRTAIKKH
FT                   RAAIVETQRALAAMRKEFLDSQM"
FT   CDS             70998..72011
FT                   /codon_start=1
FT                   /transl_table=11
FT                   /locus_tag="PQBR55_0111"
FT                   /product="Rod shape determination protein"
FT                   /note="BLASTP-2.2.28 similarity to NP_640210.1 (rod shape
FT                   determination protein)"
FT                   /note="PSORTb-3.0 predicted location Cytoplasmic"
FT                   /inference="similar to AA sequence:RefSeq:NP_640210.1"
FT                   /protein_id="CEK42490.1"
FT                   /translation="MAKKLVVGLDIGYSNLKLAYGFIGGAEPTVIVKPAQAAPITQMPT
FT                   GYEDGSARREGEYRVLVDGQAWIACIDPGRSSGMQRQLHEDFTSSDVYKALFHASLIEA
FT                   CQEGDIIDVLVTGLPVSHNRNRAMREALIDRLKGEHQVAAARNITVKEVIVLAQPVGTF
FT                   VDVFSYHEDGAAFNESSVLVLDPGFFSLDWVLFVNGELVESSSNSSLKAMSVMLDAVNE
FT                   EIIKDLGGSPGTEKLEIALQQGKTTIRLFGKVVELEMYLQRAAARIAPAALEEVRRDMR
FT                   FLAGKELDFLVGGGGGGTFYMDAAKEVYPKTQPIISDSPVTSNATGFFWYGVDKAV"
FT   CDS             72162..72365
FT                   /codon_start=1
FT                   /transl_table=11
FT                   /locus_tag="PQBR55_0112"
FT                   /product="hypothetical protein"
FT                   /protein_id="CEK42491.1"
FT                   /translation="MSNFAGAPVAQVVSSAKVVSPIPENTPGSAATEKAPSSVSTPQQA
FT                   APKLDAQRTRRQLPSNINATMS"
FT   CDS             complement(72505..72666)
FT                   /codon_start=1
FT                   /transl_table=11
FT                   /locus_tag="PQBR55_0113"
FT                   /product="hypothetical protein"
FT                   /protein_id="CEK42492.1"
FT                   /translation="MIDSGLLLDTFAFSSLPMPSESLKKAGKPLVSDFDTQAIRPMSTP
FT                   SQPACRPL"
FT   CDS             72863..73114
FT                   /codon_start=1
FT                   /transl_table=11
FT                   /locus_tag="PQBR55_0114"
FT                   /product="hypothetical protein"
FT                   /protein_id="CEK42493.1"
FT                   /translation="MHFELGLVLPRLLSVSPAEVDVELSTALQDLHYPENPEAGRKARS
FT                   RIAKILKAINHEKSQLRQLLIRENTSIAGRKIPAIFSL"
FT   CDS             complement(73137..73826)
FT                   /codon_start=1
FT                   /transl_table=11
FT                   /locus_tag="PQBR55_0115"
FT                   /product="hypothetical protein"
FT                   /note="BLASTP-2.2.28 similarity to NP_716274.1 (Mu phage
FT                   bifunctional transcriptional repressor / serine protease
FT                   Cro/CI family)"
FT                   /note="InterProScan-5 predicted DOMAIN IPR028360 (Peptidase
FT                   S24/S26, beta-ribbon domain). InterProScan-5 predicted
FT                   DOMAIN IPR010982 (Lambda repressor-like, DNA-binding
FT                   domain). InterProScan-5 predicted DOMAIN IPR015927
FT                   (Peptidase S24/S26A/S26B/S26C)"
FT                   /inference="similar to AA sequence:RefSeq:NP_716274.1"
FT                   /inference="protein motif:InterPro:IPR028360"
FT                   /inference="protein motif:InterPro:IPR010982"
FT                   /inference="protein motif:InterPro:IPR015927"
FT                   /protein_id="CEK42494.1"
FT                   /translation="MSDVLPTTFDKEAFAARMKRAMGEKGNSWICDRVSFSDSTLRSYL
FT                   KGEVEPTLSNLMSFCQATGANFTWLVTGDESATANEKEAQLVSLTEDELAYQLGYISKK
FT                   PVGHETATKFVLTQDRSYFALGGRDPDLCRLLTITSDTNAPKLKPGDHCLVDIRKQPLT
FT                   QGYFLLAVQGSAIIRVVSPTIRGYMAMPVNSTYPGFTLTVDAEFYPTDPGVSIIGRLFN
FT                   HFEVTPL"
FT   CDS             74586..74765
FT                   /codon_start=1
FT                   /transl_table=11
FT                   /locus_tag="PQBR55_0116"
FT                   /product="hypothetical protein"
FT                   /protein_id="CEK42495.1"
FT                   /translation="MKVGAQILREAIDARPGDMELAIGGYNTQNPDLEKTSRDYARKVL
FT                   SIWRRLQILSAEVN"
FT   CDS             74765..75241
FT                   /codon_start=1
FT                   /transl_table=11
FT                   /locus_tag="PQBR55_0117"
FT                   /product="hypothetical protein"
FT                   /protein_id="CEK42496.1"
FT                   /translation="MFESQLLLEALSSLSQSQPDCFRSLTAFSLAEREWMKKVDYSTYM
FT                   GLASSPISPLTIKFDDTATSQLKGSEDLYKVMCVLLEIRAQLMNDKLKAQLRHGLTRQM
FT                   ANWLHNANFQSVHDALRGGRIQFQLRAGTDVADRNSALQTLRILGGNAKRGRKL"
FT   CDS             complement(75219..75356)
FT                   /codon_start=1
FT                   /transl_table=11
FT                   /locus_tag="PQBR55_0118"
FT                   /product="hypothetical protein"
FT                   /note="PSORTb-3.0 predicted location CytoplasmicMembrane"
FT                   /protein_id="CEK42497.1"
FT                   /translation="MFSMIFLETPVEFLTTTLRKPAPIILLAKMMVSDDAAWLIAFSLA
FT                   "
FT   CDS             75415..75888
FT                   /codon_start=1
FT                   /transl_table=11
FT                   /locus_tag="PQBR55_0119"
FT                   /product="hypothetical protein"
FT                   /note="BLASTP-2.2.28 similarity to NP_640206.1
FT                   (transcriptional activator)"
FT                   /note="InterProScan-5 predicted FAMILY IPR007944 (Flagellar
FT                   transcriptional activator FlhC)"
FT                   /note="PSORTb-3.0 predicted location Cytoplasmic"
FT                   /inference="similar to AA sequence:RefSeq:NP_640206.1"
FT                   /inference="protein motif:InterPro:IPR007944"
FT                   /protein_id="CEK42498.1"
FT                   /translation="MIKSNAAAVEATIFLLSYRQLAIKPDEEIDVEAVIAAFDVYQDAH
FT                   GAARGGKVDETVLLDINDAWVIARDYRSAELSEHYCGHCGISFFRPVRLAQKSCPLCQL
FT                   LQVEDQPSAFDKSRNIAQVRDEALKMRNWGQSDDEIARSLGVSSADVEKLLSH"
FT   CDS             75927..77408
FT                   /codon_start=1
FT                   /transl_table=11
FT                   /locus_tag="PQBR55_0120"
FT                   /product="putative DNA helicase"
FT                   /note="BLASTP-2.2.28 similarity to NP_942956.1 (helicase
FT                   superfamily protein I)"
FT                   /note="InterProScan-5 predicted DOMAIN IPR014016 (UvrD-like
FT                   Helicase, ATP-binding domain). InterProScan-5 predicted
FT                   DOMAIN IPR014017 (DNA helicase, UvrD-like, C-terminal).
FT                   InterProScan-5 predicted FAMILY IPR000212 (DNA helicase,
FT                   UvrD/REP type). InterProScan-5 predicted DOMAIN IPR027417
FT                   (P-loop containing nucleoside triphosphate hydrolase)"
FT                   /note="PSORTb-3.0 predicted location Cytoplasmic"
FT                   /inference="similar to AA sequence:RefSeq:NP_942956.1"
FT                   /inference="protein motif:InterPro:IPR014016"
FT                   /inference="protein motif:InterPro:IPR014017"
FT                   /inference="protein motif:InterPro:IPR000212"
FT                   /inference="protein motif:InterPro:IPR027417"
FT                   /protein_id="CEK42499.1"
FT                   /translation="MYVQTEEQNQCVNSALQAANSSTPLVIEAGAGCGKTTTLRSISSA
FT                   LFEAGHAKQLYLAYNSALAAAGREAFPSGVEVRTVHSVAYRALSKALAHRKTGSVYSKH
FT                   IIDALALEGRSGVPDKFAYARALLTSMERFCASDDNNICLEHIAQWLLHDTISMEQAID
FT                   DTQRLFQLVSPLSKGSIPVTHDAYLKTWHLLGAPGMNEYDSVLVDEAQDSSAVMLGCLE
FT                   HANNLIAVGDSAQQIYAFRGAVDALTNMDGLRCSLSQSFRFGPAVAILANKLLQKKKVK
FT                   PGLVLKGMADKGTSLTAAPKCEAVTKIYRTNAELVKDALMLYDYNRSDQVFVIGDLEDL
FT                   ASKVRTAFDLKRGAHSGKKHPSFFQFKSFFEAECWAEKYADAEIAQIISMTKEFESRSG
FT                   DVVGMLENLGARTKALKKPPNDAKFVLTTAHRCKGLEWPNTIIASDFDKLLTAFNQKRL
FT                   GSKLDDELNLLYVALTRGIQTVDIRSSYLLNIAEN"
FT   CDS             78217..79029
FT                   /codon_start=1
FT                   /transl_table=11
FT                   /locus_tag="PQBR55_0121"
FT                   /product="Chromosome (plasmid) partitioning protein ParA /
FT                   Sporulation initiation inhibitor protein Soj"
FT                   /note="BLASTP-2.2.28 similarity to NP_825486.1
FT                   (partitioning or sporulation protein)"
FT                   /note="InterProScan-5 predicted DOMAIN IPR002586
FT                   (CobQ/CobB/MinD/ParA nucleotide binding domain).
FT                   InterProScan-5 predicted DOMAIN IPR027417 (P-loop
FT                   containing nucleoside triphosphate hydrolase)"
FT                   /note="PSORTb-3.0 predicted location Cytoplasmic"
FT                   /inference="similar to AA sequence:RefSeq:NP_825486.1"
FT                   /inference="protein motif:InterPro:IPR002586"
FT                   /inference="protein motif:InterPro:IPR027417"
FT                   /protein_id="CEK42500.1"
FT                   /translation="MGSTQNLKKTVVFVFANHKGGAAKTTSSINVGDEIAQMGYSVCFL
FT                   DLDPQANASRHIGMSHPSEIQYTAAEMLSVMELPLTVFIHDDTRVEGLSLIYGSIALEN
FT                   SDDLLRAEPRPNEVLKERLAPLMGKADFIIIDCPPSLKLLTTNALAAGTHLIVPVESGD
FT                   AYGLHGHEDLLNRVKKIKQINPGLVNLGVLLNRHDQRQLVCKNMEENAANLYGAVIPVK
FT                   LGTTTKVKQASTFQMTLRQLESGNTVSKQFRQLAEWLVDETKEYREEA"
FT   CDS             79029..80003
FT                   /codon_start=1
FT                   /transl_table=11
FT                   /locus_tag="PQBR55_0122"
FT                   /product="Chromosome (plasmid) partitioning protein ParB /
FT                   Stage 0 sporulation protein J"
FT                   /note="BLASTP-2.2.28 similarity to NP_943010.1
FT                   (partitioning protein)"
FT                   /note="InterProScan-5 predicted DOMAIN IPR003115
FT                   (ParB/Sulfiredoxin). InterProScan-5 predicted DOMAIN
FT                   IPR004437 (ParB/RepB/Spo0J partition protein family)"
FT                   /note="PSORTb-3.0 predicted location Cytoplasmic"
FT                   /inference="similar to AA sequence:RefSeq:NP_943010.1"
FT                   /inference="protein motif:InterPro:IPR003115"
FT                   /inference="protein motif:InterPro:IPR004437"
FT                   /protein_id="CEK42501.1"
FT                   /translation="MVAKSAAKNKEPEVVPPKSQPVKKAGLASQLKESLSQQVGQHREL
FT                   QPNENDEQGARVAQPLRVDLIDPNPYQPRMSFDAEEIEELAQSIEELGLQSPITVRVKG
FT                   ERFELVTGECRLRAHKVLGRVMISSFVVQIDDETSAANALQENVQRKNLSDFEIFNSIM
FT                   RMRADFKSSNTIKQKIKISKAHLSRIDAFEVFTPGALEILRKNPKIMGSNTAGSLRSAL
FT                   NLLPELDKTAIDEAFCKALRDLTSNKIKQNAFVNAVLTQLGVNKSPKPKSVSSDIQKEG
FT                   VAIAYVKDTKKERVIYLDRKEFTEDQFNSIWDYIKSVSPIDKE"
FT   CDS             complement(80879..81046)
FT                   /codon_start=1
FT                   /transl_table=11
FT                   /locus_tag="PQBR55_0123"
FT                   /product="hypothetical protein"
FT                   /protein_id="CEK42502.1"
FT                   /translation="MCLEVISIEINRIGLTVYGCRDALKFEPTVTEAGDPPLLIEATNG
FT                   GPYKYSWNEK"
FT   CDS             81319..82272
FT                   /codon_start=1
FT                   /transl_table=11
FT                   /locus_tag="PQBR55_0124"
FT                   /product="hypothetical protein"
FT                   /note="BLASTP-2.2.28 similarity to NP_758602.1 (replication
FT                   terminus site binding protein)"
FT                   /note="InterProScan-5 predicted FAMILY IPR008865 (DNA
FT                   replication terminus site-binding protein)"
FT                   /note="PSORTb-3.0 predicted location Cytoplasmic"
FT                   /inference="similar to AA sequence:RefSeq:NP_758602.1"
FT                   /inference="protein motif:InterPro:IPR008865"
FT                   /protein_id="CEK42503.1"
FT                   /translation="MIFDLRDAWDDMNRAQHDFNSEWTSKVVAAQVWTLPIKATAQSSK
FT                   VITPILLEGQEAIEASIKGITQFEKEETQHPGTVVRLPGWIGVHTSVLASARVANRARQ
FT                   RFLDLLGTEVNKTNLKTMSKGKFARSALKVQVVLKQIERRIQVFDGTPRRILFTWAGHT
FT                   AAPEAVALSTVIEKLQIQLEDAIRAEDLPKEQQRKMELRALNGLSPEAVMHRYRPIAPH
FT                   PRVMLYFGEGARYDAMPHANLPIFVVMKEKAPWPRVDGLGTFDPEKARRLRSDKATRHP
FT                   VIPRLDLYLQTDREPIKGEFDHETSMSLASTYNQKT"
FT   CDS             82329..83153
FT                   /codon_start=1
FT                   /transl_table=11
FT                   /locus_tag="PQBR55_0125"
FT                   /product="hypothetical protein"
FT                   /note="PHOBIUS-1.01 predicted 4 transmembrane regions"
FT                   /note="PSORTb-3.0 predicted location CytoplasmicMembrane"
FT                   /protein_id="CEK42504.1"
FT                   /translation="MNYLNLIVDEARIVELHIEAALSVRVSIYRNTGVTPGLSDQQNLL
FT                   IRSMAALLSNARSRGADQALAADFINMADELKESVSTKAAYLELANSEILPWENPTHYA
FT                   VNAVQNVLRKIDNATGSSMIMGLIKLGLALGMVWAVKEEGKGAGEFLAAVAGMVFVMIS
FT                   VMARVKGKDLSIASFVVGAAIAYGAIYFTMHSSTENALGLCAVGGVFALLYILIANAQQ
FT                   VDPGMGHSPVKANGNVVGGPEETFKMTNPATGLPMIGEVDIEGNPFGSGMDR"
FT   CDS             83150..83326
FT                   /codon_start=1
FT                   /transl_table=11
FT                   /locus_tag="PQBR55_0126"
FT                   /product="hypothetical protein"
FT                   /protein_id="CEK42505.1"
FT                   /translation="MICESIVGRDNVPSNDTRYCLPVTLDQLQSLQSILDAVSAREANP
FT                   DAEVFHLLEVVRK"
FT   CDS             83348..83581
FT                   /codon_start=1
FT                   /transl_table=11
FT                   /locus_tag="PQBR55_0127"
FT                   /product="hypothetical protein"
FT                   /protein_id="CEK42506.1"
FT                   /translation="MQRMQQNASEVATDPIDPALRDVVWLRDELRAMGFASEYSIRAPG
FT                   SALVPVAYLLTGITEADVEPPPWVLIGNAQTK"
FT   CDS             83770..84147
FT                   /codon_start=1
FT                   /transl_table=11
FT                   /locus_tag="PQBR55_0128"
FT                   /product="hypothetical protein"
FT                   /protein_id="CEK42507.1"
FT                   /translation="MNKLEITLIGMAQQQLSAVLRFLEKREAGIATDDDEDDYMRDSGA
FT                   LSVLLELAHVSDSGMGVDGVSAMLEVEAKHSAAQHAAHPLAKAADAMKKKFPPRLITST
FT                   QDIQKLHTASAAVDGPTEEGK"
FT   CDS             complement(84558..85127)
FT                   /codon_start=1
FT                   /transl_table=11
FT                   /locus_tag="PQBR55_0129"
FT                   /product="Glycogen phosphorylase (EC 2.4.1.1)"
FT                   /note="BLASTP-2.2.28 similarity to NP_290620.1 (heat shock
FT                   protein C)"
FT                   /note="PSORTb-3.0 predicted location Cytoplasmic"
FT                   /inference="similar to AA sequence:RefSeq:NP_290620.1"
FT                   /protein_id="CEK42508.1"
FT                   /translation="MAKFHVDSIQEWQSFEHDGVEYDLGHLSSHLVIFKADRQDFEFVV
FT                   TYGLHCFTKDGSCTNIPYRYEDGRHGQMVCLERYEASKQLKGIIEALDAATIYHTEGER
FT                   FFTMSVLNSATGLLEPYKVCLAFYREHRLMRIHVTSAYFARTGEGSPDTPINKKGFSVF
FT                   KVAMDTQRKPKGQCPKEVRNRPKPQN"
FT   CDS             complement(85257..88226)
FT                   /codon_start=1
FT                   /transl_table=11
FT                   /locus_tag="PQBR55_0130"
FT                   /product="hypothetical protein"
FT                   /note="BLASTP-2.2.28 similarity to NP_758692.1 (putative
FT                   pilus assembly protein)"
FT                   /note="InterProScan-5 predicted DOMAIN IPR012931
FT                   (TraG-like, N-terminal)"
FT                   /note="PSORTb-3.0 predicted location CytoplasmicMembrane"
FT                   /inference="similar to AA sequence:RefSeq:NP_758692.1"
FT                   /inference="protein motif:InterPro:IPR012931"
FT                   /protein_id="CEK42509.1"
FT                   /translation="MAAEFTIYSVGDARFLGEILNAVAMISGTGDVEALARIGLMFGVF
FT                   LIAFQAVSNNTGIQFHKLLVCVILYLAMFGATATAIVEDKYTGAVEVVDGVPLGPVAVG
FT                   SFLSGIGITLSELFEQGFSTPAMTQYGFADPLDTLMKFRRVTQDMTTIPAFNQTGGAGD
FT                   LYTSWMNYVRECTMVNIERDPSSFNKIKNEGSPMQALRFDSAVYGTLIYAPGGEELLNC
FT                   SDAHTRLVELTTSQLPSLMDSTKSAFPKLNDGFEVEGKVTDSLNSLGIAASDAREFALA
FT                   SALLPVFQDGPASKAMADMQDAAAIMMSQAVMQQNTQWAAEGNMFVRNVRPFLTFFEGF
FT                   IYAISPLMAFILVLGSQGISMLGKYLLMAAWMMLWTPIMAIVNLFIISGAKYQIQSLML
FT                   NQLQTSQITFESVMQIERILGTWVGVGGYMASSVPVLCGFLVWGGSVAGMSIANRMNGR
FT                   DTIDEKIVSPDVVSPGAGMAMSALSQNDPTMGSRITNSEMNRPNLNANSALTSSVQSAQ
FT                   QTAEGAQTSLNQAFSRGVQNSYQNASSSTDLAQLGQTVGGAYGVSGSSSYKDFASQARS
FT                   EGISEKSVNAYMGAIGASGSAGLEALGTGAKLSGQVGKNLTESDNKDLSRLAQIGEETG
FT                   FNKALTGSINNGVNAQQAHSLSNAETSTFSSSDSEQISKQSQQTLSAQKSYQEMSGLQN
FT                   MFGSSSSIKLDAVAQDVLKSDGAAERLQQAVYGAGLQEKAASFASTYGSTMADPKAAQV
FT                   AGMVQALATSGDWETVASVMPGTTGFGVSNDAHNANIMMNGPSVDAPGLSNRFDHMGVN
FT                   DVAGAAGAGARESLFQSGKTQAENLGNSGINDARSDHRERADQLEIPKVGQFGAGERLT
FT                   HEVASESAGVMGAALEGAAELGIIHPNAAGAYGPDQLRPNSPVPTSLDNPPPAPPQNGG
FT                   HDVDDVPHLPADTRPSAMSPDFSPKQPKAQYSGGHDVLDVPQLPQESGTTDKPPYMPGQ
FT                   "
FT   CDS             complement(88226..89650)
FT                   /codon_start=1
FT                   /transl_table=11
FT                   /locus_tag="PQBR55_0131"
FT                   /product="IncF plasmid conjugative transfer pilus assembly
FT                   protein TraH"
FT                   /note="BLASTP-2.2.28 similarity to NP_758691.1 (putative
FT                   pilus assembly protein)"
FT                   /note="InterProScan-5 predicted FAMILY IPR010927 (Type IV
FT                   conjugative transfer system protein TraH)"
FT                   /note="SignalP-4.1 predicted a signal peptide"
FT                   /note="PSORTb-3.0 predicted multiple locations"
FT                   /inference="similar to AA sequence:RefSeq:NP_758691.1"
FT                   /inference="protein motif:InterPro:IPR010927"
FT                   /protein_id="CEK42510.1"
FT                   /translation="MKFPRKTVLSLMLSVTFGLSMTDTHANLNSQLDSMFNNMSNTTAP
FT                   GAYETARRGVLTGGAFTTRNKIMTTSLVSIKPPSFESGCGGIDMFGGSFSFINAQQFVQ
FT                   LLRSVASNAVGIASGYAFNMALDALCPTCQKHIETLQKKVQQLNQLFSNSCQLAQGLVT
FT                   DAFSAIDSKRESASSTKSVSKGLSDVFGSWGDSTKSTSSKNYEAGVFEMCKDQGNVLWC
FT                   LMQEKNTKGIYTYGDTQTQELIMSIVGSINLGAPDQSAADGKGKVPTINYIQPTGLSLK
FT                   DFLEGTGDGTVPVYKCDDEDYCTKPSMKEIKIEGLAQKIEKAFSGVGGSIGIIGKFYHN
FT                   TGSFSDDEKRMIGSLNGTPFGTMIRNLASRSDSLARTYVRTNSRVIALAMSQYFMDELL
FT                   RGADMAIAGATIPHTEEAVRKLGEARKKFDSEIISLRMQFGGEPQLISQYREFMAAMPK
FT                   TSLFIGRAANYPEASN"
FT   CDS             complement(89634..90662)
FT                   /codon_start=1
FT                   /transl_table=11
FT                   /locus_tag="PQBR55_0132"
FT                   /product="IncF plasmid conjugative transfer pilus assembly
FT                   protein TraF"
FT                   /note="BLASTP-2.2.28 similarity to NP_640200.1 (pilus
FT                   biogenesis protein)"
FT                   /note="InterProScan-5 predicted FAMILY IPR014111 (Type IV
FT                   conjugative transfer system protein TraF). InterProScan-5
FT                   predicted DOMAIN IPR012336 (Thioredoxin-like fold)"
FT                   /note="SignalP-4.1 predicted a signal peptide"
FT                   /note="PSORTb-3.0 predicted location Periplasmic"
FT                   /inference="similar to AA sequence:RefSeq:NP_640200.1"
FT                   /inference="protein motif:InterPro:IPR014111"
FT                   /inference="protein motif:InterPro:IPR012336"
FT                   /protein_id="CEK42511.1"
FT                   /translation="MIESRSLGLLVGAAALCLAPFTVADGQREGSNPEAIAGQSFYQGK
FT                   SEGWFWYQEYPDPEPAAKELPAVPSPPKTPEPEKISKVERAEIKPFTSAWIRIELPKFR
FT                   DRAMDDPSPQNVRAYYYLQRMAMDKATKFSEMSTNVIMRDPFLDEDSRRPQATYAANAM
FT                   AREALDKRNEVVKEIGTKSGLFFFFKSNCILCTEQAGVLVALQNATGVPIIPISLDGKP
FT                   LDNQLFPDYKVDSGQAEQLGIYQTPALALAIPPASTEVVGFGAVTLDTLLNRIVVVARD
FT                   AKVITTKQYQSTQPVFDNGLLISKELQSVDKSVLEDPAQLSQYLQDHLRETVRMNNDEI
FT                   SP"
FT   CDS             complement(90662..90964)
FT                   /codon_start=1
FT                   /transl_table=11
FT                   /locus_tag="PQBR55_0133"
FT                   /product="hypothetical protein"
FT                   /protein_id="CEK42512.1"
FT                   /translation="MSASMHLSYAGNLARDAVRLLSDAKSDFEQDYKHKYGSKMTLAQV
FT                   ASELGLSETTMKKKLGYSRFEHLPWVLPIRNARVRPGRNDAFSTIKVAAFAAGDR"
FT   CDS             complement(91109..92167)
FT                   /codon_start=1
FT                   /transl_table=11
FT                   /locus_tag="PQBR55_0134"
FT                   /product="Phage integrase"
FT                   /note="BLASTP-2.2.28 similarity to NP_792763.1
FT                   (site-specific recombinase, phage integrase family)"
FT                   /note="InterProScan-5 predicted DOMAIN IPR002104
FT                   (Integrase, catalytic). InterProScan-5 predicted DOMAIN
FT                   IPR013762 (Integrase-like, catalytic core). InterProScan-5
FT                   predicted DOMAIN IPR011010 (DNA breaking-rejoining enzyme,
FT                   catalytic core)"
FT                   /note="PSORTb-3.0 predicted location Cytoplasmic"
FT                   /inference="similar to AA sequence:RefSeq:NP_792763.1"
FT                   /inference="protein motif:InterPro:IPR002104"
FT                   /inference="protein motif:InterPro:IPR013762"
FT                   /inference="protein motif:InterPro:IPR011010"
FT                   /protein_id="CEK42513.1"
FT                   /translation="MEPSTDLASFDIDTLLADDDQNIVLSSSRHPQNNPYSNFIRRLGP
FT                   GSKLTMRYALQEVATMLGADDVPLEEIAWQKVERVHLYALVEKMRVHGYASKTCGLYLS
FT                   ALRGVFNEAKHLELISYDRLHSLREVKPFREQRLPTGKFVEEQDFHRLLADCLSDWRHQ
FT                   GLRDAAIISLLYGSGLRRAEGVAIDLHNLNQNEWFVTVIGKGNKELKKWIAPGAVKRIR
FT                   AWLEVRNAAVGSEGPLFTRIRKGRKKVLTESAQVQTSPSSSAEHRVTPGLITDEGLTPQ
FT                   AIYYILDKRSKACGVKVKPHDLRRTFITRMIDKHGEGMAQKLADHANVATTLVYDMRGD
FT                   KEKQKIMKGEDF"
FT   CDS             92295..92453
FT                   /codon_start=1
FT                   /transl_table=11
FT                   /locus_tag="PQBR55_0135"
FT                   /product="hypothetical protein"
FT                   /protein_id="CEK42514.1"
FT                   /translation="MHLALTKLLQYEETDKNMRMKQIYASASEAHARRFYKGIEAEVAV
FT                   LSIDCTE"
FT   CDS             complement(92466..92927)
FT                   /codon_start=1
FT                   /transl_table=11
FT                   /locus_tag="PQBR55_0136"
FT                   /product="hypothetical protein"
FT                   /protein_id="CEK42515.1"
FT                   /translation="MQLFISDSLTTEQAEELVRDYIDQHRQKMLTILRVQDPQTYRNVA
FT                   KQKKSNQTVALANNIQLITMLSHTLLSTYGFYPNADVIFRPNMMLYVLRSIRVDKDSDG
FT                   SPLQVLATIERIAESGAGDFGVDVRTVLITELISMSTGDTVSMVDVNLV"
FT   CDS             complement(92893..93627)
FT                   /codon_start=1
FT                   /transl_table=11
FT                   /locus_tag="PQBR55_0137"
FT                   /product="hypothetical protein"
FT                   /note="PSORTb-3.0 predicted location Cytoplasmic"
FT                   /protein_id="CEK42516.1"
FT                   /translation="MSVVSLSIDARYLLEEDKILCTYSCDGKTPRSLEIKVLHPLRDRI
FT                   EDKNNERATLIATWFLLVHFEVAGQNRAGIGLKIEFSRDEVVRACSLQSRTAGLNKLAT
FT                   FLRTQFIGAEIRLVCASSKATFFEPFACAVWAETSLQLPGAWAQGLGFVSISPHAIHKY
FT                   YERTRGDLALDKVFRKIQFHIKGALPVTALPQKVIRDKRTIYGSRQNNTFYYQTKTGWQ
FT                   MVIEKRKGRLILATIYQRLLDN"
FT   CDS             complement(94010..95137)
FT                   /codon_start=1
FT                   /transl_table=11
FT                   /locus_tag="PQBR55_0138"
FT                   /product="Bll0064 protein"
FT                   /note="BLASTP-2.2.28 similarity to NP_758689.1 (putative
FT                   DNA primase)"
FT                   /note="InterProScan-5 predicted DOMAIN IPR013237
FT                   (Bacteriophage T7, Gp4, DNA primase/helicase, N-terminal)"
FT                   /note="PSORTb-3.0 predicted location Cytoplasmic"
FT                   /inference="similar to AA sequence:RefSeq:NP_758689.1"
FT                   /inference="protein motif:InterPro:IPR013237"
FT                   /protein_id="CEK42517.1"
FT                   /translation="MRNLNAKTVREAAQGKWLEILSAIVPGISPSCKKVGKRSPCPVHG
FT                   GVDGFRMLKKNGDGAFKGAGGCNTCGFKGDGFALLMWYRQSYNGRYVFADAVEEVGEYL
FT                   NIKDRKDERNAAHNNQLEAAHIQKLREKQALDQKENDVRIRFILKKIWRETIALSEIQA
FT                   EPARLYLSSRKILNWDTPGYAATLRFHPKLRSYNEDGLCEGEFPAIVALIRDAAGVPVT
FT                   LHRIFLTTKGEKAPVESVKKMCPIPSDRSVTGGAIQLGIPGEILHVAEGIETAMAISMA
FT                   IGAPVWPLVNTGLMETFVPPVGAKGIVIWEDKDVSGGGEKAAKALQARVWALGLKCARH
FT                   TPPLTVPEGGKSVDWNDVLIQLGRFGFPQSKRHAA"
FT   CDS             complement(95287..95427)
FT                   /codon_start=1
FT                   /transl_table=11
FT                   /locus_tag="PQBR55_0139"
FT                   /product="hypothetical protein"
FT                   /protein_id="CEK42518.1"
FT                   /translation="MSNQQKTTDTNRVVVAALSDDSFVRLMQQICDIPTTKKASTPDPR
FT                   K"
FT   CDS             complement(95437..95559)
FT                   /codon_start=1
FT                   /transl_table=11
FT                   /locus_tag="PQBR55_0140"
FT                   /product="hypothetical protein"
FT                   /protein_id="CEK42519.1"
FT                   /translation="MAAEISSFRLAGLKQIDQDHFLAGSLVIEVHLCGRVIVVY"
FT   CDS             complement(95772..95885)
FT                   /codon_start=1
FT                   /transl_table=11
FT                   /locus_tag="PQBR55_0141"
FT                   /product="hypothetical protein"
FT                   /note="PSORTb-3.0 predicted location CytoplasmicMembrane"
FT                   /protein_id="CEK42520.1"
FT                   /translation="MMSPLGIYVTSTMLFTIGVIGAAFWLAYHLDERKKTR"
FT   CDS             complement(95939..96154)
FT                   /codon_start=1
FT                   /transl_table=11
FT                   /locus_tag="PQBR55_0142"
FT                   /product="hypothetical protein"
FT                   /note="PHOBIUS-1.01 predicted 2 transmembrane regions"
FT                   /note="PSORTb-3.0 predicted location CytoplasmicMembrane"
FT                   /protein_id="CEK42521.1"
FT                   /translation="MMKNLILLWIKDALLSLGGGFLVTGIFLIATTAELTVDGLFWSVV
FT                   LGTFGALLIVGSLALVILVGFLDRGG"
FT   CDS             complement(97037..97156)
FT                   /codon_start=1
FT                   /transl_table=11
FT                   /locus_tag="PQBR55_0143"
FT                   /product="hypothetical protein"
FT                   /protein_id="CEK42522.1"
FT                   /translation="MAKLGDQCFHHILSNSLVRTQQRLRLISGSKATSDLMQM"
FT   CDS             complement(97444..98172)
FT                   /codon_start=1
FT                   /transl_table=11
FT                   /locus_tag="PQBR55_0144"
FT                   /product="hypothetical protein"
FT                   /note="BLASTP-2.2.28 similarity to NP_444532.1 (TraO
FT                   protein)"
FT                   /note="PSORTb-3.0 predicted location Cytoplasmic"
FT                   /inference="similar to AA sequence:RefSeq:NP_444532.1"
FT                   /protein_id="CEK42523.1"
FT                   /translation="MRFQQFDSAVPATFVHSLKDFSVEESSLANRIRLMNESAARENEE
FT                   INKRRCEVQQRAAVIKSQGSLRSFRRAKDELPKHLSAPACIKALPGRSEDEKLWDRVLS
FT                   EDTPASLYDFQEFDSDSVRADMDAYERHFHNCSNTAPEIDAWADALKGEVTSFGAFPYK
FT                   HQKGEKISFMIRLGTLEVWGVDLERCMVEYDIDIGDRIALKRIGKVPVTVMQNVIDELG
FT                   NVIGEEPVTVDRVSWIAKRL"
FT   CDS             complement(98239..98760)
FT                   /codon_start=1
FT                   /transl_table=11
FT                   /locus_tag="PQBR55_0145"
FT                   /product="hypothetical protein"
FT                   /protein_id="CEK42524.1"
FT                   /translation="MILAFGLEADRLIVTGDHSKQTPTSRFISNPQGCHPLGWYALIQE
FT                   RPMSSQKILLLSHENQALLVSTIFQVSQVSDNDGRVKALLDQLQAGNPMTELLKAAKEN
FT                   GLDFSQCVREFGEDVGSNAFAVAAQNRYCRGSSDNIEIDSHAVISETENGAWVSAWLFI
FT                   NNSEACLSTY"
FT   CDS             complement(98846..98986)
FT                   /codon_start=1
FT                   /transl_table=11
FT                   /locus_tag="PQBR55_0146"
FT                   /product="hypothetical protein"
FT                   /protein_id="CEK42525.1"
FT                   /translation="MLVSRNPLSPKVMYHVAELDLPKSHIAVTMMPLSLAAVGSTQQML
FT                   L"
FT   CDS             complement(99086..99967)
FT                   /codon_start=1
FT                   /transl_table=11
FT                   /locus_tag="PQBR55_0147"
FT                   /product="hypothetical protein"
FT                   /note="PSORTb-3.0 predicted location Cytoplasmic"
FT                   /protein_id="CEK42526.1"
FT                   /translation="MFNSSVVSFPNRGPWGKSNYRGNCTGHIVKGFVESYQRRKDGLVI
FT                   DPSVGGGTSADVARDLGLRFFGTDLHQGFNLLVDDLKSYVGEEAHLAWWHPPYAGMLQY
FT                   SGVEWGEANKWDMSRMRLPDFTEALELAVMNIHDAVERGGVYGILMGNLRKGGEYFNLS
FT                   SLVERVSPGRLIDEVIKVQHNCVSDSREYRGRLIRIAHEKLLVFRKNEDALFFLASIEK
FT                   RAEAMVNITWRAAVRRVLQGGKVLHLKEINAALKPYAQTRSNQHWAAKIRQVLQNEVFF
FT                   ERVKPGVYRLAS"
FT   CDS             complement(100049..100294)
FT                   /codon_start=1
FT                   /transl_table=11
FT                   /locus_tag="PQBR55_0148"
FT                   /product="hypothetical protein"
FT                   /protein_id="CEK42527.1"
FT                   /translation="MSPIMAAARLQGDAKVTRKAWSTCGEVKVHLWELSTGEVIILRNV
FT                   SGAFETPSKLKQSFDELVNRFREKTQNHVFTPDIVH"
FT   CDS             complement(100503..100955)
FT                   /codon_start=1
FT                   /transl_table=11
FT                   /locus_tag="PQBR55_0149"
FT                   /product="hypothetical protein"
FT                   /note="PSORTb-3.0 predicted location Cytoplasmic"
FT                   /protein_id="CEK42528.1"
FT                   /translation="MQMSFLEAPSESEIQLAVLTKVPQRRRRYLSNVEQFSFLDILAMP
FT                   EDVFIRVNWSDADIQVMYDRILRDALQTALDRRASPEMREEIWSWINDDSLRPFSFRAC
FT                   CALGTAITEWGVIDHDALRMNIAGMERRTHRMRDERARSQLRRQIA"
FT   CDS             complement(101031..102746)
FT                   /codon_start=1
FT                   /transl_table=11
FT                   /locus_tag="PQBR55_0150"
FT                   /product="hypothetical protein"
FT                   /note="BLASTP-2.2.28 similarity to NP_640189.1 (cobalamine
FT                   biosynthesis protein)"
FT                   /note="InterProScan-5 predicted DOMAIN IPR002035 (von
FT                   Willebrand factor, type A). InterProScan-5 predicted FAMILY
FT                   IPR006538 (Cobalt chelatase, CobT subunit)"
FT                   /inference="similar to AA sequence:RefSeq:NP_640189.1"
FT                   /inference="protein motif:InterPro:IPR002035"
FT                   /inference="protein motif:InterPro:IPR006538"
FT                   /protein_id="CEK42529.1"
FT                   /translation="MKTLTSAMPIVARALADNLGVKLRFGSDIASTDGKVINLPNIDPD
FT                   DVKGAEIAYGYLAHEASHVKHTDFSLAVFGDAEPSPIEARMTNLVEDLRIEQLMMNEYP
FT                   GSRRDLDALAVHLFRGTDIRQNTHPAAILLNGLLLNGCARYLRQPIREEADQALVAMVE
FT                   VLGKGKTTKVMGVLGASVAGLSSTAESFGLAKKLLSVLEEEPDQDEQDTSGNSEKPDDQ
FT                   SGGNAEPKPSADPGSSSEPSNDQGDDGGDSSTTSQQQATDDPQAGDISSYDDKLIQQIL
FT                   NATDADLQGVISDKGQAASELLRSHADYSQSTPADLHEVAARQSDFSDQIADKAFESSM
FT                   GLRAVLNGLMQGVRNTRPSLRRTGRSPDSTRIARLMVGDSRIFRHKDPIVKTNAALQVL
FT                   LDNSPSMQSTIRQATVAVASLLQAMDGLPGVNPAGYRFPVTINGRLGIAPILKHGEMFQ
FT                   KARRDGRFAVSVEGSTPLAQALWTVSSLLIRQREDRKILIVVTDGEPDDVKSATDIIER
FT                   CRNSGVEVLGIAMGTQSSNLRVLFGINYRYISGVSDLRQALFELVQNILIAKVA"
FT   CDS             complement(102816..104000)
FT                   /codon_start=1
FT                   /transl_table=11
FT                   /locus_tag="PQBR55_0151"
FT                   /product="Cobalamine biosynthesis protein"
FT                   /note="InterProScan-5 predicted FAMILY IPR021496 (Protein
FT                   of unknown function DUF3150)"
FT                   /note="PSORTb-3.0 predicted location Cytoplasmic"
FT                   /inference="protein motif:InterPro:IPR021496"
FT                   /protein_id="CEK42530.1"
FT                   /translation="MKIQDVKVLQEVLLFGLDISIWSGRKKLKPEDLGVVDLPPEQLVS
FT                   LGSKRICDPETTKVFDRLKRRAIRACEEVGVRFLGGYAVPVSRAVELADKLDVIEREFV
FT                   DARSVFCKDYDKNIQEWLAQDWIVANPNFRSALEVAITPVGVVESRLGCHYTACRLAPA
FT                   GGDQPILNRGLEKEVNGLAGQLFREIAQAAREALESSFLGKQSIGQRAVNALKKMQSKL
FT                   ASLSFLNPQVATVAQTFDDVLMRLPDKGDVEGQDFQLVLSLMMNLSDETKILELARGFH
FT                   MASMGVQMADDEPELETEPPVPIDAVVVSSVQIVSTAKSDQVIPEIPENAENSPITYSE
FT                   SAEEWAHLSQPSTTPAEVKAVEVVVREETIATAMTNPVVATTAPPAQSQSVVWF"
FT   CDS             complement(104068..104529)
FT                   /codon_start=1
FT                   /transl_table=11
FT                   /locus_tag="PQBR55_0152"
FT                   /product="hypothetical protein"
FT                   /note="PSORTb-3.0 predicted location CytoplasmicMembrane"
FT                   /protein_id="CEK42531.1"
FT                   /translation="MNHVNWVAMNTQEALEAMPLFLSGLGEGEVELRVYEELAPAWAKL
FT                   EFDLQSFGSGVILLEDRAQRLKLILLVKLSQLFTASGTELVLFSKDEGEEGVTLDSKQI
FT                   CSLFMLPNPSPGSDEQLYLEALEALGVIAKRLNLQAAFAETKVPTGVWF"
FT   CDS             complement(104526..105572)
FT                   /codon_start=1
FT                   /transl_table=11
FT                   /locus_tag="PQBR55_0153"
FT                   /product="CobS protein"
FT                   /note="BLASTP-2.2.28 similarity to NP_640187.1 (cobalamine
FT                   biosynthesis protein)"
FT                   /note="InterProScan-5 predicted DOMAIN IPR003593 (AAA
FT                   ATPase domain). InterProScan-5 predicted DOMAIN IPR011704
FT                   (ATPase, dynein-related, AAA domain). InterProScan-5
FT                   predicted DOMAIN IPR013615 (CbbQ/NirQ/NorQ C-terminal).
FT                   InterProScan-5 predicted DOMAIN IPR027417 (P-loop
FT                   containing nucleoside triphosphate hydrolase)"
FT                   /note="PSORTb-3.0 predicted location Cytoplasmic"
FT                   /inference="similar to AA sequence:RefSeq:NP_640187.1"
FT                   /inference="protein motif:InterPro:IPR003593"
FT                   /inference="protein motif:InterPro:IPR011704"
FT                   /inference="protein motif:InterPro:IPR013615"
FT                   /inference="protein motif:InterPro:IPR027417"
FT                   /protein_id="CEK42532.1"
FT                   /translation="MQFDAQIPLTSFGIQAPVSVPGFAPGHAHMDFVPKVSSGYKFRRE
FT                   LLRGVLAWLSDPMDDSLFLVGPTGSGKTSLILEAAGRLNWPALQTNAHSRLEWPELVGH
FT                   HSLTVEPATGDQKMVFVDGPLTMAIERGFIFILDEMDFLDPSTASALNAVLEGRPLVIA
FT                   EDGGRIIQPHPNFRFVGTANTAGQGDDTGLYGGTQQQNLATMDRYRTLRVSYMDPADEV
FT                   EVLQGALPGVDASVLEPFIKVANKIRAQFIGCDQEERNRIVANANPGVAGSATADDRGQ
FT                   LTITMSTRTLVRWAKMQAGLSKTRCESPLYVSMRQSLTNRADFLQRTAIHKICEEIFGD
FT                   QLWKETEA"
FT   CDS             complement(105868..106863)
FT                   /codon_start=1
FT                   /transl_table=11
FT                   /locus_tag="PQBR55_0154"
FT                   /product="hypothetical protein"
FT                   /note="BLASTP-2.2.28 similarity to NP_758663.1 (putative
FT                   DNA recombination protein)"
FT                   /note="InterProScan-5 predicted DOMAIN IPR011604
FT                   (Exonuclease, phage-type/RecB, C-terminal). InterProScan-5
FT                   predicted DOMAIN IPR019080 (YqaJ viral recombinase).
FT                   InterProScan-5 predicted DOMAIN IPR017482 (Putative
FT                   phage-type endonuclease). InterProScan-5 predicted DOMAIN
FT                   IPR011335 (Restriction endonuclease type II-like)"
FT                   /note="PSORTb-3.0 predicted location Cytoplasmic"
FT                   /inference="similar to AA sequence:RefSeq:NP_758663.1"
FT                   /inference="protein motif:InterPro:IPR011604"
FT                   /inference="protein motif:InterPro:IPR019080"
FT                   /inference="protein motif:InterPro:IPR017482"
FT                   /inference="protein motif:InterPro:IPR011335"
FT                   /protein_id="CEK42533.1"
FT                   /translation="MRVVDVGQRTTQWHEWRRGGVSASNAAVILGSSPFKTPWRLWGEI
FT                   RGVLPVDDLSKNPWVRHGIVHEPYARQWFEEEYDTIALPICAESSVNSIIRASFDGIQH
FT                   QGRPLEIKCPSTSNFEDVVVNRMASKGYRLYYPQVQHQIAVAGADMGYLVFYHPSHSPV
FT                   VFEIQREDSFIDMMLDRELDFWEMVQTGKAPPKDPERDHYTPEDAVRVQWAMFADQLKR
FT                   VDADLVRAMQTVKVCKEQRETIRDELVALMGGYVSAKADGISITRYIQDGSIDWKAVAM
FT                   QFDPDLSDEKYGAYRKAGGGRVRLTVDTDATTDSASLDEVLDEMRGGIWF"
FT   CDS             complement(106942..108039)
FT                   /codon_start=1
FT                   /transl_table=11
FT                   /locus_tag="PQBR55_0155"
FT                   /product="Recombinational DNA repair protein RecT (prophage
FT                   associated)"
FT                   /note="BLASTP-2.2.28 similarity to NP_888735.1
FT                   (phage-related DNA recombination protein)"
FT                   /note="InterProScan-5 predicted FAMILY IPR018330 (DNA
FT                   single-strand annealing protein RecT-like)"
FT                   /inference="similar to AA sequence:RefSeq:NP_888735.1"
FT                   /inference="protein motif:InterPro:IPR018330"
FT                   /protein_id="CEK42534.1"
FT                   /translation="MSNQALSPIQVVTSLVRRSEEKFLQMVQSTNVGLNFNAEALYAVQ
FT                   QFSGKNKDFALKIAQSNPTSVIMAMINVAAVGLTLNPALALAYLVPRDGRIMLDISYRG
FT                   LVKIATDTGSISWSKSELVYSNDHFKFRGPAQLPVHEFDAFAPIEERGKFRGGYNIAKL
FT                   PSGDHLVTPVRAEKIFQIRDSSEAFKKDKGPWMNWAEEMYLKTITKRARKDWPLSSPRM
FT                   DTAMEILDIQNGEGFSGDPDAIIDGQAMLVQAAATVAAPVSSQHPDQSQAFVSPQMDSH
FT                   VVADAEFEEMGHAEPQSQLDPSTILPKVLQRIQSVIDRAYSSGCWQAARDWFEEQSGFS
FT                   RELLQYSLDELEKAQSGAPAQQQSA"
FT   CDS             complement(108104..108805)
FT                   /codon_start=1
FT                   /transl_table=11
FT                   /locus_tag="PQBR55_0156"
FT                   /product="Single-stranded DNA-binding protein"
FT                   /note="BLASTP-2.2.28 similarity to NP_940736.1
FT                   (single-strand DNA-binding protein)"
FT                   /note="InterProScan-5 predicted DOMAIN IPR012340 (Nucleic
FT                   acid-binding, OB-fold). InterProScan-5 predicted FAMILY
FT                   IPR011344 (Single-strand DNA-binding). InterProScan-5
FT                   predicted FAMILY IPR000424 (Primosome PriB/single-strand
FT                   DNA-binding)"
FT                   /note="PSORTb-3.0 predicted location Cytoplasmic"
FT                   /inference="similar to AA sequence:RefSeq:NP_940736.1"
FT                   /inference="protein motif:InterPro:IPR012340"
FT                   /inference="protein motif:InterPro:IPR011344"
FT                   /inference="protein motif:InterPro:IPR000424"
FT                   /protein_id="CEK42535.1"
FT                   /translation="MRKVLSAKYFIPVSRPAPCGAAKKVSGDHLKHTPTHHNPFGAPRP
FT                   SGTSRALHLFLEVYPMARGVNKVILVGTCGQDPEVRYMPNGNAVTNLSLATSESWTDKQ
FT                   TGQKVEKTEWHRVSMFGKVAEIAGEYLRKGSQVYIEGKLQTREWEKDGIKRYTTEIVVD
FT                   MQGTMQLLGSRPQNGAPQASQPQQQRPQQSQAPRSEKPPVQQHSQQGAPRDFESFDDDI
FT                   PFMKIPYLSGI"
FT   CDS             complement(108875..109060)
FT                   /codon_start=1
FT                   /transl_table=11
FT                   /locus_tag="PQBR55_0157"
FT                   /product="hypothetical protein"
FT                   /protein_id="CEK42536.1"
FT                   /translation="MIDAIYCMQLRELLLDHNRCVPVPKHIADTVSEDQVDFRYVKNWA
FT                   VQQKLLSQHAEIGLVA"
FT   CDS             complement(109145..109420)
FT                   /codon_start=1
FT                   /transl_table=11
FT                   /locus_tag="PQBR55_0158"
FT                   /product="hypothetical protein"
FT                   /note="PHOBIUS-1.01 predicted 1 transmembrane regions"
FT                   /note="PSORTb-3.0 predicted location CytoplasmicMembrane"
FT                   /protein_id="CEK42537.1"
FT                   /translation="MTSLTTLSPIAIVLLLICAVVIVQFARERVAAFIYCITPVKKVSV
FT                   APSPAEPRPTGATKTDLTPAAYRKLWMPQDWSAYDAPAFQRMNRVD"
FT   CDS             109618..109740
FT                   /codon_start=1
FT                   /transl_table=11
FT                   /locus_tag="PQBR55_0159"
FT                   /product="hypothetical protein"
FT                   /protein_id="CEK42538.1"
FT                   /translation="MFVLSDHQPLRKQASGILSTAQLYEKKENWEENYQRYRKL"
FT   CDS             109843..110601
FT                   /codon_start=1
FT                   /transl_table=11
FT                   /locus_tag="PQBR55_0160"
FT                   /product="hypothetical protein"
FT                   /protein_id="CEK42539.1"
FT                   /translation="MSAVAEQVANQVSAITEVTQPSNASEGQKKNAPQPKRKPEPKRKI
FT                   STPTISSSVSLHTDVAQRVFRDTFQVASRSLFTIDVVTRALAKKNTAFDYSEVLNAVMK
FT                   IIDDIQAKLSKDTAQIELVLASEKVISKTRYDHSVEQGYSISTPHANRFAVIISDLDNY
FT                   LVLIDTAWLSGLIPSNAVADLKYGWRRSVLRATRQLTHIARDSMKKVNRSGDELAAEVR
FT                   EELGDDVEADQAILTDALANEDDQQSAEVA"
FT   CDS             110712..111548
FT                   /codon_start=1
FT                   /transl_table=11
FT                   /locus_tag="PQBR55_0161"
FT                   /product="hypothetical protein"
FT                   /protein_id="CEK42540.1"
FT                   /translation="MKVLAGLLSALTLGGCANTSRVPPNQFEVDGVKYGFEVKDRSTLS
FT                   LVNQAPLKFAEDTSITDQLLLSAGLPTLKQVPLGRLSANEIDNSTRKEGFDNAHTAASL
FT                   ALDVSTGLTNASSAGALGAVNFLLAPTDNDPRTLNNAYCFVPSADYPDQKAAYKKCIGD
FT                   IRADLMAATHSTGTQISSGGAQISMEDARCHLGPSQCFTVAVNIGNAVAASGYAPQNKG
FT                   GFRAYIFRVSLDFYRSKNAAPEAEADLAKALASSRLSATTTYRLYDRGSKTVLAVY"
FT   CDS             111658..111903
FT                   /codon_start=1
FT                   /transl_table=11
FT                   /locus_tag="PQBR55_0162"
FT                   /product="hypothetical protein"
FT                   /protein_id="CEK42541.1"
FT                   /translation="MNSTPHAASLADWQARYEDKAALVKSPEAHQFVLDELAGTLHARG
FT                   VIDDAGLADLAEQSNAAYQWGVEEQLSDELNQPEAN"
FT   CDS             111917..112150
FT                   /codon_start=1
FT                   /transl_table=11
FT                   /locus_tag="PQBR55_0163"
FT                   /product="hypothetical protein"
FT                   /protein_id="CEK42542.1"
FT                   /translation="MSIHTTESTTVLNSVPLTLEGRSLENLRRYREVKEQWLAATDGTQ
FT                   KSLKLKTQLDDLRAELASWLDMAVLRQERGEG"
FT   CDS             112323..112649
FT                   /codon_start=1
FT                   /transl_table=11
FT                   /locus_tag="PQBR55_0164"
FT                   /product="hypothetical protein"
FT                   /protein_id="CEK42543.1"
FT                   /translation="MPLPVTQYFEQRLAALRTLSLEAATLAEDIAAALRPEALKKSADE
FT                   QSQWLFDRMYEVARQEVACAMHLAGWLYVYVHFKVLTLADLDAFIGRAVVLGGPKAVVD
FT                   HDLS"
FT   CDS             112636..112881
FT                   /codon_start=1
FT                   /transl_table=11
FT                   /locus_tag="PQBR55_0165"
FT                   /product="hypothetical protein"
FT                   /protein_id="CEK42544.1"
FT                   /translation="MTSRDSNAARHRLQDALEFWGERWVLDGLQVTCPGCLAEQLAQDA
FT                   RAPFIHVDACPLATEFAQHPWIELRDLLVDLPPVPA"
FT   CDS             112878..113108
FT                   /codon_start=1
FT                   /transl_table=11
FT                   /locus_tag="PQBR55_0166"
FT                   /product="hypothetical protein"
FT                   /protein_id="CEK42545.1"
FT                   /translation="MSQVLHLPHAIRLKVAQHLANIEQSVDLHALELAQERAQGFVEGI
FT                   EAAGALTAATIEALSTALDNHATECRQELTA"
FT   CDS             complement(113494..116193)
FT                   /codon_start=1
FT                   /transl_table=11
FT                   /locus_tag="PQBR55_0167"
FT                   /product="IncF plasmid conjugative transfer protein TraN"
FT                   /note="BLASTP-2.2.28 similarity to NP_863065.1 (putative
FT                   ultraviolet light resistance protein B)"
FT                   /note="InterProScan-5 predicted FAMILY IPR014121 (Type-F
FT                   conjugative transfer system mating-pair stabilisation
FT                   protein TraN)"
FT                   /note="SignalP-4.1 predicted a signal peptide"
FT                   /note="PSORTb-3.0 predicted location OuterMembrane"
FT                   /inference="similar to AA sequence:RefSeq:NP_863065.1"
FT                   /inference="protein motif:InterPro:IPR014121"
FT                   /protein_id="CEK42546.1"
FT                   /translation="MNILRNSKFVTAICVPMIGLMLNTVAFSAWADGVTSSAAEANQFG
FT                   SQFLKDYQGPVSDGSNGAIFPGGGAVSIDSLFPGAGGGSNSDLNNVYGNDKDTLLIGRG
FT                   AQTRLETEKGGNGDAYRTLVDSSNRASPNLIKDPIWNTTDEVLSNPNVFKGEFSDCKAE
FT                   SVFNNGTIKKHIPDYRTCERVTDTSGAHVLNHSYNAGVLVHDTGPANIQSCGVGCIYLW
FT                   LGTVGDNYWSGYCSIFEESMKVKVVNPDAITNATLEYAKYDDYMQVWTGNTKIWNGPNG
FT                   NFPPETGGECELGTSWEQSLNTDVTQYFKVDGLVEFKTRVSVAGAGEGYARIKILFDPN
FT                   KAITQDEYFSEDAFKAATQVADGFCTTPALNCSDMPAVTNGCTFINGVQVCESHLKPSP
FT                   FPTISPLCRKVTFTSECKFYQGDMDCYVDAHGVKRCPTNNGGNLDSCKKFEDDPKCGFI
FT                   EQKCVGGAKGKSGSCSVFEEVWDCGVDVDVPNQQIDTTYSCSGPVRCAGGECYNPTYDK
FT                   SNDFSKAVAALQIAQSAQHDMDCTGDDGIESDRSCALFKGEPMECKKAVGGWVNCCENP
FT                   GGISLADYVNLTIKTYSLMEATGNFEMTKPVYGAWNQLKQPIIDGINSAWRATSDLWAS
FT                   MTDSGMAATDLVAKGAEQGVIATFKQALMNKTAEWTAQTFGAQAANAVFVTEAGGEFAK
FT                   TGADGTVSTGGNAALGPVAQNIAMAANVIMIIYTIYVLTEILVNIIWECEEKEFELGAK
FT                   KELKVCHFVGSYCASKTPLGCIEKRESYCCFNSPVARILQEQIRGQLGSTFGEAENPSC
FT                   DPIPIAALDKVNWDKIDLGEWIGILQTTGNFPNASTVNLDNLTGQGSNLNVKGDRLDTL
FT                   KRNEQRLQGIDADTLRHEAETQGWSEVK"
FT   CDS             complement(116202..117224)
FT                   /codon_start=1
FT                   /transl_table=11
FT                   /locus_tag="PQBR55_0168"
FT                   /product="IncF plasmid conjugative transfer pilus assembly
FT                   protein TraU"
FT                   /note="BLASTP-2.2.28 similarity to NP_758685.1 (putative
FT                   pilus assembly protein)"
FT                   /note="InterProScan-5 predicted FAMILY IPR009649 (TraU)"
FT                   /note="SignalP-4.1 predicted a signal peptide"
FT                   /note="PSORTb-3.0 predicted location Periplasmic"
FT                   /inference="similar to AA sequence:RefSeq:NP_758685.1"
FT                   /inference="protein motif:InterPro:IPR009649"
FT                   /protein_id="CEK42547.1"
FT                   /translation="MKSLISILGLFIVLVSGVSAEDLPGDPTCQNSQILGPKIFTDVCW
FT                   ACLFPIKVAGVSLFGGSAPEKSSNKTVCACSDNNGIYRPGLVTSMWQPARLVEVVRSPG
FT                   CSMALGGANLAIGDKRLRGHNGSGDYDSGDTVFYNVHYYSFPLLQILEIYLPSRCNIDG
FT                   FNDFDLISISEIDPTWTNPELAFFTHPEAAAVSSPIAQAACTAEALTLTVGQPLDSMWW
FT                   CAGSWGAIYPFAGHTGNMEFERSTSLLAAKTLAVQHRRGLARLTMGDEALCKSQIFPTV
FT                   VKSQYKMAMFSPLPETKRAHWIGEHPMKWDGGPKGRLIPFVGEDALYMLWRWADCCATL
FT                   "
FT   CDS             complement(117902..119008)
FT                   /codon_start=1
FT                   /transl_table=11
FT                   /locus_tag="PQBR55_0169"
FT                   /product="IncF plasmid conjugative transfer pilus assembly
FT                   protein TraW"
FT                   /note="BLASTP-2.2.28 similarity to NP_758684.1 (putative
FT                   pilus assembly protein)"
FT                   /note="InterProScan-5 predicted FAMILY IPR019106 (Type-F
FT                   conjugative transfer system pilin assembly protein TrbC)"
FT                   /note="PSORTb-3.0 predicted location Cytoplasmic"
FT                   /inference="similar to AA sequence:RefSeq:NP_758684.1"
FT                   /inference="protein motif:InterPro:IPR019106"
FT                   /protein_id="CEK42548.1"
FT                   /translation="MSVFASLLPFTLGAAELTSEEVAGWAKSIAAEQGDYTGNPLDSFP
FT                   DQVKADSAKKLTANPDRKIYKGRRTLIFVSRSMSDTELKSILLENADDSSVQLVVRGFP
FT                   DGVNTAEAIAHLQNLVMESHSKAGVIIDPPAFKRHNITEVPVTILEESEVALLTAKGNS
FT                   SAQYVTDAYAQGQRGDLGVTGPMVNIAERDLVEVMQERAHKLDFEKLKKAAKDRFWANQ
FT                   KYFELDHVLESRKREIDPTVIVGQDILDTKGNVITAKGTRINPLDVRPFTQRLVIFDGR
FT                   DKAQIQLAKQEFNKYSKTTRVTLILSDLDTIDGWESFQRLQKNIGAPLYLLTQEVLTTF
FT                   EIEKVPSTVYSSHNKFIVQESKVERPTE"
FT   CDS             complement(119032..119550)
FT                   /codon_start=1
FT                   /transl_table=11
FT                   /locus_tag="PQBR55_0170"
FT                   /product="Conjugative signal peptidase TrhF"
FT                   /note="BLASTP-2.2.28 similarity to NP_758683.1 (putative
FT                   pilus assembly protein)"
FT                   /note="InterProScan-5 predicted DOMAIN IPR028360 (Peptidase
FT                   S24/S26, beta-ribbon domain). InterProScan-5 predicted
FT                   DOMAIN IPR019533 (Peptidase S26). InterProScan-5 predicted
FT                   FAMILY IPR000223 (Peptidase S26A, signal peptidase I).
FT                   InterProScan-5 predicted DOMAIN IPR015927 (Peptidase
FT                   S24/S26A/S26B/S26C)"
FT                   /note="PSORTb-3.0 predicted location CytoplasmicMembrane"
FT                   /inference="similar to AA sequence:RefSeq:NP_758683.1"
FT                   /inference="protein motif:InterPro:IPR028360"
FT                   /inference="protein motif:InterPro:IPR019533"
FT                   /inference="protein motif:InterPro:IPR000223"
FT                   /inference="protein motif:InterPro:IPR015927"
FT                   /protein_id="CEK42549.1"
FT                   /translation="MKKKISRGEFLFKSIALAAVVACVVGAGSTLLAGRYSIGIDPQQS
FT                   RCLGYRVFLIDKSDKTPERGKIFTFKAIGTEPYFPNGTLLTKMIDGVPGDRVQVGHGGV
FT                   VVNGSKVPTADGLYLAATLNKPESRYVRDEYLAKGKYWFSGRTKDSFDSRYWGTVDESQ
FT                   LIGRAYPLW"
FT   CDS             complement(119547..119804)
FT                   /codon_start=1
FT                   /transl_table=11
FT                   /locus_tag="PQBR55_0171"
FT                   /product="hypothetical protein"
FT                   /protein_id="CEK42550.1"
FT                   /translation="MAWEARENEVPKIAVINIAAAIEAIPGERTPEAIEEATSKTYQQA
FT                   ARLAARGFLVLDSRAAIQVPADMEVPLPSFSQAPEQEVPQ"
FT   CDS             119758..119877
FT                   /codon_start=1
FT                   /transl_table=11
FT                   /locus_tag="PQBR55_0172"
FT                   /product="hypothetical protein"
FT                   /protein_id="CEK42551.1"
FT                   /translation="MTAIFGTSFSLASQAKYNAPRDTTKAIYGTIFKLVLLDH"
FT   CDS             complement(119852..122251)
FT                   /codon_start=1
FT                   /transl_table=11
FT                   /locus_tag="PQBR55_0173"
FT                   /product="IncF plasmid conjugative transfer pilus assembly
FT                   protein TraC"
FT                   /note="BLASTP-2.2.28 similarity to NP_049162.1 (sex pilus
FT                   assembly and synthesis protein)"
FT                   /note="InterProScan-5 predicted FAMILY IPR025955 (Type-IV
FT                   secretion system protein TraC/Conjugative transfer ATPase).
FT                   InterProScan-5 predicted FAMILY IPR014117 (Type-IV
FT                   secretion system protein TraC). InterProScan-5 predicted
FT                   DOMAIN IPR027417 (P-loop containing nucleoside triphosphate
FT                   hydrolase)"
FT                   /note="PSORTb-3.0 predicted multiple locations"
FT                   /inference="similar to AA sequence:RefSeq:NP_049162.1"
FT                   /inference="protein motif:InterPro:IPR025955"
FT                   /inference="protein motif:InterPro:IPR014117"
FT                   /inference="protein motif:InterPro:IPR027417"
FT                   /protein_id="CEK42552.1"
FT                   /translation="MGIFQKPNRLGDHLQVLAYSPDNKLFLLDDNALGFAFVCQPLSGG
FT                   DESVAEHLRSLLKQSWPKDTLMQFTLFAGQNITHQIQALMRRRMNQTDQLLLNAIQERA
FT                   DYLTAATLKPIDAFSGIKVRDAILVITVRLPMESMEPSTKEVEEYSDYRTQFESTLSSV
FT                   GFAPRAMTNDLYVEVMSSILNQGENASWRDRLPIEAETDKELKYQILDYDKEVEPHPDY
FT                   IKIGDTLIKTLSVKRMPKVAYQGKAAWYLGDMMTGRHGIRDNCMINMTLQFPDQQSAKD
FT                   KMSTRRTWANNQAYGPLLKFVPILAAKKHSYDALFKELDDGDLMVRTYLSVTVFAHDRE
FT                   RLVRASSEARNYWGVHQFQLMEDRFFMLPLFLNSLPFGADIKAIKETYRYKSMAISHAL
FT                   PLLPIYGDWKGTGSPEMCFVSRNGQLMNFDLFDSETNYNATVAAQSGSGKSFLTNYLIT
FT                   SYLSSGAQIWVIDVGRSYEKLCHAFNGDFIEFTEASKICLNPFELVQQYSEEEDVLVGL
FT                   LSAMAAPTQPLTDLQVSGLKRHLTKVWLEKGTTMLVDDIEQSLLTDLDEPVRNIGKQLY
FT                   TFTSAGQYGKFFNGKNTVAFNNPFTVLELEELKGRKHLQQVVLLQLIYQIQQNMYLGDR
FT                   DRRKIVIIDEAWSLLTEGDVAKFIEHGYRRFRKYGGSAITITQSVNDLYSNPTGRAIAE
FT                   NSANTFLLGQKKEAINQIKKDERLPLSEGGYEYLKTVHTVKGQYSEIFMMTDRGSGVGR
FT                   LTVDKYSLLLYSTAPEDVQAINTYVKQNFSTAEAIKAVINDRGARV"
FT   CDS             complement(122259..122948)
FT                   /codon_start=1
FT                   /transl_table=11
FT                   /locus_tag="PQBR55_0174"
FT                   /product="hypothetical protein"
FT                   /note="BLASTP-2.2.28 similarity to NP_758681.1 (putative
FT                   disulfide bond isomerase)"
FT                   /note="InterProScan-5 predicted DOMAIN IPR012336
FT                   (Thioredoxin-like fold). InterProScan-5 predicted DOMAIN
FT                   IPR009094 (Disulphide bond isomerase, DsbC, N-terminal).
FT                   InterProScan-5 predicted DOMAIN IPR018950 (Disulphide bond
FT                   isomerase, DsbC/G, N-terminal)"
FT                   /note="SignalP-4.1 predicted a signal peptide"
FT                   /note="PSORTb-3.0 predicted location Periplasmic"
FT                   /inference="similar to AA sequence:RefSeq:NP_758681.1"
FT                   /inference="protein motif:InterPro:IPR012336"
FT                   /inference="protein motif:InterPro:IPR009094"
FT                   /inference="protein motif:InterPro:IPR018950"
FT                   /protein_id="CEK42553.1"
FT                   /translation="MTKFILATIAAFTVAIGLLSSPLSLAAENLVGLPVSGLAVAEKNG
FT                   KLRFVSDNGRFLIEGRMYDTWNKEYIDSLEMADRASKYIDFEKMKFNVQDLDPLVFGTG
FT                   KKQVTVFVDPYCGFCHKMFGQMQDLQNDYTFNIVQLPILGESSVGRVRDVLCAADKAEA
FT                   LKTVLSGDNNSVLKQVASCDQLPVNKRLITAQFFAIKGVPHSIRQDGLITKGFIPDLKG
FT                   WLAQGKG"
FT   CDS             complement(123098..129805)
FT                   /codon_start=1
FT                   /transl_table=11
FT                   /locus_tag="PQBR55_0175"
FT                   /product="hypothetical protein"
FT                   /note="BLASTP-2.2.28 similarity to NP_798012.1 (RTX toxin)"
FT                   /note="SignalP-4.1 predicted a signal peptide"
FT                   /note="PSORTb-3.0 predicted multiple locations"
FT                   /inference="similar to AA sequence:RefSeq:NP_798012.1"
FT                   /protein_id="CEK42554.1"
FT                   /translation="MTPWLTHLTKLALLGIVFVSVQASAECIFSNATMWQSCSGLTNCV
FT                   GNGQPVLWVNGVNLGVSPSQKLNVNGVNYTRGAQTRNDVKDNGVVDARWQVCTDSNQPP
FT                   IADDATLVIDEDIPGQVMLSSRDPDGPGPVIYQLDTVPSTSVGRTSLVDNQLTFTPAPD
FT                   WNGVTIVGYRVQDSKGTWSEPAKVLITVNPVNDIPSVDDREIVTLEDVAASITLTAHDP
FT                   DKGDTHTFEIIASPSAEEGTATIVGNKLTFAPAQDWNGATRIQYLARDSAGAVSHVATV
FT                   QVVVKPVNDVPVMTPITIKTAEDHETSVPLSAADIDSPNDFIFEVYAQVPASEGSLIVV
FT                   GNSLVFKPAKDWAGTTSAKIVARDTDHQSSLPVDVLIIVTPENDAPSSRDVSITLAQGQ
FT                   SQSVIISVVDPDKGDTQTVSLLDPVPASFGSLSVSGLNINVSPNAKFAGKQSFRFVVKD
FT                   KAGAVSTPNTLFVDVQKVNVPPSLSALSLKTQLGLPVEAMLAASDPNGDSPISYQISAA
FT                   LPAEAGSLSITGSKIQFSPAPGWVGISSASVIAIDPDGAVSVPVNISVEVQNDIVVAQD
FT                   PDAPDSHSIVVVSQPPVNVGSIKANGLEVVFTPVVGFYGEASFTYLIRDAAGADSPVAT
FT                   GSILVSKYNYAPTSTSASLVAEQGLKSDPVTPTVIDPNPYDQGLHTFSVPAQSMIGFAE
FT                   VINNQLVYTAPYDFEGVTQFKYIAVDEGNLAVSGIASVTVQHKNYSPTRLSLMMKTPEG
FT                   VPVSGVPTVEDKNPTDPHTFSIETQPIVGTAELVGGAVQYSPPDSFFGVTTFTIRASDP
FT                   SGESVVGTVWVDVLRTDKAPEALTGKITVKEGQVSEPFYPTIIDSNAYDLMRHLLSIEM
FT                   NGAHGLAEVVNNRIIYTPTDRFYGQDTIQVKATDPSGLSVVGEIAVVVTQHNYSPSETN
FT                   VTIYTVEGQPSNPVQPWIVDPNAWDSFTVEIIKQPTNGKVVVSGDRMVYTPNMGFTGEE
FT                   LFRFRVVDTGGLYVEGIGTAQVARSNSAPTDIGPDEVLMYEGVGGNALMSVADSNIWDS
FT                   HRLEVVNQPEHGTVNFNGLEMDYRTDGKTPSVVRLRAIDRGGLSFEKDIRIKFRPASDI
FT                   VIDRPILELGFKPVIPGVTAAMVDGNGRHSFRVLDIEAMKALGNDIVAVVQPSSSLGIR
FT                   LGHRALGVGDGSRFTPDLISPTSLEEPLAAFSAGDSGKSTVLLSRMDRTGPVYAVPVSV
FT                   WSLQGGLESQSWKMLQGVGRSKIEFKPSNNVCVPTTSIVAAKARNVIDAPTCYLEWATT
FT                   PKEWKDRSNRDTLSLEAAGSQIMVEPVRATSFVLDQDGNKFFMASFDHDLETVSLNGSI
FT                   RLGPEPAIQQVFYKVEDINFLLKQIAGPECTLTTIEQRAKITSSSWSSNVMCYVKWTQI
FT                   PNGLQQRENWERPYLLNAVQELGPQTIKWAVSIFSPTGVEITASEGEHTFNAVEPASLA
FT                   ISMDNRRLIKGDLYSAPLSGGYLGELSIKGFNAPIKLTLNQDGQVIEDGVAPKSWMDEQ
FT                   NIRRRVNANAKSSLWTLSAFNAKAAFEALPATLVQHEFEILSVPDDGIKPVILNKETTV
FT                   LSTDKLEIDVGIQDVYVPGNTYDVNTMGKWQVRLLAMKNYKESNPLTDWADTNGAGETS
FT                   FDVPVADVAGDVLRIVAEARVVSPVPEYSSIRTGLKPLFLSVLNGDPLDGSVRALRMSG
FT                   EAPLRVTLFADLAQRKENRDLGSVNWEMSTNNGGSWQPVKNPSRASQRLSMSLNKGKYL
FT                   VRAQLVNKHSGATSMTQSVEIEAYNVPAVRIKGPGNVFVTGTAHYRLQNKDNTEFDPSN
FT                   KKIEWSLDRGKTWEEGTGTLDITRDVQDRIYVMARARFLDSPEEPGAYRKVRGAVGFRA
FT                   IRPPRVQILGRTRPEIDKPVTWTAKIYPPYINMEVEMGSEFILPTGEVVKGNTVEFTPT
FT                   AEDRDRPENFLSVKSWVVDWESRGAMGTTTKRLDFWEYIWPNWFLQPTYTAEFAPAQLE
FT                   MRVKFNGPFKEFEKLNYDWELPPVSGFTLVKDDYAPVRIVSIDEPGEFMFRVHISDGRG
FT                   NYSVIERSIRFREPPPWNVGINWAGDNPANRAPLGIFLRPSMTGGHPRDRVTKMAYSIN
FT                   GELLDSGKSRYGRAKLPEAGTYQISLDIETEMGKSARKEVQVEVKENKPPVCELDVTEG
FT                   FGAWTAKANCKDEDGKIVKHLWMLNDSEVGINGRIITVSKKSYASAPQIRLIGVDDSGA
FT                   ESEPVIW"
FT   CDS             complement(129921..130283)
FT                   /codon_start=1
FT                   /transl_table=11
FT                   /locus_tag="PQBR55_0176"
FT                   /product="Conjugative transfer protein TraA"
FT                   /note="BLASTP-2.2.28 similarity to NP_758680.2 (putative
FT                   transfer protein)"
FT                   /note="PHOBIUS-1.01 predicted 2 transmembrane regions"
FT                   /note="PSORTb-3.0 predicted location CytoplasmicMembrane"
FT                   /inference="similar to AA sequence:RefSeq:NP_758680.2"
FT                   /protein_id="CEK42555.1"
FT                   /translation="MMQNLFERQEGVPKLNRNRDRNRSYAQAALVIGLMVFGRMALAGT
FT                   GGEEFDPIWQSLQGWMQGTLGRVVAGAMILVGLVGGVVRQSIMAFATGVGGGVGLYNSP
FT                   TVIESIMSATIHPAFV"
FT   CDS             complement(130309..130830)
FT                   /codon_start=1
FT                   /transl_table=11
FT                   /locus_tag="PQBR55_0177"
FT                   /product="Conjugative transfer protein TraV"
FT                   /note="BLASTP-2.2.28 similarity to NP_758673.1 (putative
FT                   pilus assembly protein)"
FT                   /note="InterProScan-5 predicted FAMILY IPR014118 (Type IV
FT                   conjugative transfer system protein TraV)"
FT                   /inference="similar to AA sequence:RefSeq:NP_758673.1"
FT                   /inference="protein motif:InterPro:IPR014118"
FT                   /protein_id="CEK42556.1"
FT                   /translation="MRGLLTSIVLIAASSLGGCSFLSIGEPDYGCKGMPEGVTCMSARD
FT                   VYSATESDSFRKRMAPGESSQNAEPQSGKIEVAVHQPVAGERYVIPKAARQPLPIRSQA
FT                   TVMRIWVAPWEGKDGDLNVPGYVYTEIEPRRWELGNPSPKVTPTLRPLQIQHPTAQPTP
FT                   DTKNPLGVSP"
FT   CDS             complement(130914..132236)
FT                   /codon_start=1
FT                   /transl_table=11
FT                   /locus_tag="PQBR55_0178"
FT                   /product="IncF plasmid conjugative transfer pilus assembly
FT                   protein TraB"
FT                   /note="BLASTP-2.2.28 similarity to NP_758672.1 (putative
FT                   pilus assembly protein)"
FT                   /note="InterProScan-5 predicted FAMILY IPR005498 (Type IV
FT                   secretion system, VirB10 / TraB / TrbI)"
FT                   /note="PSORTb-3.0 predicted location Cytoplasmic"
FT                   /inference="similar to AA sequence:RefSeq:NP_758672.1"
FT                   /inference="protein motif:InterPro:IPR005498"
FT                   /protein_id="CEK42557.1"
FT                   /translation="MTFKDRWSQLDPAHRKFLTWGIIAAVVIVVLWVSASVFDSTGGPR
FT                   KKSRKEIVTALTDHDPRAVGIDAMNATLRAQGAQLSKLLQNQRTQTDTATTLKDVQETN
FT                   KQLLEQNSRTSGDVDLLKQQIEELKTLQTKSLLEAESKGNDPSISADPGSVKTPTGGEF
FT                   NRYSSLAVQKNPETYFASAPQPPEPPKSGSGAKKSDAKIDIRTIASEEKEADPKAEKEH
FT                   EMFLPAGSILSGALITGMDAPTGQGARKEPFPALLRIKKEAILPNRFRADIKECFLIAS
FT                   GFGDLSSERAYLRAEVISCVREDGGVIESKLDAYAAGEDGKAGVRGRLVSKQGVILARS
FT                   LMAGFMQGVSEAFSVKSVPTINVRDINSTNSNKTYNPVMEQAFNGEALQGAAISGTGKA
FT                   LERIADFYLEMAENLYPVIEVDALREIDFIVKRGQTLKLQP"
FT   CDS             complement(132250..133272)
FT                   /codon_start=1
FT                   /transl_table=11
FT                   /locus_tag="PQBR55_0179"
FT                   /product="IncF plasmid conjugative transfer pilus assembly
FT                   protein TraK"
FT                   /note="BLASTP-2.2.28 similarity to NP_758671.1 (putative
FT                   transfer protein)"
FT                   /note="InterProScan-5 predicted FAMILY IPR010563 (Pilus
FT                   assembly TraK)"
FT                   /note="PSORTb-3.0 predicted multiple locations"
FT                   /inference="similar to AA sequence:RefSeq:NP_758671.1"
FT                   /inference="protein motif:InterPro:IPR010563"
FT                   /protein_id="CEK42558.1"
FT                   /translation="MLLIAASTANAESKLVLPDISVSKANASHAQSAAPANGSSVSAGP
FT                   SKQNAGQAAKSPEVQQPKMVQVTPGQSNDLPAVDGAVMRQPPAVKAEPIETMRQVLIAP
FT                   GVNTIIPIAIGHLNRIVTPFEDPIVQTVTGATTKVKNNVVYVATDNETPVTMYITPKDD
FT                   ESLALSLTLAPQKVPPIEANLVLDEGNSSQGKSLGGGGARRHYSGAARKWEESQPYMDS
FT                   IRGIMRSLALNKLPKGYSLAKLAPGDTVPACYQAGLDVDFSRSQVMLGHNFKVLVAVAS
FT                   NVTNQPLLVDETACTHPTLAAASVWPNNLLEPGMKTEIYIVMRVGEEQTDDSQRPSLLN
FT                   "
FT   CDS             complement(133292..133939)
FT                   /codon_start=1
FT                   /transl_table=11
FT                   /locus_tag="PQBR55_0180"
FT                   /product="hypothetical protein"
FT                   /note="BLASTP-2.2.28 similarity to NP_758670.1 (putative
FT                   pilus assembly protein)"
FT                   /note="InterProScan-5 predicted FAMILY IPR007973 (Pilus
FT                   assembly TraE)"
FT                   /inference="similar to AA sequence:RefSeq:NP_758670.1"
FT                   /inference="protein motif:InterPro:IPR007973"
FT                   /protein_id="CEK42559.1"
FT                   /translation="MLSKLFGNTAASLKKENATFKVLLYAMVITNFLLTIVALNKESIQ
FT                   TITPPTLVEQAWVDENSASDSYTEAWAMYVALVLGNVTPGTADMIQKIMDPLLSPDIYQ
FT                   DFVNLLQKQVGEIRRDRVILKFEARKITKEPGKPNLFYVSGRSTMEGPTGKKEREDRTY
FT                   VVEIRIKRYKPIIEFVDTYKGGPRTETVQSRLDRAEENKDRRRQERERERAQ"
FT   CDS             complement(133948..134229)
FT                   /codon_start=1
FT                   /transl_table=11
FT                   /locus_tag="PQBR55_0181"
FT                   /product="IncF plasmid conjugative transfer pilus assembly
FT                   protein TraL"
FT                   /note="BLASTP-2.2.28 similarity to NP_758669.1 (putative
FT                   pillus assembly protein)"
FT                   /note="InterProScan-5 predicted FAMILY IPR009838 (Type IV
FT                   conjugative transfer system, protein TraL)"
FT                   /note="PSORTb-3.0 predicted location CytoplasmicMembrane"
FT                   /inference="similar to AA sequence:RefSeq:NP_758669.1"
FT                   /inference="protein motif:InterPro:IPR009838"
FT                   /protein_id="CEK42560.1"
FT                   /translation="MKQVTIPQYVDDPPHVLFWQADEVAPIGLGLVLGVFFGMAGILTL
FT                   AGVLMTRVYRKYRDRNPDGYLAHMIWWYTGIGGPKARSIPNPFINRLH"
FT   CDS             complement(134226..135080)
FT                   /codon_start=1
FT                   /transl_table=11
FT                   /locus_tag="PQBR55_0182"
FT                   /product="Protein-disulfide isomerase"
FT                   /note="InterProScan-5 predicted DOMAIN IPR012336
FT                   (Thioredoxin-like fold)"
FT                   /inference="protein motif:InterPro:IPR012336"
FT                   /protein_id="CEK42561.1"
FT                   /translation="MPTATKTKLTRFVPVAIAALAIIGTGISLYTQNNLQRQLDETNDL
FT                   VDRLGTQQARIKPWAYSYEQMKDAVEQLQLLYPSLIGTAALPGPGQEHTAPAPAGIERR
FT                   YGEANSQFTLVEFSDTECPYCQQFYPAPKALVDGSRGNVSLIYKHVPLHGENSRLQALT
FT                   AECAADQGGNQSFYRMIGSIFSSTAGNGRGTQKPLSSIAEDLGLDARKITACVDSGRYD
FT                   DKIRADLQEAVQAGVKVTPTTLIIHNPTGRKQVLSGAYPPDEIVKAMSALVNGAPVQQG
FT                   VTQ"
FT   CDS             135224..135367
FT                   /codon_start=1
FT                   /transl_table=11
FT                   /locus_tag="PQBR55_0183"
FT                   /product="hypothetical protein"
FT                   /protein_id="CEK42562.1"
FT                   /translation="MTIIVIIGIIIGGIGKGAIKLTIKAALKNINNIELYLFKNGEEYA
FT                   KL"
FT   CDS             complement(135821..136276)
FT                   /codon_start=1
FT                   /transl_table=11
FT                   /locus_tag="PQBR55_0184"
FT                   /product="hypothetical protein"
FT                   /protein_id="CEK42563.1"
FT                   /translation="MNNSNTANKVFMEVFGDNRSLKDALYLLKSDWPRAAALVSVAAAL
FT                   LRAPETAQVTKEVIQAALESYLANVGAADRERLAAFMDPFIDGMCVIVGNKELIQKCSV
FT                   ISDEIAKIMKDADCEGDFCDRSSVTKALLQPQNPLSKVWTLIESGRK"
FT   CDS             complement(136284..138155)
FT                   /codon_start=1
FT                   /transl_table=11
FT                   /locus_tag="PQBR55_0185"
FT                   /product="IncF plasmid conjugative transfer protein TraD"
FT                   /note="BLASTP-2.2.28 similarity to NP_640162.1 (DNA
FT                   transfer)"
FT                   /note="InterProScan-5 predicted FAMILY IPR022458
FT                   (Conjugative coupling factor TraG/TraD). InterProScan-5
FT                   predicted DOMAIN IPR027417 (P-loop containing nucleoside
FT                   triphosphate hydrolase)"
FT                   /inference="similar to AA sequence:RefSeq:NP_640162.1"
FT                   /inference="protein motif:InterPro:IPR022458"
FT                   /inference="protein motif:InterPro:IPR027417"
FT                   /protein_id="CEK42564.1"
FT                   /translation="MSEWTYDVPWRPNFEAVEVAAWTGGMVATASLGLLSSGLPFMPFA
FT                   CTLGIQAAFALKKLPKAIQLHRIKQRLGAQPVDLLSQDKLLDFMIANPTSVYLGQGYQW
FT                   TQSEGQMLFDLLKRDVTKFVPKVKDGFMGAPWIHGLSQKKDEAQKVETELTSLHELIVG
FT                   TTGSGKTRLFDLKITQAVLRGEAVIVIDPKGDRELAENTKRACEIAGEPNRFKYFHPAF
FT                   PEKSTRVSPTKNFSRPTEVASRIAALMKSEAGNPFQAFAMMAINNVVQAMLICGEQPTL
FT                   VSIRRALEGGLASLIIKAIKAYSEPLISDFEATCKHYLKGAQSDGARALGLIAMYRVEV
FT                   QPVKANSDLEGVLSMFEHDSQHFGKMIASLMPVLNMLTSGHMGPLLSPMDDDEDDREVT
FT                   DTKKIIDGGQVMYLGLDSLSDPLVGSAIGSIFLADLASVAGERYNYGVSLRPVSIFVDE
FT                   AAEVVNDQLIQLLNKGRGAKLSLYVATQTIADFEARMGDAAKARQVLGNTNHLIALRIT
FT                   DPDTQEYVASKIPPTRYKYIMRTQGASSGQDPHMHSGNVGERLMEEEGELFPSQMFGQL
FT                   PNLEYIAIMAGGRLIKGKVPVLTTPKDMAKAAEQAAKYKEVTLKNAA"
FT   CDS             complement(138152..140884)
FT                   /codon_start=1
FT                   /transl_table=11
FT                   /locus_tag="PQBR55_0186"
FT                   /product="hypothetical protein"
FT                   /note="BLASTP-2.2.28 similarity to NP_758664.1 (nickase)"
FT                   /note="InterProScan-5 predicted DOMAIN IPR011119
FT                   (Uncharacterised domain, helicase/relaxase, putative)"
FT                   /note="PSORTb-3.0 predicted location Cytoplasmic"
FT                   /inference="similar to AA sequence:RefSeq:NP_758664.1"
FT                   /inference="protein motif:InterPro:IPR011119"
FT                   /protein_id="CEK42565.1"
FT                   /translation="MIPEPKHPVHVLLSPEVIKGLKEGDEHMLRYPPFISGYPALIRGG
FT                   DLLKLHTDKLTKIQTTLGLRPEEFDELVMPVLRAYADYVHLLPASELHHHRGPGGLMRH
FT                   GIEVAAFAVLKSNNAVFDHDKYPQEKSKREKPWRVAAMCAGLIHDAGKPLTDLRVTDET
FT                   GAKVWAPVEESLLEWANSQEVARYYLHWNSNRHKVHKHLSATMVDTLIPRRTRGWIMNA
FT                   GQDIYASMVNAISGDDPNSVLTGIVIRSDSASVEQDMKRHGGEATSSGTGVPVNRLVVD
FT                   AIRRLVSMGTWAVNKKGSRVWITLDGVFVVWKQGAEDIVKEIISQGVNAIPRTPDLLAN
FT                   VLIDNGLADRGPDGGPYWDVAPFELRKVDGAGFIKDTYLKCLKIMSADTVFGYDHPPAA
FT                   VSVTLGKDADAVTLEVTSASPTVTVQGEPQAGVSAVQTPASPDKALMGTALGDLVNNFT
FT                   PASTGGKRTASPALHQKAAAKGITLETLNTESLALVLEPEILPASLKELAVEGLDIESL
FT                   FSEDELGGSGGPVGEVFEPLTFPLDDDQSVFGPTMAPPVQLPNEKAPAARDVSPDEFDV
FT                   EAYLADQTQSTQGQDYDSCLEGVVFEESELELPVETPVIPDKVTPQKDLLHGLFEGLDL
FT                   NHEPRKPVRKSTGKDSQGDLLAPHVGASASTPQQRRIGGKPPSSQAKSTISLAENAEPA
FT                   GKKSKPKDSSQALLQVSIDSANPGSSTPIADSFVNSSPEAMNILLRHVPNVVHWSVLNS
FT                   KLFLPLSSGSSVLTEDEVMTLHNSGWVMENFLKSGGLKQRVVQKLNNINGVVLSNPIAA
FT                   LIEEITGQKFEFLSVNKKRDQATLDRSRRIVKLAIQHVERLVLESGETAAEFTPGSFKA
FT                   LEPVIGFGHDEIRNALCEYCEFVMRRKNIVVIIPRELLV"
FT   CDS             complement(141332..141469)
FT                   /codon_start=1
FT                   /transl_table=11
FT                   /locus_tag="PQBR55_0187"
FT                   /product="hypothetical protein"
FT                   /note="PSORTb-3.0 predicted location CytoplasmicMembrane"
FT                   /protein_id="CEK42566.1"
FT                   /translation="MAFVVLLGAPEAEMGRLGTKLSVAILLEYREAQKSSLLHGLTLHS
FT                   "
FT   CDS             141481..141630
FT                   /codon_start=1
FT                   /transl_table=11
FT                   /locus_tag="PQBR55_0188"
FT                   /product="hypothetical protein"
FT                   /protein_id="CEK42567.1"
FT                   /translation="MDSAQYLRAYRKFCKGATSEMTEEEWSMVALGGPNHIPPSLRGKC
FT                   LTQK"
FT   CDS             complement(141705..142532)
FT                   /codon_start=1
FT                   /transl_table=11
FT                   /locus_tag="PQBR55_0189"
FT                   /product="hypothetical protein"
FT                   /note="PHOBIUS-1.01 predicted 7 transmembrane regions"
FT                   /note="PSORTb-3.0 predicted location CytoplasmicMembrane"
FT                   /protein_id="CEK42568.1"
FT                   /translation="MKQLPNKLYWANWGEWLAGAGALSVKTLPFYLLAASLFGGVGLII
FT                   FLMGGKAFYHLFNVCSPFFLIIVAMAFAKDTGAPVVATCYQQLKKGSYWLSLTRLSAKP
FT                   ILVLLTGMHLFFIGLMVYSQFFTTPPHSPGQGTVMERSFFEQAALYVILFATTIEQQMI
FT                   LVPPLIIFGGIYHFVVNIALSLRVVSEGNADRVNNLVKVSGKRVLLPILIILPAGVLIQ
FT                   AAAKAAGNLHQALGAGVLLISTFGWLFFGALSWKIVASVMMIVAKMEDLSEES"
FT   CDS             complement(142548..142832)
FT                   /codon_start=1
FT                   /transl_table=11
FT                   /locus_tag="PQBR55_0190"
FT                   /product="hypothetical protein"
FT                   /note="PHOBIUS-1.01 predicted 1 transmembrane regions"
FT                   /protein_id="CEK42569.1"
FT                   /translation="MSAQPISSNVDYAGGDLLLRQQQSLDEIMRIASATPRLSYDPRSS
FT                   SDRTIEEDLQHQDLSVPSEKFWTKSAIIAVSIACGVGIVIGVPLGYLTY"
FT   CDS             143154..144167
FT                   /codon_start=1
FT                   /transl_table=11
FT                   /locus_tag="PQBR55_0191"
FT                   /product="Predicted transcriptional regulators"
FT                   /note="BLASTP-2.2.28 similarity to NP_387440.1 (chromosome
FT                   partitioning protein ParB)"
FT                   /note="PSORTb-3.0 predicted location Cytoplasmic"
FT                   /inference="similar to AA sequence:RefSeq:NP_387440.1"
FT                   /protein_id="CEK42570.1"
FT                   /translation="MSTNISSLKALAASISPKEGDADKTKIGAKRGDFYSFPLDLFEEQ
FT                   PGFNPRNYERPETKAHIEKLAKAYFDGKMVPPLTVKVIDGRLLVREGHCRRRAALLARE
FT                   RGAQILRLSCIEMKGDENEQDALLVTSQDSLHLTPIERARVYMRYINRGMTPDETGSFV
FT                   NKSGKHVKEELELLELPTELQDLIEGDVVKPYLARKLFRTHGGAKAVAIVQAQLEIMEK
FT                   ELQLDEQHSLISTETTPKKPRRVTEKQFAAEMPLKIKKSFAQTMFNGFSTLKEHLKDAQ
FT                   PDAADGTIQVKLPGEVYAQLDTIIAEVEKLNAKKPTPEKGSDGEGNTDKTQQQYAD"
FT   CDS             144194..144379
FT                   /codon_start=1
FT                   /transl_table=11
FT                   /locus_tag="PQBR55_0192"
FT                   /product="Carbon storage regulator"
FT                   /note="BLASTP-2.2.28 similarity to NP_777979.1 (carbon
FT                   storage regulator-like protein)"
FT                   /note="InterProScan-5 predicted FAMILY IPR003751 (Carbon
FT                   storage regulator)"
FT                   /inference="similar to AA sequence:RefSeq:NP_777979.1"
FT                   /inference="protein motif:InterPro:IPR003751"
FT                   /protein_id="CEK42571.1"
FT                   /translation="MLILTRRSGESINIGDDIVIRVLAVDGGQVRIGVEAPKEVPVHRE
FT                   EIYERIQNQTQVRRTA"
FT   CDS             144740..146401
FT                   /codon_start=1
FT                   /transl_table=11
FT                   /locus_tag="PQBR55_0193"
FT                   /product="Chromosome (plasmid) partitioning protein ParB /
FT                   Stage 0 sporulation protein J"
FT                   /note="BLASTP-2.2.28 similarity to NP_942947.1
FT                   (partitioning protein)"
FT                   /note="InterProScan-5 predicted DOMAIN IPR003115
FT                   (ParB/Sulfiredoxin). InterProScan-5 predicted FAMILY
FT                   IPR022396 (ParB-related, ThiF-related cassette, ParB).
FT                   InterProScan-5 predicted DOMAIN IPR004437 (ParB/RepB/Spo0J
FT                   partition protein family)"
FT                   /note="PSORTb-3.0 predicted location Cytoplasmic"
FT                   /inference="similar to AA sequence:RefSeq:NP_942947.1"
FT                   /inference="protein motif:InterPro:IPR003115"
FT                   /inference="protein motif:InterPro:IPR022396"
FT                   /inference="protein motif:InterPro:IPR004437"
FT                   /protein_id="CEK42572.1"
FT                   /translation="MKASVRSEGVLQPILVRPITGADVPYEVVFGNTRYDLSCDVGLSD
FT                   IPAVIREMSDVEARKAAAIENLQRADLTPVEEAYHAVVMLTDNNNDYAEVCRVLGWSRT
FT                   KLESRVLLSKCCDEVAEALLQGEIKLGHAELLAPMSEEDQRVICGRIVERGMSVVQTRD
FT                   RLMEMTSAIATAPFDTSECQGCKHNSAQYTDLFAASLGDAKCQNRTCWEQKTSQLIEVR
FT                   KIEAEKEFGMVHTDMTLPEDGYVLLEESGVNGVGTNQFAACTSCTTYGAVVSTRAGHEG
FT                   RIIGGHCFNKTCHAQHNASYQVLIASATAAPVQNLGVVQGIQPHNPEYIGAKSRSASKT
FT                   TSAKPQEVKKAIKRSAFNLYSKMAAQAIQANPSFVLAISIVSLYLDMRSDLPAELATRM
FT                   QNVAGIPSSLHGHNRAGVEAQLALRPIEELQSFLTQMAACTVFRRDGSELFQKSVPGAQ
FT                   SLAFIKSAGMNPVDHFKMTEEYMNSLTKAGLITDCKVSGFDAAYDAVKGEKEFNKLANG
FT                   KVDVLIKAVLTFEEFSWAGYLPEAMKVSAHDGSATA"
FT   CDS             146440..146919
FT                   /codon_start=1
FT                   /transl_table=11
FT                   /locus_tag="PQBR55_0194"
FT                   /product="hypothetical protein"
FT                   /note="InterProScan-5 predicted DOMAIN IPR022273
FT                   (ParB-related, ThiF-related cassette, protein E)"
FT                   /inference="protein motif:InterPro:IPR022273"
FT                   /protein_id="CEK42573.1"
FT                   /translation="MNQTFLQSVGAVLTNGLKATVELQGVGEGRIKLVYTPDIGATPDN
FT                   ATESLMKLRAAIAKPLVVTGSPLEVEEAFALLVVEKSAVVKRGLSALDDIERIAEAAVA
FT                   EAKATRPKPPSTQDTNVEEEEEEEIGEDPAISPTAAPAQPNLTPAATTGLKASEF"
FT   CDS             146929..147141
FT                   /codon_start=1
FT                   /transl_table=11
FT                   /locus_tag="PQBR55_0195"
FT                   /product="hypothetical protein"
FT                   /protein_id="CEK42574.1"
FT                   /translation="MATAILTLTRTFRFSGRDLPDPDPSMSVSDVLKHYSRQFPRLNGG
FT                   KAIDPVIEGDKQVYELRAGNFGDRG"
FT   CDS             147104..147301
FT                   /codon_start=1
FT                   /transl_table=11
FT                   /locus_tag="PQBR55_0196"
FT                   /product="hypothetical protein"
FT                   /protein_id="CEK42575.1"
FT                   /translation="MSYEQATSATAAKAADQLRAWASGAAAPQDKLNECCLERTQQVRL
FT                   WNLLRTPSKPGVLSNSDVPR"
FT   CDS             147361..148704
FT                   /codon_start=1
FT                   /transl_table=11
FT                   /locus_tag="PQBR55_0197"
FT                   /product="hypothetical protein"
FT                   /note="PSORTb-3.0 predicted location Cytoplasmic"
FT                   /protein_id="CEK42576.1"
FT                   /translation="MRDYGYLVDFKAHSALCLEALQGGLIRDTDLKTIAESPNGYGLHL
FT                   VTHQVVNIIGAKVQFLSSEIVQDPAQLATNLSRPMTDIKYAAGVALAVAEAGLLHDSAL
FT                   APIMERGSDCGFELLSATEEALDTLWPAAQRESRNVKDGEVYTDTPFETHLHGTNFYLS
FT                   AYERNCFYLEWPAITQENLEVHIFLCKTLDAMSNYLVPFHTPASAYGFGGQYSYGPSEL
FT                   FEALGDQVAGLNQEAITEVLLATEDISELGMLGMALEESGEDEGEAAHQIAGLLWEIAD
FT                   IEKNYSFRLAYGENTSDQSRKVEMSELQAQLRDVIAKGTPHSGLCKVLSDALDACIARA
FT                   DSHRTVSEMISSASEESADEGAGYEESPNRFFDCIWVIADGRHDLILQDALEAFNADLE
FT                   EVSEVAAKLPLDSGELVSQITIPVIERTNQCLALLRRIQLCLEAEKNA"
FT   CDS             148697..149398
FT                   /codon_start=1
FT                   /transl_table=11
FT                   /locus_tag="PQBR55_0198"
FT                   /product="hypothetical protein"
FT                   /note="InterProScan-5 predicted FAMILY IPR022280
FT                   (ParB-related, ThiF-related cassette, protein B)"
FT                   /note="PSORTb-3.0 predicted location Cytoplasmic"
FT                   /inference="protein motif:InterPro:IPR022280"
FT                   /protein_id="CEK42577.1"
FT                   /translation="MLNSEIKAQALLAFHHTKSGRLDFTTHQVIATAEMGQYTLGAGRA
FT                   FTEEDKESLIDLLLNVEGGIEFIDPCILVKSRRMLVWYHQPQVINVLFKEEAHIAPIPG
FT                   LIFIATPGKLRCYAFKGKARPTPHTKLFYAPLGNMYTNGSFCTGNCDTPKDNALASIPG
FT                   WERFVLECTNTHTGGTQVLRSASTYQEMVGFYKRLADAAAKDFPTKELIPVPGEPNHLT
FT                   LQDALSDGGAA"
FT   CDS             complement(149562..149684)
FT                   /codon_start=1
FT                   /transl_table=11
FT                   /locus_tag="PQBR55_0199"
FT                   /product="hypothetical protein"
FT                   /protein_id="CEK42578.1"
FT                   /translation="MYRLASTMDLNCPMSQGQNRCLTRFASLTFASSMIVTLSP"
FT   CDS             149644..150165
FT                   /codon_start=1
FT                   /transl_table=11
FT                   /locus_tag="PQBR55_0200"
FT                   /product="ThiF family protein, ubiquitin-activating enzyme"
FT                   /note="BLASTP-2.2.28 similarity to NP_942941.1
FT                   (nucleotide-binding protein)"
FT                   /inference="similar to AA sequence:RefSeq:NP_942941.1"
FT                   /protein_id="CEK42579.1"
FT                   /translation="MGQFKSIVLANRYNLNLGLDWAGLPNRFPSEESAFSFANADLIIS
FT                   CVDVNSARVAIASYEGKLKNSVMWLDMGNAHRHGQVVFGALGKSARRQFPNVLDHYPEI
FT                   AEMADSTVKSCSVAESIASQDCLINRSVATAAMTIVWELLRTGSTDRNMITVNVESGEQ
FT                   MTFSFPPKAS"
FT   CDS             151070..151231
FT                   /codon_start=1
FT                   /transl_table=11
FT                   /locus_tag="PQBR55_0201"
FT                   /product="hypothetical protein"
FT                   /note="InterProScan-5 predicted DOMAIN IPR013762
FT                   (Integrase-like, catalytic core). InterProScan-5 predicted
FT                   DOMAIN IPR011010 (DNA breaking-rejoining enzyme, catalytic
FT                   core)"
FT                   /inference="protein motif:InterPro:IPR013762"
FT                   /inference="protein motif:InterPro:IPR011010"
FT                   /protein_id="CEK42580.1"
FT                   /translation="MPERDVLLLWLTHTTGIRVTELALLEVADVLYQAGIVAQWQTLTC
FT                   SKGSGRDW"
FT   CDS             151416..151670
FT                   /codon_start=1
FT                   /transl_table=11
FT                   /locus_tag="PQBR55_0202"
FT                   /product="Programmed cell death antitoxin ChpS"
FT                   /note="BLASTP-2.2.28 similarity to NP_290856.1 (antitoxin
FT                   ChpS)"
FT                   /note="InterProScan-5 predicted DOMAIN IPR007159 (AbrB-like
FT                   domain)"
FT                   /inference="similar to AA sequence:RefSeq:NP_290856.1"
FT                   /inference="protein motif:InterPro:IPR007159"
FT                   /protein_id="CEK42581.1"
FT                   /translation="MEVKVQQWGNSAAIRLPATVLKLMNLVSGDVLKLDVSAEVMTLKP
FT                   AKAKPQYALAELMAQCDLSAPEPADMAAWNAMSAVGREA"
FT   CDS             151667..152014
FT                   /codon_start=1
FT                   /transl_table=11
FT                   /locus_tag="PQBR55_0203"
FT                   /product="Programmed cell death toxin ChpB"
FT                   /note="BLASTP-2.2.28 similarity to NP_742932.1 (toxin
FT                   ChpB)"
FT                   /note="InterProScan-5 predicted FAMILY IPR003477 (mRNA
FT                   interferase PemK-like protein). InterProScan-5 predicted
FT                   DOMAIN IPR011067 (Plasmid maintenance toxin/Cell growth
FT                   inhibitor)"
FT                   /inference="similar to AA sequence:RefSeq:NP_742932.1"
FT                   /inference="protein motif:InterPro:IPR003477"
FT                   /inference="protein motif:InterPro:IPR011067"
FT                   /protein_id="CEK42582.1"
FT                   /translation="MKRGKFNRGDIVRLNLNPTAGREQQGDFRPALIISPAAFNVSGLV
FT                   LIAPITQGGDFARYAGFAVPLSGSGTETQGVVLCNQLRTVDLEARGGKRVEAVPEVVMD
FT                   DVLARIQVLIE"
FT   CDS             152040..152306
FT                   /codon_start=1
FT                   /transl_table=11
FT                   /locus_tag="PQBR55_0204"
FT                   /product="hypothetical protein"
FT                   /protein_id="CEK42583.1"
FT                   /translation="MTKSFEQRVQDELDKKPLETRETDVRLTFQELETLLALCDGVSIN
FT                   ASQSELWWHMNNLGVKLLDAKSRVQGDVYGDAIDSKAKEERQN"
FT   CDS             152394..152519
FT                   /codon_start=1
FT                   /transl_table=11
FT                   /locus_tag="PQBR55_0205"
FT                   /product="hypothetical protein"
FT                   /protein_id="CEK42584.1"
FT                   /translation="MLSDRVTGSDVAAACKSLGIANDGDFDLYDVKEVGSLCEAE"
FT   CDS             152547..152840
FT                   /codon_start=1
FT                   /transl_table=11
FT                   /locus_tag="PQBR55_0206"
FT                   /product="hypothetical protein"
FT                   /protein_id="CEK42585.1"
FT                   /translation="MTSNARNEVAAKVDQLIIDIIATVRPVAHTTLLNGALVEIGKLLL
FT                   DPAMQEQATPVSQMWRLLMGLHIAGSLTEDDLYDFAGQFRDCSLRLYPIKED"
FT   CDS             152887..153954
FT                   /codon_start=1
FT                   /transl_table=11
FT                   /locus_tag="PQBR55_0207"
FT                   /product="hypothetical protein"
FT                   /note="PSORTb-3.0 predicted location Cytoplasmic"
FT                   /protein_id="CEK42586.1"
FT                   /translation="MGGNALVSYGATRCSRDIALQVLEDFLTRFAQITGSLGNAARIEP
FT                   IAAYREKPDFGDLDVLVDSRVFQTMPPQTVVEALSANYGKTLPWIKNGPVLSVGLPLSV
FT                   EGQCLQLDLIGTPAAEFDFSLGYFSWNDMGNLVGRIAHKMGLKFGHDGLWLPLRDGTNL
FT                   HDELLITRDFGLALSFLGFDAARWQQGFDSLDDIYQFVACGERFNPDLYPLEHRNHTAR
FT                   VRDKKRPVYMGFLRWIEEQPTLNRYQWQQDKSAYLQDVMSAFPALQTEYERSLARLAHT
FT                   KAIRACFNGEVVTEVTGLTGKALGAFMAQFKRAQGDGIDNFPFLSTQQIRELISGEFHK
FT                   YGKLAATAPAPGMSY"
FT   CDS             154300..154542
FT                   /codon_start=1
FT                   /transl_table=11
FT                   /locus_tag="PQBR55_0208"
FT                   /product="hypothetical protein"
FT                   /protein_id="CEK42587.1"
FT                   /translation="MTTKLSGSMEDLLKDMANGDGDDDRGVHGPLVLAARVRTCSALVE
FT                   RGLMFQTLLGQYLLTEAGETLAGTLNAVSADQKIV"
FT   CDS             154646..154768
FT                   /codon_start=1
FT                   /transl_table=11
FT                   /locus_tag="PQBR55_0209"
FT                   /product="hypothetical protein"
FT                   /protein_id="CEK42588.1"
FT                   /translation="MESGLEYRLPAMAMPSDGNQTSGQAALPMQQRIKEKSTWL"
FT   CDS             154759..155028
FT                   /codon_start=1
FT                   /transl_table=11
FT                   /locus_tag="PQBR55_0210"
FT                   /product="hypothetical protein"
FT                   /protein_id="CEK42589.1"
FT                   /translation="MALNNYQQEHVAKVFPESREQMQKYLEEGVEVVVYLQNECGDDVP
FT                   PFAVAPKDNREFWIGCWDTAESAAKRATALGLKVVPNQLAWPRS"
FT   CDS             complement(155072..155209)
FT                   /codon_start=1
FT                   /transl_table=11
FT                   /locus_tag="PQBR55_0211"
FT                   /product="hypothetical protein"
FT                   /protein_id="CEK42590.1"
FT                   /translation="MLDPEAESGLSLRPRPRLFDGQGLGTPGAFLCADLIPQRLNKLHG
FT                   "
FT   CDS             155235..155678
FT                   /codon_start=1
FT                   /transl_table=11
FT                   /locus_tag="PQBR55_0212"
FT                   /product="hypothetical protein"
FT                   /protein_id="CEK42591.1"
FT                   /translation="MAVVIDIQSLLPRITAVGSALDVLASVTEASERVSEPTTPEQQAA
FT                   MQQVNIERGKLYEDLLTLLVKPQAKRAAEAAALRAVFAQVSRCLKDQPLALETLEAYEE
FT                   DAANSHSDVPRLRGFLQGLYAGKSLSFEDYCEVDALIVSAFNL"
FT   CDS             complement(155668..155817)
FT                   /codon_start=1
FT                   /transl_table=11
FT                   /locus_tag="PQBR55_0213"
FT                   /product="hypothetical protein"
FT                   /protein_id="CEK42592.1"
FT                   /translation="MRQNAGEKRRFFTASIAPTYLVIETREARPDTAKGPIKGRWCAAF
FT                   SLTN"
FT   CDS             155771..156211
FT                   /codon_start=1
FT                   /transl_table=11
FT                   /locus_tag="PQBR55_0214"
FT                   /product="hypothetical protein"
FT                   /note="PHOBIUS-1.01 predicted 1 transmembrane regions"
FT                   /note="PSORTb-3.0 predicted location CytoplasmicMembrane"
FT                   /protein_id="CEK42593.1"
FT                   /translation="MEAVKKRLFSPAFWRTGTVVGIALVALLGIQSANWIKSIDAASAS
FT                   ARADIKAQFSTEAWALEMWERCRNNQGEFAGSRTILLSGCDKAVLRAAGERGSAVEKSV
FT                   VAVLDAQSEAVRVSTKSVSPEWPLSIFQAPLGRLALWLISNR"
FT   CDS             156221..156427
FT                   /codon_start=1
FT                   /transl_table=11
FT                   /locus_tag="PQBR55_0215"
FT                   /product="hypothetical protein"
FT                   /protein_id="CEK42594.1"
FT                   /translation="MFYETVKAAYQAGKVRIGLPAICGGDRVTIEADGLIGCKAAFLSE
FT                   AERQKLAELSKTDAIAIKASQSK"
FT   CDS             156532..156897
FT                   /codon_start=1
FT                   /transl_table=11
FT                   /locus_tag="PQBR55_0216"
FT                   /product="hypothetical protein"
FT                   /protein_id="CEK42595.1"
FT                   /translation="MRIIDRQAFLAIAGPVLYTKVRANCDPEESLWIKVGNAGDDDWCY
FT                   DAIDASGALQCGGSEELADRIYAMTRDPSESCPMDYESTRRDGLHEGDEVKFVVFEKPD
FT                   IERLSARINKLLAAMHS"
XX
SQ   Sequence 157450 BP; 38086 A; 41825 C; 40307 G; 37232 T; 0 other;
    gtcaccggcc gtccttgtgc gccacgcaca gtacggtcgt gggtaaacga tcctgaaaag        60
    cctagctcaa ccccgtgccc ggactgggcc attgttgcgc ttgaaaaggc cattgactac       120
    atgcagcgcg ccttggcgcg acgtgccgaa aggtaaggga ctaaacgacc atgagccaac       180
    acatcatcac cgtgctctgc aagaagttcg gggcaccagt ccgaattcag ctcggttggg       240
    acaaacccat gtcggagttc tacctggttg ttttcgtgga accgccagtt ggtcagcagc       300
    tcgacgacac taagattgtt tactccagcc tcgatgatcg acgagccgac ggccaacagg       360
    atcttggcta cttcaagggc gttgccgttc aattggggtg cgatgtccct gaaggcttgt       420
    ggcgtgctgc gtaccaggat cgggagttca acgtcgtcaa caaagtccac tactactcgc       480
    cgaccgggga agtggccgag ccgttctgat cgaggaaaag atcgctacac accaccggcc       540
    cgctcatgag gttttttcct gcttttgtag tcgcagctat ttccagaatt tcgcttttaa       600
    ttcggaaacc gacctttggc tcatacattt gcacctagtt gcgtttttaa tgcaggtgca       660
    atgatgagga ctactaccca ctggatggaa ctgctatgtc ccagaagcac ccacactctg       720
    tatcagctac aaacctgtca aagcttggtc attgcgaaat gctcgtagtc ttgggtgaag       780
    tcgctgcaca atcgacagcc tctcgagttc gaacacaggc tggcagcaag gagcatgatc       840
    gtttccatat cagggcaagc gtaaacgcag ccccccctgt cggggggcgg attggagcga       900
    agaacatcga ctagacgcgg catcgtacct tccaattgag gaggtggacg tggccctgat       960
    gaacctgttg attgttgaaa gtcctacaaa agcaaaaaag atagaaaagt ttataggccc      1020
    aggctggctg gtcacggcct ctgcaggaca tatacgtgat cttcccgaga acgaaatggg      1080
    cgtttgcgcg ccagacttcc tgccggagta cgtcgttttg ccggataagg cgaagacagt      1140
    cgcatggcta cgaaaactcg tgaaagatgc cggtaccgtt tatctgggta ccgacctcga      1200
    tcgcgagggc gaagctatag cttggcacct actgcaaact cttaaaccca agaattattg      1260
    gcgagtcacc ttcaacgaga tcacgaaaaa agcgatcctc gatgctatca agtccccccg      1320
    agaaatcgac atcaacagag tcaaggctca agagacccgc agggtgctag accgaatttt      1380
    cggttactac gtttccccat ggctgaccaa aatcgcaggg atcggtagaa gtctttcgtc      1440
    aggccgtgtg cagtcttcag cactgctgtt gatcgttcta cgtgaaaggg caattcgtga      1500
    ccacgtccag atcgaacatt accggctcga cgtgaaattt cacatgaatc tcagcggggc      1560
    ccctagtggt ccatccaaca cttggacagc tagttgggaa tacgttcctc ttttcaaaat      1620
    gctcgaacaa gaaccgccag cgcacttcac ggacaaagcc ttcattgacc gattggccat      1680
    ggccatccaa cagcagcgtg gatttaccgt gcagaaagtc gccactcgga agacgtaccg      1740
    aaagccccct ccccccttca caacctccac gctgcaacag gccgcatcat cccgcctgaa      1800
    aatgaatccg gatgaaacca tgaagctggc acagtccttg ttcgactcag gtgcgattac      1860
    ctatcatcga actgatagtc tgaacctcag cgatgaggcg ctaaccacgg ttcgccattt      1920
    tttaacaagt acgggacaag ccataccagc ttcacctaat acctgggagt ccaaggaaag      1980
    tgcccaagaa gctcacgaag cgatccggcc aagtgacatt gaaatgcgcc agtttggtga      2040
    tgatccaaac gcacccgccg cgcagctcta tctcctgatc tggatgcgca ctgtagcaag      2100
    ccaaatgaac ccagctacgt atgactcaac gaaggcagta ctcctaagcg atgtggcgct      2160
    caaaggacac caacaaccat ttctggcgaa gggacgagtt ttgattgacc caggttggtt      2220
    ggcccttaca aaaggggatg agaccgagga ggaagcaaca gctcaagata atgagtcgac      2280
    agcgcctcta ccagcgttgg tcgatggcca gcgcttgacg gcacttttac catcagtaga      2340
    gacccaaaaa acgcagcctc cagcacgcct gtcattggca ggactagtga aggaaatgga      2400
    gcgcttaggt ataggacggc cagctaccta cgcagccacc caagcggtcc ttgaaaaaag      2460
    aggctacatg gaagtaaagg ccagaatgat ctacgcaact gctctaggcg aagctgtcgc      2520
    agatgttttg cgagactact tttcgttcat tgagctaaat tttacgcggc aaatggaaga      2580
    cgggctcgac caaattgcag cggggaaagc gggttacaaa gcggtcgtgt cctatcaata      2640
    caacatcttg cagtctgagt tggcctctgc ttctagtgct ggctctcctc aggcctttgt      2700
    cgatatgcgt gcggatctaa tcccttgccc tgtgtgcacg gatggtgtgt tcattcgtag      2760
    aaaaggtgga actgggcatt tttattcctg cagccgttat ccagagtgca atgccgttgc      2820
    gcctgaagcc aaggtaaaac gtggagcacc gcacagccct gacctggatc ggctaaaaac      2880
    aggaaatgag ccgaaagtag aggtggtact cagcgaacag aactgcccta aatgcgacaa      2940
    gcacaaattg gccttgagag acgggacacg gggcccattt tggggatgca ccggatttaa      3000
    atcgcgccca gcgtgcaagg cgattgtcca ggacctcgat gggatcccgg atatcgataa      3060
    ttgggtggag aaacccaagc agggtcgcag atctgctaga ggcgctggac tttgaacggt      3120
    gaggtagata tctgccaaga tggaaaaaac aactatgtcc gcaagcctcc attgcttggg      3180
    ggctcagtcc gagaagtcct cgatcgctgg gagagacttg aacggcgttc gctcggactc      3240
    tccgtaattc aggccacagt tgaaagcctc gtgtaccaaa tgatcccagg cgcagggttg      3300
    gcaatctcga tggagggtgt tggcattcgc tgcgcatccc ccatcgaaag gtccgcattt      3360
    gagaccgctc tccaatcggg acaagtacag atcgccgcag tccatcacat gacgaagagc      3420
    cagctgatcc ttcactatgc gactggaatt cctctagtgg ggtcgagctt gtccagctct      3480
    gaacagtgtt agcctgacaa ctccttccac tgatatttct gccagtccat tatttggcat      3540
    ccctggccag gctgtggggg ggtagcggat ggtgacgctc tccaaaatcg acctttatca      3600
    ttttcactgt caaatacgta accgtccggc cagcaccctc tcctgacagc cctccaaatt      3660
    ggccaagata gtggacacca ttttttagtg gacactatct tggatacagt tgccccagcc      3720
    cgtcgagccg gtcgccgccc caactttccg ctggacttta aacgccaagt cgtcgaggcc      3780
    accttccagc ctggcgcctc cgtgtcattg atcgctcgcg aacatgacgt caatgccaat      3840
    ctggtctttc gctggcggca gcaataccaa gaagggctat tcggcccggt cagccagagt      3900
    gcttcgtttt tgccagtcca ggtgatcgag gcgccaatgg atctgccgcc agtcttccag      3960
    ccacaggcag agtgtcattc cgagatcgca gttgaggtag gaaaagccaa gttgcgtatc      4020
    accggagcac cagacccgca gacgctgcaa ctcgtcttgc agcagttagt gcgatgattg      4080
    cccctcccgc tggaacccgt atctggatcg ccgctggcgt cacggacatg cgtcgtggct      4140
    tcgacggttt ggcggccatg gtgcagactc aactggaagc cgatcccttc tccggtcaga      4200
    tcttcgcctt tcgcggacgg cgtggtgacc ggatcaaact gttgtggtgg gatggcgacg      4260
    gcttgtgcct gttttgcaaa cggttggagc aaggacgctt tgtctggccg caagcaacca      4320
    gcggcagcgt gtcgctgacg accgcgcagt tgtcgatgct gttggagggc attgattggc      4380
    gccggccaat tcgtacagca cccgtcctcg cggtctgact tgccgcgctg aaaaaatccc      4440
    cagtaatatt cgggcatgac cctcgtgacc gactccctgc cgaatgatct tcaagccttg      4500
    aaggcgctga tcgctgccca gcacgcagag attgagcgct tgaagatgat gatcgccaag      4560
    ctgcgtcgta cgcagttcgg tcgcagctcc gagcaactgg aagcgatgat cgaccagctc      4620
    cagttgagcc ttgatgagct gcaaatcagc caagccgaaa tgacacctcc agtcgagccg      4680
    gcacctcgcg cagtttcgcg ccgtaaacca ttgcctgaac acctacctcg cgaaacccac      4740
    gttcatcagc ccgagtcgca atgcactggc tgcggtggga cgcttcgcca tttaggtgag      4800
    gatgtgtccg aagtgctgga gtacgttccg gcacgtttca aagtcattcg ccatgtccgt      4860
    ccgaagtggg tttgccgctg ctgcgagcac ttcgcccagg tgccggcacc gagtcgcccg      4920
    atcgcccgag gtcttgccgg cccagggttg ttggcccatg tgctggtctc gaagtttgtc      4980
    gatcatttgc cgttgtatcg gcagtccgag atctacgccc gtgagggcgt ggagctggag      5040
    cgctcaaccc tggccgactg ggttggccag agcagtcagt tgctgcgacc actgatcaac      5100
    gcccttgagc accacgtcat gagcggacac aaagtccatg ccgacgacac gccgattggc      5160
    gtgctcgcgc cgggcaacgg caagaccaaa tcggcgcgcc tgtggacgta cgtgcgggac      5220
    gaccgaccta cgggggacgc gacaccggcg gcggtctggt ttgcctactc gccggatcgc      5280
    aaggggcaac atccccgcgc gcatctcaag cgcttcagcg ggatcttgca ggcggacggc      5340
    tatgccggtt ttgctcaact atatgccacg ggcaccattg aggaagcggc gtgttgggct      5400
    cacgcccggc gcaagtttta cgaggtctac aaagacctgg cttcaccact tgccgccgag      5460
    gcgctgcaac ggattgcggc cctgtatgcc atcgaaagcg agattcgagg gcaaccgccc      5520
    aacctgcgaa aagtggttcg gcaaagccga gccagtccgc tgctggaaca actccacgcg      5580
    tggctcaacc agacgctgac tcaactgtcg aaaaaatcgg cattgggcgg tgcgattctc      5640
    tatgccctca atcggtggca ggccttggtg cgctattgcg atgacgggcg aattgagatc      5700
    gacaacaacg ctgccgaacg cgcgctacgt gctgtcgcgc taggcagaaa aaattatctg      5760
    ttcgtcggtt ccaacgccgg cggcgaacga gcggctgcga tttacagcct ggtgggttca      5820
    gccaaactca acgacctgaa cccgcaagcc tatttgacac acgtgctgga gcgcatcgcc      5880
    gaccacccga tcaatcgggt cgacgaactg ctgccctgga acgtttctct cgcctccacg      5940
    gaactctgcg aggccgcctg atccatggtc aaaactgttc gcttgccaaa acccgaacct      6000
    gatttgttgc tactgcacat tgaattgaag tggatcgaac ctgccatctg gcgccgtgtg      6060
    gcggtgcccg agaacatcac cttaggcaaa ttgcacgcgg tgatccagat cgcaatgggc      6120
    tggcacgatg accatctgca tgagtttgaa atagctggtg agagttacgg tattcccgac      6180
    tccgatggat gggggcctcc cgtgaactcg gagacccgca agactctgat caaagcgttg      6240
    aacgggaaaa ggacattccg ctaggtctat gactttggcg atggctggga tcaccggatc      6300
    aaagtcggaa agagaaatcc gatgcccact ccgtaggaca ttgagtcgaa atccaatcac      6360
    gatgttctca ttggaagggt ctgcaacaga tgtcgattaa gctcctggcc cacgccgaac      6420
    gcctcttgga cgcttacgat agtcaatcct tgatgcttgg aggcccaatc ttctgccgct      6480
    gggatagatg cgaagaaatg cacatggcaa cagaaggact gacgaacgtc ggccgcctcc      6540
    tgcggcaata ccagtgacac tgccacgtcg gcaggttcaa cagcctgtat ctcgctgggt      6600
    gaaaccgtaa gcgaaacggg tgctccagtt gcagcgcaat gcgacgagac gcgagctgta      6660
    cggccgatta acgccgggag catcagggtg tccagcgcgc accaggcata cagccggcgg      6720
    ttgtcaattt ccaagacatg cgacgtctcg cgcaaggtga ggacatagcc gatgatgttc      6780
    ccatcgttgt cgtattcggt actggtggct tgttcgagca cagccgccac ttgctcagcg      6840
    ggccagccaa gagtcctggc aagcgtagtt cgcgaaatcg ggcgtccctt ggcaagttca      6900
    cccagtagcg cgaccaagaa ctccgcaaaa cctttgggcc ggttggtcgg ggtgagacgt      6960
    tcggcgatct cggtaatgta gcgggcaaat ttcatggtgc tctccattca tccagcgcag      7020
    caggacaatt gctttacgtc cttggtgaaa gtctgcgccg cgagcttcag gccctcgacc      7080
    atggttaggt aggggaacaa ctggtcggcc agctcctgca cggtcatgcg gttgcgaata      7140
    gccagcaccg ccgtctgaat cagctcgccc gcttccgggg ccaccgcctg cacgccgagc      7200
    aaccgaccag aacccgcttc ggcgaccagc ttgatgaacc ctcgcgtgtc gaagttggcc      7260
    agcgcacgcg gcacgttgtc caggctcagc gtgcgactgt cggtttcgag gcctgcgcgc      7320
    tgtgcttccg cttcgctgta accgacggtg gccacctgcg gatcggtgaa caccaccgcc      7380
    ggcatggcat cgagattaag cgtagcttcg ccgccggtca tgttgatcgc cgcacgggtg      7440
    ccagccgccg ccgcgacgta gacgaactgc ggctggttgg tgcagtcgcc ggctgcatag      7500
    atatccactg cgctactgcg catgccctga tcgatctgaa tggcgccgcg ttcatccaac      7560
    agtacacccg ccgcttccag gttcaggctt tgggtgttgg gcgtgcggcc ggtggcgacg      7620
    aacagttggt cggcgcgcag ttcaccgtgg ttggtggtca gtacgaattc gccgttggcg      7680
    tgggtcacct gactggcttg tgtctgctca agcacgtcga tgccctccat gcggaaggct      7740
    gcggtcagcg cctcgccgat ggccggatct tcgcggaaga acagcgagtt gcgcgccagg      7800
    atggtgacgc ggctacccag ccgggcaaag gcttgcgcca gctccaaggc caccacggat      7860
    gagccgatca cggcgagccg ttgcggaata ctggcgctgg ccagtgcctc ctccgaggtc      7920
    caataggggg tgtcttgcag cccgcgaatc ggcggcacgg ccgcaccggc gccggtagcg      7980
    atcaggcagc ggtcgaacgc gacttcgcgc ccgcccccct cgaccagttc gacgctgagc      8040
    gtgtggccgt cctggaagcg agcggtgcca cgcagcacgg tgatggctgg tgtgctctcc      8100
    agaatgcctt cgtacttggc gtgacgcagt tcgtcgacaa ggccttgctg ttgcgcgagc      8160
    agccgctcgc gcaggacggt cggcggcgtg gcgggcattc cgtcatcgaa cggactctcg      8220
    cggcgcaaat gagccacatg cgcggcgcga atcatgattt tcgacggcac gcagccgacg      8280
    ttgacgcaag tgccgccgat ggtgccgcgc tcgatcagag tgacgcgggc gccggcttcc      8340
    accgccttca aggcggccgc cattgccgca ccgccgctgc ctatgactgc aatgtgtagc      8400
    gcgtcgccgt ttttgccgac ctcggtgtcg ctgcgcaacc agcccagcgc cttatcgagc      8460
    tggccggggc gcggttgtag cgaggcgact tcgaacgacg cttgataccc aagggcctcg      8520
    acggcggctt gcatttgttc acggctgaca gccgcgtcgg ccgtcatttc ggccttccca      8580
    ccggcgtagg agacgtccgc ccggtgcacg ccggagattc cctccagagc atctctgacg      8640
    cggtcggcac aggaggcgca ggtcataccg tggattcgca gtgtggtcat agcgtttact      8700
    tcctcaaatg ggtctctttg cggcattact gttttggctg tggtgggcag gcacccgggg      8760
    cgcaacgggg gtgggcgggc gacacgagat cccagatcga gcccccaagc atgagggcca      8820
    gaccgatata gagcagccaa ccgctccgcc agccataagc ccgcatcaaa aacaccgcag      8880
    ccaagaccag gacagggcct atcaggccga gtgcagttcg ctgccactgc cgatgtttga      8940
    gccagccaag ggaattgacg agcagcgcca gggccgcaaa caagggcagt agcgtggtga      9000
    tgaacaggcc ttcccactgg ctcaaaaagc ccagaccgat tgcagcgcct aagctagcca      9060
    gagcaggaaa acacgcggcg cagcctaggg ctgaaaccag cacaccgacg gaactggctt      9120
    tgtcaccgat ccgcgtgaac agattgagag gatttctcat tggtatttcc tcctattgct      9180
    tgatggtaga tggatagccg gcatcctcgg tcgccttggt cagggcctcg gagttggtct      9240
    tggcatcgtc gaaggtcacg atggcttcgc gtttctcgaa actcacctcg gtcttggtca      9300
    cgccctcgac ctgggtcagc gctttcttga ccgtgatcgg acaggcggcg caggtcatgc      9360
    ccggtaccga cagggtgacg gtttggatgg cggcccacac cggggaaacc acggcaatga      9420
    gcgcgagagc ggcaaacagc tttttcatgg gagactcctg cctgatcagt aaaacaacgg      9480
    gaggatgtag gggaaaccga gcgcgaccag cacgagtgcc atcacgagcc agaaaatgaa      9540
    cttgtaggta gttcgtacct gcggaattgc gcaggtctca ccgggtttgc aggcttgagc      9600
    cgggcggaaa atgcgccggt aagcgaagaa cagcgccaac aatgccgcgc cgatgaaaaa      9660
    cgggcggtag ggctccagaa cggtgagatt accgatccag gcgccgctga agcccagggc      9720
    aattagcacc agcgggccca ggcagcaggt ggacgcaagg atcgccgcca gacctccagc      9780
    gaggagtgca ccacggccct tttgtgattc agacatgggt tcaacctttc gaatgtttga      9840
    tcgatgggtt aaggttattt ccgtagtcag gtacggagtc aagcggtatg aaaaacactg      9900
    cggaaagcct gaccattggc gtctttgcca aggcagccgg ggttaacgtg gaaaccattc      9960
    ggttctatca acgcaaaggg ctgttgcccg aaccggacaa gccctacggc agcattcgtc     10020
    gctacggcga ggcggatatt gcacgggtga aattcgtgaa gtccgcacaa cggctgggct     10080
    tcagcctcga tgaagtggcc ggactgttgc ggctcgatga cggtacgcac tgcaatgatg     10140
    cgcgtgtgca cgccgagcag aagctcgaag acgtgcgggg gaaacttgcg gatctgcggc     10200
    ggatcgagtt ggtcctggcg cagttggttg atgactgttg cgcgagccac gggacggtta     10260
    gctgcccgct gatcgattcg ctgcatggaa tagatagcca cgaaaacttc gcgccttagc     10320
    ctacgatttc ccgtttcatt gcccccctgt ttgtcggctt gaacaggaaa agagcggcgc     10380
    tcaatgagcc ccgttgactg gccaaaccta cggtctgctt ttagccacgc tcttacccta     10440
    cagagccgag agtcctgatc acttcgaatg caaatgattg gtcagttgca acgcaaatgg     10500
    gtggtcaagt ggggtgcaat ttcgcagttt ttgagtgtga gcgcgtcaat cagcggttaa     10560
    aggggattaa ggtctgagat gcaaggcggt gtagttcgga cgcttactca aatacgaacc     10620
    gaacacgtcc acatttcccc atgttcacat aggtatcgct ccagcgtttc aacttcccac     10680
    cgccttttga gatgtcgccc gcagcaattc tctgagcctg tccggttttc acaacagcct     10740
    ccaggactat cgccccattc cctatattgg cgagcctcaa aaatgcaccg tcactctgcg     10800
    gaacatcagg tgtcggctga gtacaaccta ctattgaaga tcctaggagg atcggcagaa     10860
    gaatcttcag gctcataact gctctcatct ttgtggggta aaagcgtgta cggtcgccag     10920
    tttccctgaa ggtcacagtc tgagttgaac gacagttcat ggagagtctt aactgcccct     10980
    ctttaggggg gacctccgga taggggggcg ttgcgcggtt gcgttttcga gcgcgctgtt     11040
    aggctttgtt tattacgagc taacaggcag atggacatga aaaagcagat cacgctgacc     11100
    caggaacaag ctgcaatcaa agagtatcgc ggtcggcgcc tgcgaatccg tgcctttgca     11160
    ggtgcagcaa aaactacgac cctggctgag tatgccgcgg cgaacccaag tgagcggatt     11220
    ctctatgtcg cgtacaacag agcgatccgg gacgaagcgg caagcaagtt tccaaagggc     11280
    gtggactgta aaactgccca tcaattggcc tatcacagca tcggtcgaag ctactctgga     11340
    aaactaaccc agaatctccg gctaaccgat attgcgaacg ccgtggacac gcgcaactgg     11400
    acagccgtca aagacatcca ggagacgctg accaactacc tcaacagcgc cgacctcgat     11460
    atcggcgagc aacatttcaa tcgcgtcgag gcgggtaccg agctgtctgg aaaaaaagca     11520
    cagtaccgat cttcggttgt cgccggcgcc agcatgttgt ggcaacggat gattgatctc     11580
    gacgacaagg acgtgaaagt gacccacgac tgctatctca agctgtggca aacatcacag     11640
    cccgagttat cccgtcgcta caccacaatt ctcgtcgacg aaggtcagga ccttaatgca     11700
    tgtttgattg atgtaatttt cagacagaaa gccaaggtga tcatctgtgg ggactcgcac     11760
    cagcaaattt accgctttcg tggcgcggta aacgcactgg accactcggc gatggatggc     11820
    gttgaagaga tgtatttgac cagctctttt cgcttcggcc cagcggtagc tcataccgcc     11880
    aatatcattc tctcctacaa aggtgaagag cttgaaatca tcggagcggg tccggccacc     11940
    aaggttactc gcaaacttcc tgacgatatc gatcaccacg ccgtgctgca tcgtactgtg     12000
    atgggcgtaa tagaaaacgc cctgatgctg gctgctcaag ggcataaaat attttgggtt     12060
    gggggcttgg aagcctacaa gttttccgag ctcgaagacc tctatcgttt cagcaaaggt     12120
    gagaacagtg aagttaggcg gcgtcagctg cttgaggagt acagggattt ccaggagtac     12180
    cgggtcattg cggatgaatc gaatgatcgc gagatggagc gctctgtcaa actgatcgac     12240
    acctacgacg atttacttga gcgcttggct gagctgcgcc agtgctccgt aaaagaagag     12300
    ttcgacgcta ctgtcaccct aaccactgct cataaggcga aaggcttgga gtgggacgct     12360
    gtgaagctgt acgaggactt tgcagatccg ctcgatccaa aaatggaacc cgaagagcgg     12420
    gatgacgagc tgaacttgct ttacgtggcg attacacgcg ccatgcagat cttggcgctt     12480
    aataccgttg tgatcggtct catggcgagt ttcgttgaga aacggaatcg gcagatcgag     12540
    catccctccc aagcgctggc aaccaaccca taggggagcc tccatggcga gtatcgagca     12600
    ggaaattacc gtgaaacgtc ccgaaggcct ttggcccttt accatggtgg tactcgatca     12660
    gatcgaattg atcggcaacc gtgtaatcaa gatcgaggcg catgatcaag gcgacctgga     12720
    cggggctgac ttcctatggg gcgaactgac tccgcacctg gagctgtcgg agggggagta     12780
    catgcgaatt gaccaggaat ttggcgaatt cagcacatcc ttcggtcagc gcggttgctg     12840
    cggaggcgac gcaacctggg gtgacgatct tcggtttctc caacctacaa ccgagaaggc     12900
    ggcggtggta gctcgcgcat tttgcgacta tttcacctaa aacgccgacg tataggaaat     12960
    cgacgccatg accgagcagc ccattaactc cgaagatgaa gcacgctact tcaaggtgct     13020
    ggccgattac aacgacatga tgcgtagcct cgacgttgtt gggccggtgc ccatgtgtca     13080
    cttcacggcg atgacgtttc attccgatga ttcgtaaacc ggtggtgatg gatactcgtg     13140
    cgagcattgt ggccacagcg aagacagcga tacggcctgg gctaaggtcc gggcccgcga     13200
    acagaagtag ggaaccaatt atggctagtc gccgtcagcc tttcacccct tgcaagctct     13260
    acatcgacgg cgctgatggc ttgagcgccg gagactacat agtcacgtct ggtgggtcgg     13320
    cctatctggt gcaagcaact cgaccaagcc caagcaagcc tgagcgttta tacttggact     13380
    gcctgcggtg ggtaccggac cagatacccg cggatgctag gtgttaccaa ctcaactggt     13440
    accgtcgtta aagttgatca gcggggaaaa gggaacaatt tgcagggcaa ctgcagtggc     13500
    tctgccgaga caggttgaac aaaaaacccg tcaatacgac gggttttttt taccatttcc     13560
    cacaggctcc ttttactggc tagggctaga aggaagcttc gctccctcaa ctgcatctgg     13620
    cgcaacagca gaagcactat ccgcagcacc cacgactggt ttggcatttc gttgctcgtg     13680
    tgcctcgatc attccagaga tggtcgcgat gagcttttga atcggcaaag cgccggaaac     13740
    caatttttcc tcgccagtca ggctgtcgac gatcaatgtt gcaggagtac ccgtgacctt     13800
    gtacttctca gcgagcttca tatccgcctg gatccgttgg tcataccgcc cacttttcag     13860
    gcagtcctgg aatttgtcgg cgtcgaggcc aatgcccgca gcaaattcat ccacgtcggc     13920
    gattccctga ccgttaccac gcgtcttgat gaacatttcc tctgcagcca cccagaagcc     13980
    tgcggcgcca cgttgttccg cggcgcattc agtcatcaca gcttcacgtg tagccgcggg     14040
    attatggaaa tcgagaggca tatgtcgcca ttcccacttc acgtggtcag gggcctgatc     14100
    gactaacttt ttcggggtct catggtaacg cttgcagtaa gggcactcga agtccgagaa     14160
    ttcaacaagc gtaaagcgcg catcgagctt cccatagatc cggcgtccgt ccggtgcatc     14220
    gttaaccgcc aagtcctcgt acttggccat ctttttgttg acctcagcag cgtactgttc     14280
    cgcacgattg agcttgatac ttttggccac catctcgttg aattcggctt ggttatccgc     14340
    aatgaacggt gaggtcgatt tccaatatag gaaagcgcca gcagcggcag acaacgagat     14400
    caccaccgac acacatgccg ttccgaaaag ggctttgaag ttcatatcga gatatccaaa     14460
    attaggtact ggaagagtaa gagccaggac cccgcatcaa tcaggcaatt gccccccacg     14520
    gcgggggcta acatccctct cagaaacact gcgctcgata caatcaaagg agccaaaagc     14580
    cgagcaaccc atgtcgggga actcaatcag tagatctacg ccactctcaa atgtttctcg     14640
    cgcagctcct ttcgttgctt ggcttcaatg cacaatgtgg tggcaggtcg agcgagcaaa     14700
    cgcttaattc caataggctc cccggtctcc tcgcaataac caaagttgcg atcctctatt     14760
    cgctcaattg cgcggcgtaa tttcggaaga ttcaggcgat ctcgctcaag cattcgaagc     14820
    atcttttgcc gctcctcctc gaccgatgcc tgatcaacat catcggcagg tttctccaat     14880
    gctgataatc cctgtttccc cccgctcact ctctcaagac actcctggat ctgcgattga     14940
    agtaattctt tgaaaaagac caggtgatcg tcgttcatgt aatttgaatc actagacgct     15000
    aacagctctt ctcttgtcat cacagactcc aaagcattga aaaccagcac cgatcctagg     15060
    agcaagctgc tcacggccac gggctgaatt gcccccttgg agggggacgt ttgggccgat     15120
    ggccctggag aaaggtcgcg aatattggag catgaatcga gaaagggatt ggagtcgtaa     15180
    tgatgttcaa agcgaagttt gcagtcgtgt ggctgagtgt tgcattgata ggaggctgta     15240
    cctcatccat caagaacttc tcaactgaaa ttacctcggt agatggccgt gcaacagttc     15300
    tgcaaacgac ccccttccct ctgttggctg ctgtcaaaaa acatgctgaa gaatcaacca     15360
    cgctgcgcgt ttacatcgaa gacgacggga gcaaggcatt agaatcacag aggtcaacga     15420
    atcctacgcc aaaagggctg atgctggtca aactggccct taacgatcct gccccatctg     15480
    cgtatcttgc gagaccctgc caatacgtct ggagcgaacg ttgcatttct gcggagtgga     15540
    cagaaagacg cttcagctcg agcgtcatca ccagctacca agaggcgctg gagtttttga     15600
    aggggattca tcacaaccaa acattcgagc tggtggggta tggtggtggc gggactgtag     15660
    cgttactgct ggcagcgacc agaactgatg tgatccgggt ccagactttg gggggaaacc     15720
    tcactcccac aacctggagc cggctacacc agatgccacc actaaagggt tctgtcgatc     15780
    cgataaagtt cgcaaaaaaa cttcagataa tcccgcagcg tcatctggtt ggaaaaacag     15840
    atcaagaagt tccccgagct atagcagaga cattcatgct tgctttgccc gaggccgact     15900
    gtcttagcgt caccttggta gatgctgatc acatgcaagg gtgggaagag gtgtggaatc     15960
    gtttccgtga tgagcctatc aaatgccaag ctccagcctt tgctccctca gcaagtgcta     16020
    cacagcccag cgcccccctc cacaacgata atgcgtttac aggtggctgg agcttcgaat     16080
    aaaaacgggc tcgccattca ttgcgcgcac aacttcggca cgagccggat ttaccggctt     16140
    ctttgcagtg tcaatgaggc tcatgcgaaa tttgtcaaaa acccaacacg ggataaggcc     16200
    tgtcatgaag gtgcaaacca cgttgaactg atcgatcagc ctgcccttca gcacatcgcg     16260
    gccggagggt gaaatgattc tgccctcatc aggatcgaaa acaaaaaaga cgaagctttc     16320
    cttactgatg acgtcaaacc gctccttgaa cgcattaagt gccgcttcgg cagagtccga     16380
    agcattcaaa cctgcttcca ctttagcctg atagatacct ggtacctgca ggtcctcttc     16440
    cgttagctca acgatcggga gtactgcaat atggagagtc ttttcctttc ttgcattcat     16500
    atccatgcct acctgttcaa gtgatttgga ctgtttcagt attggtcagc atcagaataa     16560
    agcaccctaa taaaatgcaa gcattgacgg aacgcgctgt gcgaaaaagc cccatgatca     16620
    gagcttgaca gtggggcttc tattaatcgt tcttggctac tgtttgataa cggccgcttt     16680
    cacagtcacc ggaacgttct cccgcgtttg gattttaagt ggggctcgta gtgctggaac     16740
    atcattcaca ggattgacgg tgatacgcac agtggcaggt aaagaccaac cgccctcctt     16800
    atcttgggcg cggtaggtga gactggtagt gccattccaa tccttaaagg ggttgaaggt     16860
    cagaacgtca cccagaatgc tcccggtgcc gtatttggaa agcggttgac ctacgatttc     16920
    gaagatgaag ggtggtgtgc tgtcgatatc gtcggcactc aacgtgatgg caccaggtgt     16980
    gtcttcagca gtcaccagtt gcactgcgct gacgatcggt atgtcattga ccgggttcac     17040
    ggtgatcgtg acagtggcgg tatttgaaat gtccccggcc aggtcgcggg cacggtaggt     17100
    caatttcgta acaccgaacc aatctttcga cgggacaaat tgcagcgtat tgccctgtct     17160
    gatgctccca gatccatggg cggccgcggg tgggctcacg atctcgaacg tgtacttatc     17220
    acctatatca ggatcatagg cggtcaacac gtaattcccg acggtatctt cgtctaaggt     17280
    taaggctgca tcggcgacga ctggtggatc gttaacaggt gtcacgtgga ttgtgacagc     17340
    cgcgggtgct gaccaggcac ctgcgtcgtc ctgtgctcgg tacgtgaccg ttgcggtgcc     17400
    gttccagtca cgcgcagggg tgaaggtgag cgtattacct gaaatggacg ctactccttg     17460
    gccaggactg gaaggagtga caatttggaa agttgaggga gggggcgagt cgatgtccgt     17520
    cgcgctcaat ctgacagtgc cgacggtatc ttcattgata gtgagcgttt tttgagtcgc     17580
    aacgggtggg tcatttactg gggtgactgt gacagaaacg ttccctgtgt ttgaaactgc     17640
    accctttgag tcagtcgcct gaaaagcgat cgaagtttga ccgttccagt cagtgggcgg     17700
    agcatagtgt aggacattcc ctgaaatcca cgcggaacca gtggaaggat tatttataat     17760
    ttggaaagta tgagtatcgc catcgtcggg atctgaaacc ggcaaagtaa ttgttccagt     17820
    cgtatcttcg gcagttgtca ttctaatatc agatacggaa ggtgcactgt tagtttttcc     17880
    aattgatatt gtgactatat ttgaatagtc ttcataaaga gctccgttat tagataactg     17940
    ccatacaaga gctacagcaa attcataatc acctggttcc tgcgggctac cccatatcat     18000
    catatctgga gaaagggatg catttaaagt tcttgaaggt ccaccacaag aataaaacct     18060
    cagaaactct gtacgattat tgatatatgg ccaagcttgc gtaaaaggac ctgtcgatcc     18120
    ttttttccgc cagtaaaccc aaactgacga atcagggtaa ctacctgagc catagacact     18180
    gcatccagct attcgactcg gataagtaac attaaatgtt atatcagtcc atccaacagg     18240
    aacttgtttt ggggctgaag taattgacat tcctggcgtc tgtggttgaa cgattccagc     18300
    ggtcggatct gccatcgcac ttaaactcga tgtgtagagc acaaaaccca ggaagaaata     18360
    caagatatat ttaatatgca tgaatgaaag gttcagcatg atgattcagt cctcgggccg     18420
    aaaaaaatga ctcaggacag gatgcggtga accctcaaaa aatggttgtg tatctgcccc     18480
    ctagccgggg gtcaacgcaa ggtcaaaact cattggtgtc aaggataatt ggtgaatggc     18540
    atattcggaa accaccacct gggtccggct tagaataaag ggaaatcaga atgtctggat     18600
    cacgtcgtca gcccaaaatt tggcttcaca gctatagtgc tgaggctggg ctacgtctta     18660
    cttcaaaagt tcatccgaag gctttttttt caattaactc ccgtgatctg caataccgca     18720
    gctgggtaca agaaatttct ggtggtgcac aagacacacc actctcgctt tacgttaggt     18780
    gcactagaca cgtggacctg tcaaaacctg agcatcgaga aaaagcgctg acatccttgc     18840
    catttgtatt tctgtactat ttgagggaat caaaaggatg ggccgtcccc aaaccagact     18900
    ggccagtatt gaatctgatt gcctacgact ggttgactgc cactggacag caaatggtga     18960
    ttcctttaag cgttccgagt tacaaagcgc ttgatctgat cgaattggcc agccagttgg     19020
    cagagattaa agttggccta gcaaccacaa gaccagattt acttccgaag catatcgtac     19080
    agccctgatg gtcgcctcat gcttggttgc gttttctact catcgaatat tttcattggg     19140
    acgccttctg ttgcactgcc cccattggag gggccaactg acaatcgcat agatggtggt     19200
    gatagccaca atcaacagag tcgacacttg atctcaagaa gcaagtgttc ggctgtgtcc     19260
    tcatgtacta cggaagaaat gcaaatgagt gagttttttt cgacacagcg cccaattacc     19320
    gcagcaatgc atgcactgca gcaaatgacc aacgaccgta gttgcttcaa tattgattcg     19380
    cgcccacagg atcagagcga gattgaacga tctctcggca caatttatac cgagctgggc     19440
    cccctgtttt ttgaggagac cgagccatct gaacttggta gcttcatcgg tgcaacgact     19500
    ctccagggaa tttccagtcc gggtatcttg ctcactgagc tagttagaaa tttcatgctg     19560
    gcattcgcag ataaggacca tcaaggaatg gcccgagttt tattcgatga gcttgatgca     19620
    attgcaataa ctgccaggca gcgccgagcc cccggattga aaacagcact atcggaaatg     19680
    gaggaatggc ctcataggcc ccaattctcc ccctcaccta tggcaaaaat tcttcagttt     19740
    agacctcgtc catatggagt tgagcggtca tgaccatctt agaaatcctt ttgcttttaa     19800
    tgattatcgt gctttcgatc tgtatgaggc gtgtttacga aaagctcgtt gaagagagga     19860
    tgcatagcga tctgatctcg ctcgaaaggc agcatttacg tgaacacatt tacaaaacgg     19920
    tcatgcacct agagggcttc agcggaggag tgctttatcg aattcacgag tgccgtcaaa     19980
    ccacagaggc catactcaag catgccccag aggtattccg cgaggagcca agtttggtcc     20040
    attggttgag tgctacagac cagtttctta cagaactgga caagatcgtg ctcatagatg     20100
    gtccattatc caccgaccca accaaacagc ctgaactact agcaagaaga tacccagcga     20160
    ctgtttacaa ccgagtcaag tacggtccag cgcttcatac cgagagtaat tagcacctac     20220
    ttttgggatt ggagggatgg tttcagtagc cctcgccaat ccagaaattt taatcccccc     20280
    taaacttgcc aaatgagttc aacaatgact actcaaattt caaaaccaaa actgttccaa     20340
    catcgcgtac aacaaattgt cctacctagt ttgatttacc tcttgggcac agcaggcgtt     20400
    ctgatcgtaa cctggttgct aaagcatcac ctcgagccgg ttctaccgac tatcccgttc     20460
    ttcgttgcgc tattcattca gcagagcgga gctcgtgagg atctgactcg aaaggctcgg     20520
    ataggcaacg gtattgctct caccgttctt gcaattgcat gcgaaattct ttaccaggcg     20580
    ttgatcggtt tcgatacacc cactgcttac tttttttacc cctttctttg cgcacttggg     20640
    ctcctgggtg agactgcatg ccgctggatc gaccacgctg agcaaaaagg gagcccatct     20700
    gtcaaaatgc tcggtatcgc catcttccta acaggtattg gaattgggct atacgcgttc     20760
    tatctgaact acgtgtaagt cgggagttac cgacatacag ggcacccttc gaaaagacca     20820
    gacaagcgtt tggtctgatc ttacctaccg gtcagagatg ttcctttcac tgagacgaga     20880
    cacatgaaaa agcatgtaaa cccgctttat gccctatccg ttccagtcgt agcgattgct     20940
    gttttggtgc tatggcgctc attccatcac gatgtgcgtg acctatctgc ggtagacaaa     21000
    caaccgccag gaaaatactt ccttctcctc aaagagacag gtacaggaca gcacgatgcg     21060
    gcaattgtcg tgaagagttc cgatggcaaa aaaaccgtat tcccaggtat tgcaaagggt     21120
    gacatcaata gcccggtcgc gaaccaacgc ctgatcacct actcgcccac tactgaggga     21180
    tgcgaaggaa acgtagtcga gttgtaccag gctggaggca cagtaacagt catagggagc     21240
    atcgacccaa gctgctcgct tcatcaagag ctggccaacg acacagtcct gaaaaaactc     21300
    tgagtcgcaa gacttactgg catagcgcga tcttccctcc gaatctttcc ccccgcgttt     21360
    taagcggggg tatgcccacc cagccgctgc gcaacatagg tttcagcctt gcggctaagt     21420
    cccttaattc gctcttcaga ttctttgtat gctcgatcaa ttgccgcgat gccgtatgtg     21480
    gtaatcgcat ccttgcgggc ctgtataacc gcagggtgat gctggaacag agtcatgtcc     21540
    ataacaggca taaccatgtc ttttggggaa ggtgaagaga tcatttggac ctgactgcta     21600
    cgcgccaggt cgactttgaa tcccaaccgc tcataaagcg gaacgctctc tacaaaacag     21660
    gtcagcgtgg cagacggata tagtcgaagc atatgttgga tcaatccgga atagacccct     21720
    cgaccacgga agccctcatg aactgcaccg tagttgaccc cgcaatgctc gtcagagccg     21780
    gtgagcggca tgtagagcag aaacccgatc agcaaacctg gatgctcatc ctcatcgaac     21840
    gctaccaaca cctgccctcc cccaccacca ggctggccga tcgcactaag gtatgcatga     21900
    atttcgaatt gcaaatagat ctgcgagatt ttgtaaagcg ggtggtcggg aggacacgca     21960
    tccatggcga gttcggtcgt gtaacgagcc gacatgccga taatttgctg tgcaagagcc     22020
    tcaggtacag cgtcgttgta aaggccaaag cgaatcatga aaatgcctat ctgagacgtc     22080
    agagtttaaa agcgtttctt gagtatacct ttgcgagaat gttgcttaga aggaatctgc     22140
    ggcagaggtt taccgcgatt gatgtgtgac tgatggtccg gtagtagcgc cgaatgtttc     22200
    gtccagactc aaagctggtg cggttgcggt tcaggttctg ccaggatgag caggtagcag     22260
    aacggaaaac gttaaggtct acaaatcgat caacagacga aaaaacactt catatgattc     22320
    gaatttgtgt gcaaaaaaat aggggcccgt tttagcggcc cctatttgtt cttcacagca     22380
    taatccctgg tacccgctga accatgttca ccgcaggttg ggaacccttt tttgcttctc     22440
    gtggctctat ccagttacag atagatgccc cacccaccac ctggcagtta ggaactactc     22500
    gtggtaaagg gagcggcgtg tgagcctgat cagtatttgc agtgcgatcg agatgtccag     22560
    tgcatccgaa aagaactgct gaaaacagat aaagggcaat ctcacggaaa ttggtcgcaa     22620
    agttcatgtg tgtctccagg aagtggaggc acgactaccc caacggggca atagcgcccc     22680
    gattgggtaa ggtttggtgg gtgtttgttt tcagtgatca ccggtcacta tcgaacgatc     22740
    agcctcaggg ctgatcgcaa gaatctattt gtcatcgaac tgaccgcacc gcttcattgc     22800
    aaacggatac cagacacccc gactgcctga gatatctcac gggctgcaga tgccccgagc     22860
    ttgcttgcaa atcggtcgaa agcactgtcc ttgcgagtaa aatcgacaac cctttcctgt     22920
    tgaatcacgt cacgtgctac caggtcggta tcacctaagt gatcaatcaa ccccagctgg     22980
    agagcttgct cgccggtcca aatcaaacca gagaaaattt ccggatgttc tgccgatttc     23040
    agtcgatcgc cgcgcccgct tttaaccgcg gaaatgaact gctgatgggt cgtgttgagt     23100
    actccttgcc aaaacttcgt ttcatcctcg tttcgaggct ggaactggtc aaggaacgcc     23160
    ttgtgcttcc ccgaagtgta agcgcgccgc tcaacaccca gcttactcat taaatccaca     23220
    aagccaaagg tcgctgccgt cacaccaata gagccaacca ggctagcctt gtctgcatag     23280
    atctgatcag cggcgctcgc aatgtaataa gccccagagg caccaagatc tccgataact     23340
    gcatatacct tgatagctgg atgaatattg cgttggcgtt ttatctcatc gtagatgatc     23400
    cctgcggcaa ccggacttcc accagggctg ttaatttcaa gtacaacccc gcgggtgttt     23460
    gggtccataa aggctgccgc aaggctgcgt ttgactttct cagcgctgac cccagatccc     23520
    tcaccaattg gcccctccac ttcgatcttg gcggtatgtt cacgcccatc tccctccccc     23580
    accagatcaa atgagccatt taccagcacc gcgctgatca ctacagcaaa agccataaat     23640
    cgaaacgcaa ttctccaacg cctggatcgc cgttgctcgg taaccgatgc aagaagcaca     23700
    cgctccagga cttccatgct catgtccatt attcaccttg aagtaagtca gaccagaaga     23760
    aggccaggaa acatccacgt caaaaacaat agagctgcga tgttgatgat caccaccgta     23820
    ctgaacctgt ttctgaatcc cttactgagt gagctgtacc ccaccagtcc tcttgcgatt     23880
    agcccaccgc accacccacc aacaatgtcg aagccaagca actgccattc agggagtcgg     23940
    cctcgaccct caacagcttt tcgcttatca aaaatatgaa ttaggaacga agccatgctc     24000
    gcgagcagca ggtagaaaag catgccgtgg ttagttttca ccgtgaccca gttgataaag     24060
    accgcgctgg ctagtgccat cacccccaac agaattcgat tcagtcttgt cattcacagg     24120
    ctccagacag ggcttatctt ccagaagaat gttccgcgct tatatttcaa caggcggccg     24180
    gaaggtaggt tgagcctata tggatcagac attcattttt gcgggtatct gccccctggt     24240
    caggggagtg ctccgagctg caaatagccg cgaattggct gcgtaattta tcgtgaaatc     24300
    tgaacagtgg acctaggtcg accaatgctg gtcacgacac aagggacagg catatatgcg     24360
    cggattccgg tgctaaatct cgatcaacgt ttaggtttct tgccggcatt taaagcttta     24420
    ccacagtcgt acaactgccc ctctatacct caagcccgac agaacctgat tatgggttga     24480
    aagttgcatt cttctgacgc gatggatact ccctgtatcg aatggggagt ccttcatgat     24540
    gagtgtaaaa aaagatgtcc accgcgtccg cgcgggactg caatggacag tgaaaacccg     24600
    tgatatgtca cgtcaactcc gctggggatt cagcgtttcg ctggagcgtc aacaaccccc     24660
    tgcttccgga ggccgcagcc ttctgagggt gtacttgcaa accgaggtcg acgggaattg     24720
    caaacaggtg ctcgacactc acctgtttgg ccaagacgat tacatggaag cttgctgcca     24780
    ggcgaaagcc ttcattcgta acaatgtgac accgcttatt ccggagctgg tcgcgaatct     24840
    gtttatacca cctgacgact taaacgcccg agctgttaac gcctgcgact tgtctcgcgt     24900
    gctcatccgt ctgcagtgac ctttcccagc tcaggagcat catcagtgga cattctttat     24960
    ccaaatatcc catgggcgct tcggtgggag gccataaaac gcgccttacg agacgccaac     25020
    acctcgcttg agcaaattgc tcgcgagagc ggtgtaaccg cacccgctat ggtaaaaaca     25080
    aaacaatacc catctggaca gcaagctata gcggcagccc ttggcttggc tcctgaaatc     25140
    ctatttccag agcgctataa aaccacttgg accgatcagc atcagcaaca aattgagcgt     25200
    gttatggggc ctttgctggg attgagcgtg ggggcggctc aaagtcaact ccgtgacgct     25260
    atcaaggctt ggtcacttca ccctgtatcc atcggagata tgccgaccga agccaaggct     25320
    aaatggcgct ggatcaaaga ccatctcaaa acccgaggaa ttgcgatcaa gcttctagcc     25380
    aacgaactga gcctacgccg cagtgcaatt tataatctcg cccaccaccc atatgaaaag     25440
    cctcaagagc ttattgggag gtgcctcggc gtttctcccc agttgatttg gccagatcgt     25500
    tacagcgcgg acggtacccc ctttaaaata cgtgccggcc accctgtttt tgcgactcag     25560
    cgggtgatca accctcgcca tatgctcgac ctcgttgaag gtctctggct tcctgtcagc     25620
    acgattgagg gcctacctgg gataggatcc aggaaagagc acatcctgcg ccaggcaaaa     25680
    cgggaaaagt ggaaactaag ggaacgggaa ggtctcaccg aggttgcatt cgaatgtctt     25740
    cccaacttga ccaagctgca tctcaccagg gggtggacac ctaaagctgt cgaaactcag     25800
    ccacgtgcgc ctggtcggtg gggtaattct ctttatcgag aactcgagct gagcagagat     25860
    tcggtgactg atcgactctt tgttttgagg ctcagtgctt cacttgaatc tttcgccgag     25920
    ctctcactca tttgtttgcg attgagtacc ggcgaggttt tgagtgaggt gacaagcatc     25980
    gtttctgaca atggattgga tgacctttcc gaaatctgca aagacgttgg cggtgccata     26040
    gatggataac ctagaattcc gaaattatcc cgatatcgac cacggaaaag acgatgacca     26100
    ccaaggcaca attcgataaa gccgcacaga atcttttggg cgatgagaag tattccgacc     26160
    tattgaactc gggcttctct cgaccagatt tttgtaggga aattgcccaa gacgagtttg     26220
    tcgacaacct gttcagccca tctaccaagc aggctgacct tgatcttatt cgccgcgttg     26280
    ctgatcgtct ctggaagggt gatggtgtga ccgggctgga tgactaggga aaatccgatc     26340
    atgaatgtga atcccttagg agggttcacc ctcgtggatg agggcggggt aaatggcaac     26400
    agcagagacc tactgcgaac tcaacgctgc atcacaacgg cgagccaggt actcattgag     26460
    aatttctgca tcgttggctg agtcaacagg atcacgctca agtccagttt gcagagcagt     26520
    tcgcaaccag ctgctggttg atggatccac aataacggct tgaatctcca catcgagttc     26580
    agtaaggctc ttcttctcaa tagacatttc aaactcactc ttaactgatg atctagacgc     26640
    cattatttag cgactggatg cactatctgc tggcaatcta cccctggcaa gggggctgtc     26700
    tattgcctag catacggttg gccgatgaga tgatcttatc taaattcctc aaccaagatg     26760
    ccgagcctta tgagcaattt ctcacagttc aatacgccat gcttccctgg aacgtcagag     26820
    aatatctggg tcggagagac cgacgtcatc aaaacagcgt cttttggtgg tcaacaaatg     26880
    acggcgatgc aatggactga agatggctct gaatacgcac ttatctatct aggccagacc     26940
    tctacaggat ttgactctct cagtaccgca cagaacgccg ctgcatcttt tgccatttct     27000
    gttctagcgc taatgagtgc cgccataact gctgtgaatt gatttccagc gccatccaac     27060
    aagcaggttt acttctgtac aggaatgggt cccctaccgt gcttgtagag ctcatccatt     27120
    cccccctatt ggtagcaagg catcaccttg agtggcggaa ttcccaaggt gcagttggat     27180
    taggatctct ccacaaacca agctgatccc gtcgagcgtt ctcttccaat gttggaagca     27240
    tgctgtcacg gttgtaccgc gtgtataccc aggcataacc cgctttaacc tgctcagcat     27300
    tcacgtccat accgtcgaca gaaagcgaac ccaccgttcg cccatactga tcactaccat     27360
    ggtcaataat atcgaccgat ttcccggcca ccatagaagc caaattttgt ttggatctct     27420
    gtccgtacgc ttggtttttt tcaggcgcat caatgcccgc caaacggata cgtatttttt     27480
    tatgctgctc ggtcagcact tcaacagtgt ccccatcgag cacggctaca gtcagagcgc     27540
    ggaaattctc ccctgcccaa ccaatcaaag gaatgccgag aaaggtggag agcaacaaaa     27600
    ttgtgaggga acgttttagg ggcaccacat acgccccgga tgccattaat cgggcagacc     27660
    aatatcgaga ccagatctgc ggaaggtgct tgaaaaacca gcgggtaacc gcagatggct     27720
    gatcaccatt tacagctggt acgcgatgag tgcccacttc aatactcaat tcggacttcg     27780
    cccaggagca catctggttg gcgcaaaggc accctctcca agatccgatc gatgatttca     27840
    gaaagcggga ctttcggctg actggaacaa acttcgagtt cggaaagtcg gcgagctacg     27900
    ctttttttcc taacctcagg tgtcgggatc tgggcctgaa tcaaactagg gttgtaaaaa     27960
    accaagctgt agtcatccca cgacaccaca ctgtatgtca gtccaacaga ctgaggcgct     28020
    gtacgacctg gcaacgctga ctgccatgcc tcttggcgcg aacgccattc atcctcggag     28080
    atctcttctg gtcgatcaat tgagttctgg tggtaatcct tgaagccgac gctgagcagt     28140
    gcatcgtggt agccaagatc cgactcgacg taataagtag ccaagacgtt accgttcgca     28200
    ggaatcaagc aaacaacaaa cgtgaaatcc cactcggtgt tacgtacgcc tttaccgagc     28260
    acagagacct tggccaggtc gaatttttcc atgagtttcc agctactaca cggttggttc     28320
    tgtccaccaa gtacgcaaaa attcgcagct agatcgactg agaaggccat ctcacgggca     28380
    cacactttgg cagctgcttt ctcggcagca tcgacacact gtgacttgat ggaaacgagg     28440
    tgcttcagcg cttgctcgat tgagctgtct tgcagaatca accctttgta gatcttggta     28500
    ctcatagccg gaatccttag tcgatgcata tcaatagcag tgcctcgact catggtttca     28560
    tgcgaagcct gagtcgttgc acggggttca accccgttca gggggtagtt tctaaactcg     28620
    tgatgattag taagctgtag ccacacaatg gccgtggctc atgcggtact ccctgactcg     28680
    ctcatccgac caatctccga acattcttcc ggcttcctga atcttcttgg gcagcaagtc     28740
    gagcccaaac acgccatagt tccgattcac cactttaggg ccgcttttcg tagagacgat     28800
    tacgttctct tggcttcggt gtttctcgac tttcgcagct tcaagttcaa cccacatatc     28860
    gaggtgtttt ggttcaaaac gcttcaaata ctcaagctcc tgcaggctca gccaaggaca     28920
    gctgcggcag ttagagggag ggggtaccac ttggcctgaa ttggcgatgt actgctgaca     28980
    cgcagcacgg tccataccga gatcaatcaa ggggtacagg ttcgaaatgc tttctcggta     29040
    ccagcgattt gggtttcgct caggcgatgc gacgcggcgc tcttcgccct tggcaatgcc     29100
    aagcattacc tggatttttc catagcacgc agcgaactca cgtatcccct gcttcctgtt     29160
    gcaaacaacc ccgtaccttt tactcagcca ctgttcgaga aacctataga tgggttgaat     29220
    tttcaaccgg tcagtacagg ttttcggata ggccttgctg ccgatcgtcc ctttggtacg     29280
    gtagaagtgt gtgagtgatc gccagctctc ggagtgaaat cccatatcag ctgtgaggaa     29340
    gtgaaactcg ataccctcac tcacgcatcg gcgccgaacg ttttccacat gcaagtaggt     29400
    ctcggggtac tcgtcacccg tgtcactcat gaccaccatg aagtcgcgcg gcgcgtactt     29460
    ttcacgaaaa gcagcatcct gaatatacaa ctcaagcagc gcggtggaat cctggccacc     29520
    tccaaagctg agcactgtca ggcgggactc ttcggggtgg aacaggtcaa ggttttcaga     29580
    gagcttcatt tcgaaggtac cggatattta tatccagtct cctacgtcac cagaaaatgc     29640
    aactggtaaa gcacggtcag gttgctggtg ggttatggcc caatgctgac gccaactctt     29700
    tctgctttga ggtcaacgca ggccaaaacg tatggacatg acctgaaacc atctccctca     29760
    actcctcctg aagttccacg ggctttaggt tcactttgaa cgcagagggg ttgtggtcga     29820
    ttcgatggct acgaagtcgc caaaaaatac tgtaagcatg cctgggcgaa agcacggcgt     29880
    gctttctgta gtagtccagc gccaactgaa gaatggagct tccttcagcc cctgccattc     29940
    tctgcagcgt cgctagacat gaatccatct gcattttttt catcagatga ctcaggtgtt     30000
    ttttggcgtc gacgtccgaa acagcatttc cttgctcaaa gacagggacc tggtatttga     30060
    gtatgcaatg cgagcctacc cagagcgttt tctgagtaaa ccgattgcga atttcaaagt     30120
    ggtaccgcag cgactcttgt tcgcaaagct cgcaggtttt tgttggttta ccgtagtcgt     30180
    aagcacgctc ggtaaaaagc cactcagtaa agacctcagg gagcgtatcc ccgacggaaa     30240
    gcggaagtat gttgtcttga actcgttgcg ggaaggaagc catctatttt tctctggcca     30300
    gggagggggt cgacagacta tggcattcca acagctcaaa aacgggtcgg atctacccct     30360
    ttgatggtgg ttcaagtgaa agaaccactc acagttcttt tcccacagct ttgaaattcg     30420
    accattggcg atccagcgtt tttcaactga aattgcgtga gccgaaattg cttttcagta     30480
    tttccctgac caggctgaag gtgcggctct ttccagctcg accactaaga caactccgtg     30540
    gctgatcaaa ggctgtgctc cgatcttgca agccggaatt tgtagtcgat agatcccttc     30600
    tcgacgctga aggccaaagt aatgcaatcg atggccatcc tccgcggatc ggcattggac     30660
    tggcgaagga cactttcgat gtccatttgg aacactgaac gaatacacga tggccctagg     30720
    tttatgtctt cggtacacgc ttgccgtcaa cggctttagt cgcgttcaag cccccttgca     30780
    tttttaaaac tggtgagaca ctaggaacga ttggagggag cctgaggcgc cctgccgatc     30840
    caaatgcaac acacatcgag ttcatcaaat cacggttgca gcaccgagca atcgcacctc     30900
    cttaactggg ggtttcggca gtatcaaaac tgtacgagat caccagcatg acagacctat     30960
    cccacgccaa aataggcgat atcgttgagg acgcttccga attcttcgcg cccgcctccg     31020
    ctgacctggt agatggtctg attgggggtt atctctctga acgaggccgt atcgagcagt     31080
    tgcatgaaat gatgacaggc gaaggattca gcagtgcgct ctggtacttc atggaaggga     31140
    atacaagcga tcaaggccgc tactacacca ccgacatcgc gcgcttgatg caactcgaac     31200
    ccgcaattgc aacgctcaat gcatcctact ggggcaaagc cctgtctctc acagacgtct     31260
    atgagtgcat gccccaaaaa cgccgaaccg agtggcaaga gcagatccgc aatcccatgg     31320
    gtaagaagtc gtcatctcgt cgacataaca aagaatctct ggacgaatgg gaagtgcacc     31380
    cgctaccgga atttgaagag acgacggttc gatccaccct gaacgactta ttgctagccc     31440
    gctccaagtt tttcgccgag cgtgtggacg ggattttcag agcgctttca ggtgagcacg     31500
    tgacaaacag cccggctgcc ttcggtaaac gaatgattgt tgcgaacatg atcaccagct     31560
    acgacaccat tgattacgag cgtgcgggat accttaatga tctgcgttgc gtcattgcaa     31620
    agtttatggg gcgcgaggag cctcaccacg gcgacacggg tccgctgctg gaggtattcc     31680
    gacgccgcac tggagagtgg tatgaggttg atggcggcac cctacgcatg aaaatgtaca     31740
    agaaaggcac ctgccatatt gaagtgcatc cggacatggc ttggcgcctt aatgcggtgc     31800
    tagccagctt ataccctgcg gctattccca ccagcttccg cactaaacca aatgccaagg     31860
    gcaaacggca caaagtattc ggtcgtccgc tgcctttcgc ggtgattacc atgctgtaca     31920
    agatgcgctc agaaccaaac aaaccggtgc gatacgaccg ctgggaggag ccgcggcatc     31980
    cgctgactgc taaccctcat gcccttcagt tcgactacgg cgatcgcagt gaaactgtac     32040
    aggctgaagc cgaaaaggtt cttgccatga taggaggggt gcgccacaac aagaacgcgc     32100
    acgtctggtt tgaattcgag ttcagtccgc gcgatgcgct tgatgagatt atcgtatctg     32160
    gctgtgtgcc agaccagcgg gctcatcagt tctatccgac cccagatgaa ctagctacca     32220
    aggtcgtcga gctggcgaac atcggcgaag agcatacttg cctggagcct tctgctggta     32280
    taggtggcat agccgatcac atgcccaagg acagaatgcg atgcgtagag atcagtgacc     32340
    tgcattgtaa ggtgctggaa gcaaagggct tcgacgttac ccaagctgat tttcttgatt     32400
    gggccagctc aacaactgtc cgtttcgacc gcgttgtaat gaacccacca tttagcgaag     32460
    gacgttggag ttcgcacctg accgcagctg ctggcctact gaccgaaggc ggacaggtta     32520
    cagccgtgtt gcccgccagt gcgagaaaca aggacattct tcctgggttc gatttggaat     32580
    ggtcactcgt gatcgataac gccttcgccg gtaccacagt ttcggtcgtc atcttggtag     32640
    cacggaagcg atagctgctc ctccaaggga tacgcttaca aacttgcatt aattcttgtg     32700
    atgagatgat ttcgtcaaat tggcgacggc ttgaatttgc gtgatcgcca attacaactg     32760
    accaagaaag gaaaacccat gaacgtgttt cacttaagcg cagcgcctga tgcagcaata     32820
    atgaccgaag aaaaagtgcg ccaaacttta gccgttttga gcgggaaaaa aactgacgac     32880
    gaaggcatca ccctggcgat tcaacaagtc attgataagc caaacgtgat gcatgcggtt     32940
    ggggtactta agttgcagta caggcttagc tacactgcgt gggaaggtga agtagtcgag     33000
    gttgttgctg aggccctgca agttagtcgc tccgatgcat caggcgtcgt ggaggcgcag     33060
    ccgttctaca tgcagcaatc gtggagcata ggcctggatg cacaacagac tgcatccaag     33120
    attctcacag cagcccaatg ctaaaggatg tcaaaatgat cattcttaac caacaattca     33180
    gggatttagt cgaattaaac gcgttctcgg cgctgaaagc tttggcagct gaaagctggt     33240
    tggaccaaaa cccgtgtgac agcgctgcgc tcgcagatgc aaagcattta gctcgtgctg     33300
    tgctggatat tgatttcgat agcatggacc aagcacagct tgcggcgtgg tacgagaaaa     33360
    cagtgggtta caaccctgtt gatgacgact caacaataac gcttgaagag ctgcgtacga     33420
    attgcaaaga aatggctttg atcgagcgct gcgggggaat cgataccctt caatatcagc     33480
    agatcgaagc gcagcgccgt gctaccccag aagcatagga aaccggaccg tggaagcaaa     33540
    aaccaaaatt gttcagcccg gtggactcaa caaacggctg attggcacaa tcaaggccgc     33600
    agtgaacagt tctgccgtgg cccatacctg cgaatggctg gttagcgagg gttacgcctc     33660
    agataccgcc cacgcacgtg agctggtcag ttctgctctc aacgcatagg aagcttctgc     33720
    tcaataacgc caaagccttg ccgtatacgg tggggctatc cgaacagccc tacggggctg     33780
    cattggagag cggtctggag taccgattgc caccgatgga catgccgtca gatggaaatc     33840
    aaacgtcaga ccaggccggt ctaccaatgc agcaacgaat cattggaaat tcccctaata     33900
    caccactgct tccaaatttt cccgttgcaa tatcagagta cgcagtaatc taaatcgttg     33960
    aatacattct ccggcctctg acggcaccga ctagtagaaa tattgatgac ccgactcacc     34020
    accgacgcgc ccacaggatc gcagcgtatt ccgcctcact caattgaggc cgagcaagct     34080
    gttcttggtg ggttgctgct ggacaattct acgtttgagt cgatggctga tctggttgca     34140
    gtcgacgatt tctatatgtc gaatcaccgc gcaatctttc gcgcaatcag cacccttgct     34200
    ggtcgtggcg tcgcttttga catcgtcacc ctgcatgacc atttcaacag cgagcctgaa     34260
    gctgatcggc ctggacatat cgaatacttg aaggagcttc tgaccaacac tccgtccacc     34320
    gcaaacatcg agtcctacgc gagccttatc agggagcgag ccaagcttag aaggatcatt     34380
    acgacatgcg aggacatata ccagagcgcg cagaggcctg aaggcaggtc cgccgccgaa     34440
    ttgattgaag acgcagaacg cagcgttctg agcctcgtca ccacaagtca gaaacgtggt     34500
    ggccctacag gcgtttctca actcctgacc agggctaaaa agaaaatcga tgctcgctca     34560
    aagtcagcga acactatttc aggcctatct tcaggctttg gcgacttgga tcggaagatt     34620
    gacggttttc aacctgcgga tctgatcatc gtcgcaggtc gaccctcgat gggtaaaact     34680
    tctttcgcga tgaatcttgt cgaaaacgcg gtgctccagg gagagaaacc tgtgctggtt     34740
    ttttctttgg aaatgccagg agagtcgcta atttttcgca tgttggcctc tttgggccgc     34800
    gtcgaactga ccaagcttcg ctctggacga ttggaagaca atgattggcc ccggctgtct     34860
    tcggcaattg atcttctcaa tgatcaaaag ctgttcattg acgatacttc aggcatcagt     34920
    ccgtcagaaa tgcgttctcg cacacgacgt attgttcgcc agcatggcga gcccgcactg     34980
    atcatggtcg attacctgca actgatgcag atcccaggtg ccaccggtaa aaaccgcacc     35040
    agtgaaattt ctgagatctc gcgatcacta aaagcgctgg ccaaagagtt caattgccca     35100
    gtcgtagcgc tgtctcagct caatcggtct ctggaacagc gtcctgacaa acgtcccctg     35160
    aactccgact tacgagagtc tggagcaatc gagcaagacg cggacgtaat tatgtttgtg     35220
    taccgagatg agatttatca cccagacaca aaattcaaag ggaccgccga aatcatcatc     35280
    ggtaaacacc gtgaagggcc aactgggttc tgtaggctga attttctcaa cgagttcacg     35340
    cgtttcgaaa acctagtgcc cggaactcat gacttcaccg atcttgaaat cggtattcaa     35400
    gaaatcgtcg acgaacaccc gcgatttggg cgtttgaccg cctctcagct cgccagccta     35460
    aataaattgg taaaagccag taaccctcga tccaaaacca ggcgtgctcc ctcacgcccg     35520
    aagaagtagt tctgatatcc cagtggcggc ccggaaagga tcgcttgtaa aaggccagtt     35580
    tcagctaaat gagatagtga ctatgaacga catccccgct cccgagcagt acgatctaca     35640
    aactgctgcc ctgaaggtgc cgccgcattc tatcgaggcc gaacaggcag tgctcggtgg     35700
    cttgatgctg gacaacaacg cctgggaacg cgtgttggat caagtctcgg acggtgactt     35760
    ctatcgtcat gaccaccgcc tgattttccg agccatcgcc aaactggccg acctgaactc     35820
    accgatcgac gtagtgaccc ttgccgagca actagacaag gaaggcctga catcccaggt     35880
    aggcggcctg ggctacctcg gtgagctggc gaagaacacg ccgtccgtcg ccaacatcaa     35940
    ggcctatgcg cagatcgttc gcgctcgggc aacgttgcgc caattgatcg gcgtcgccac     36000
    cgaaatcgcc gatagcgcat tcaaccctga gggtcgcact gccgaagaaa ttcttgacga     36060
    agccgaacga cagatcttcc agatcgccga agcccggcca aaaaccggtg gtccggtcag     36120
    cgtaaacgac ctgctgacca aggccatcga cagaatcgac accctgttca acactgacaa     36180
    tgccatcaca ggcctgtcca ccggctacac cgacctggat ggcatgacta gcggcttgca     36240
    gccttctgac ttgatcatcg tcgcgggtcg tccgtccatg ggtaagacca cctttgcgat     36300
    gaacctggtg gaaaacgccg tattgcgcag cgacaagacg gtactggttt actcgcttga     36360
    gatgccaggt gagtcgctga tcatgcgtat gttgtcctcc ctgggccgta tcgatcagac     36420
    caaggtcagg gccggtcgct tggaagatga tgactggccg cgcctgacct cggcggtcaa     36480
    tctgctcaat gaccgcaaac tgttcatcga tgacaccgcc ggcatcagcc cctcggaaat     36540
    gcgtgctcgc acccgacgcc tagttcgtga acacggcgac gtcgcgctga tcatgatcga     36600
    ctacttgcag ctcatgcaga ttccgggctc tggcggcgat aaccgcacca acgagatctc     36660
    cgagatttcc cgctcgttga aagccctggc aaaggaattc aactgcccgg tggtggcgct     36720
    ttctcagctc aaccgctccc tggaacaacg cccgaacaaa cgcccgatca actccgatct     36780
    gcgtgagtcc ggagcgatcg agcaggatgc cgacgtgatc atgttcgtgt atcgcgacga     36840
    ggtgtatcac ccggaaactg aacacaaggg catcgccgaa atcatcatcg gcaagcagcg     36900
    taacggcccg atcggcactg cccgcctggc gtttattggc aaatacacgc gcttcgaaaa     36960
    cctcgcgcct ggcagttaca acttcgacga tgaatagtcg ggcggttgag cacgcacctg     37020
    cctgtgtctg actacgactt cagcccacag gcgtggggcc tttggcttta actagatgat     37080
    cctagctatt tgtgaaaggc tcctgagaca ggaacttacg cccattaacg aaccaagacc     37140
    gcgcttctgc atagttgtcc aggtctaggg cagccatgat atgggcaata ccactgacag     37200
    cagcttcttt agtaattcga ccggccttgt agtcttccag cacgtggcct agaaacgcat     37260
    ccatattctg atggtcgcga gagttaagct caggtttttt agccatcgtg ttcatcctta     37320
    gttgagaggc cgcgaccggg agcgctggac ttctaagggc cgagcccgcg cggtaggctg     37380
    gtgattgagg ggtatgttct tactttgtca gacttaaccg gctaggtggc ggcgcaccgc     37440
    ggtaaaactt gcctgtaggc aagtgcatcg ccaccatgca gggcttcaac gccacgatga     37500
    tactttgccc tgtagacggg gcttcgggaa tgtcccaatc ctcaatagta gccggcgaaa     37560
    gctcgtagtc gatctgagac ttcacgtctc tcagcaccca cgttttgttg cccgttacgc     37620
    cttgctggct cactacttcg aattctgaaa gcagcccctg ctggaactgc cgatgtgctt     37680
    tagatttcat ggctgattta cctgcctatc tccaagctca gtcccttcga ttaaaattct     37740
    tgcttctgcc atggccttgt cctacttgat ccttgagagc aaaaacgttc ctctccatcg     37800
    tcctccgcct ccagcttttt gaggactgcg attaggggcg caactggatg acctggggcg     37860
    gggctttcct ctaactctcg gctttttgcc ctccgaccga tatggcggca gtcacagcgt     37920
    ccatgtttgc taaaacatac tcatatactt gatcccgaac gtctgtgtct tcaaagcccc     37980
    atgcaatgcc ttgaccgacg atgtgagcag ggagaagcat gagcaaagcc ttgacctgtt     38040
    caggtgtagg ctcttcagaa agctcggcga caaccaacgt atcgtgcagt tgctgcaggc     38100
    tggttgactc caacggcgag ttggcccaat acgcctcaca aacggcagcc aaacactttt     38160
    ccttttgggc ctcagaaatc gactcacttt cgcaatcggc ttcgatctgc tcgggacttg     38220
    gctgcaatag atcttcgtaa gaaatgccgc gtctgcgtgc ctctgccatc agcaaagcgc     38280
    ttttggcgtt gtcgctacca ccgacgatca tcgtatggcc gacaccatcc gctgtggtga     38340
    acacagcgac attcgatgat tttttcaagt ccataatttt tcctctacct ttcggcacgt     38400
    cgcgctaagg cgcgctgcat gtaatcaatg gccttttcga gcgcattaat ggcccagtcc     38460
    ggacacgggg ttgagctagg cttttcagga tcgtttaccc acgaccgtac tgtgcgtggc     38520
    gcacaaggac ggccggtgac cgcggcgacc agttcagcgc ttttggcctg ggtgataccg     38580
    tagtcatcca gcaatttcag ataacgtgtg cgattgtcca cgtgtccctc gctaaattct     38640
    caataggcaa tcttgcctat ctgcttgcat aggcaatgtt gcctatttac ccaattcagt     38700
    tcaatcgggt atttattccc gccatcgcag atggtcagca ggttctttcc tagaacctgt     38760
    tcttgtcttt ttcggccaac caaaaagcga ggatgagaac gcccagccca accgttgcag     38820
    tgattgccgg tactggaatt ccaagcaaat ggctctgcgc tacagagtca attacgctca     38880
    tccactgcgt aggatcgggc gtagcattaa attggagaaa acctgccaag gccaagacaa     38940
    caagactgac aagcaaccaa aaaagattga accgcgtcgc aacaacagct aatgcagcgc     39000
    ctacagctgc cccgaaaaac acgttaatga gcagtatcaa aacggctagt acgcctacgg     39060
    tcaaaagcac agtcatttcc tcgtcgtgga attgtggttc atgtgttccc ctagctcatg     39120
    tggttgtgcg cgaaccaacc cgtggccagc agaatggccg ggatgatgac agccatgaaa     39180
    accggcttag cgacactttc accaagcgat tcggactcct tgatgttgtc gtcacttttg     39240
    accccggaga aggctgcaac cacacaagtc aaaccgactg catgccagta ggtaattgcc     39300
    atcaccccca gcggaacaac aaaccaaccc caaagggtgg cagcaacgta tccaccccaa     39360
    aaaatttaca acgcgaaagc gaccacaaca cccaacgcca cgcccatttg attttcctcg     39420
    ttgcgcactc cagccatcgc ggcgtgcctc tactgacctt gcccaacgtt tgacggctgg     39480
    gcttacctac ctatccgtaa cctgcggccc ggtctgagcg ttagctgcct ccaactcacg     39540
    caagctgttt gcgcgctcca tctggtacgc aacctcccca atagcccgtg caaccaaata     39600
    caacccgccg ccgccgagaa caccgactgt ccagatagaa agccaaacca taaatccgcc     39660
    tcaatcaatg ttgtcgtcac gcaacccgcg ctctgatact gccaaatcat ctcaagacaa     39720
    gaaataatgc aagcttataa acgcccccct tcggggggca gttacataat caggacggta     39780
    cgaatcacta ccgcgacgac gagcgccgct tcatcagccc acgacattgc cacctccacc     39840
    tttccctgga ggctggctgt cgagccatga tttttctaca tgaattcgtc gatgtttgga     39900
    aagtcgattg ggccggtctc agaacgccgt aaccagccac gttgcaggcg gtgattgaga     39960
    actcgaccag ccatttcaga ctccagcgcg tacaccggct gtttgttctc caggtcgtat     40020
    tcctcatggt ccagcgccta agaaacgtag tcccacacgg catggtaaag cgcgtgctcc     40080
    gcatcaggct tctgaagctc agaggaggcc gaactcatca ccttgcgcac caacactgcg     40140
    gcttcacaga aaggcccttt ggcgacagcc tcaaggcgtt gtgcaagata agccagagct     40200
    tcgttgtcca ttggttttcc tttcgatccg aatggatgat tacctgcgaa tcagccagtg     40260
    cctgtctaag ctgcatcgca gtcttttcct gcttacttcg acgatttgtg caacggatct     40320
    gcgccgatga aaacttcctc gggagcctcg ggccactcgc ggcgaatcac atcgaaatca     40380
    cccccgttcc aaagtcgcag aaactgcatt ccttcatcat cgtccagagc gaactggata     40440
    gcggccacag cagcgtcatt gtcaagggca gacagatgcg cctggatgga cttagcggcc     40500
    tgctcgaaga actcattgag cccttcgcat tgagccatta catttacgcc aagcgcaaaa     40560
    ccgcgtgcag cccccttagc atttgccaag ctcaatgcgt cttgggaaga aagaatctgg     40620
    ccgagtagga tgactgccag tttctcgacg ctaggctcaa gacccaaagc actgaggtcc     40680
    tttagggcgg tagtgaattc gtccaggttc acgccggacc gtttcaggtc ttgaagatac     40740
    tcgacgcgca gttctgcgat tgtggtcatc atggtcactc cgttctcaga tgcgaaagcc     40800
    gcacccctcc tacatcctct gccccacgtt ttacggcggg gcttgggtgc acctgggcgg     40860
    cggatccgcc actcttccgt ggattcagtt gtgtttgcca aggtcggtgc gcttcgactc     40920
    gtacagaggc caacctatgt acgctgcggc agcaccttgc gctaacactc cggcgaggag     40980
    aatccatact tttactgccg caatagccac cgatgcagaa gcgattacat cgaccaaagg     41040
    tgcccaaccc atcagggtga gttccaactt gttcatggtg tagtccctat ctgatctctc     41100
    gggcgcgaaa accgcgcctc ctataattca aggtgcacga ttctattttc ttagcttcac     41160
    tacgttcgat ggcagaacgt ctttcgtttt ttcaccggtc ccacaaactt tggaaaatcc     41220
    gatcgcaaac acaacgagac cacctatagc caccacgtag ccggtagccc ccagctgatc     41280
    aaaaaatcct ccataaccgt cccacggcag agttatagac attccgaaaa ttatcaacaa     41340
    aacccctaca acgttcatga cattgacagt ccatttaaat actgtcatcc aaaaaggaaa     41400
    cccgccaatc aacagcagga tgaagctcag cctgatgaat tcagaaaaaa ccattacagc     41460
    cccccatact tctttaaaac atccaaattc aatcacttga ctctgcgtaa tccgcgtcat     41520
    gtggttctat ctcgacgaag gaaacaccgc gggcattcag ggcttatgga aaatcttgcg     41580
    ggcccgcaaa cagtttgttc aacctgcttt tcctatttcc gtctaactgg acctagagca     41640
    aaccgccgtc agcactacga attgtgccat gttgtgaagc ggtgccctca agaggaagcc     41700
    cgctcgttgg ccgcgttcag caggaacacc ataggtctca cggattattt tcatgctcat     41760
    catgccgcca actcaaggag cgggattcga ttcatgtgca tggtgtagcc ggtgcgctgt     41820
    tccatggcga cgtactggct gaacagctca gggcgagcga cgcgaccatt ttttaggtct     41880
    gccctggatg ccattatgca aaacacgcaa ctcagacgat cattgcccaa ggcataggcg     41940
    taatggggtt tctggccagc ccttgcgata gattcgaaca cctcagtcgc actcatgtca     42000
    tgaacaggaa gcaattcgaa ccatgtatgt actgagttgc ttatcgccat ccggctgaat     42060
    gcggaacgct tggcacgtcc tggcgattcc tgggcacgca accccagaca gttcacaatg     42120
    gttttgaagc catttgcttt cgcatagctt ctcacttcgc gctgaatcgg gccgcgcttc     42180
    aagtcactgg tgcactggcg agttgaggct gatggccaac tcggcacttc tgggcgattt     42240
    tcaaaccggc gttcgaccat ttccagcagt gtcttcttcg ctgtggccac aatgaagggc     42300
    agcccagcta ccgcagcttg atcacgtgcc agctccatcg caccaggcca ctccatggcc     42360
    ccaagggagg catggactac aaccagttgt gaggctggga caagctccag taggcggatc     42420
    agttgcacct gggaatcttt accgcccgaa tggttcgcta caaacagagc gccctcctcg     42480
    atcagtcgat caacctcatc ttcccaagat gcgcgattat ccgcttcatt tccaaacaac     42540
    agcttcaact ggctactcat gacttttcct ttcctcatca gttgtgagtg gcgatctcgc     42600
    aaaatcaaat cgtctccaat ttgaggaaat cgtctcacga caggaaaaaa tgcaagccca     42660
    taaacaaccc ctctttgagg ggtaattgca ggaaaactga cgggtgtgtt caaagcaatt     42720
    cgcgaagaaa cggtaccatg cgctgtggca gcggtgggag attcgaggaa gactggcata     42780
    aaaaaacggc cattagtcaa gctgatagcc atgatttaag gacccagtta accttcctct     42840
    attgaagcaa aataactcca aagttagacg tactgaccat ccacatgagc agccccaacc     42900
    ctgcatggga accgaaaccc tagtagatgc tacgtttcca cgaccagtat gcaatcgcat     42960
    agccgccaat cagcaatacc gccattcctc cccagtgcat gtagccggta gcccaccatt     43020
    caacgtcttg ctggtcgatc ggcaacccag ggaaataaag cgacttcccc ccccaatact     43080
    gcatcgcagg ccacatacca ctccacagag ttgacaaggc cagcggtagc atcgccctga     43140
    atccgaacag cccgtcggtc agttcactcc acaccgcata ccctatgatt cccaggcaca     43200
    gcacgatact gaacagcagt cgtccacctg cgggaacatc cacaccgacc aggtcggcaa     43260
    acgctttggc tgccatatag ccaatcatcg caacagcaac agcaagcgcg catatttcag     43320
    caacacggtt ctgattacgt tccatgagtt tccttataat tggcacaagg cgcagctctg     43380
    ttagtccttg gcctgtagtg tcttttcaat atcggccagg ttttgcgcaa acgcctgatc     43440
    aagcaggctc ggtttctttc gccacggctt tgtttctggt tccggttctg ccgcatacag     43500
    cgtcaccgca tcggggtgtg cttgcaagtg ctgctcaaac tgcttctgca gctgttgtcg     43560
    cagttcttct ttggtcatta aaccactctc attttgtcta ctgcgttagc gttggctgca     43620
    acatagcctc acatggcgac agccatgcgg tccgccgggt actgacgcat gaactccatg     43680
    ctatcgctgg cagatgcttt caaccaatcc ccatagagcc ccttgggcag gatcaccacc     43740
    atacgtttct catcctgggg cttgtgatag ttgcgcatga agggatgatt atcggcattg     43800
    accgtcagca tggtgaaact gtgcaagatc ctgtcggtac caggctcgtg ccattgttcc     43860
    cataaaccgg caatgcccat caattcacca tcagcccgca ctattctagt tggtatagcc     43920
    ttccccgtgc gccagtcggg ttcgtagatt gctgctgcag gaataatgca gtgttgggct     43980
    tgccgccagg cagaccgaaa ggacggtttt gtgttggccg tctccgatcg gcaattgtag     44040
    gtttttcggg aaattttcgt gtccttgctc cagaacggaa tcaacccgaa cgcgcctgga     44100
    acgccctcga cggccgccgg tgtcagcgca tcatggtcga cgctttccgc gcggcggata     44160
    aacgctccaa tgtagccggg ccacaggtcc agtttgacct gctcaaaagg atcgatgccg     44220
    aatgtctcgg ccaccagttg cggcgccggt gcttcgtaat gactgcacat attcacactc     44280
    cctcaggatc ctgacgcctc aattggcgtt taccgtccat aactggtcaa gcctggtggt     44340
    gtagctcgga ctcatcaact cccgacgcat cgcccaggtc ggcgccgcgg gcacagcggc     44400
    ggcgcgcagt gtgccgcgtc cccatcggtt attgatctcg tcgaggacgc tcatcacctt     44460
    gtccgcggcc gcaggctgcg tgtgtgcgaa cagatcatcg gtgaattcac ctggttgacg     44520
    cagatcaatc agcaacacct cggccttgct gtatcggaac ccaggacgga aaaggcgttc     44580
    cacggcctgc gttgcggcct tggtgatcaa ccgcacgtca ttggtaggat agggcagctc     44640
    caccaacacg ccgttagcgt aacgcgcctc gtcggggtta aacatgcctg tgcgaatgct     44700
    gacgcggatc ttcttgcaca gcgaatgctg ggctctgagc ttttctgaag cgcgctgcgc     44760
    gtaggtggcc acagcctctt tgatcggctc gatcctctcc aggcgcacgc cgaacattct     44820
    gctgcagcag atctcctgct tggccggcgc cgcatcttcc aggcccaggc acgacgtgcc     44880
    ggcaagctca cgcacggttt tctccaggac aacgctgaat ttccggccta gcaagagcgg     44940
    atcagccttg gccaggtcca ttgcagtgtg gatcccgatg gcattcatgt gcgccgtcat     45000
    gcgtcgacct atcccccaca cttcctcgac ggccgtattg cgcaacaccc aatcgcgttt     45060
    gaacgggtcg cacagatcca ccacgccgcc agtctgcgcc tgcaggcgtt ttgcggtgtg     45120
    gttggccagc tttgccaacg ttttggtgtg ggcaatgcca acaccgaccg ggataccggt     45180
    gtgttttagg accttggcac gaatctttct cccaaattcg gtgaggtcgc caggcatacc     45240
    tgtgaggtca cagaaaattt catcaatgga gtaaacctca ctgtcacaca ccatggattc     45300
    tatcagcgtc atgacgcgct ctgagatttg accataaagc gcgtagttgc tgctgaaggg     45360
    cacaataccg tgccggcgca atgtgtcctt gatttggaaa taaggggcac ccattttgac     45420
    gaacggtttg gcgtcataac tgcgcgcaat tacgcagcca tcgttgttgc tcaatacaac     45480
    gatcggtgta ctggccagat ccggccggaa cacacgctca caactggcat aaaagctgtt     45540
    gcagtccgcc agtgcgaaca cagtggggcc gggtttgagc gcacctttca tgttcatgac     45600
    gaacgctcgt gatcgcgtac gctgtaattg accacacccc aaaccaccag ctcgtcacct     45660
    tccatcacgt acctgggcgg aaattttgga ttttcggcca tcaacaccac ttggccatcg     45720
    cgtttgtgca gacgcttgca aacgcattcc gtgttgagcg ctgcaatgac gatatcgcca     45780
    tgacgcgccg ttttgcttcg atcaacgatc accaggtcgc cgttgaaaat gcctgcgcct     45840
    tgcatgctgt cgcccgaaat cttcgccaaa tacacatgcg gtgcgcggat ttcaaaaagc     45900
    tcgtccagtg aaatcaattt ttcaaggtgg tcggccgccg gagaaggaaa gccagccgat     45960
    acctggctgg agtacatcgc taagggatgc ccaccagtgg caatgggacc aagaagggta     46020
    acgctcataa acctggcctg aataaataac tgtatggata gccagttaac tgtgtacgca     46080
    acgttccgtc aatcttcgcc gaccggatgc actgtcgttg aatcttttct cacaataccc     46140
    gcaggcggat ttcgagacct accgatcttc gacgatgggt cgggctctcc catttttggc     46200
    acgacccagt gctggtcgag agcactacat cagttcatca aagcttaagt tctgggtagt     46260
    agtcttaatc gtggccgaaa cgttaaagac gatcggcgct cggagttcgt cagcatgaat     46320
    gcgtacctga attgagttga gctcggagga cggagtgatc agaaatatgt cgccactggg     46380
    ggatgactct ccagcgtgaa ttttcccaaa gctgaaaacg gtggtgagcc gatcaggttc     46440
    aatatgttcg tcgaaaggcg gtttgagcaa attagcgaga ctgggaattt tcggcaaaaa     46500
    atcgatactg gggacatctt caagctcagc tttaacacgc agcgtgccag gtggttcaaa     46560
    gcacagatgt accctcacgc tgtttgctga agctgtgcct cggttcatca ggttcattct     46620
    gaaaccaaaa gcccctgcct gctcctgctg gtagagagcc atgtcccggt agtaatttcg     46680
    attcaccagc ctctcgttca acttgaggta cccatgtgtc gccacggtat agtctgggta     46740
    ctcatccatc agcaggtgtg tgtaagcgaa gctgatgccg ctattaagcg atttctggtc     46800
    tccaatgctg actagctcaa cggacagcag cggctcacct gtcgcgcctt tgatggcttc     46860
    caatgcgccc atctttgcta tctgcgttgg atctgcgatc gcagtcgagg agccataacg     46920
    gacatacacg acgtcctttt caacaattcc atattttttc tttgcgtaga tcgggcgctc     46980
    ttggacctca atggtgtaga gccccagcac ctgttttttg taggttactg cccggtaaga     47040
    gaacactacg tgtttgttcg tctttccgtt gatgaactgc tgcagtctcg agtcatctgg     47100
    gtgacggctg acagggtaaa attcctgctc actctcatca aagccgatca ggatgtaagc     47160
    aggctccgta cgccaggtat tgctgaacgc cagaatatct ttgagcagct cactcttctt     47220
    aaagtcatca gacccatcgg taacataccc ttcccgcttg taatcgagtg tggttccttc     47280
    accggtatac agcaggcggt cgatcaggtc ttcatctgtc atagcgaact cttgagctta     47340
    tgaaacgatg gtctaatcgc ggctgtcgac gcacgcgccc aacacaatgc cttcgtcatt     47400
    gttctaacca gaaggcgagc ttttcgactt cgccaatcgc cagatgcaag tccggccgcg     47460
    tcacgtggat tgtcggatcg atgagcaagc cacctgcgcc gttctgcatc agcgttttct     47520
    catggtcgct aatgaacagc gggctagggt atttgttgat aacgccagtg ctatggctgg     47580
    ctcttgtatc ggtgatgtga ttgacgtgct ggctggcatt tctggccaac accacctgct     47640
    ctaggacagc gaaattcacg ggacagtttg tccagtcgac accgtgcttc gcgaagcacg     47700
    ttcggtaccc accgatgaag ccctttttga aggcgttggc accacactca gcttcgcagt     47760
    ccaatcccgc gtttcgctct agcgtacgaa agaaaacttt taagctctct gagagcatag     47820
    agacacacgt ctggccgacc acctctaggc cagtctgtgc ttggagccac tcttgaagaa     47880
    acgcgggttc accatccatc gtgtttggat cgaagtatgg aggctcgaac ggggcttcct     47940
    ccgcattgat tttccggatt atctcgagaa acggcgctgt ggcctcgtcg aagtaatgcc     48000
    ggatgaaggc ggttcgttgc tcaagaaaaa aactgacatc cactcgacct actccatggc     48060
    tgattgatgc ggtgcagcta atggcgcaat ctttttattc ctaaccaggt tgaatgtgaa     48120
    ctcaacccac cgcggccagc gcttcgagcg gctcaagcgg ttcggaaaga tccaggcgca     48180
    tctggtcgct ttccttaaac cggaatgtca gacgcttcac ggtacgaccc tcggtgtgag     48240
    tttcgtaggt gatatcaaga ttgctcttgg ctttcagttc cttgatcgac gggtcgatga     48300
    ctttctggcg taggttgttg aacctggcgt agctgtcacc cagctccaac atttcccgga     48360
    atgcatcgac ttcgatcgtg taccaaccgg tctcacggaa ctgcataaac agctcgaaca     48420
    tacggatcga gtgaatgctg ttcaggtgag ctacacgcct caactcataa gttgtgaagt     48480
    gtttgttcag catgctgagg taaggaagaa cgtgaaccgt aaagtgaagc gttgcgcagc     48540
    cctcaccctt ctcgtattca acacgatcca cccaacgaaa acgcaccgtc ttggatttgc     48600
    tctctttggt cttgatgtcg cggtcgtaca acgtgttgca ggcgtcaatc attgcctcgt     48660
    aggcttgttt gagcggtatg ttgtaaacct cggcaaaatc cgtcgcgcga acagtgattg     48720
    gcttatggat cggcttacgt gagtctatct ggccgatcgt gatgagcaac aaccgctgct     48780
    cctgtaacgt gagcttgtac gacgccgaca ccagatcgtt ggcctttgtg accttatgac     48840
    tggtttgtgg gtgaaccacg acgatatcgt tcatcgacta aataccaaaa cttgtttagt     48900
    cgaatgtaat cgactacgag agaaaaggga aatagtcgat tcaatttatt tttagacccc     48960
    ggaatcctta gtcgatggat tgcccggaat tggtagtcga accgacccga aatccttagt     49020
    cgtcagccgc ccggtttttt tagtcgatgg cgaagaatgt tctacaagga cgacacaccc     49080
    ggaattctta gtcgcagggg ctgcgcgccc tttgcgaaca gccggaattt atagtcgatc     49140
    ttcaaaagga gcccagccgg cccgtaaata aagggcctcg cgcttctggc tcactaccga     49200
    aatccttagt cgatagattt ttagggtact gattcaggcc ggaatagggg tcatgccgag     49260
    ataaggcaaa aattaggaca ttcgttctct aagctattgt atttaaacga gtagattaga     49320
    agccctgctc agcaaagact gcttcgcgcc caatcgcttc agccatccat tgaggaaggt     49380
    ttgatctatg cgatatcaaa atctgccaat cgttactcga caggcacgtg cgcagcttgg     49440
    cgactgcctc ttgggcgtga ggtttcccca gccaggcaag cgcacgtaca gcgtcgccag     49500
    caatggtcgc tccgagagcg atttgccact gcggcgcatg ctcgattatt acctgagcct     49560
    tgcctaactg cagggttctc ggccgtccgc cggtaacaaa tacttcccta atcgacacct     49620
    attgcgttag ccctagaagg ttcgctgcgc gggcaccgct taaagcgatt acctgatggc     49680
    ttttcgaagc tatcgcacta atgaccttct ccgtcgccgg cgcacgtttg ccgaagcgcc     49740
    cagtgaccgg cgccacatag aggccacgtg agattcgcat caactcccct cctttggcta     49800
    atcgagagaa tgcttggtcc accgctgcgc ggctagccaa atgaaggaat tcgtttggtg     49860
    caagaatgcc tccttcaggg agaagcctgc agtgttcgac gatggtctcg ggaagggatt     49920
    tcatggtcat ggctaatttt attgaaatat gtcagaaacc tagcaacgat tctgacactg     49980
    aacaaacgaa gagcggcctc gtacaggtat agggggcatg ccgagataag atgaatattc     50040
    actcacttcg tttctatctt atttaaatat ttatgcggtt gctccacgcg cacagggcaa     50100
    gcctagataa ggcaaaaatg aggatgagtt cagcctggtg cgaattaagt aggccgatct     50160
    ggagtaggta aagacactga ggtatcggta tcaaggctct gggcccaaat ctcgaccaat     50220
    tcgtgatcaa tcaccaaacc cgcgctcacg tcagctaatg cctcgcgcgt tagatcagcg     50280
    aatcgtcggt cgtcatttgt tgagttggtc attccgagtc cattttgccg tgccctgctg     50340
    ctaaccgacg ggcgctgtct ctgaatagcc cgtcttcacg ccctgagagg cagcgtaatg     50400
    gcgagtttgg aaagccagaa catcctgcat ctgcttgctg acgtcttcct ccagccccca     50460
    ctcataggcc agcttgtcga gcttgtagcg agagaccaac tgggtcgccc gcggcgagcg     50520
    ttcagccggt ttcaggttcg accaactgct gacaaagcct tttaggcgcg cggctttttc     50580
    cgttgataca cagggaaagc gacgcagcag gtcgaccaga tagagggctc gcagcttctg     50640
    ttcaggcttg cgcagcttgc ccgccacttc acgctgcagg accggcacga ggtcgcgctc     50700
    ttcgtaccac aactgcttgg cgagctccac aagagcatcg gacgcaactt ggctaaggcg     50760
    ctgctgggtg acagtctcca ggagcgcgcc aaagctttgt ttacgatcca ggcgtggcat     50820
    ctcgcctatc ctccaggtac ttcgctgtga ccaattttag gcagccttgc attgcacttc     50880
    ggttgcccac ggcataatcg attgcctctg ttgccagtgt aacaaactgg ccgacatcga     50940
    cacggccgca ctcgatgagc tgttcgatat cagattgatc gttttccgta aagcggccga     51000
    gtttggatat tgctagatcc acgccggcgg caacgaagat gtgcagcggc tgctcaccct     51060
    cgaaaccctc catggggatg gcgcgctcgc ggtagtcctc gtgcagtggc ccgagggcat     51120
    tggtgtagtt ctgatccagg taaacctgca agtcgcggcc gtcgctgtcc tcataaccct     51180
    ctggcggtgt gtagacggcc atgatctcgt ccttacgcag cacgcgggcc gcctcgatct     51240
    ccgcatcgat gtccgcacta ccacgcgcat gggtgagcag gtgcaccgcg cagccgccga     51300
    agacgaagac cttgagcgag cctggagggt tgccatccag tagcggcaag gcccgggcga     51360
    acagattacc aatggcctgg cctagcggtg tagtcaaacg gacaggttcc gcggccccct     51420
    cattggcagt ctcaattagt gtcatcttca cctccactca gcacatggac tcatgtgtgc     51480
    cggttcatgt gctcggtgcg ccatcgctgt tcgcaagtgg tgccctgagt agcttcaact     51540
    gtgtattggc ttcgaccaag cgctcctgca ggccctgcgc ttgttgcgcc agagtcgcgg     51600
    aggcttcgcc cagccgggac acctcctcct gcagcgtgcg acaacgctgt tcaagggctt     51660
    cattcgagcg ttcggaaccg gccagtacgc tctgcaaggc ctccatggcc tgatttttct     51720
    gcgccagtag ctgttgctgc gcatgttgct ctttttgtaa ctgccgcgcc tcggtgagca     51780
    agcgtgcatt gtcgcggttc agctgcgtca gttcgtcctg cttgattatc aaggtctgct     51840
    gcagttgccg cagttccagt tgcagttgtt gcacctgcga ctcgtgtcga cgctgttcct     51900
    gctcgcgctg ctccttgctg gcctgacgat agtgctccaa agcatcacgg gcatgttgat     51960
    gcttttcctc cagcgagcga atttggctgt cgcgatcctg caggcgcacc tcctgatcgc     52020
    cgttagcctg cgccaagcgg gcattctcaa cctcggtctg ttggcgttgc tgctgttcct     52080
    gctgtagcgc ttgctgaaca gcctgaagct gttccgtgag cccgctgctc tgactttcca     52140
    actgctggat tcggctttcg gccagccgag cttggttctg gtaatcgagc cgttcgcgtt     52200
    gtagttgttc gcgctcctgg gccacggtgg cctgcgcatc ctcctctagc tgatctgcca     52260
    gttggccgac caggttggcc aactgttcgc tgagcggtat cgcggcggta tttcggccgc     52320
    gctcggcgtc ttcgagttct ttcaggtagc ggtgaatggt ggttttcgag ccggtattgc     52380
    caagttcgac ccgtaccgcg tcgatgcttg ggttctcgcc ccgcgccagg atcgcctgtc     52440
    gcgccttctg aaccagtgcc ttgttgatgc cgccgcgggc catggtctgc tcctacgatt     52500
    tcgtagtaga ttacatagta tgtatttaca tactaaattt gattgatgta aagccagtta     52560
    aaagcaaata aatcagataa aataatggag tgttattcaa tacgaaaggc aaaaacggtc     52620
    gtttggcagc cgttttccag tacacaaagg gcaacctcgg gcgatgaaag acgtcgggcg     52680
    ctatctacaa gctggtacgc gggaaaacac ccgccgcagc taccaatcgg ccatcgagca     52740
    cttcgaagtg acgtggggcg gcttcctgcc cgccaccagc gacaacatcg tgcgctacct     52800
    ggtggaatac gccgacacgc tgagcctcag cacgctcaaa cagcgcctgg ccgccctggc     52860
    tcaatggcat atcacccaag gttttcctga tccgaccaag acacccacag tgcgtcaggt     52920
    gctcaaaggc atccgcacat tgcatccggc gcaaacgaag caggctgcgc cgttgcagtt     52980
    gcagcacttg gagcaagcaa ttcaatggct gagtcgggaa gccgaacagg ctcagcagtc     53040
    cggcaatttg gcaagcctgc ttcgcagccg gcgcgatgcg gcgttgctgc tgatcggctt     53100
    ctggcggggt tttcgtagtg acgaactctg tcggctgcag gtcgaacata tccaggccga     53160
    agccggtgcg ggcatgagcc tgttcctgcc acaaagtaag ggtgacaggg acaacctcgg     53220
    cacgactcat tacgtaccag ccttgaagtg cctctgcccg gtgcaggctt atctcgactg     53280
    gatcagtgcc gccggcattg cccgtggtgc agtgttctgt cgcctggatc gctgggggca     53340
    cctgagcgac gaggccttgc atcccggcag cctgatcagc ttgttgcgcc agatcctaca     53400
    gcgcgccggt atatcggccg agctgtacac cagccattcg ctgcgccgtg gcttcgcctc     53460
    ttgggccacg gcaaatggct gggatctcaa ggccttgatg acctatgtag gctggaaaga     53520
    catcaagtct gccatgcgct acatcgaccc cgccatatcc tttggcggcc ttgcagctaa     53580
    acctgtcctt gagcttcatg ctggcccttt gggtcaactt tcagcttctc attaatatcg     53640
    gcacacccca gggacgatgg cgcaacatga agtgtaatcg ggctctctca acacatacag     53700
    gcagttgagc cgctctagaa tgagctttat agatctttat agtttaatta tagagcgatt     53760
    ataaaatccc ttgctgagcg cccgattcac gctgcctaca ggggcgtcgg ccaggcagaa     53820
    ccatctcaga caaatggttg gatgaaccgc acggtcgttg gtgcggggct aaccagcacc     53880
    cttggtgatt tctgctatga aactaccaca gtgatcttgc ccagcttcct cgctgtactg     53940
    ggcattccgg cggcggcact tggcaccatc gaagatattg ctgatgcatt ggccagctac     54000
    accaagatgg cctccggcta cgtcgccgac aaactcggcc accgcaagct attggcgctg     54060
    gttggctacg gattctagaa agtgagtaac gtattgcaac gagttcgcgg ctgggccaag     54120
    gccctgaaac agcaagttat gatgctgtgg tttagttgcc ggcatccgca aacgccatgg     54180
    ttgccgaagg ttatagcgat gatcgtaatc gcttatgccc taagcccaat cgatctgatt     54240
    ccagacttca ttccggtcct tggctacctg gacgatgtga tcttgctacc tttggccatc     54300
    tggctagtaa tcaagctgat gcccgatcac gtactggacg aatgccgcca gcaggccctt     54360
    gaatgggaaa gcacacagca acaccgccca gtgagccggg gcgctgcgct ggtggtcatc     54420
    ttgctctggc tggctctgtt gatcggagcc tggaaactct atacccgctc tgcgccgggt     54480
    cggctttctc gcacttgggc tcctgagtga aggtgcgtga tacatccacc gctcctaggt     54540
    gctccagtgc tcgacggccg atcaaaaccg gatggagcat tttttcccgg ttcttcaggg     54600
    agaattgttc gttgtaaaag ctggttgcca atgcacatct tcatcactac cacggggcgg     54660
    tgctcagcgc cgccagcacc acggactttg acgttacgct cgacccttcg ctcgaaaggg     54720
    atgctggctg ctctgcctgt gtcactgtct ttcacttcaa ctttgaaacg cacccatttc     54780
    tcgccattcc tttcgaaacg ctccaaatct ttggcatcca tagacgatgt cagtgcgccg     54840
    gtatccagct tgattttcac cgagactttt tcaggaagca gcagcccctc ctcaatccag     54900
    ccaaataccc tggatggatt cgcacctgcg gtattacaca gtgcaaaaat tatcaggacc     54960
    agtgcgctag cagctatccg tctaattgaa ccgccccggg tttcgcggag gctgttttgt     55020
    ttgagtcagg cagcaaccga tatggttgcc tgactctgtt catatagtgc ctcaaactcg     55080
    gccggtggcc tatttccaat tggctccagc aggcgctgat ggttgaacca ggtcacccac     55140
    ttcagcgttt cccactccag actgtctacg cttttccacg gccctcgctt atggatcagt     55200
    tcggtcttgt agaggccgtt gatggtctct gccagtgcgt tgtcgtagct gtcaccggta     55260
    ttgccaaccg agggttcgat gccagcttcg cccagccgct cgctgtagcg aatcgacaga     55320
    tattgcgagc ccctatcgct gtgatgaacc agccggtggg gctcaggccg acgagtgtga     55380
    agcgcctgtt ccagagcatc cagaacaaac tctgtgcgca tgtgtcggct gacacgccag     55440
    cctacgataa accgtgagta gacatcgacg atgaacgcca cataagcaaa tccctgccag     55500
    gttgaaacga atgtgaaatc ggcgacccag agctgattgg gacgttcggc cgtgaactgg     55560
    cgctttacca gatccctggg attggcattg tcaggatcgg gttgtgtggt tttcaccgtt     55620
    ttgccccgcg ttacgccgca gagccccatt tcacgcatca accgttccac tgtgcagcgc     55680
    gcaaccacct ggtgttcgcg atgcatctgc cgccagactt tcctagcccc gtagacctcg     55740
    tagttttcct gccagacacg gtgaatttgt acagcaagtt cctcgtcacg gatcgctcgg     55800
    gcggagcgtc gtgagcggtc acgtagccgt gcagcatggc gccggtaagc cgatggagac     55860
    acttgcaaca cgcggcacag tggctcgact ccaaagcttt gccggtgctt gtcgatcagc     55920
    tgccagatca cttcaaacgg cggtcgagct ccgcctgggc ggaaaaagcg ctggcgacct     55980
    tgaggatttc gttggctcgc ttgagctcac gaacctcgcg ctccagttcc ttgacgcggg     56040
    catcagtgcc cgaggcggag ggggccgcag gcgcagccgc cttccgaatc caactgctca     56100
    acgtctgggc ggtgcagccg atcttgctgg ccacggcctc aatggcggcc cactgcgatg     56160
    tgcgggactc ccggacctca taaaccatac ggatggcccg gtcacggact tcaggggaaa     56220
    atttggtgtg cttgctcata tgggctccat tctctcaaag ggtggagcct ccgcgaaacc     56280
    cggggcggtt cagtcgtgct gataccaaac gacaggcacg ctaatttgat actggctttg     56340
    cctgaacgaa ccgcctgctg cgccatctcg cgccgctgag atggctttac cacttttttg     56400
    ccatggcctc ctggatgatc tcggccttga ggcgctcctc ggcgtacatc ttcttgagcc     56460
    gacggttctc ctcttccagt tcacgcagcc tggtcatcaa tgatgcatcc atgccgccga     56520
    acttggcacg ccacttgtag aaggtcgccg aactgatgcc atgctcgcgg cacagcgccg     56580
    gaactgggct gccggcttca gcctgcttga ggatggcgat gatctggctg tccgaaaaac     56640
    gcgatgtctt cacgcaaaat ttccttgatc cgattaggag aaaattctac ttctgacgag     56700
    ggctgatttc aggggggatt accggtacag atccatctcg gttaactgct cttgagcacc     56760
    aaagccatgg tcacccacga ccacgaatag ggtgtctttg aaataaggcg ctttacgagc     56820
    cttttcaaaa aatcgtccca gagcccagtc agaataacgc atagctgtca ggtgctgatc     56880
    aagcgaacct tgccctgtca cgggctcaac aggcaacaca cctggcagcg cgtaaggcgt     56940
    atggtttgaa agcgtttgca ggagtgcata gaagggtttc ttcgggtctt gcttgaacag     57000
    ttcttctgca gcgcgatcaa acatatcctg gtcagccact ccccatgtcg ggtcagatac     57060
    cacggggtca acaaagtcat tacgaccgat aaaccgtgtc atgccctggt tgctgaaaaa     57120
    gccacgttgg ttatcccagg caaaatcgcc gttgtagaca tacagatcgt cgaagtcgcg     57180
    agtgctaagc aactgagcca gaccggagaa ttggtggcct ccttccggag tctgcatcaa     57240
    gtactcgaaa ccgggtaaat ttgggaaaca ggccatgctg gcaaacatgc cttgatgggt     57300
    atgggtgcca ttagcgaaga agcggcgaaa cagcacaccc tcctgagcca gtcggtcgaa     57360
    gttcggtgtg atgccagctt cgctgccgag cgcgccaaca aagtgcccag caaaactctc     57420
    catcagaatc actacgacat tgcggatcgg caggcgcctg tcttgtgggg gctggaaatc     57480
    gcggcggatc gctgctgtgt tctggtctgc taggcggtcg tgttcggtga ataagagatc     57540
    gcgtgtcagg gtcgtcgctt gatctgcggg catgcggctc ttccaaacct tgtcggcgcg     57600
    atcacctgag tagtggttct tggccgcggc ataaaggctc aaggtgccat tgaggcctag     57660
    gtggttggca aacattgagt ctgtggtaaa tgcatccccc cagcgtagtg gcggcccttg     57720
    ccgcaaagta cctcgcgcca caacgaccga tatagccaga caaagcagca gcgccatacc     57780
    atgaccgagc ttattcattg ttcggcgcga ctcgacggtt gagcggccct tgccacgagt     57840
    gcgtatatcc agccaaccca gcagtacgaa aaagagagcg ctcaacgcca gccaggcacc     57900
    cagtaggcgc agcactggaa agccatacca gagcatgctc agcacagttg ccgggtcttc     57960
    ttgcaaatat tgaaagacca atgcgttgag acgctgatga aactctcgat agaagttcag     58020
    ttcaatcatg ccgagcagga tagctaccgc tgcgcaagtc cccagccaaa tgcgttgcca     58080
    tgtccggcag accattgccg ggcgatatgc caatgccagg gtcagtggtg cgcagatata     58140
    gaccactaag cgcaagtcga aacgcaggcc attaaaaaac gcttctgcca ggctggtcca     58200
    cgcggtagct ccaatcagct ctcggttgaa aagtaatagg gccacgcgta acagggtcag     58260
    caaagctact aacagcgctg cactgccaaa aagggaggcc aggtgttcgc taaggccaag     58320
    tttttctttc gcattggagg catcagcgga cgctggtatg cggggaggca taatgggtag     58380
    ccttttataa tttaagaatg gggagctata acaggatcaa accccaagta agggcaatca     58440
    gtatcagtgc aatgagttgc gccgcacttc ccatatcctt ggcttgttta gacagtgggt     58500
    ggatgctcag ggaaatacgg tcaacagtgc tctctatggc tgagttgagt agctccacta     58560
    tcaacgccag catcggcacg agtatcagta acacgcgctc actgggcgtt gcatccacca     58620
    gacaagccag cggcagaagc actgcattta ataacagcag ctgcctgaaa gcggcttcgc     58680
    cttgaaacgc tgcccgcaag cctgccagcg agtatctagt ggcataaata atgcgggtaa     58740
    agccactgcg gcctttcaac gagagggcat ccaattcgtc gctctgtggc atgttgctca     58800
    tggctgcaac actccagcag ggtcgttcag cgcttgctga taggcctggt ggataaaggg     58860
    cacctcgaaa aacctcggcc ccctgcgatt ggtaaaattg cgttgtcctg atttcgttct     58920
    ctgacaccag ccatgaagaa gcgcactgcc atcaagacgg acctgttcgc tgacgaacat     58980
    catcggaaga agatcgacac gcttggagat ccgctggccc agatcgagtc gtacatcgat     59040
    ttcgcggcac ttgcggcgga agtcgatcgg gtagcgccgc gccctgtcag ccctcaaggc     59100
    ggtcgcccgc cgtatccgac ggagacgatg gtgcggattc tggtgctcaa gcggctgtac     59160
    aacctgtcgg atgaacagat ggagtaccag ttgcttgacc ggatgagcta caagcgattc     59220
    tgcgggttgg ccagcgcggt caatattccg gatcgaacga ccgtgtggac gttcgagaac     59280
    cgcatcggcg acgccggcgc gaaggtcctg ttcgacggtg tcacggccca actgctccgg     59340
    cacggattca tcgcccgcgg cggccaaatc gtcgatgcca cgctggtgcc tgctcccaag     59400
    caacgtaaca gccgtgagga gaacaagctg gtcagggaag gcgcgatgcc ggctaactgg     59460
    aagccagcca aacggcgcca gaaggatacg gatgccacct ggacgcagaa gcacggcaag     59520
    aaccacttcg gctacaagct ctcggtcaac gtggacaaga agtacaagat catccgcaaa     59580
    ttcgagactg atacggccag cgtccatgac agcaagcact tcgatgcgct catcgaccgg     59640
    agcaacacga gccgcgatgt ctatgcggac cgaggccaca ccagcgcaga ccgggagggc     59700
    tggctcaagg atcacggcta tcgtaatcag atccagagga aggggtaccg caacaagccc     59760
    ctttccgagt gtcagcaacg gcgcaaccac cgcatcgcca agacgcgtgc ccgagtggag     59820
    cacgtgttcg cgagcatcga gcagatgggc ggcaagttga tccgtaccat cggacagggg     59880
    cgcgcgaact ttgcgatgac gatgatggcg gcctgctaca acttgaagcg gctggtgtac     59940
    ttccagaagg cgggaatcaa ggccttctga cgcccggagt gggccgaatc gccgctgcag     60000
    agggcgattc ggaagaaaaa cggggcgaca ccgcccagaa agcggtgatt cgccgcagaa     60060
    atcgaaccga attcgatcat ggccatcatt tggcggtcgg attcactgaa aacctcgcgt     60120
    tattcgaggt gcccataaac aacagcagca gtaataacga gcgattcgga cgcacgacaa     60180
    atgcgcccat tgcgctcatg gataacgaat ccatggttga gtcctgagtt aaaggggtct     60240
    tgggccgcac agcagcctat gtcagagcac gaatgtggcg cgcggtggcc gttcaatcag     60300
    gaagatcggg cttggaggaa tggagtaacg aggggcgggt atcggctgcg tacgttcagg     60360
    cagcgtgctg atgctgagca gcgtggtcag gtgcggtgtt tcatgcacat ggtcggcggt     60420
    cagcggtgag tggcagtgat ccccgtatgc agcacaggcg agcgcctcgt caccatgggt     60480
    atgcgaatgt gcgccattgt tgccactccc gactggctga ctcgaaccca taaagagcgc     60540
    agaggtgtgc ccggcccagg ctatcaagat ggccagagca agggcaaaaa tcaccttagt     60600
    gctgatgggg ttgctgagca tgtcgtgttt cttttgatgc ctaagcggat ggttgttctg     60660
    aaggggtagt tggtttgacc atatcccccc cagggggata ggatgcgagc gtaattcatc     60720
    gatgcatgag actcaaggca tgagcgatca cgaacacggc catcagcacc aaagtcatag     60780
    cgatatcatc aaaaggttga agcgtgcgga gggccacctg cgcagcatcg tcagcatgat     60840
    cgaagacagc cgggcctgcg tcgacatcgc tcagcaactg catgccgtgg aaaaagccgt     60900
    ctgccaggcc aagcgtgtgc ttatccaaga ccatatcgat cactgcctgg aacacaccgt     60960
    cgaagcactc gcgacaggtg aacgcgcatc gctcgaagac ttcaagcaaa tcactaagta     61020
    cctctaggcc ttttcccatg tcgagcttcg ctgaactgct gcaacaggga gcctcgcagg     61080
    cctggttgta cttccccagt gccatcctgc tgggagcctt gcatggccta gagccagggc     61140
    attcgaaaac catgatggcg gcgtttatcg tggccattcg cggcacggtg aagcaggctg     61200
    ttctgctggg actggcctca acgctttccc acaccgcagt ggtttggctg gtggccatgg     61260
    ccggcatgta cctggggcag aacctgaatg ccgaaaccac cgagccgtat ttccagcttg     61320
    cgtccgccgc cataattatc accatcgccc tgtggatgct ttggcgcacc tggcgtggcg     61380
    agcagatgtg gcgcttcgag gaaggcgatg atcttcagca tgactatcac caccacgatg     61440
    aaatgcagcg catcgacacc gggcatgggc gcatcgaact gtcgatcttc gaagagggcg     61500
    tccctccgcg ctggcgactg aatatcttga ctggccatgc ctggtcggca gctgaaatga     61560
    gcctgctgac gacccgcccc gatggcctgg cccagcagtt tcgcttcgtc gaccgaggtg     61620
    actacctgga gtcagtggac gagattcccg aaccccacga attcacagcg cgcctgagcc     61680
    tcggccatgc cggtcattct cacgactatg atctggagtt ccacgagcac ggccacggtc     61740
    atggccatga tcatgcagaa ctggagggcc tggagctgtc gttggagggc taccaggatg     61800
    cccatgagcg ggcgcatgcc aacgatatcc gcaagcgctt tagcaatcgc aacgtcacca     61860
    cgggccagat catcctgttc ggtttgacgg gcgggctgat tccttgcccg gcagcgatca     61920
    ccgtgctgct gctctgccta caagtgaagg aagtcgcgct gggagccgtg ctggtgttgt     61980
    gcttcagcat tggcctggcc atcaccctgg ttaccgttgg tgctgccgcc gctatcggag     62040
    cacgccaggc gtccaatcgc tggccctggc ttggtgctgt ggcgcgtcgc gctccgtacc     62100
    tgtccagcct attgatcatc ggtgtgggga tttacgtggg tgtccatggc tggatcggcc     62160
    tgaacgccta gcctgatgtg cgagttatcc ggctatttcg gcctgttcct cgccgccttc     62220
    ggtgccgcca cgctgctgcc catgcagccg gaagcggtgc tggtcggctt gctgctgacc     62280
    gacccctatg ccgcctggac acggctggcc gtggcgacca cgggcaatgt actgggctaa     62340
    gcactgaact ggctgttggg ccgttttatc gaacactacc gacacaaacg ctggtttccc     62400
    gtcagcgaag aaaaactgga aaagacccag caggcttatc accgcttcgg gcgctggtcg     62460
    ctgctgatca gctgggtaca tattattggt gatccactca cagtagtggc tggcgtcctg     62520
    cgggaaccct tttggagctt actgttgatc gtaacgctgg ccaaggccac tcgccatctg     62580
    gtgctggccc ctgacgctcg ggtgagacag gtcaagttct tcggctggtc gctcgataag     62640
    tattggattg ccgctgtcga agatttaatc cggcaagaga tggtctttcc tcaagcctgc     62700
    gcatttacaa tataggcact ctcccaagtg cttactgttc gtggtcgggc gctagattga     62760
    ccaaggggat tattccagct tgagcagagc gcacccaccc agcgagggtc tcgagattct     62820
    gttgcagcga ctcagcctcc gtccagatgc aggcattctc agtaggtact gtcagtggca     62880
    caccctctac aagggttagg gccatcgcat gaagcttcag cagctcatct cggacagcca     62940
    caactccacc taactcagcc agacaggcat cgaattggtc aaccagtcgc agaagctggg     63000
    aggtgtcgaa gctggctcgc agcttgtcca gtgctacacc atccacttct ccgtagggtg     63060
    tgactcgaaa agtcgcggga gggatctcga tcatgttgcc tcctaggcac cggtcttgct     63120
    ggccgtgttg gctcgaagcg agccggcggc ctgttggaat accgagtcct tgatccaggg     63180
    ctccggtggc ctattgagct tgaggttgaa ctcaccgaag cgcttgacgt tgctggtcag     63240
    gtaggggctg aggaacgaca cgtcctcatc ggtgaactgc cagccctcgc gggccagttt     63300
    atgcaggatg cgcatcatgt ccacagtgtt ctgcaggatc accgacgagg ccaccatgtc     63360
    gttgtagcgc agccgtttct gctgctcgtc cggatcgttt tcagcaatca catcgccgcc     63420
    gaaagataac cacttggaga aaccgttgta ggactcgatc ttgttggtgt tcgcggtgac     63480
    ctcctggcgc aactcgcgac tgccgatcca gttgagcaag aagatcgtac ggatcacgct     63540
    gcccagtgcc tgagccgcat ggtagagctt gttgcgccgg ctgtaggagc cgagtttgcg     63600
    cagcagcatg ggcgaggaaa tcttgccggc ctggatcgac aatgcgacct gcatcagatc     63660
    ctgccagtgg gtttcgatca agttccagtc ggcagtgtcg gtgaacaggc ggttgatatg     63720
    cttgtacgaa gcaccgcgat ccggccggca catcaccagg tcgcgccagt tgcgaatacg     63780
    tggcatcaga ttgatgccca acagatgggt gaaggcaaac accgtggccg actgcccttg     63840
    ggtatcggag tacaccgtgt cagcctcgac gctgagatca gccttgagca gcccctcgat     63900
    cacgtagatc gcctcccaga tgcccggcgg gatgaagtgc tggaacacgg cgatgtagtt     63960
    gttggccacg tgccgatagg ccacggctcc cattttgcgg tagcgaaagt ggtagccggc     64020
    cagcaggttg tcatcataga agtcgaactg cgtgccgtcc gcagccaccg ccttgccatc     64080
    gccccagagc ttgggcagat caagttgaag gtagagttcc accaactcgc ggttagcctt     64140
    gtccagtttt tccagcgaga ggtgacggcg attcgtatag gacagcatgt gtggcgtgac     64200
    attaccggtc agatgccgtg cagcctggct agggcctagg ttgcagccca tggcgaagat     64260
    cgtcatcagg tagcgctcgg caggctcttt gagcttcggc tcgttaccgg acatgggccc     64320
    gaaatgccgc gtgaactgaa tccaatgctc gatgttagcc atgatatcga gcacatgcct     64380
    ggccggcatg cgctgcataa gcgccgtctg cagcgagatg gccgaagggg ggatgtcccg     64440
    cgccgctact cggcgcaaca ccggttctcc agcttcgtta atcgatacgt cccctcggca     64500
    tgatgggaat ttctcgtcca gttgttgcgc ggtttcctcc aactgggtct tgagagaggc     64560
    aacaaactcc ttcgctgtgc caggcagccc catcttttcg cagtaggccg gtagtcgctg     64620
    gagacattcc tcccagggta gcaactgctt gcgatagtcg gcgaaggata ccgacccttg     64680
    tacgcacatg tcgccggatc gcagctcgct ggccaggtag gagaaaacgc aaacttccag     64740
    atagcgccgg ttggtcggtg gcccctcact cgaagggcga cgaacgacct tgacccagcg     64800
    ctccgacgca aacgacaaat cgacgtgctc gtcgatccat tcgcggtgta gattctcgct     64860
    gtcctggatc agttgaagtg cctgagtcag cgaccgatcc tgagtcgtgg gctccagttg     64920
    gagaaggtga ctgagacgga acaacagcga gcgatgggac ctgaagtgct tccagatcaa     64980
    cggcaggtag ttattaccgc cggtagcttg gacttcggcg caagtctcac gcaaccgatc     65040
    cagattgcca tcaggggaga ggtattcccg aatcaggctg ccagcttcct ggtcatccgg     65100
    ttcttgaacc agaatctgca ccacgccgtc cagggtcgcc gccaactgct ccagcttctg     65160
    gcgttgtcgc gcctggattt gttccagctc ctccttggcg cgtttatgga tcgtcgaaat     65220
    ccgccggatg aacatctcgg ccaggtggtc ccgagttcgc acacgcattc gatatatcaa     65280
    ggccagcatc agcgtgtggc gcttcggcag cgagcagtcc ttcagctcgg agacgtccgc     65340
    cgccgcggct tgggcagcaa agtggcgaat cttggcatcg acgatcccct caaagatggc     65400
    ctccaggtcc ccgaagctct ctagccaggc caagtggtcg atcagcacct ccaggtgctt     65460
    gcgagatggc ttcttgggtg cctgtttcag cgcattgaaa tcgctctggc gccggccgaa     65520
    gtcggtgtcg agcagctcct tcagcttgta gatcacctcg attggcgctc gagtcacgac     65580
    taggttgaag gtaacttcct gggcactcgc caaggcggtt tctgcgaggt tgttgagcgt     65640
    cgaataagcc ggaagctcat agccacgctg aatcagctca tcaagcatgg cattgatgag     65700
    atcgactcgc tgctcaagaa ctacagcgca gtcacgtgcg atctgctcag tgaccgctag     65760
    cccgtcgctg ctgtagaagg gggtaacctg caggtactgc cgtaccgctg cttggtgccg     65820
    gtaaagggtg cggggattgc tatagcgtgg agctattcgt gcgccgtagc ggaggcattg     65880
    ccggacatga ctgatgagtt cctgaggaag ctcctcgaac ggaacgaaat agtgcagctg     65940
    ctgaaacacc tttaactgga ttgccagccc aatcgagagc gctggactct tagcggtgtt     66000
    gttgacccat tcgatctctg aatcagacag ggaatagctt cgatgaagct ccttggccgg     66060
    tagctgactg ggcaagatag ggtaggctgt tctttccacc gatgccattg aacacatccc     66120
    ccaagcgagg caaaagcatc agcatagacg gctagccaga cggtggatga ccagcaagcc     66180
    acggcctctc gaataacctt ttaaatcata tatttacaga acgaatgtcc taatttttgc     66240
    cttatctcgg cataaccccg aataggtagt cgatacctga cattggccca aattccggct     66300
    ctgatcggtc acccagaacc cggttttgtt agtcgttaga gagattcaaa ccttcgacaa     66360
    cctaaagaaa cccaacgcaa cccgctgaaa cctagacaaa ttctgaccgt gagagctaaa     66420
    tgagtgttga gttgatcaaa gattgtccgt ttacaggcgc cgacccggaa aagagagtcg     66480
    ataggagccg gaattggtag tcgttgccgt ccggaatcta tagtcgataa ggcccaaaca     66540
    gcccctgtgg ataacagccg aaatgcttag tcgtgttggc cgaaatcggt agtcgaagca     66600
    ccctgaatcg gtagtcgttg cgcccgattt aattagtcga tacctaccct ggagcccttg     66660
    atttacgtgg cttgcagcct cttaaaaaca aggataaaca agaagaaaga tttaaaaagg     66720
    cacaaaagag tcgaaacaag ctcaattaaa ggggcgaata gacccccgac agctctctcc     66780
    tcatcgtcat aatccttttc gaacaccaag aaaactccca actcctaccg gcaatcattt     66840
    ttgaacagcc cggtcgccat attcggtagc aaatgactat cactcctgaa ttccaacagg     66900
    cttgcctgct gataatcatc ctttacatcg cacccatcct ggtaattcgt gcctggaccg     66960
    ttgttttctc cgtgatgacg aaaaaggctt ggtcgatttt tgtctggact ggagccatcg     67020
    gtgtcccaat tcacgaggct tcacacctgg ttgcttgctg gatgttcgga ctcaaaccca     67080
    cgaaagtggt gttttaccat ccagatcgtt ctaccggcac attgggctac gtgagttttc     67140
    gctacaggcc aaggtcgatc cgcgcgaacg tagggctatt cgttcaaggc attgcaccac     67200
    tgatcagcgg gacagtcgtg gtcacccttt gccttacgca cgcgtctgcg gattccgtag     67260
    caccacagtc aatttatgac gctgacgcca agggtgcagg tgtcttgctg tttgttacca     67320
    acgcagctct caatacactg gccacggcct cactcggaat actttccggt gtaaccggcg     67380
    ccctaactgt gtgctttgct gcatgtgtat cgctacatgc catcccaagt tgggccgata     67440
    ttcaaattgg tctccgcggt gcggtggcag ttctcacctc cgctctcttc ggaattattt     67500
    ccatcggtta tttttctgat gtcacgggca tcggtgctac caacgcgtta accgacaaga     67560
    tccaacctct gatcattgat ttcgcgaaat ggctggtttc atcgctgtgg ttcgctttgt     67620
    acagtgcggt ttccgtcttg acgctggcga tcgttacgac attcgtcgtt tacgccatcg     67680
    caatgctgtt gaaagcagtt cgctgttacg ccacacgaga cgcaaaacaa tcttctgatg     67740
    acccatctga tttgccgacg caatgaaacc gatcggccta cggctgttgc attaatccct     67800
    ggcatgggaa aatgaaggca tatacgggag aaactgaaat gcaaaatttc tggatcgcta     67860
    tctgcaactt gctcttcaac ctggtcaacc ctcaccctgc agcggtccag cccgccgcat     67920
    ctacctcgca agatgcggat ccattcaatc ctgcaaccgg tcagcccatg gtcgaccagt     67980
    tcgactcagc gggagcgttc tacggatacg aagcccccta aaacgcaaaa agtctccaat     68040
    gtgcgagact tttcatctca atacttcgcg ccccctcatg ctcaccgctt gagggttttt     68100
    ttttgccaca atctctcatt ggtaaatccc agtacgcctt tccacgacgt attgcagtca     68160
    atcaccgccg ttaggctttc tgccttgacg cggattgacg acagcgcgta aacgcctgtg     68220
    tttttatcca gtcattgcct atccacgaac aacgcctaat cggacaagta tttcagccat     68280
    cgcacacgaa cgttgtggtg cactactacg ggctcattca ctgcggattt ccgtctccag     68340
    cgaacgatta cgttctcaca cacctcatcg ctagatgagc tgataatccc caatcctccc     68400
    gcgacattca tgcttagagc cgagggcaac agcatgcgta atgtcaacat caacgcaggg     68460
    acattgtcat tgtcgacaaa tcattgtcag ccaaaaaaaa acaacatagt tatcgctgtg     68520
    taccagggtg attcgagtgc taacgactgg tgatcgacag cgaaggtaat cgcatctacc     68580
    aggacggcat tggcgaggtg ttttgtgact ttcaaagaat ggctgccctt ccctgcaaac     68640
    cgctgcaatg cgtcattcac aagtgcttaa gtggacagga tgctctctgg agttgatgtt     68700
    ggtcctaacg caacactcgc caaattcagc acccacattg cagagtattt tactgacact     68760
    gggttctttc gaatcgaaat cgcgttcgac catgatgagc tgctgtcaga gaacgacatg     68820
    tctgaacttt gggaatccca gtcaagcccg cttcgaagct gtccagtctg ggcgtaacgt     68880
    ccattgctga catgctgtat ctcgatcaaa gctcgattcg cgagcatttc cagatcacgg     68940
    tcccgataat ccgtgcggaa aattgcaggg atgccgtctc atacatccct agaatgacag     69000
    tacggacaaa aaggaaattt cctgtggatg atcgttctgt cgaccattca aaacgctgct     69060
    cgacatgacc gaagcagcag ctgcctttgc tgatagggct aacaacaaat atcgagctca     69120
    agggcccgtt acctcagtgg tgcaaattta cccacgttcg aatccatttt cggcgaacgc     69180
    gactccctac agtcgataga ggaccatcaa gctaatccgg ccttgggtag acactcgtga     69240
    aatcacactc atggttgtcc ttacaccggc gtagatcttc aatgagcgta tagcttgtaa     69300
    aaagctggga tggttgttct taaactggag gtcaagcacc gaatgcagac ggacctcttt     69360
    tcagcgttca gcttgaacca gaaggctgac gctgtgatgt taggaagacg cagcgtttgt     69420
    attggacgct caaatggtga gaacaagtgg accgcaaatg ctgggcacaa atctatgcat     69480
    gcaagctcaa attagctaag cattttcaat gctactcgag cttcctgacc attttcctcg     69540
    gtacagtgag ttgccctttc cccagccatt tttcgatcga tccgaggcgt ccgcctttcc     69600
    ctaaccattc gcgctcggaa gatctgcggt gcgagccttt ccctagccat aggagcttgg     69660
    aagatttgcg gtgttagcct ttccctagcc ataggcccat tcgggcctac ctaacctcaa     69720
    cgcgatgaca ccaagcgaag ctgccgctga ccgctagagc gagtcttgcc gttttcaggc     69780
    tcagcgttta ggcctgaagg ccgatgttgt ttcagtgcaa agtcggaatc tttttcgtga     69840
    ctctgagtcg gcagatagtt ccacggtgcc aggatgaatt gcgaaaacct aagatcttga     69900
    tcagcgccag accgttttac ttcggtgaac aaatcacccc aaacgtccaa ttcttcatcg     69960
    gtgaatcgat gctctcgcat gtccgcgttc tcttgttgaa tagtccacag actttaactg     70020
    aggctccggc aatgcaaggt cacatctgcg aatccaaaaa ctccttacgc attgccgcca     70080
    gagcccgttg ggtttcgaca atagctgcgc gatgtttttt gatggccgta cgaatagccg     70140
    caaatttcgg ctcgtaaatc tgaaacaact cctcctggcg tgccgacata ggtcccatcg     70200
    attttcgggt gaatgtatcg cccgcgcctt tcgacaccgc aaacaattgc caactcctgg     70260
    acttaccagg tgcggatgcc tgacgccatc gtacctttga ccaagtgatg gttggagtac     70320
    ctgaagagct ccggaacacc ctacaggtat gggtctttaa ctcttgggtc gaatctaatc     70380
    gtttccagtg ttcctccttg aggctcaaag ccaactcaaa cagggcgtct agggcctcct     70440
    tagaggtgtt cagcacttgg gtagttgaat ctaaataacc cgagttttta tctattctat     70500
    ctatccgcat ttcagtcatg ttttgctaat gtgagaaatc gagacaaaaa ccagcctcaa     70560
    caccccgcaa atcctatgtt tggttaattt atcgagcgta gctaatcatc agcaaatgca     70620
    ggtgaattta cgaatggcgt cttttggcta ctaaaattca gctggtttta cgaataatca     70680
    gcaagcatct attcgaaagc taattgagcc acatcaccta gctatggaca gcacctaacg     70740
    acccccaacc agggggttga tgatcgactt gcattattcc caggcatgcc aagatcaaat     70800
    cgactcaaga cgcactccag tatttcgcgg ggacgacaaa gcggaggtca gtgggttgag     70860
    aggctttagt cgttttcgtg aacgactaaa gcctcaagag ccactgcgga gccgaatctc     70920
    atggtgagct ttgtggtttg tcgttcggtt gaacgactgg aatttgactt aattgattaa     70980
    tggtgaggaa ttgtgaaatg gcaaaaaaac tcgtagttgg tctcgacatc gggtacagca     71040
    atctcaagct cgcctacggt tttataggtg gggctgaacc aactgtcatc gtcaaaccgg     71100
    cgcaggcagc acctataact cagatgccaa ctggttacga agatggatca gctcggcgag     71160
    aaggtgaata tcgtgtattg gtcgatggcc aggcttggat tgcttgtatt gatccgggga     71220
    gatccagcgg catgcagcgg caactgcatg aagatttcac ctcgagtgat gtttacaaag     71280
    ccctgttcca cgcctctctc attgaggctt gccaggaagg agacatcatc gatgtactgg     71340
    tgactgggct accggtatcc cacaatcgga acagggcgat gcgtgaggcc ttgatcgatc     71400
    ggctcaaagg ggagcatcag gtcgcggcag ctcgcaacat cactgtaaaa gaggtcatcg     71460
    tactggctca gccggtgggt accttcgtgg atgtgttctc ctaccatgaa gatggagctg     71520
    cctttaacga atcgagcgtt cttgtgctcg atcctgggtt cttcagcttg gactgggttt     71580
    tgtttgtaaa cggtgaacta gttgaaagct cttcaaacag ctcgttgaaa gcaatgagcg     71640
    tcatgcttga cgcagtcaat gaagagatca ttaaagacct gggaggaagc cccggcactg     71700
    aaaagcttga aattgccctg cagcagggca aaacgactat ccgcctcttc ggaaaagtgg     71760
    tggagcttga aatgtacttg cagcgagcag ctgcgcgaat tgcaccggca gcgctcgaag     71820
    aagtaagacg tgatatgagg tttttagcag gaaaagagct ggactttctg gtaggcggag     71880
    gcggcggcgg tacgttctat atggatgctg caaaagaagt ctatccgaaa acacagccca     71940
    tcatttccga tagcccggta acgtccaatg ccaccggatt tttctggtat ggcgtagata     72000
    aggcagtctg ataaatgccc tccatcaaaa cgcaagtcat tgttgatgag tcccatcctg     72060
    aattgctggc cgagctggag cacctctccc ctcgaagcag agcggaacgc gttagagcct     72120
    tggctactgc cgccatattt ttgatgaggg ggcagggtca aatgtcgaac ttcgcaggag     72180
    cacctgtggc ccaggttgtg tccagcgcaa aagtggtctc acctattcca gagaacacac     72240
    caggttcagc agcaactgaa aaggctccct cttcggtttc aactcctcag caagcagcgc     72300
    caaagttgga tgctcaacga actcgaaggc aattgcccag taacatcaat gcaaccatgt     72360
    cttgaccacg gggcccggaa cggccctgtg tatttttaga tcccgataga aagagatatc     72420
    agaacacgag ggtatttgat tgaaaacaat tgctggactt cagatgccag aaagatacat     72480
    cgatcgtaca gaggtgcttg cgtgctacag cggcctacaa gctggctggg agggcgtact     72540
    cattgggcgg atagcctggg tatcaaaatc agacacaagt ggcttacctg ctttcttgag     72600
    gctttcagac ggcattggta acgagctgaa cgcgaaagta tctaacagca accccgaatc     72660
    aatcatagag ggggctcctt ttgcctacgc tggccaagtg gttgctagcc cagaagggct     72720
    ggtttttgaa tgcttcaatc tcgccaggag atatgttgga aaagtagagc cgcgatatcc     72780
    tatctcgagc aaagcaaacg actacttttg ccgacttcct ctagacgaat gggaggccgc     72840
    aaaatggttg gcaatacatt acatgcattt tgagctggga cttgttcttc ccaggcttct     72900
    ctcagtttca cctgcagagg tagatgttga gctatcaaca gcgcttcaag acctgcatta     72960
    cccagagaac cctgaggctg gaagaaaggc aaggtcccga atcgccaaga ttctcaaagc     73020
    catcaatcac gagaagtccc agctccggca gctcctaata agagaaaata cttcaatcgc     73080
    aggacgcaag atccccgcga ttttcagtct gtaaactgct cgctcagctt atggcgctac     73140
    aggggggtga cttcgaaatg gttgaacagc cgcccgatga tgcttactcc aggatcggtt     73200
    ggataaaact cagcgtccac cgtcaatgtg aagcctgggt aagtggagtt cacgggcata     73260
    gccatatatc cacggattgt tggggaaaca accctaataa ttgccgatcc ctgaaccgcc     73320
    agaagaaaat acccttgagt caacggctgc ttccgaatat ccactaaaca gtggtcccct     73380
    ggtttcagct ttggagcgtt cgtatctgac gtgattgtca gcaatcgaca gagatctgga     73440
    tcccttccac ccaaggcaaa atagctgcgg tcttgggtga gaacaaattt agttgctgtc     73500
    tcgtggccga ccggcttttt gctgatatac cccaactgat aggcgagctc atcttcagtc     73560
    agagagacga gctgggcttc cttctcgttt gctgtcgcgg attcgtctcc cgttaccaac     73620
    caagtgaaat tagctccggt agcctggcag aaggacatca aattactgag ggtaggctcc     73680
    acctctccct tgaggtagga gcgaagtgtc gaatctgaaa aactcacgcg atcacagatc     73740
    catgaattcc ccttttcgcc catcgcacgc ttcatccgtg cagcaaaggc ttccttatcg     73800
    aaagtcgtgg gtaacacatc actcatttaa aaggggtctc attgttcaag tgtttgaatc     73860
    cattcaaaac cttaggattc tgcgtattta gtctacatga atactaacct taaataggtc     73920
    cccaccatcg tagtcaatga tatggcaacg cgccatcatt ttgactccca agtgcaacca     73980
    aagttgttag cgtcaaaaaa acctcagaat cctacagaat agtagcggca aacctcagtt     74040
    taaccaaaaa agaccacggc aagctgtgaa aattccacag cttaacgacg acaacctatt     74100
    gcaacccctg acaacccaaa ctagaattcc gtcacaaatt aggcgccatt ttccgtatct     74160
    cgctgcgcaa cagcgttggg ataccaaaga aaagccacgg aattatgaga aaaacactta     74220
    ggatcatcgt tttcactacg gctttagcct cttccgcacc gaacgtcttc gcgtttgatt     74280
    tgcgcgggac agtgtgggag gaattcggta agccaaaggc tttggatccg ttgctgttat     74340
    atgcggtagc cctccaggaa agccgaactg atgctggtgg atccagagtt aggccgcacc     74400
    cctatgccat caactgtaag ggcacaggtg ctttttaccc tgagactcgg gtaaaggcag     74460
    aggaaattct ccggagagag ctcaagcgta ccaacctatg cgatgttggt ctcatgcagg     74520
    tcaacattcg atggaacggg taccgggttg accgcgtaga ggacttattc gaactcagaa     74580
    caaatgtgaa ggtaggtgcc cagatcctca gagaggcgat cgacgctcga ccaggtgata     74640
    tggagctggc cattggcggg tacaacaccc agaacccaga tctagaaaag acaagccgcg     74700
    attatgcgag aaaagtcctc tctatttggc ggcgcctaca gattttgtca gctgaggtga     74760
    actgatgttt gaatctcagt tgcttctcga agccctctct tctctcagtc aatcacagcc     74820
    tgattgtttc agaagcttga ctgctttttc actcgcagaa cgagagtgga tgaagaaagt     74880
    cgactattcg acctacatgg gattggctag cagtcctatc agcccgctga caatcaaatt     74940
    tgatgacact gcgacttcac aactcaaagg ctccgaagac ctttataagg tcatgtgtgt     75000
    gcttttagag attcgtgcgc agttaatgaa cgacaaactc aaagctcagt tacggcatgg     75060
    ccttacgcga caaatggcga actggctaca caacgcaaac tttcaatctg ttcatgatgc     75120
    ccttcgaggt ggacgcatcc agttccagct gcgtgccggg actgatgttg cggacagaaa     75180
    cagtgcttta caaacattac ggatattggg cggaaacgct aagcgaggga gaaagctatg     75240
    agccaggcag catcatcgga aaccatcatt tttgcgagaa ggatgattgg cgcaggcttt     75300
    cgaagtgttg tggtcagaaa ctccacgggg gtttctagaa agatcattga gaacatgcga     75360
    aaaaactctg acgcgcctga gtcctcatgc gggccattaa gcagtgctga gacattgatt     75420
    aaaagcaatg ccgctgctgt tgaggcaaca atcttcttgc tcagctatcg tcaacttgcg     75480
    attaagccgg atgaggaaat cgacgtagaa gctgttatcg ctgcattcga tgtataccag     75540
    gatgcacacg gtgccgctcg cggaggtaaa gtcgatgaga cggtacttct tgatatcaat     75600
    gacgcctggg tcattgcccg tgattaccgc tctgcagaac tgagtgagca ttactgcggt     75660
    cattgcggaa tatcattttt taggcccgtt cgccttgcgc aaaaatcctg cccgctgtgt     75720
    caactgctcc aagtcgaaga tcagccatct gcttttgata aaagccgtaa tatcgcccag     75780
    gtgagggacg aggcgttaaa aatgcgcaac tggggtcaat cagatgatga aattgcgcgt     75840
    tcacttggtg tatccagtgc tgatgtcgag aagttgctta gccactgatg ccctcccctc     75900
    ccctttctca aatacagcag tagtgaatgt acgtacagac tgaagagcag aaccaatgtg     75960
    tgaattctgc tctgcaagcg gcgaactcct ctacgccatt ggttattgag gctggtgcgg     76020
    gatgcggaaa gaccaccact ctgcgttcaa tctcctccgc gctatttgaa gcaggccacg     76080
    ctaagcagtt gtacctcgcg tacaactccg cgttggctgc cgcaggaaga gaagctttcc     76140
    ctagcggcgt tgaagttaga actgttcata gcgttgccta tcgcgcactt tctaaagcct     76200
    tggcacatcg aaaaacgggg tccgtttaca gcaagcacat cattgatgca ctagctctag     76260
    aaggacgctc aggggttcct gacaagtttg cttatgccag agccctgctg acgtcaatgg     76320
    agcgtttttg cgcatccgat gacaacaata tatgcctcga acacatagct cagtggctgc     76380
    tgcatgacac cattagcatg gaacaggcca tagacgatac ccaacggttg ttccagctgg     76440
    tctcccctct tagcaaaggc agcatccccg ttacgcatga tgcttatctg aaaacatggc     76500
    acctgttagg tgctccaggt atgaacgaat atgactcggt tctggtcgac gaggctcaag     76560
    atagctcagc ggtcatgctt gggtgcttgg agcatgcaaa caatttgatc gctgtcggag     76620
    attctgcaca acagatctat gctttcaggg gggctgtgga cgctttgaca aacatggatg     76680
    ggttacggtg ctcgctatct caaagtttcc gattcggtcc tgcggtagct attcttgcca     76740
    ataagcttct tcaaaagaag aaggttaagc ctggcttggt gctgaaaggt atggcggata     76800
    agggaacatc tctaaccgca gcaccaaagt gtgaagctgt taccaagatt tatagaacca     76860
    atgcagaact cgtgaaagat gcactgatgc tgtacgacta caaccgttcg gaccaggtct     76920
    tcgtcatagg agatttagag gatttagcat caaaggtccg tacagccttc gaccttaaaa     76980
    gaggggcaca tagcgggaaa aagcacccgt cattctttca gttcaaatct ttttttgagg     77040
    ctgaatgctg ggctgagaaa tatgctgacg cggagattgc gcagataatc tcgatgacga     77100
    aggaattcga atctcgatca ggtgatgttg tcgggatgct agaaaacctt ggtgcgcgca     77160
    caaaagccct aaaaaaacca cctaatgatg cgaagtttgt tctaacgaca gctcatcgat     77220
    gcaaagggct cgagtggccg aacacgataa tagcgtctga ctttgataaa ttgttaaccg     77280
    cgttcaatca gaagcgtctc ggttctaagc tcgatgacga attaaacctg ctttacgttg     77340
    cattgacacg cggtattcag acagtcgaca tcagaagttc ttatctgcta aatatcgcag     77400
    aaaattaaca ctggcacgcg tttcgctgca ctcccccccc tcctcccctc ctccctcccc     77460
    atacgcgacg agtcaaattt ggattagcct gtctttcgct agtcgtttgc tagttcattg     77520
    ccatttttta agcagcacgc aagttttttt tatagtgtgc gagtcgttcg cttgaacgac     77580
    tgagcggaat cctactattg gccattacta acagtcgttc aggagaacgg ctatagcacg     77640
    cctatgttcc tactagaaac gcgtgtttgg tgattaccct tgttttcagc aacattcact     77700
    tagttgtcgt cttttgcata tctaattact caaagcggaa agcgacaata tattgttcct     77760
    agtaggaacg gtctcgaaaa tttaaatcgt caacgcttgt tgggctaaat gaatagggct     77820
    gaataacgac aacgcgatgt tgtacgcaga aaatttacta taggagctat ggtcaaggag     77880
    aatggagaaa agcaatttac taggtctgtc aatttctcag ggatctgctt gttcctacta     77940
    ggaacagttt ctagtgtttg ctttttgatg gaattcaaag cgcagcaatg tagaatgttt     78000
    tcgcatcacc cctgtcgacc ctctcagtgt cgttggtgat tgcaggagaa ccactgaggt     78060
    tcagctggtg aggttcgtct gaatcgacgc tgggatgaaa cagtcactag ggacgcattc     78120
    aaaataagcg ttcctagtag gaacagggtg tcgctgcttg cgttttttac atgtgcggta     78180
    gcatcagatc aacattttgt taatgggagt tgagctgtgg gaagcacgca aaatttgaag     78240
    aagacggttg ttttcgtatt cgcgaatcac aagggggggg cggctaaaac aacgtcgagc     78300
    attaacgtcg gtgacgaaat tgctcagatg ggttactcgg tttgctttct cgatttggat     78360
    ccccaggcga atgccagtcg acatatcggg atgagtcacc catcggaaat tcaatatact     78420
    gcggcagaaa tgctgtcagt tatggaactg ccgctgacgg tattcatcca tgatgacacg     78480
    cgggtggaag gtttatctct gatctatggc tcgattgcgc tggagaattc agatgattta     78540
    ctcagagctg agcctcgtcc gaacgaagta ctaaaagaac gccttgcgcc tcttatgggg     78600
    aaggcagact tcatcattat tgactgtcca cctagcctta aattacttac aacgaacgcg     78660
    ctagcggcag gcactcactt gattgtgccc gttgaatcag gcgatgcgta tggtctgcat     78720
    ggtcatgaag atctgttaaa tcgggtgaag aaaatcaagc agataaatcc tggacttgta     78780
    aatcttggag tgctgcttaa ccgtcatgac caacgacaac tagtctgtaa aaatatggaa     78840
    gaaaacgcag caaacctata tggggcggtt attccagtaa aattaggaac gaccaccaaa     78900
    gttaagcaag cctcaacttt tcaaatgaca ttgcgtcaac tggagagcgg aaacactgtg     78960
    agcaagcaat tccgacaatt ggccgagtgg ctagtagatg aaactaaaga gtatcgggag     79020
    gaagcataat ggttgctaaa tcagccgcaa agaataaaga accggaagta gtccccccga     79080
    agtctcaacc agtaaagaag gcgggcttgg ctagccagtt gaaagaatca ctgtcccaac     79140
    aagtaggtca gcatcgagaa ttgcaaccga atgagaatga cgagcagggg gcgcgtgttg     79200
    cgcagccgct cagggttgat ttgatcgatc ccaacccgta tcaacctcgg atgtcttttg     79260
    atgcagaaga aattgaagaa cttgctcagt ccatagaaga gttaggtttg caaagcccaa     79320
    ttaccgtcag agtgaaaggt gaacggttcg agcttgttac tggcgaatgc cgcttgagag     79380
    ctcacaaagt gctcggaagg gtgatgatca gctccttcgt agtacagata gacgatgaaa     79440
    ccagcgctgc gaatgcacta caggaaaatg ttcagcggaa aaatctctct gatttcgaga     79500
    tctttaattc gattatgaga atgagagcag acttcaaatc gagcaatacg atcaagcaaa     79560
    aaattaaaat tagtaaagct cacttgtctc gaattgatgc tttcgaagtg ttcacaccag     79620
    gagcgcttga gattctgaga aagaacccta aaatcatggg gagcaatact gcaggctctc     79680
    ttcggtctgc tttgaatttg cttcctgagc tggataaaac agcgattgac gaagctttct     79740
    gtaaagctct cagggatcta acgagtaaca aaataaagca gaatgcattt gtcaatgcag     79800
    tgcttactca actgggtgta aataaatctc ctaagccaaa atcggtgtct tccgatattc     79860
    aaaaggaggg tgtagcgatt gcgtacgtca aggatacaaa gaaggagcga gtgatctatc     79920
    ttgataggaa ggaattcaca gaggatcagt tcaatagcat ttgggattac ataaaatcag     79980
    tttcgccaat tgataaagag tagggcagta ttgaaaaggc cggagcgcag gttcacgctt     80040
    tggccttttt tgacttttcc caaaataaac aatcagaacc atcaaatttc acaattgatt     80100
    agagctctta tgatttccca agcccagttg cttagagcgg ctttccagta tttacgggtc     80160
    aaaactgaaa tggatagtcc cgcgcgggaa caaaaggcct cggtacttct tgctgagtta     80220
    ttgacgctgg tgctgttgag aaacaggaat cgggatatag atgacagtta cccgtggagg     80280
    atcagcgacg acgcagctga gaaagctaaa cttttcttga tcagtggagg aggggattgc     80340
    aagcccttat tttttcacga cccagcaagc aatgtaatgt atttgagttg gcttggtatg     80400
    gagcgaatca cagctccagc aggttctata ccccccgaag acttaatgtt tctaggtcac     80460
    aaaggcatgg tcatgaatgg gttggcatta ccagatttag tagggttaaa cgataaagag     80520
    ggtagggcgg ttgcgcaatt aatagcatca tacctagagc aatttgaaat cagacctaga     80580
    tagcaggatt tgctttggcc tggttattca aaagtctccc tgtggtcaag tggaggatct     80640
    ctagaacatc atgttgtgtt aggcccagtc taccaatacc gaaagcatct gcagggccga     80700
    tcggcactgc aacccgttac gccccttcag atacgcggcg gaatattctt cagtttcctc     80760
    cctgattttc caatatcaac gatttattac cggcacggtg attcgatgct gtgaacttta     80820
    gggcccgcca aaaactgtcg ttagcagacc tggaagaacc ctagggttac ctggaaaatt     80880
    atttttcgtt ccaagagtat ttataaggtc caccgttggt agcctctatc agcagtggcg     80940
    ggtcacctgc ttcagttaca gttggttcga atttgagtgc gtcgcggcag ccgtagacgg     81000
    ttagcccaat tctgttgatt tcaattgata tgacctcaag acacatttga tgataatacc     81060
    agccctatat ggtagtcgat tacgactaca ccctctgaat cctatgttcc tcattgatcg     81120
    ctgtacgctg tgaaaccgaa cgaaaaatgg aaggaagcca aaggttagtg ctagtgagct     81180
    tgttcgcgga gggaggaatt tggtctatat tgaatactaa atgtagggct ggtattactg     81240
    tgttcgcttt ggaccccgag aatagtgcag tagagaatgc gataatgagc gctcatgctc     81300
    tgggcaaagg ggggaataat gattttcgac ttacgagacg catgggacga tatgaaccgg     81360
    gcgcagcacg atttcaactc ggagtggacg tccaaagtcg ttgcagcgca ggtatggact     81420
    ttgcctataa aggctactgc acaaagttca aaggtgatta caccgatatt gctagaaggg     81480
    caggaagcga tagaggcttc aataaaaggt attacacagt ttgagaaaga agagactcaa     81540
    caccctggaa cggttgtgcg tctgccaggc tggatagggg tgcatacctc tgtactcgct     81600
    tcagcacgtg tggcaaatag ggcgagacag cgttttttgg atctgcttgg cactgaagtt     81660
    aataaaacaa atttaaagac aatgtctaaa ggaaaatttg cccggtcagc gctaaaagtg     81720
    caggttgttc tgaaacagat tgaacgccgt attcaggttt ttgacggtac accgcgacgt     81780
    attcttttca catgggcagg gcacactgcc gctccggagg cggtcgctct ctcaacggtt     81840
    atcgaaaagc tgcagatcca gttggaagat gccatccgtg ctgaggatct gcccaaagaa     81900
    caacaacgca aaatggagct tcgagctctt aacggattga gtcctgaagc tgtaatgcat     81960
    cgctacaggc caattgcacc tcatccacgg gtaatgctct actttggaga aggggctcgt     82020
    tacgatgcaa tgccgcacgc caacctgccg atttttgttg taatgaagga aaaagccccc     82080
    tggccaagag tggatggatt agggacgttc gatccagaaa aggctaggcg gctacgatcg     82140
    gacaaggcaa cccgtcaccc agttattcca cgattggacc tgtacctcca gactgatcgc     82200
    gagccaatca aaggtgaatt tgaccatgaa acatctatgt ctttagcatc aacgtacaac     82260
    cagaaaacgt gagttcttgc attaaatagg ggcgggttaa aatggaagta caaaccaagg     82320
    agcaccccat gaattatttg aatctgattg tcgacgaagc gcggattgtt gaactgcaca     82380
    ttgaggcagc tctatctgtg cgggtgtcca tctaccggaa caccggggta actccaggct     82440
    tgagcgatca gcaaaatctt ctgatacgtt ctatggctgc ccttttgagc aacgccagat     82500
    cgaggggcgc tgatcaagca ttggcggctg atttcatcaa tatggccgat gagcttaaag     82560
    aaagcgtctc aaccaaagca gcgtacctag agcttgcaaa tagtgaaata ttgccttggg     82620
    aaaatcccac gcattacgca gtgaatgcag ttcagaatgt cttacgtaag attgataacg     82680
    cgaccggctc ctcaatgatc atgggcctaa taaaacttgg gctcgcctta ggtatggtct     82740
    gggcagtcaa agaagaaggg aagggggctg gtgagtttct tgctgcagta gcagggatgg     82800
    tcttcgttat gatctcagta atggcacggg tcaaaggcaa agatttatcg atcgcctcgt     82860
    tcgtcgtggg cgccgctatc gcttacggtg ctatctactt caccatgcat agcagtacag     82920
    aaaatgcgct tgggctctgc gcagtcggag gtgtatttgc cttgttgtac atccttatcg     82980
    ctaatgctca gcaagtagat ccggggatgg gccattcgcc ggttaaagca aacggaaatg     83040
    tggtgggtgg gccagaagaa actttcaaaa tgacaaatcc agctactggc ttaccgatga     83100
    ttggagaagt ggacatcgaa ggtaatccat ttggatctgg aatggatcgt tgatttgcga     83160
    atctattgtt ggaagggata acgtacctag taatgatacc cgctactgct tacccgtaac     83220
    acttgaccaa ttgcagagcc tgcaatcaat cctggacgcc gtgtcagctc gcgaagcgaa     83280
    ccccgacgct gaggtgtttc acctcttgga agtcgttcgt aagtaactga ctgacgcagc     83340
    caagtccatg cagcgcatgc aacaaaacgc atctgaagtg gctacggacc ctatcgaccc     83400
    ggccctacgt gacgttgttt ggctgcgcga cgagttgcgc gctatgggat ttgcaagtga     83460
    gtactcgatt cgtgcgccgg gctcggcgct tgtcccagtg gcttacctgc tcacaggcat     83520
    caccgaagct gatgtagagc cgccaccctg ggtcctaata ggaaatgccc agactaaata     83580
    ggacaatcag ctaccgcgct catgggtttg ctggctgcta ccatccaggg ctacaagtca     83640
    cattgtctac caccagttcc acgaacaacg gaaaagtcgc gccaggtaca taagccccaa     83700
    cctgtaagat cgaggcagcg taaagggacg ctcatttccg cgtccgcgaa aacagttagg     83760
    gatcacacca tgaataagct cgaaatcaca ctgattggaa tggcgcaaca gcagctctca     83820
    gcagtgctgc gcttccttga aaaacgcgaa gccggaatag ctaccgatga tgacgaggac     83880
    gactacatgc gcgacagcgg cgccttgagt gtccttttgg agctggccca cgtttctgac     83940
    agcggaatgg gagttgatgg agtcagtgca atgcttgagg tcgaagccaa gcattccgcc     84000
    gctcagcatg ccgcgcaccc actcgcgaaa gctgcggacg ctatgaaaaa gaaatttcca     84060
    ccgcggctga tcaccagtac ccaggacatt cagaaactcc acactgcgtc ggctgctgtt     84120
    gatggcccga ctgaagaggg gaaatgatct atgaattgat cgctacacac caccggcccg     84180
    cacgtggatg gctttttctg cctttgtagt cgcagctatt accagagtct cgcatttatt     84240
    tcggaaaccg acacctgcct gattggctat gggctggacg ttgacaggta gtctgagtgg     84300
    ggactgatgg atgatcgggg gtgagggtag gtgatttagg aggtgacagc atgattgaca     84360
    tagcgatcat ggattgtcta ttattcgttt gcgcctaggc gtgaaccacc gggtggttac     84420
    agggatcttc ggatcgcacc ccgcttctga tgaaagtcag atggcccagt gccaggtaac     84480
    agcgtcctgc cccgtcgaat gcatgcaatc ggcggctgag aatcccgcct agagcgggat     84540
    tcgccttttc tgaacattca attttgcggc ttcggtcgat tccgaacttc cttggggcat     84600
    tgccccttgg gctttctttg cgtatccatc gcgaccttaa atacactgaa cccctttttg     84660
    ttgatcgggg tatcaggcga gccctcgcca gtgcgtgcga aatacgcgct ggtgacgtga     84720
    atccgcatca agcggtgttc gcgatagaac gctaagcata ctttgtatgg ttccagaagg     84780
    ccggtagcac tattcaatac gctcatggtg aaaaaccgct cgccttccgt gtggtaaatt     84840
    gttgcggcgt ccagtgcctc tatgatgccc ttgagctgct ttgaggcttc gtagcgttct     84900
    aggcagacca tttgaccatg tcgaccgtct tcgtaccggt atggaatgtt ggtgcagctg     84960
    ccgtctttcg tgaagcagtg gaggccgtaa gtcacaacaa attcgaagtc ttgcctatcg     85020
    gccttgaaaa tcactagatg cgacgacagg tggccgagat cgtactcaac accgtcatgc     85080
    tcgaatgact gccactcctg gatggagtcg acgtgaaatt tagccaagct cagtcctcga     85140
    gcacataggg taagcacacg attttacacg aaataaaaac gttcgtttgg cgagaagatg     85200
    cactagcgaa aacctcacta gtcataataa aaccccgccg attggcgggg cgtaaattac     85260
    tgcccaggca tataaggtgg tttgtcagtg gttcctgact cttgaggtag ctgcgggaca     85320
    tccaaaacgt catgcccacc ggaatactga gctttgggct gcttcggtga aaagtctggt     85380
    gacatagcgc ttggccgcgt gtccgctggc agatgaggaa catcgtcaac atcgtgcccg     85440
    ccattttgcg gtggagcagg gggaggatta tcaagcgaag taggtacagg cgaattaggg     85500
    cgcaattgat ctggcccgta tgcaccggcc gcgtttggat gaatgatccc gagttcagct     85560
    gctccctcaa gcgctgctcc cattacacct gccgattcac tagctacctc atgagtcaaa     85620
    cgctcgccgg caccaaactg tccaacctta ggtatttcaa gttggtctgc acgctctcga     85680
    tggtcagagc gtgcatcatt gatacctgaa ttacccaggt tttcggcctg agtttttcca     85740
    ctttgaaata gcgattcacg agcaccagcc cccgcagcac cagccacatc gttgaccccc     85800
    atgtgatcaa atcgatttga cagccctggg gcatcaacag aaggtccatt catcataata     85860
    tttgcgttat gcgcgtcatt agacacacca aagcccgtgg ttccaggcat gactgacgcc     85920
    acagtttccc agtccccgct ggtcgccaag gcttgaacca taccagcgac ctgtgcagct     85980
    ttagggtcag ccattgtcga gccataggtt gaagcaaagg aagccgcttt ctcctgcaga     86040
    cctgccccgt agacggcttg ttgaagtcgc tccgcagcac catcagactt caagacgtcc     86100
    tgagccacag catcgagttt tattgagctc gatgaaccga acatgttctg aagaccagac     86160
    atttcctggt aactcttctg agcagaaaga gtttgttggg actgcttgga gatctgttct     86220
    gagtctgagg aagaaaaggt ggaggtttca gcgttagata acgaatgggc ttgctgagcg     86280
    ttgaccccat tattaataga gcctgtaaga gctttgttga atccggtttc ttcaccaatt     86340
    tgcgcaagcc tgctcaaatc cttgttatca gactccgtca agttcttacc gacctggcca     86400
    gaaagcttgg caccagtacc aagcgcctct aaacctgcag aaccgctagc gccaatagcg     86460
    cccatgtaag cattcacaga tttctcggaa atcccttccg aacgcgcttg ggaagcaaag     86520
    tctttgtaag aagaagatcc ggaaacaccg taagcccctc ctaccgtctg tccaagttgt     86580
    gcaagatcag tcgatgaact cgcattttgg tatgaattct gtacaccacg actgaacgcc     86640
    tgatttagag aagtttgggc gccctcagcg gtctgttgtg ccgattgaac agagctggtg     86700
    agtgcagagt tcgcattgag gttagggcga ttcatttctg agttagtaat acggctaccc     86760
    atcgtcggat cattttgcga aagagccgac atggccatgc cagcgcctgg agaaacgaca     86820
    tccgggctga caattttctc atcaatagtg tccctaccat tcatacgatt ggcaatgctc     86880
    ataccagcaa cagagcctcc ccacactagg aaaccgcaaa ggacaggaac agaggatgcc     86940
    atgtatccac cgactccgac ccaggtaccg agaatgcgtt cgatctgcat aacggactca     87000
    aaggtaatct gagatgtctg caactgattt agcatcaagc tctggatctg atacttagcg     87060
    cccgaaataa tgaagagatt aacgattgcc atgatgggag tccaaagcat catccacgcg     87120
    gccatcaaca gatatttccc aagcattgag atgccttggc tcccaagaac aaggatgaag     87180
    gccatcaatg gggatatggc gtagatgaac ccctcaaaaa aagttaagaa tggtctgacg     87240
    ttccggacga acatattacc ttctgccgcc cactgggtgt tctgctgcat cacggcttga     87300
    ctcatcatga tcgcagcagc atcctgcata tcagccattg ctttggacgc aggaccgtcc     87360
    tgaaacacag gaagaagggc gctggccaac gcaaactcac gggcatctga tgctgcaata     87420
    cctaacgaat tcaacgagtc tgttacttta ccttccactt caaagccatc gttaagcttt     87480
    ggaaaagctg acttagtgga gtccatcaat gaaggtaatt ggcttgttgt aagctcaacc     87540
    aacctcgtgt gggcatcgga acagtttaac aactcctctc cacccggagc ataaataaga     87600
    gttccgtaga ccgcggagtc aaaacgcaaa gcttgcattg gtgacccctc gtttttaatt     87660
    ttattaaacg aacttgggtc tcgttcgata ttgaccattg tacattcacg gacgtagttc     87720
    atccatgaag tatagagatc accagctccg ccagtttgat tgaaagcagg gatagttgtc     87780
    atgtcttgcg taaccctacg aaatttcatc aaagtatcta gagggtcagc aaagccatat     87840
    tgggtcatgg caggtgttga gaaaccttgt tcaaatagtt ctgaaagcgt gattccaata     87900
    cccgatagga atgagcctac agctactgga ccaagaggta ctccatcaac aacttcgaca     87960
    gcgcctgtat atttgtcttc gacaatagct gtcgcagtag caccaaacat tgcaaggtat     88020
    agaattacac atacaagtaa tttatggaat tgaatccccg tattgttgct taccgcttgg     88080
    aatgcgatca ggaacacacc aaacatcaaa ccgatgcggg ctaacgcctc aacatcaccg     88140
    gtgccggata tcatagcaac cgcgttaagg atttcgccta gaaaacgggc gtccccgacg     88200
    gagtatattg taaattcggc ggccatcagt tggatgcctc aggataattc gctgcgcgac     88260
    ctataaaaag actagttttt ggcatggctg ccatgaattc tcgatattga ctgatcagtt     88320
    gaggttcacc gccaaactgc atacgtaagg agatgatttc agaatcaaat ttctttcgag     88380
    cttcaccaag tttacgaacc gcttcttcgg tatgaggaat agtggctcca gcaattgcca     88440
    tatccgcgcc tcttaacaac tcgtccataa agtactgaga catagcgaga gcaataacac     88500
    gtgagttagt tcggacgtaa gttcgagcta gactatcaga tcggctcgcc aaatttcgga     88560
    tcattgtccc aaatggcgta ccgttcaaac taccaatcat tcgtttctca tcgtcgctaa     88620
    aagacccagt attatgatag aacttaccaa taatgccgat gcttcctcca acaccactga     88680
    atgccttctc aattttctga gccagacctt caatctttat ctccttcatt gaaggtttgg     88740
    tacaataatc ctcgtcatca catttgtaga caggcactgt tccatctcct gtgccctcaa     88800
    gaaagtcctt aaggcttaac ccagtaggct ggatataatt gattgtcggt actttacctt     88860
    tgccgtctgc agcgctctgg tcgggcgcac ccaggttaat agatccaacg atgctcataa     88920
    tcaattcttg agtctgagtg tcgccatatg tatatatacc tttagtattt ttttcctgca     88980
    taaggcacca aagaacatta ccttggtcct tgcacatttc gaatacaccg gcctcgtaat     89040
    ttttcgagct ggtggatttt gtagaatctc cccaacttcc gaacacgtcg gaaagacctt     89100
    tggagacgga tttagtgctt gaagcgctct cgcgtttgct gtctattgca ctgaaagcat     89160
    ctgtaactaa gccctgcgct aattggcagc tgttggaaaa tagctgattc agctgctgaa     89220
    ctttcttctg aagggtttca atatgttttt gacaggtagg gcataaagca tccagtgcca     89280
    tgttgaacgc ataaccagat gcgataccaa cagcattact tgcaactgat cgaagcaact     89340
    gaacaaattg ctgagcgttg ataaacgaaa acgagccacc gaacatatcg ataccaccac     89400
    aaccagattc gaaagatggt ggttttattg aaacgagtga agtagtcatt atcttgtttc     89460
    tggtggtgaa cgcaccgcca gttagaacac cgcggcgagc ggtttcataa gctccaggtg     89520
    cagtagtgtt agacatgttg ttaaacatac tatcaagttg cgaattcagg ttggcatgtg     89580
    tatcggtcat actcaagcca aacgtaaccg aaagcatgag tgataaaaca gttttacggg     89640
    gaaatttcat cgttattcat cctcacggtt tcgcgtaaat ggtcttgaag gtattgtgaa     89700
    agttgagctg gatcttctag tactgattta tcgaccgatt gcagttcttt tgatattagt     89760
    agcccattgt cgaatacggg ctgagtagat tgatactgtt tggtagtaat gacctttgca     89820
    tctcttgcca caaccacaat tctatttagt agagtgtcga gtgtcaccgc cccaaatcca     89880
    actacctcag tacttgcagg cggaattgca agcgctaaag caggtgtttg ataaatacct     89940
    aactgttcag cttgaccgga gtctacttta taatccggga acagttggtt gtctaaaggt     90000
    ttaccatcta gcgaaattgg aatgattgga acgccggttg cattctgaag agcaactaaa     90060
    actccagcct gctctgtaca aagaatgcag ttacttttaa agaaaaaaaa caagcccgac     90120
    tttgttccta tttcttttac gacctcatta cgcttatcca aagcttccct tgccatagcg     90180
    ttagctgcat aggtagcttg agggcgccga gaatcctcat ccagaaaagg gtctctcata     90240
    atgacattgg tcgacatttc ggagaacttt gtggctttat ccatggccat gcgctgaaga     90300
    tagtaatacg cacggacgtt ctgtggggaa ggatcgtcca tagctcgatc tctgaacttt     90360
    ggaagttcaa ttctgatcca ggctgacgta aatggcttta tttcagcccg ttcaactttg     90420
    gaaattttct caggttcagg cgttttgggc ggggagggca cagctggcaa ttcctttgct     90480
    gccggctcag gatctggata ctcctgatac cagaaccatc cttcgctttt tccttgatag     90540
    aaggactggc ctgcgatcgc ttctggatta ctgccctcac gctggccgtc ggccaccgta     90600
    aaaggggcta gacataaagc agccgcacca accagcaatc ctaaggatcg actttcaatc     90660
    atcagcgatc accagcagcg aaagcggcta ccttaatggt agaaaaagcg tcgttgcggc     90720
    caggtctgac ccttgcattt ctgattggga gcacccaggg caggtgttca aatcgcgaat     90780
    agccgagttt tttcttcatc gtggtttcag aaaggcctag ctcagaggcc acctgagcta     90840
    aggtcatttt ggagccgtac ttatgcttgt agtcctgttc gaagtccgac tttgcgtcag     90900
    atagaaggcg tacagcatca cgggccaggt tgcccgcata acttaaatgc atcgatgcgc     90960
    tcaccctata actccttatc ctgattagtt ttgtctacag gtaaggtatt gaaaccggag     91020
    tgagcagggg gagagtgtta gcccccggtg tgggggtcag gtttcagtga gttgtcgact     91080
    cagtagggag ccggagcacc aatagctgtt agaaatcttc acctttcatt attttctgct     91140
    tctctttatc acctcgcatg tcataaacca atgtggtggc gacgttagcg tggtcggcca     91200
    atttctgcgc catcccttca ccatgcttat cgatcatgcg agtgataaag gtgcggcgaa     91260
    gatcatgcgg tttcaccttg acgccgcatg ctttggagcg tttatcaagg atgtaataaa     91320
    tcgcctgcgg cgttaacccc tcatctgtga tcaagcctgg tgtgactctg tgctcggcag     91380
    agcttgaggg agatgtctga acctgagctg actcagtcag aacttttttt ctacctttcc     91440
    tgattctagt aaataagggc ccttctgatc caaccgcggc gttgcgaacc tccaaccagg     91500
    cacggatacg ctttacagcg ccaggggcga tccacttttt gagctccttg ttccccttgc     91560
    cgatgaccgt aacaaaccac tcgttttggt tgagattgtg aagatctata gccacgcctt     91620
    cggcccttcg aaggccagaa ccatagagca aagaaataat cgccgcgtct cgtaaccctt     91680
    ggtgccgcca gtcggacaga caatcagcca aaagcctgtg aaagtcctgc tcctcgacaa     91740
    atttgcctgt aggcagccgc tgctcacgga acggtttcac ctctcgaagg ctgtgcaaac     91800
    gatcgtaact gatcagttcc aggtgtttag cttcattgaa gactcctctt aaagctgaca     91860
    gatagaggcc acaagttttt gacgcgtagc catgcacccg catcttttcg acgagggcgt     91920
    aaaggtgaac tcgctcaact ttttgccacg caatttcttc taggggcaca tcatcggccc     91980
    ccagcattgt tgcgacctct tggagcgcat acctcattgt gagctttgat ccaggaccaa     92040
    gccttcggat gaaattgctg tacgggttgt tctgagggtg ccttgaagag ctcagaacaa     92100
    tgttctgatc atcatcggca agcaacgtat caatgtcgaa gctggccagg tcagtcgagg     92160
    gttccaaagt gacactccga aggtgaaaac aagaaatctc aattctgcct taggactgtt     92220
    cacgctaacg ggcagatttt ttatagcatt tacttttcta aacatccatt tagataagta     92280
    aaaatacagt atgtttgcat ctcgcgctga cgaaattact gcaatatgag gaaaccgaca     92340
    aaaatatgag aatgaagcag atctacgcct cagcttctga agctcacgcg cgacgatttt     92400
    ataaagggat cgaggcggaa gtcgctgtcc tcagtataga ctgcacagag tgactacgta     92460
    ggtaatcaaa ccaaattcac gtcaaccata gacactgtgt cacctgtgct catcgaaatg     92520
    agctctgtga tcaaaactgt tcgcacatcc acaccgaagt cacccgcacc gctttcagca     92580
    atacgttcaa tcgttgccag aacttgaagt ggacttccat cgctgtcttt gtctactctt     92640
    attgacctta aaacatagag catcatgttt ggtctgaata tcacgtcagc gtttggataa     92700
    aatccatagg tagacaacag tgtatgagaa agcattgtta ttaactggat gttattggcc     92760
    agtgcaactg tctgatttga ttttttctgc ttagccacat ttctataagt ttgaggatct     92820
    tgaacgcgca aaatcgttaa catcttttgc cgatgctgat caatatagtc gcgaactaac     92880
    tcttcggcct gttcagttgt caaggagtcg ctgataaata gttgcaagga ttaacctacc     92940
    ttttcttttc tcaataacca tctgccagcc agtttttgtc tggtagtaga aagtgttgtt     93000
    ctgtcgagat ccataaatag tccttttgtc ccgtataacc ttctgaggaa gagctgttac     93060
    cggtagagct cctttgatgt gaaactgtat cttacgaaaa actttgtcta acgccaggtc     93120
    tcctctcgtg cgctcatagt acttgtggat cgcatgcggt gagatgctta caaatcccag     93180
    cccctgggcc caagcgccgg gaagctgcaa cgaggtttct gcccagacag cacaggcaaa     93240
    cggctcaaag aaagtagcct tagatgaagc gcaaaccagg cgaatttcgg ctccgatgaa     93300
    ctgcgtacga aggaatgtcg cgagcttgtt tagaccagct gttctgctct gtagactgca     93360
    cgctcgaacc acttcatcac gtgaaaactc aatttttagg cctatccctg ccctattttg     93420
    gccagcgact tcaaaatgaa ccagtaaaaa ccaagtggcg atcagcgtag ctctttcgtt     93480
    atttttatct tcgatacggt cacgcagagg gtgtagtacc ttgatttcga gagatcgcgg     93540
    cgttttgcca tcgcatgaat aagtgcatag aattttgtcc tcttcaagga ggtaccgagc     93600
    atcgatgctg agtgatacaa ccgacatttt atgtcctaaa ttacgtgcta tgacaaggat     93660
    acaccactta tagaaattgc aatccgtaca gttgaaaaaa ttgaataacc tcacacttaa     93720
    tggcagtaaa gcttttgctt tttaaaaaaa aagaccgcac ttggcggtct tttagttttg     93780
    tcgcatattg ctagaacgaa taacaaactc ttgaagaatc ttaataacat ccaaactata     93840
    cggagccgta gtaatttctg tacaagctcc gaatggtttg aagtgcctgg gattcgacta     93900
    gcatgtagag tgttcgagcg ctttcgcgct ctaagcagct ccatatactc tatatcatct     93960
    actatcagta cagctttagt gtcaaatata taactcgtca ttatgaccct cacgcagcgt     94020
    gccgttttga ttgaggaaag ccaaatcgtc cgagctggat caagacatca ttccaatcga     94080
    cagactttcc accttccgga acagttaacg gaggtgtgtg acgagcacac tttaagccta     94140
    aagcccagac tcgagcttgc aaagcttttg cagccttctc tcctccacct gaaacgtctt     94200
    tgtcctccca aataacgatg cctttcgcac caactggagg gacaaatgtt tccatcaggc     94260
    cagtattaac gagtggccat acaggagctc caatagccat agaaatggcc atagcagttt     94320
    caataccctc ggccacatgc aaaatttctc caggtatacc cagttgaatc gccccaccag     94380
    tcaccgaacg atcggatgga atcgggcaca tctttttgac gctttcaaca ggcgctttct     94440
    ctcctttggt ggtcagaaaa atcctgtgca gtgtcactgg gaccccagct gcgtctcgga     94500
    tcagcgcgac aattgctgga aattcacctt cacagaggcc atcctcatta tacgaccgga     94560
    gttttgggtg gaaccgcaac gtagccgcat acccaggagt gtcccaatta aggatttttc     94620
    ttgagcttag gtaaagtctt gcaggctcag cctgaatttc acttagagct attgtttctc     94680
    tccagatttt tttcaggata aagcgaatac gcacatcgtt ttctttctga tctagagctt     94740
    gtttctctct caatttttgt atgtgcgcag cttccagctg attgttgtgt gccgcgtttc     94800
    gttcgtcttt acgatctttg atgttgaggt attcgcccac ctcttcaaca gcgtccgcaa     94860
    atacatatcg accgttgtag gattgtcggt accacatgag caaagcgaaa ccatctcctt     94920
    taaacccaca tgtgttgcat ccgccagcgc ctttgaatgc tccgtctcca ttcttcttga     94980
    gcattcggaa tccatctacc cctccatgca ccgggcatgg ggaacgttta ccaacttttt     95040
    tacacgatgg acttattcca ggaacaatgg cacttagtat ttctaaccac tttccttgtg     95100
    cagcctcgcg cacagtctta gcatttaggt ttcgcatggt gtacctccag gaatagcccc     95160
    gtctgggact tcccaaaacc ctccaagagg gctttgggaa gcctcagaca gggtttggaa     95220
    tctgggggta cactctccct aaaggaggtg tcccccttta gggaattagt acgatttttc     95280
    cgagcgttac tttctcggat ccggcgtgct tgctttttta gtcgtcggga tgtcgcagat     95340
    ttgctgcatc aacctgacga atgaatcatc agacaatgct gcgacaacaa cacgattggt     95400
    gtcagtcgtt ttctgttgat tactcatgat gagtcctcaa taaacgacaa tgacgcgacc     95460
    acataagtga acctcaatca cgagagatcc ggccaaaaaa tggtcctgat caatttgttt     95520
    gagtccagct aagcggaagc ttgagatttc agcagccatg ggattacctc tattcgaggc     95580
    gacgctgctt cccaccggga agtagccccg cgtgggtgtg cctttcggcg atgggtgggt     95640
    gttagtttaa agtggtcacc ggtcactatc gaacgatcaa cctcatggct gatcgaagga     95700
    atctgctttc gtcggtgtat tggccgcgga aggagactct aaaaaagccc cctatagata     95760
    gggggcttga atcaacgtgt ctttttacgc tcatcgaggt gataagcaag ccaaaaagct     95820
    gcgcctataa caccgatcgt gaaaagcatt gtggatgtca cgtatatacc aaggggactc     95880
    atcattacga attcctcttc agtggacttg ggttgagtct accagaaaat cgatagggtc     95940
    aaccgcctct gtcgagaaag ccgacgagga tcaccagggc taacgagcca acgatcaaca     96000
    gtgctccgaa tgtaccgaga acaaccgacc agaaaaggcc gtcgacggtg agttcggcag     96060
    tagtagcgat caagaatatc cctgtcacaa ggaagccacc ccccagactg aggagcgcat     96120
    ctttgatcca gagcagtatt aagtttttca tcattcactc cgtaacgccc tcctttcagg     96180
    cttgggttat tgggcccaca aagaaagggt catggagatc ccatgaaggg atttcccctt     96240
    catgggttgc gagcatttgc tcggcttctc taacgcttgc ctaaatcaat acttctgata     96300
    aaagctaact acagcattac gactgcagca aaagcgagat gatagttatc agaatgtcta     96360
    gcattatgag actctccgtg ttggaggcct taatccctaa cgggataagg cccgatgggg     96420
    tttttatagg tgggtgttcg atttgagtga tcaccagtca ctgtcagacg atcagccaca     96480
    aggctgagcg ttagaatctg ctttcgtctg tctttggacc gcggaagtag actcaacgtc     96540
    aagaatatac aaaaccttcg agggtgcaag ggacctttaa attccccccc cagaaagggg     96600
    gggatttaaa ggttaagaaa catcacgttt gagagttaaa ctttgtgcca agttgcccaa     96660
    gtttgaaacc ccgatagcat ggtgctaatc caagcaagaa cgtccgaaaa agacatctct     96720
    tctgatattt gctttactgc tccacacctc atttcttcag ctacgaaccc gcccgatgaa     96780
    ttttgacgaa tccggaagcc agatagtgac gcattatcga agtgaatcct aaatccatat     96840
    ggaattgcgt gctgtaactc tagttgtacg agatctgaga cctcgtttat ttcaacacaa     96900
    gtataggcct gctctcgaaa ttgatagttt tcggcgaccg caaaaacgac cgcttgatcg     96960
    taatcgttag catgcacatc gtagatctta tccaaaagca agaacctaaa cgctttttta     97020
    aattgattca gtatttttac atctgcatca gatccgaagt tgcttttgat ccactgatca     97080
    gcctcagacg ctgttgagtg cgtacaagtg aattgctcaa gatgtgatgg aaacactgat     97140
    ctccaagttt cgccatcgtg ctctacataa aacacgtttg gcatgcgcgg agcttgctca     97200
    gactttacta tgattgccca ctcctcaaac ggacgtggtt ccaattgaaa ccatgcactt     97260
    tgtttcagaa gagtccctaa agcctgttga agctgggaat caccaacata cacaaactct     97320
    gctgtattca ttttttcgct ccttgcttag ttttgacaaa aggagcgacc ccaacagggt     97380
    gctccccctg cgggttaaat caaaccgcac agaaggttgc ccttctgtgc ggttttgccg     97440
    ttatcaaagc cgcttcgcta tccaactcac gcgatcgact gtgactggct cttccccaat     97500
    gacattgcct aattcgtcaa tgacattttg cataactgtt acagggactt tcccgattcg     97560
    ctttagggcg attcgatcac cgatatcaat gtcatactca accatgcagc gttccagatc     97620
    gacaccccat acctcaaggg taccgaggcg aatcataaag ctgatttttt ctcccttctg     97680
    gtgcttgtaa ggaaaagcac cgaaggatgt gacctcacct ttcaacgcat cagcccacgc     97740
    atcaatctcg ggggcggtgt tggagcagtt atgaaagtgc ctctcgtagg catccatgtc     97800
    cgctcgtacg gaatcgctgt cgaattcctg aaagtcgtac agacttgcag gtgtgtcctc     97860
    actcaatacg cgatcccaca acttttcatc ttccgaacgg ccgggtaaag ccttaatgca     97920
    tgcgggtgca gacaaatgct taggcagttc atccttcgcg cgtctaaagg aacgtaaaga     97980
    accttggctt ttaattaccg cggcacgctg ttgaacctca caacggcgtt tattgatctc     98040
    ttcgttttcg cgagctgcag attcattcat taaacgaatt ctatttgcca gcgaagattc     98100
    ttccacagaa aaatctttaa gactatggac gaaggttgca ggtacagcgc tatcgaattg     98160
    ttgaaaacgc atggtgtttc tcctgtttgg aggtagcaac accccatagg agtgttgagc     98220
    cccgatggtt taggttgttc aataagtgga taaacacgcc tctgaattat ttatgaagag     98280
    ccaggcagat acccaggcac cgttttcggt ttcagaaata acagcgtgtg agtctatttc     98340
    gatattgtcg ctcgaacctc ggcaatatcg attttgagcg gctaccgcaa atgcatttga     98400
    tccaacatct tctccaaact ctcgaacgca ttgactgaag tcgagaccgt tttctttcgc     98460
    agccttcaac agctctgtca ttgggtttcc agcctggagc tgatcaagaa gcgcttttac     98520
    tcgaccatca ttatcagaga cttgcgaaac ttgaaaaatg gttgaaacga gcaaagcctg     98580
    attttcgtga gaaagaagaa gaatcttctg cgaggacatg ggacgctcct gtatcagggc     98640
    gtaccagccc aaagggtggc agccctgtgg gtttgaaata aagcgagagg tgggtgtttg     98700
    ttttgagtga tcaccagtca ctatcagacg atcagcctca aggccaaacg caagaatcat     98760
    ctttcgtcga cgtcgacgtt cgcggaagaa gactcgataa actgtggccc cggaaggcca     98820
    cagttattac agcactgaat tcctactaca gcaacatctg ctgagtagat ccaaccgccg     98880
    ctaatgacag cggcatcata gttaccgcga tatgactttt tggtaaatca agctccgcga     98940
    cgtggtacat cactttgggg ctcaagggat tacgagaaac aagcacctca atgcccctcc     99000
    tgaacaatga gcttccgatt tcttcaccta aggagtcaaa ctcctcgtag acaacgcttt     99060
    gccccattag cctttcagat ttaaatcaag aagccagtcg atacacgccg ggctttactc     99120
    gttcaaagaa gacttcgttc tgcaggacct gacgaatctt tgcggcccaa tgttggttgc     99180
    ttctggtttg tgcgtagggc ttcaatgcgg cgtttatttc tttcagatgc agcaccttgc     99240
    ccccctgcaa tacgcgtcga acagcggcgc gccaagtgat attgaccatg gcttccgcgc     99300
    gtttttcgat agaggcaagg aagaacagcg cgtcctcatt ttttcggaaa acaagtagtt     99360
    tctcatgggc aatcctaatt aagcggcccc gatattctct ggagtcactg acgcagttat     99420
    gttgaacctt gataacttca tcgatgagac gcccagggga tacccgttca acgagcgacg     99480
    agaggttgaa atactcacct cccttacgca gattgcccat aaggattcca tacacgccgc     99540
    cgcgttcaac agcgtcgtga atgttcataa cggcgagttc cagcgcctct gtaaagtccg     99600
    gaagtctcat ccgggacata tcccacttgt ttgcttcacc ccactccaca ccgctgtact     99660
    gaagcattcc ggcgtacggg ggatgccacc atgccagatg agcctcttcg ccaacataag     99720
    acttgaggtc gtcgaccagt aggttgaagc cttggtgcag atcagtccca aaaaaacgca     99780
    ggcccaaatc tcgcgccaca tcagcacttg ttccgcctcc aacgcttgga tcgataacaa     99840
    gaccatcttt tcggcgctgg taagactcaa caaatccttt gacgatatgc ccggtgcagt     99900
    tgcctcgata attggacttg ccccagggcc cccgatttgg gaacgaaacg actgatgaat     99960
    taaacatggt gcgctccttt tttgaaggac catgccccgg cagggtatgg cccctgcatg    100020
    ggttgagtgt tggccgagtg gcctttagtc agtgaacgat gtcgggagtg aacacgtgat    100080
    tctgcgtttt ctctcgaaaa cgatttacga gttcatcgaa gctttgcttg agctttgatg    100140
    gtgtttcaaa cgcaccactc acgttgcgca ggattatgac ctcaccggtg gaaagctccc    100200
    acaagtgaac cttcacttct ccgcatgttg accatgcttt tcttgtcacc ttcgcgtcgc    100260
    cctgaaggcg cgcagcggcc attataggac tcatactttt ctccaggatt tcgcggagaa    100320
    aagcccctgg cgggcttacc ccgccgggtt ggtttgtggg tgtttatttc aagtgctcac    100380
    cacgcacatt tcagacccga tcgtgcagcg atcgaaccag aaaactttgt tggccaggct    100440
    attcaaacca gcccaacaaa atattctgga agtaccaccc cccgttttac aggggggtgg    100500
    atttaagcga tctgtctacg caactgactt cgcgctcttt catctctcat ccgatgggtt    100560
    cttctttcca tcccagctat gttcatgcga agcgcatcat gatcgatgac gccccactcc    100620
    gttatagccg tccctaaagc gcaacaagct ctgaaactga aaggacgaag agaatcatca    100680
    ttgatccaac tccagatttc ctccctcatt tcagggcttg cacgacggtc cagagctgtt    100740
    tgtagagcgt cccgaaggat acggtcgtac atcacctgga tatctgcatc ggaccagttg    100800
    acccgaatga aaacatcttc tggcatggcc agaatgtcta agaacgaaaa ctgttccaca    100860
    ttgctaaggt atcggcgccg acgttgcgga acctttgtta gaacggcgag ttgaatttca    100920
    ctctccgatg gcgcctcaag aaaactcatt tgcatgctgc acctccagat taagcggagg    100980
    tagcagcccc agtggggcgc tccccccact gggttaatgg ctgacggttg tcaggccact    101040
    tttgctatca aaatgttttg cacaagctca aacaaggctt gccgaaggtc actcacaccg    101100
    ctgatgtagc ggtagttgat tccaaacaac actctcaggt tcgagctttg cgttcccatt    101160
    gcaataccga gcacttcaac accgctgttg cggcatcgtt cgataatgtc agttgccgac    101220
    ttaacatcgt caggttcacc gtcggtgacc acaatgagaa ttttgcggtc ctcacgttgg    101280
    cgtatcagta gcgacgacac agtccaaagc gcctgcgcca aaggcgtaga gccttcaaca    101340
    ctcacagcga aacgtccatc acgtctagct ttctggaaca tctctccgtg tttgagtatc    101400
    ggcgcgatac ccaagcgacc gttgattgtt actggaaacc gataacccgc aggattaact    101460
    cctggcaggc catccatcgc ttgtaacaag gacgccacag ccacagttgc ctgtcgaatg    101520
    gtgctctgca tcgatggcga gttatccaaa agcacttgga gggccgcatt ggttttgacg    101580
    attgggtctt tatgccgaaa aatccggcta tccccaacca tcagccttgc gatccgagtg    101640
    ctatcaggtg acctaccagt acggcgcagt gaaggtcgtg tattcctaac cccctgcatc    101700
    aatccattca gcacagcacg tagacccatc gagctttcaa aagccttgtc ggcaatctgg    101760
    tcgctgaagt cactttgtct ggctgcaact tcatgaagat cggcaggtgt cgactgactg    101820
    tagtcagcat gcgatctcaa aagttctgag gccgcttgac ccttgtccga tatcacaccc    101880
    tgcagatctg cgtcagtagc attcaagatt tgctggataa gcttgtcgtc ataggacgaa    101940
    atgtcaccag cttgcggatc atcagttgcc tgttgctgag atgtcgtaga tgaatctccg    102000
    ccgtcatcac cttggtcatt gctcggttcg gatgaactac ccggatccgc gcttggcttc    102060
    ggttcagcat ttccaccaga ttgatcatct ggcttctcag aattacccga tgtgtcttgc    102120
    tcatcctggt cgggctcttc ttcaagcact gagaggagtt tctttgcaag gccgaatgat    102180
    tcagccgtcg atgaaaggcc agcaacgctg gcacctagta cacccatgac tttggtagtt    102240
    ttgccttttc ccaagacctc gaccatagcc accagagctt gatcggcttc ttcgcgaatc    102300
    ggctgcctta ggtaccttgc acatccattc aacaggagtc cattcagcaa aattgcggct    102360
    ggatgtgtgt tctgccgaat gtcagtacct ctgaacaagt gaacagccaa agcatcgaga    102420
    tcacgtcgac taccaggata ctcattcatc atgagctgct cgatccgaag atcttcgacc    102480
    aggttggtca tacgagcctc aatcggggac ggctctgcat caccaaaaac agcaagacta    102540
    aagtctgtgt gtttcacatg tgatgcttcg tgagctaaat acccgtaggc gatctcggca    102600
    cctttgacat catcaggatc gatgttcggc aagttaatga ccttgccatc ggtactggcg    102660
    atatcactgc caaaccgaag cttaactccc aagttgtcgg caagagcacg tgcaacgatt    102720
    ggcatagcgc tggttaatgt tttcatgatg cgtctccaga aaaagcaggt gacacaccac    102780
    ccctaaaggg gcggtatgcc ccgttagggt tggttttaaa accatacgac tgattgcgac    102840
    tgtgccggtg gagccgtagt ggccactact ggattggtca ttgcagttgc gatggtttct    102900
    tctcttacca ccacttccac agccttaact tcggctggcg tcgttgatgg ctggctcagg    102960
    tgagcccatt cctcagcaga ttccgaatac gtgatcggcg aattttcagc gttctcaggt    103020
    atttcgggaa ttacttggtc agatttagcg gtcgatacta tttgaacact gctaaccaca    103080
    actgcgtcga ttggaaccgg aggttccgtt tcaagctccg gttcgtcatc agccatttgc    103140
    acgcccattg aggccatgtg aaagcccctg gccagctcaa ggatcttcgt ctcatctgac    103200
    aggttcatca tcagactcaa taccagctga aagtcctgtc cttcaacgtc tcccttgtcg    103260
    gggagtcgca tcaacacatc gtcaaacgtc tgagcgactg ttgcgacctg aggatttaaa    103320
    aacgacaagc tcgcgagctt actttgcatt ttcttgagtg cgttgaccgc acgctgccca    103380
    atgctctgct tgcccaaaaa gctgctttcc aatgcctcgc gagctgcttg cgcaatttca    103440
    cggaacagtt ggccagccag accgttaacc tccttttcca aacctcgatt caggattggc    103500
    tgatcgccac ctgcaggcgc caaccggcaa gccgtgtaat gacaccccaa gcgactctca    103560
    accaccccta ccggcgtaat tgctacctca agcgcgcttc ggaagttagg atttgcaacg    103620
    atccaatcct gggcaagcca ttcctgaatg tttttgtcgt agtccttaca gaacaccgaa    103680
    cgagcatcga caaactctcg ctcaatcacg tccaatttat ctgccagttc aacggccctt    103740
    gaaacaggca ccgcataacc accgaggaat cgaactccga cttcttcaca tgcgcgaatc    103800
    gcgcggcgct tcagccgatc gaacacctta gttgtttcag gatcacagat ccgtttcgac    103860
    cccaagctga ccaactgttc ggggggaaga tctacaacgc caaggtcttc gggtttgagc    103920
    ttctttcgac cggaccaaat actgatatcc aaaccgaaga gcaatacttc ttgtaggact    103980
    tttacgtctt gaattttcat ggagcatctc cgaaaaaggt gctcctccct tgcggggtag    104040
    agacaccccg ctgggtttag gtttgagcta aaaccaaacc ccagtaggga ctttggtttc    104100
    agcaaaagct gcttgtaggt tgaggcgctt ggctataacg ccaagcgctt cgagtgcttc    104160
    aaggtaaagc tgttcatctg aacctggtga agggtttggc agcatgaaca gcgaacagat    104220
    ttgcttggag tcgagggtga cgccttcctc gccttcatct ttagagaaca gcaccagctc    104280
    ggtgccgcta gccgtaaata attgcgaaag ttttaccaac aggatgagct tcagtcgttg    104340
    agcacggtcc tcgaggagaa tcactccaga gccgaagctc tggagatcaa actctaactt    104400
    ggcccatgca ggcgccagct cctcgtaaac ccttaactcg acttcgccct ctcccagacc    104460
    agatagaaaa agtggcattg cctctaacgc ttcctgagta ttcattgcca cccagttgac    104520
    gtgattcatg cctcagtttc cttccagagt tgatccccga aaatctcctc acagattttg    104580
    tgaattgccg tgcgctgaag aaaatctgcg cggtttgtca gtgactgtct catcgacacg    104640
    taaagtggcg actcgcatcg tgtctttgac aacccggcct gcattttcgc ccagcgcacc    104700
    agagttcggg tgctcatggt tatggttaac tgtccgcggt catcggcggt cgcggatcct    104760
    gcaactccag gattcgcatt tgcgacgatt cggtttcgct cttcttgatc gcacccaata    104820
    aactgagcac ggattttgtt ggcgaccttg atgaagggct ccaaaacact ggcatccaca    104880
    ccgggcaacg caccttgcaa cacctctact tcgtctgcag gatccatgta ggacacccgc    104940
    aaagttcggt agcgatccat cgttgccagg ttttgttgct gggtaccgcc gtaaaggccg    105000
    gtatcatcac cctgccccgc tgtattggct gtaccaacga agcggaagtt agggtgaggc    105060
    tggattatgc gaccgccatc ttcagcgatc accagtggac gcccctccaa caccgcgttt    105120
    agtgcggaag cggtcgaggg atcaagaaag tccatttcat caagaatgaa gatgaaccct    105180
    ctttcgattg ccatcgtcag cggaccatcc acaaagacca tcttctggtc gccagtggct    105240
    ggttcaactg tgagcgagtg gtgaccgact agctcgggcc actccaaacg gctatgagcg    105300
    ttggtctgca gtgcaggcca gttgagacgc ccagccgctt caagaatcaa cgaagtcttg    105360
    cccgatccag tgggaccgac caaaaaaagc gaatcatcca tcggatcact gagccaggcc    105420
    agaacaccgc gaagaagttc gcggcgaaac ttgtagccgc tcgacacttt aggaacaaaa    105480
    tccatatggg catgaccagg cgcaaagccg ggaacactta caggagcttg gattccaaac    105540
    gaagtcagcg ggatttgagc atcaaattgc atggtgtatc tccagaaaaa gagacacgcc    105600
    agccccaacg ggacggtgtg tcccgaaggg tcgtaggaag gtgggtgttt gttttaagtg    105660
    atcaccagac acttactagc caagtcgtac catgacgaca gagcgagata cttgaaacaa    105720
    attgctttgg tcaggcctgt gacctcacca aaacattctg cctgtaaatt taacttagtc    105780
    agccatcatg ggctacacct cgtgaagcag tgcccctgat tagggggtga ataatagctg    105840
    agggcccaag ggcccccgct attttcttca gaaccagatg ccacctcgca tctcgtctag    105900
    cacttcatcc agcgaagctg agtcagtagt tgcgtcggta tcaacagtca accgaacacg    105960
    cccaccaccc gctttccggt aagcaccata cttctcatcg gacaagtccg gatcgaactg    106020
    catcgcaact gccttccagt cgatcgaccc atcctggata taccgcgtga tggatatgcc    106080
    gtcagctttg gctgaaacat acccccccat cagcgcaacc agttcatccc gaatggtctc    106140
    tcgttgttcc ttacagactt tgacggtctg catggctctg accaggtcag catcaacgcg    106200
    tttcaactga tccgcgaaca ttgcccattg cactctcact gcatcctcgg gggtgtagtg    106260
    atcacgctca ggatctttag gtggagcttt gccagtctga accatctccc agaaatccaa    106320
    ctcccgatcc agcatcatgt cgatgaaaga atcttctcgt tgaatttcga atacgacggg    106380
    agaatgactg gggtgataga acaccagata ccccatgtcc gcaccggcta ctgcaatttg    106440
    gtgctgaacc tgcgggtagt aaagcctgta gcccttgctg gccattcgat tgacaacaac    106500
    gtcttcgaag ttactggtgc tcgggcattt gatctctaga gggcgccctt gatgttgaat    106560
    cccatcgaac gacgccctga taatcgagtt aacagaagac tccgcacaaa ttggcagagc    106620
    aatcgtgtcg tattcctctt caaaccattg tcttgcatag ggctcatgaa ctatcccgtg    106680
    tctgacccaa gggttcttgg acagatcgtc gacaggcagc acccctcgaa tttcgcccca    106740
    caaacgccaa ggcgttttga aaggcgaact tcctaggata actgctgcgt tcgaggccga    106800
    aacaccgcct cgacgccact catgccactg tgttgttctt tgcccaacat caacgactcg    106860
    cattgcagcc tcctcgtgtg ttggggctgc cccaagaggg gaaagcccct cttgggttaa    106920
    tggttgatga tgaacctctc atcatgctga ttgctgttgg gcaggtgctc cagactgcgc    106980
    cttttcaagc tcatccagcg aatactgtaa aagctcgcga gaaaaacctg attgctcttc    107040
    gaaccagtct cgagcagctt gccagcaacc tgacgagtaa gcccggtcaa tcactgactg    107100
    gatacgctgt aacaccttag gaaggattgt ggatgggtcc aattgagact gaggctcggc    107160
    atgtcccatt tcctcaaact cagcgtccgc caccacatga gaatccattt gtggtgatac    107220
    gaaagcttga gactggtcag ggtgctgaga gctcactggc gcggcaactg ttgctgccgc    107280
    ctgaacaagc atggcttgac cgtcgattat tgcgtcagga tcaccagaga agccctcacc    107340
    gttctgaata tccagaatct ccatagcagt atccatgcgc ggactggaca atggccaatc    107400
    cttgcgtgct cgcttggtga tggttttgag gtacatctct tccgcccagt tcatccatgg    107460
    tcctttgtcc ttcttgaagg cttcggagga atcacggatc tggaaaatct tctcggcccg    107520
    aacaggcgtc acgagatgat cgccactagg tagcttcgcg atgttgtaac cgccacgaaa    107580
    cttaccccgc tcctcgatag gtgcaaaagc atcgaactcg tgaacgggaa gctgtgctgg    107640
    tccgcgaaac ttgaagtgat cgttgctgta gaccaactcg gatttggacc aggaaatact    107700
    accggtgtcg gtagcaatct tgaccaggcc gcgatagcta atatccagca tgattcgacc    107760
    gtcgcgcggg accaagtagg caagtgccaa cgctgggttc aacgtcaacc cgaccgctgc    107820
    aacgttgatc atcgccatga tcacactagt aggattgctt tgggcaatct ttagtgcgaa    107880
    atccttgttc ttgccgctaa attgttggac cgcatacaac gcttccgcgt tgaaattcaa    107940
    tcccacattt gtgctttgca ccatctggag aaacttttcc tcagatcgtc ttacgaggga    108000
    agtgacaacc tgaatcgggg ataacgcttg attggacata aatgcctcct tttagggggc    108060
    atgatcccca aatggggaca acgcccccaa gtgggttagt ttgttaaata cctgataaat    108120
    aagggatttt cataaacgga atgtcgtcat caaaggactc gaaatcccga ggtgcacctt    108180
    gctgactgtg ttgttgcaca ggaggttttt cgctacgcgg tgcttgagat tgctgggggc    108240
    gttgctgctg aggctgtgaa gcctgcggcg caccgttttg cggacggcta cccaaaagct    108300
    gcatggtgcc ttgcatgtcg acgacgatct cagtggtgta acgtttgata ccgtcttttt    108360
    cccactcacg agtctgcagc ttgccctcaa tgtaaacttg agaaccttta cgcagatatt    108420
    cacctgcgat ttctgcaacc tttccgaaca tcgacactcg gtgccattca gtcttctcga    108480
    ctttctggcc ggtttgtttg tcggtccatg attcacttgt agcaagactc agattggtaa    108540
    cggcattacc gttaggcatg taccgcactt caggatcttg gccacaggtg cccacgagaa    108600
    ttactttgtt tacgccacga gccatggggt atacctccag gaacaaatga agggcacgac    108660
    tcgtccctga ggggcgtggt gccccaaagg ggttgtgatg ggtgggtgtg tgttttaagt    108720
    gatcaccaga cacttttttc gccgctccgc atggagcagg acgagaaact ggtatgaaat    108780
    atttggctga aagtaccttc cgcaaacagg agcttcctgt ttctggaagg cgctttccgg    108840
    agaggtttcc ctctccggtg caagaagcga ctgatcaagc aaccaggccg atttccgcat    108900
    gttgcgacag aagtttctgt tgcacggccc aatttttgac gtaacgaaaa tcaacctggt    108960
    cctcactcac agtgtcagca atgtgttttg gcacagggac acagcgattg tggtcaagga    109020
    gaagctcgcg tagctgcatg cagtaaatag cgtcgatcat ggaagtgtcc tttacggggt    109080
    gtgccaccaa aaccaatcca aagatgggct ttggtggcac accccgtagg gtgcaccact    109140
    tgcttcagtc gactcggttc atgcgttgaa acgcaggagc gtcatatgca gaccaatcct    109200
    gaggcatcca cagcttccta taagcggctg gggtgagatc agttttggta gcaccagttg    109260
    gtcgaggttc ggcgggcgaa ggagcaacag acaccttctt aacgggcgtg atgcagtaaa    109320
    tgaatgctgc tacacgctct cttgcgaact gaacaattac cacagcgcag atgagcaaca    109380
    agacaattgc gatcgggcta agtgtagtga gagaagtcat tttgcagact cctcagtggc    109440
    tggaacgtgc ttagcatgag cttgagcaac gcaagaaccg tcattagcca aaacatcagc    109500
    ggaagtaagc agagcaaggt atttcatgag aggcctctct tgaaaagtag agacctcgac    109560
    ccctgtaggg tgcggtccct acgggtgatg agtagtagcg agctactcag aaggtgggtg    109620
    tttgttttaa gtgatcacca gccactccgg aagcaagcct ccgggattct ctcgacagcg    109680
    cagctgtacg agaagaaaga gaattgggaa gaaaattacc agcgctatcg gaagctgtaa    109740
    agacaacatc tcacacaacc ccctgtcagg gggcagactc aaggtcaggt caaattacac    109800
    gtggttaacc taaggttccc ccccaaacca aaggatatga ccatgtcagc agtagccgaa    109860
    caagtagcga atcaggtgag cgcgatcacc gaggtaactc aaccctcaaa cgcctccgaa    109920
    ggccagaaga aaaatgctcc tcaaccaaag cgaaaacctg agcccaaacg caaaatttcg    109980
    acgcccacaa tcagctcatc ggtgtcgctt cacactgacg tcgctcagcg cgttttcaga    110040
    gatacctttc aggtcgcaag tcgctccctg ttcacaatcg acgttgtgac tcgagcactt    110100
    gccaaaaaaa atacggcatt tgactacagc gaagtgttga acgccgtgat gaaaatcatc    110160
    gacgatatcc aagctaaact cagcaaggac acagctcaga tcgaactggt gctggcctcg    110220
    gagaaagtca tcagcaaaac acggtacgat cattccgttg aacagggtta ctcaatttcg    110280
    actccgcatg cgaaccggtt tgcggtgatc attagcgacc tggataacta cctggtgctg    110340
    atcgacacgg cctggctgag cggactcatt ccctccaatg ctgttgctga tcttaagtac    110400
    ggttggcgtc gatcggtgct acgagcgact cggcaactga cacatatcgc tcgtgactcg    110460
    atgaaaaaag ttaaccgctc cggcgacgaa ctcgcggccg aagttcgtga ggaacttggt    110520
    gacgatgtcg aagcggatca agcaatcctt acggatgcat tggcgaacga agacgatcaa    110580
    cagtcagctg aagtcgccta aaatctcggc aggatttgag ctccgaaccc ccgcctgcgg    110640
    gggtttttct ttgcattttt tttaatcatg gcaccataga aaaaacgaaa ggatgctcag    110700
    gcatgtcaaa aatgaaggta ttagcaggac tactctccgc actgacgctg ggaggatgtg    110760
    cgaacacgtc ccgtgtgccc cctaatcagt ttgaagttga tggagtgaaa tacggcttcg    110820
    aggtgaagga ccgctcaact ctaagtctgg tcaaccaggc tccgttgaaa tttgcggaag    110880
    acacttccat tactgatcag ttattactgt cagcagggtt gcccacccta aagcaggtac    110940
    cgttgggccg actgagcgcg aacgagatcg acaactcgac acgcaaagaa gggttcgata    111000
    atgcccatac agcggcttct ctggcgttgg atgtatcgac tggactgacc aacgcttcgt    111060
    ctgccggtgc tctcggagca gtgaacttcc tgttagctcc aacagataac gacccgcgca    111120
    ctctgaacaa tgcttactgc ttcgtgccca gtgctgacta ccccgaccag aaggcagcct    111180
    acaagaaatg tataggtgat atcagggccg atctcatggc cgcaacgcat tctaccggta    111240
    cacaaatcag ctcaggtgga gcgcaaatat cgatggaaga tgctcgttgc catctggggc    111300
    cttcgcaatg cttcactgtc gcagtgaaca ttggtaacgc agtcgccgcg tcaggttacg    111360
    cccctcaaaa caagggagga ttcagggctt acatttttag ggtcagcctt gacttctacc    111420
    gcagcaaaaa tgcggcacca gaagcagaag ctgacttggc caaagccttg gcaagctcaa    111480
    ggctgagtgc aacaacgaca tatcgtctgt acgaccgtgg tagtaagacg gtgttggcag    111540
    tttattagag tgattgggtc aaatgcaccg cgcggggctg ccgactgact accgaaagca    111600
    gccttgtgaa taacccaggc gttaccataa cgaacgatca ggaaaggaac cgccgctatg    111660
    aatagcaccc cgcacgctgc aagcctggcc gattggcagg cgcgctacga agacaaggcc    111720
    gccctggtta aatcccccga ggcgcaccag ttcgtccttg acgagctggc cggcacgttg    111780
    cacgcccgtg gcgtgatcga tgacgccggg ctggccgatc tggccgagca atccaacgcg    111840
    gcctatcagt ggggcgttga agaacagttg agcgatgaac tcaaccagcc cgaggcgaac    111900
    tgaaaggaac cccgccatgt cgattcacac caccgaaagc acgaccgtac tgaacagcgt    111960
    gccgctgact ctggaaggcc gctccctgga aaacctgcgc cgctaccggg aagtcaaaga    112020
    acagtggctg gccgccacgg acggtacgca aaaatcgctc aagctgaaaa ctcaattgga    112080
    cgacctgcgg gccgagttgg ccagctggtt ggacatggcc gtattgagac aagagcgcgg    112140
    cgaagggtaa gccgctggac taccaataac gccgcttatg ttcaaaaggc ccccacaccc    112200
    aagccagatg tgggggcctt ttttatgacc tccggtagcc aatcccccct agactggcct    112260
    accacccccc ctacagtggt tttacgcact gaaaccccct tacacgaaaa ggtatcaacc    112320
    caatgccgtt acccgtcacc cagtactttg aacagcgcct ggctgccttg cgtacgcttt    112380
    cccttgaggc agccacgctg gccgaagaca tcgccgcagc actcaggccg gaggcgttga    112440
    agaagtccgc cgatgagcag agccaatggt tgtttgaccg gatgtacgaa gtggcccgcc    112500
    aggaggtggc ctgtgcgatg cacctggccg gttggctgta tgtgtatgtg catttcaagg    112560
    tgctcaccct ggctgactta gacgccttta ttggccgagc tgtagtgctg ggtggaccta    112620
    aagcggtggt cgatcatgac ctctcgtgac agtaacgcgg cccggcaccg cctgcaggat    112680
    gccctggagt tttgggggga gcgttgggtg ctggacggcc tgcaagtcac ttgcccaggc    112740
    tgcctggccg aacaactcgc ccaggacgcg cgcgcgccgt tcatccatgt cgacgcttgc    112800
    cccttggcca cggagtttgc ccaacacccc tggattgaat tacgcgacct gctggtcgac    112860
    ctaccaccgg tgccggcatg agccaggtac tgcacctgcc ccacgcgatc cgcctcaagg    112920
    tggcccagca cctggccaac atagagcagt ccgtggatct gcacgcactg gagctggccc    112980
    aggagcgcgc gcaaggtttt gtggaaggca tagaggcggc gggtgcgctg actgccgcca    113040
    ccatcgaggc gctgtctacc gcgctcgaca atcacgctac tgagtgccgc caggaactga    113100
    cggcatgatc ggcgaggcga tacagctgga ttcacgggcg cgcctagtgc ccgcgcgcag    113160
    taggcgcgag tcgctgcgat ccgtatcagt ctagagacgt ggtcaagtat gtcgacaaga    113220
    tggaatgaca aagcgaagca tcaaagagat cgctacacac cccaggcccg cacatgcggg    113280
    ctttttttct gtctttgtat tcgcagctat ttccataact tcgcatttat ttcggaaacc    113340
    gactcatgat gccggtgagg ttgaaacaat gccccttaac tgcccactta tccaaggcaa    113400
    ttaacagggc taaataatga ctaagaaacc tttaggggca aacacaaaaa aacgggctgc    113460
    taaacccgtt ttgatgttgc cgctttgctt gggctatttc acctcggacc agccctgcgt    113520
    ctccgcttca tgacgcagag tatcggcgtc gataccctgt aaacgctgtt cgttgcgctt    113580
    caaagtgtcg agtcgatctc cttttacgtt taaattgctc ccctgcccag tcagattgtc    113640
    gagattaacc gtgctcgcgt ttggaaaatt gcctgtggtc tgcaaaatgc caatccactc    113700
    gcccaagtca attttgtccc agttcacttt gtccagcgca gcaatcggta tagggtcaca    113760
    ggacgggttt tcagcctcgc caaaagttga cccaagctgg ccacgaatct gctcctgaag    113820
    aatccgtgca accgggctgt tgaagcagca gtaagactct ctcttctcga tgcaacccag    113880
    aggggtcttg gaggcgcaat agctgccgac gaagtggcac accttgagct cctttttagc    113940
    accgagctca aactcttttt cttcgcactc ccagatgatg ttcacaagga tctcagtcag    114000
    gacatagatc gtataaatga tcatgatcac gttcgcggcc atggcgatat tctgcgccac    114060
    cgggccgaga gctgcgttac caccagtcga aactgtaccg tctgcgcctg tcttggcgaa    114120
    ctctccacct gcctcagtga caaacacggc gttagcagcc tgggctccga atgtttgggc    114180
    agtccattcc gctgtcttgt tcatgagagc ctgcttgaat gtggctatta cgccttgttc    114240
    tgcacccttc gcaaccagat ccgtggccgc cattcctgag tccgtcatcg acgcccacaa    114300
    atcactagtc gcacgccagg ccgagttgat tccgtcaatg atgggctgct tcagttggtt    114360
    ccacgcacca tagacgggtt tggtcatctc gaagttaccc gtagcctcca tcaaggaata    114420
    agttttgatc gttagattca cataatcagc cagtgagatc ccaccagggt tctcacagca    114480
    gttaacccat ccgcccaccg cttttttgca ctccatgggt tcgcctttga acaaagcgca    114540
    ggagcggtcg ctttcaatcc catcatctcc ggtacagtcc atatcatgtt gtgctgactg    114600
    ggcgatctgc agggctgcta cagcctttga aaaatcattg ctcttatcgt aagtcgggtt    114660
    gtaacactcg ccaccggcac agcgaactgg gccagagcaa ctataagtag tgtcaatttg    114720
    ttgattgggt acatcaacgt caacaccaca gtcccatact tcctcaaaga cactgcaaga    114780
    accggactta cccttagccc cgcctacaca cttctgttcg ataaagccac acttaggatc    114840
    atcttcgaac ttcttgcagg agtccaaatt cccaccattg ttcgttgggc atcgtttaac    114900
    gccgtgagca tctacgtaac aatccatgtc accctgataa aatttgcatt ctgaagtgaa    114960
    ggtgaccttt ctgcatagcg ggctgattgt agggaatggt gagggtttca aatggctttc    115020
    gcacacctga acaccattga taaacgtgca accgttggta actgctggca tgtcactgca    115080
    atttaaagca ggtgtggtgc aaaaaccatc tgctacttga gtcgcggctt taaatgcatc    115140
    ttctgaaaaa tattcatctt gtgttatcgc cttatttgga tcgaatagga tttttatacg    115200
    agcataaccc tcacctgctc cggcaactga aacacgtgtc ttgaattcga cgagaccatc    115260
    cactttgaag tactgagtaa cgtctgtatt aagcgattgt tcccaggatg tccctagctc    115320
    gcactcacca ccagtttcag gtggaaagtt accattggga ccattccaaa tttttgtatt    115380
    tccagtccaa acttgcatgt agtcatcata ttttgcgtat tccaaagtgg catttgtaat    115440
    agcatcagga ttgactactt ttactttcat agactcttcg aaaatggagc aatagccact    115500
    ccaatagtta tcacctacag tacccagcca gagatatata caccccacgc cacaactttg    115560
    aatatttgcc ggcccagtat catgaactaa aacaccagcg ttgtaagagt gattgagcac    115620
    gtgcgcgcca gacgtatccg ttaccctctc acacgttctg taatccggaa tgtgtttttt    115680
    gatggttccg ttattaaata cagattctgc cttacaatcc gagaactcac ctttaaacac    115740
    atttggatta gacagaacct cgtctgttgt attccaaatt gggtctttaa tcaggttcgg    115800
    actcgcgcgg tttgatgaat caaccaacgt tctgtaagca tcaccattgc cccccttctc    115860
    tgtttcaaga cgcgtctgag ctccacgacc gattagtagc gtgtctttat cattaccata    115920
    gacgttgttt agatcgctat ttgacccacc acctgcacca ggaaacagac tatcaatact    115980
    taccgccccc cctcctggaa atattgctcc gttactgcca tcactaacag gcccttgata    116040
    atcttttaaa aactgactac caaattgatt tgcttcggcg gctgaggacg taactccatc    116100
    tgcccaagcg ctaaacgcta cggtatttag catcagtcca atcattggca cgcatatcgc    116160
    agtgacaaat ttagagtttc ttaagatatt catccagtca cctacaaagt cgcgcagcag    116220
    tcagcccaac gccaaagcat gtatagggca tcttcaccta caaatggaat tagtcttcct    116280
    ttggggcccc catcccattt cataggatgt tcaccaatcc aatgggctct ctttgtttca    116340
    ggaagaggag aaaacattgc cattttatat tgtgacttta cgacggtagg aaatatttgt    116400
    gacttgcaga gcgcttcgtc gcccatcgtc aaccgagcga gaccacgacg atgctgcaca    116460
    gccaacgttt ttgctgccag caaagaagta cttcgctcaa actccatatt tcctgtatgg    116520
    ccagcaaacg gatatatagc tccccagctc cctgcacacc accacattga atctaaaggc    116580
    tgcccaacgg tgagggttag tgcttcagca gtacatgccg cttgagcgat cggtgaacta    116640
    acagcagcag cctccgggtg tgtaaagaaa gccaattcgg ggttggtcca ggtcgggtca    116700
    atttcgctaa tggagatcag gtcaaagtca ttgaaaccat caatgttgca tctgctagga    116760
    aggtatattt caaggatctg taacaaggga aaggaatagt aatgcacgtt gtagaaaaca    116820
    gtatcaccgc tgtcgtagtc gccgctgcca ttatgtccac gcagacgttt gtcaccgatc    116880
    gctaggttag cgccacctag cgccatagag cagcctggag atctgacaac ctcaaccaat    116940
    cgtgcgggtt gccacataga cgtcacgagt ccagggcggt aaataccgtt gttgtctgag    117000
    catgcacaga ccgttttgtt actcgatttc tctggagccg agccaccaaa taagctaaca    117060
    cccgcaacct tgataggaaa taaacaagcc cagcaaacgt cggtgaaaat cttcggcccc    117120
    agtatttgtg aattttgaca ggttggatct cccggtagat cttctgcgct caccccggaa    117180
    acaagtacga taaaaagccc aagaatacta ataagtgatt tcattcaatt ggacccgaaa    117240
    ggagtgtcta tcaacattgg cctagacaat gaaaaaccct gtatccaagc cccctttaaa    117300
    gaattaacaa catcacatgg gcctggttgt tcgtaacgtt caagtacaac ttgcacacca    117360
    ttcccaatgc aatacttata ggcctcgtag agccagtcga gattttttga cgatttcaaa    117420
    gctgtaagat cgatcttaca ataatcccaa cttactgatg ttaaccggtc aaaatcagaa    117480
    tactcaaaac cataatcatc aatagcgagt tttaacccta agcttcgaag ctgaccaacc    117540
    tgacgagcca tgacttcttt acttgcttga tacctttcgg acacttcaag aattacatca    117600
    ttgcaagtcc aatcacggag cttcctcaat tggttagctg cgctgtttag tagggtatcg    117660
    ttttcgaagg tagcagggga gagatttata aaaatcggta cggatgtttt tctcagaaaa    117720
    tttgatgagt ttgccaaatc gagaatcacg cggtctaact cacaccacga caaaccatgc    117780
    tcaggtacca caaactcatg aggtaccaat acgcgacctg taggttcaac tttacgcgcc    117840
    aacacctcat acccttgaag ggagccccac gtatgaagac cctggacagc cagtttaaaa    117900
    gtcattctgt gggcctctca accttactct cttgaactat gaatttattg tggctggagt    117960
    aaactgtgct tggaaccttt tcaatttcga aggttgtcaa cacttcttgc gtgagcaaat    118020
    aaagaggagc tccaatattt ttttgcaatc gctgaaagct ctcccaacca tcaatagtat    118080
    cgaggtcgga aagaattagt gttacccgcg tggttttgga gtatttattg aactcctgct    118140
    ttgcaagctg aatttgagct ttatcccttc catcaaaaat aactaatcgt tgtgtaaatg    118200
    gccgaacatc caaggggttg attcgggtcc ctttagcagt aattacgttt cctttcgtgt    118260
    ctaagatgtc ttgcccgaca atcacagttg ggtcaatctc acgttttctg ctctctaaga    118320
    catgatctag ctcaaagtac ttttggtttg cccagaaacg atcttttgct gcctttttca    118380
    gcttctcaaa gtcgagcttg tgcgcacgct cctgcatgac ttcaaccaga tccctttcgg    118440
    cgatgttcac catcgggccg gtaactccaa ggtctcccct ctgcccctga gcataggcat    118500
    cggtaacata ttgagcgctg ctgttacctt tcgcggtcag caaagctact tcgctctcct    118560
    ctaagatcgt cacaggtact tctgtgatgt tgtgacgctt gaaagcaggt gggtcgatga    118620
    ttacgcctgc ctttgagtgc gactccatta cgaggttttg caggtgcgct atcgcctcag    118680
    ccgtgttgac accatcgggg aatccgcgaa ctaccagctg cacggatgag tcatccgcgt    118740
    tctccagcag aattgattta agctcagtgt cagacatgga ccgtgagacg aaaattaatg    118800
    tacgtcggcc cttgtaaatc ttccgatcag ggttcgcggt aagttttttg gccgaatcag    118860
    ctttcacctg gtcaggaaag ctgtccaagg ggttgccggt gtaatcgccc tgttcggcag    118920
    caatactctt cgcccacccg gcgacttctt cagacgtcaa ttcagcggcg cccaaagtaa    118980
    atggaagcaa cgaggcgaag accgacacgg cgatcgccct atggattgac ctcaccatag    119040
    cggataggcc cgaccgatga gctgggactc atctaccgtc ccccagtagc gcgagtcgaa    119100
    agagtcctta gttctgccgg agaaccagta ttttcctttt gccaaatact cgtcccggac    119160
    gtaccttgat tccggtttat ttaatgtcgc cgccaagtac aaaccatcag cagttggaac    119220
    cttgctccca ttcaccacga ctccgccgtg accgacctgt acgcggtcgc ctggaacacc    119280
    gtcgatcatt tttgtgagca aggtcccgtt aggaaaatac ggctcagtcc caatcgcttt    119340
    gaaggtgaaa atctttcctc tttccggagt cttatcggac ttgtcgatca agaagaccct    119400
    gtaccctagg catcggcttt gctgagggtc gatgccaatt gagtaacgac cggccaacaa    119460
    tgtgcttcca gcacccacca cgcacgccac aaccgcggcc agtgcaatac tcttgaacag    119520
    aaactcgcct ctgctaattt tttttttcat tgaggcacct cctgttcagg cgcttggctg    119580
    aagctcggta atggcacctc catatcggcg ggaacctgaa tcgctgcccg actatcaagt    119640
    accagaaatc cacgggcagc taatcgcgca gcttgctggt aagtcttgct ggtggcctct    119700
    tctatagcct ccggggtgcg ttctccaggt atcgcttcaa tggccgctgc aatgttgatg    119760
    accgcgattt tcggtacctc gttctctctt gcctcccagg ccaaatacaa cgcgccaagg    119820
    gatacgacca aagcgatata cgggacaatt ttcaaactcg tgctcctcga tcattgatga    119880
    ccgccttgat ggcttcagcg gtactgaaat tctgtttgac gtaggtattg atggcctgga    119940
    cgtcttcagg cgcagtcgag taaaggagca ggctgtactt gtctaccgtg aggcgcccga    120000
    caccgctgcc gcggtcggtc atcatgaaaa tttccgagta ttggcctttc accgtatgta    120060
    cggttttcaa gtattcgtag ccgccttcgg aaagaggtaa acgctcatct ttcttaattt    120120
    ggttgatcgc ttctttcttc tgtccaagca aaaaggtgtt tgcgctgttt tcagcaattg    120180
    cccgcccagt ggggtttgag tagaggtcgt tcactgattg agtaatggtt attgcgctac    120240
    caccgtactt gcggaatcgg cgatacccgt gctcgatgaa cttggccacg tcgccctcgg    120300
    ttaggagcga ccaagcctcg tcgataatca cgatcttgcg acggtcgcga tcgcctaggt    120360
    acatgttctg ctggatctgg tagataagct gaagcaacac cacctgctgc aagtgctttc    120420
    ggcccttcag ctcctcgagc tccagaacag tgaagggatt gttgaatgcg acggtattct    120480
    ttccgttgaa gaacttcccg tattgacccg cagaagtgaa ggtgtagagc tgtttaccga    120540
    tattgcgaac cggctcgtcg aggtccgtca acaaactctg ctcgatgtcg tccaccaaca    120600
    tcgtggtccc tttctcgagc catactttcg taaggtgacg cttgagcccg gaaacctgaa    120660
    ggtctgtaag cggttgtgta ggagctgcca tagcggatag cagtccaacc agcacgtctt    120720
    cttcttctga gtattgctga accagctcga aggggtttaa gcaaatcttc gaggcttcag    120780
    taaactcgat gaagtcacca ttaaatgcgt gacacagctt ttcgtaagac ctaccaacgt    120840
    caataaccca aatctgagcg cccgaactca agtaagaggt gatcaggtag ttagtcagaa    120900
    aggacttacc tgaaccagat tgggcggcga ccgtggcgtt gtagtttgtc tccgaatcga    120960
    ataggtcaaa gttcatgagc tgaccgttac gactcacgaa gcacatctca ggggagccgg    121020
    tccccttcca atcaccgtag ataggcagaa gcggcaacgc gtggctgatc gccatgctct    121080
    tgtaacgata agtctctttt attgccttga tgtccgcacc aaatggtagc gaattcaaga    121140
    acaaaggaag catgaagaaa cgatcctcca tcagctgaaa ttggtgtacg ccccaatagt    121200
    tgcgagcttc gctggaggca cgtactaaac gctctcggtc atgagcgaac accgtaactg    121260
    atagatacgt tcgaaccatt aagtcaccat cgtccagttc tttgaacagg gcgtcgtagc    121320
    tatgcttctt ggcagctaga attggcacaa acttgagcag tgggccatag gcctggttgt    121380
    tggcccaagt gcggcgtgtg gacattttgt ctttcgccga ctgctggtct ggaaactgca    121440
    atgtcatgtt gatcatgcag ttgtcacgga taccgtgacg tccagtcatc atgtctccca    121500
    agtaccaggc tgctttcccc tgatatgcca ctttgggcat acgcttgaca ctcaacgttt    121560
    tgatcagggt gtcaccgatc ttgatgtagt ccggatgtgg ctccacttcc ttgtcatagt    121620
    cgaggatttg gtacttcagt tctttgtcag tctcagcctc gataggcaaa cgatctcgcc    121680
    aagaagcgtt ctcgccttgg ttcaaaatcg aagacatgac ttcgacgtac aaatcgttgg    121740
    tcattgcccg aggagcaaaa ccaaccgagc ttagcgtgga ctcaaactgg gtgcggtagt    121800
    ccgaatactc ctcaacctcc tttgtcgaag gctccattga ctccattggc aaacgcacgg    121860
    taatgaccag aatcgcatcc ctaactttga tacccgaaaa agcatcaatt ggcttcaagg    121920
    tcgcagcggt cagatagtca gctctttcct gaatcgcgtt cagcagaagt tgatccgttt    121980
    ggttcatgcg ccggcgcatt aaggcttgga tctgatgggt tatgttctgc cctgcaaaca    122040
    gggtgaactg catcagcgta tctttcggcc aggactgctt cagcagtgaa cgcaaatgct    122100
    cggcgacgct ttcatcgccg cctgagagag gctggcagac aaacgcgaaa cccaatgcgt    122160
    tgtcgtccaa caaaaaaagc ttgttgtcgg gggagtacgc gagtacctgc aggtgatcac    122220
    cgaggcggtt tggcttctga aaaatgccca tatcgacctc agcccttacc ttgggctagc    122280
    cagcccttca aatctgggat gaaccccttg gttatcaagc cgtcctgtcg aatggaatgc    122340
    ggaacaccct tgatggcaaa gaactgtgct gtgatcagcc gtttattgac cggaagttgg    122400
    tcacatgaag ccacctgttt aaggacgcta ttgttgtccc ctgacagcac cgtttttagc    122460
    gcttcagcct tgtcggcagc acaaagcaca tcgcgtactc gtccaacact actttcgcca    122520
    aggatcggta actggacgat attgaaggtg taatcgtttt gcaggtcctg catctggccg    122580
    aacatcttgt ggcagaaacc acagtatggg tcgacgaaaa ccgtgacctg tttttttcca    122640
    gttccaaaga caagaggatc gagatcttga acgttgaatt tcatcttctc aaagtcaatg    122700
    tacttggacg cgcggtcagc catttcaagt gaatcgatgt actccttgtt ccaggtgtca    122760
    tacatccgac cttcaatcag gaaacgccca ttgtccgaaa cgaaccgcag ctttccattt    122820
    ttctcggcga ccgcaaggcc actaacagga agtcctacca agttctctgc tgcaagggac    122880
    aacggggaag aaagcaagcc tatcgctact gtgaacgcgg cgatcgttgc cagaatgaat    122940
    ttggtcattg gagtcctctc acaagactta gggatctagt ggaagactat ggaaatgcct    123000
    tgcattgatg gctcacattc acccccttac ggggggtcaa cgaagaaggc ttgagacaaa    123060
    aaaaggggcc cgtaggcccc cagattcata ctagttttta ccagatgacc ggttcagatt    123120
    cggcgccaga atcatcgact ccgatcagcc gtatctgtgg tgccgaggca taggactttt    123180
    tagaaacggt gatgattctt ccattgatac caacttctga atcattgagc atccataggt    123240
    gcttaacgat tttcccatcc tcgtccttgc agttggcttt agcggtccaa gcaccaaacc    123300
    cttcggtgac atccaactcg cagacaggag gcttgttctc tttcacctcc acctggacct    123360
    ctttacgagc cgatttcccc atttcagtct caatgtccag actgatctgg taagtgcccg    123420
    cctcaggaag cttggccctg ccataccttg atttgccgct atccagtaac tcgccattga    123480
    tgctgtaggc cattttcgtg actcggtccc ttgggtgccc gcccgtcatt gaaggcctca    123540
    ggaatatccc taggggcgcc cgatttgcag ggttgtctcc agcccaattg atgcccacgt    123600
    tccatggcgg gggctctctg aacctaatgc ttcgttcaat tacgctgtaa ttcccgcgac    123660
    catcactgat atgcacccta aacataaatt cgcccggttc atcaatcgag acgatcctga    123720
    ccggggcgta atcgtctttg acaagagtga atccagatac aggtggtagc tcccagtcgt    123780
    aattgagctt ttcaaactcc ttgaatggcc cgttaaactt cacgcgcatt tccagttggg    123840
    caggagcaaa ctcagcggtg taggtgggct gcaggaacca attcggccag atatattccc    123900
    agaaatctag gcgcttggtc gtcgttccca ttgcaccgcg agactcccaa tctacaaccc    123960
    aggatttgac agaaagaaag ttctctggac gatcacggtc ctctgcagtc ggagtgaatt    124020
    ccacagtgtt gcccttaacc acttccccag tgggcagaat gaactcactc cccatttcaa    124080
    cttccatgtt gatataaggc gggtaaattt tcgcagtcca cgtgacaggt ttgtcgattt    124140
    caggacgtgt ccgcccaagt atctgcacac gtggtggccg tatagccctg aaaccgacag    124200
    cgccacgaac cttgcggtaa gcacctggtt cttctggcga gtctaagaac cgggccctgg    124260
    ccatgacata aatcctgtcc tgcacgtcgc gggtaatatc cagcgtaccg gtgccctcct    124320
    cccacgtttt gccacgatca agggaccact cgattttttt gtttgacgga tcaaattccg    124380
    tattatcttt gttctgaagt ctgtagtgcg ctgtcccagt cacaaacacg ttaccgggcc    124440
    ctttgattct cacggcggga acattgtagg cctcaatctc aacactttga gtcattgaag    124500
    tggctccgct gtgtttgttc acgagttgag cacgcaccag atatttacct ttattcaggg    124560
    acatcgaaag gcgctgtgag gcgcgcgatg gattcttgac cggctgccaa gaccctccgt    124620
    tattggtaga catctcccaa ttcactgagc ccagatcacg gttctctttc ctttgggcca    124680
    aatcagcaaa aagagtcaca cgaagcgggg cttcgcctga cattctcagt gctctaaccg    124740
    aaccatctaa aggatcaccg ttgaggacag aaaggaacaa cggtttgagg ccagtccgga    124800
    tggaagaata ttccggtact ggagacacca ctcgtgcttc agcaacaatg cgtaatacat    124860
    cgccagccac atcggccacc ggcacgtcaa aggacgtttc ccctgcccca ttagtgtctg    124920
    cccaatcggt taacgggtta gattccttgt agtttttcat cgcgagcaag cgcacttgcc    124980
    atttacccat tgtgttgacg tcatacgtat taccaggaac gtagacatcc tgaatgccga    125040
    catcgatctc caatttatct gttgaaagga cagtcgtttc tttattgaga atgaccggtt    125100
    taattccgtc gtcaggaact gacagaattt caaactcgtg ctggacaagg gtggctggta    125160
    aagcttcaaa ggcagctttc gcattgaaag cggacagagt ccatagactg cttttcgcgt    125220
    ttgcatttac tcgacggcga atattttgct catccatcca actcttgggt gcaacaccgt    125280
    cctcaatcac ctggccatct tggttcaatg tgagtttgat tggcgcgtta aatcctttga    125340
    tagacaactc accgagataa ccaccggaca gcggcgccga atacagatcg cctttgatca    125400
    gcctgcgatt atccatgctg atagctaatg aggcaggctc cacagcatta aaggtgtgtt    125460
    ccccctcgct agctgtgatt tcgactcctg tcggtgagaa aatcgataca gcccatttga    125520
    tagtttgcgg gcccagttct tgaactgcgt tcagaagata tggacgttcc cagttttcac    125580
    gctgctgcaa gccgttagga atctgagtcc atttcacgta gcacataacg ttcgacgacc    125640
    aactggacga ggtaattttt gcgcgctgtt cgatggttgt gagcgtacat tctggaccgg    125700
    caatctgctt gagtaggaaa ttaatgtcct ccaccttgta gaagacttgc tgtattgctg    125760
    gctcaggacc aagccggata gacccattca gggaaacggt ttccaagtca tgatcaaagc    125820
    tggccatgaa gaacttattc ccatcctgat caagcacaaa ggaagtcgcc ctgacaggtt    125880
    caaccatgat ttgtgaccct gcggcttcga gactcagcgt gtctctgtta ctccgatctt    125940
    tccattcttt aggggtcgta gcccactcca agtagcaggt cggagcatcg ataacatttc    126000
    gggctttggc agcgacaatt gacgttgtcg gtacacagac gttgttcgac ggtttgaact    126060
    caatcttcga gcggccaaca ccctgcagca ttttccagga ctgcgattca agacctcctt    126120
    gtaaagacca gacgctgaca ggtaccgcat agacaggacc ggtcctgtcc attctcgaca    126180
    acagaaccgt ggacttgccg ctatcacctg cagaaaacgc cgcgagaggc tcctctaagg    126240
    acgttggaga aatcaggtcg ggagtgaatc ggctaccgtc accaacaccc agagctctgt    126300
    gcccgagacg aatgccgagc gagctcgacg gctgaacgac cgctacgata tcgttgccca    126360
    gggctttcat agcctctatg tccagaacac ggaacgagtg tcgtccgttc ccgtcaacca    126420
    tggcagctgt aacgcctgga atgaccggtt tgaaacccag ctcaaggatc gggcgatcga    126480
    taacgatgtc actggccgga cggaacttga tacggatgtc cttctcgaac gaaagaccgc    126540
    cgcggtcgat cgcccgcaat ctcactaccg aaggtgtctt cccgtctgtg cggtagtcca    126600
    tttcaaggcc gttgaaattg acagtgccat gctcaggctg attgacgacc tccagacggt    126660
    gagagtccca aatgttagaa tcggctacgc tcataagagc attcccgcca accccctcgt    126720
    acatcagcac ctcatcgggg ccaatatctg tgggcgccga attcgacctc gctacttgcg    126780
    cggtaccaat cccctcgaca tacagacctc ctgtgtctac cacacggaat cggaataact    126840
    cctcaccggt gaagcccata tttggcgtat aaaccattcg gtcaccagac acaacgacct    126900
    tgccattggt tggctgcttg atgatctcta cagtaaagct atcccaggca ttaggatcaa    126960
    caatccaagg ctgtaccgga ttactgggct gcccttcaac ggtgtagatc gtgacgttgg    127020
    tttccgaggg cgaataattg tgttgggtta cgacgaccgc gatctccccc acaacagaaa    127080
    gaccactcgg gtcagttgcc ttaacctgaa tcgtatcctg accataaaat ctgtccgtcg    127140
    gggtgtaaat tattctgttg ttcacgacct cggccaggcc atgagcgcca ttcatttcaa    127200
    tcgacagtag gtgcctcatc aggtcatagg cattgctatc aataatggtt ggatagaacg    127260
    gttcactgac ctggccttcc ttgacagtga ttttcccggt tagcgcttca ggagctttat    127320
    ctgtgcgcaa aacgtcgacc caaacggtgc caactactga ctctccactc ggatccgacg    127380
    cacggatagt aaaggtggta acaccaaaaa aagagtcggg cggtgaatac tgaacagcac    127440
    cgcccacgag ttcagccgtc ccaacaatcg gctgcgtctc gatcgagaag gtatgaggat    127500
    ctgtagggtt cttgtcttca acagtcggca caccgctgac gggtacgcct tccggcgtct    127560
    tcatcatcag cgacagccga gttggtgagt aattcttgtg ttggacggta accgaggcaa    127620
    tacctgaaac ggctaaattg ccctcgtcga ccgcgatgta cttgaattgg gtcactcctt    127680
    caaaatcgta aggcgctgtg tacacgagct ggttattgat gacttcggca aagccgatca    127740
    tggactgtgc aggcaccgaa aaggtatgca gaccctgatc atagggattc ggatcaatca    127800
    cagttggcgt tactggatcg gacttaagac cttgttcagc tactaggcta gcgctggtcg    127860
    aggttggggc gtagttgtat ttgctgacca atatacttcc cgtcgcaaca ggggagtcag    127920
    cgcctgccgc gtctcgaatt aggtaggtga aagaagcctc accatagaaa cccacgacag    127980
    gtgtgaacac gacctcaaga ccatttgcct tgatgctgcc gacgtttact gggggttgag    128040
    aaacaacaac gatcgaatgg ctgtccggag catctggatc ctgagcaacc actatatcgt    128100
    tctggacttc taccgaaata ttcacaggta cggaaaccgc accgtcggga tcaatagcaa    128160
    taacagacgc cgaagagatc cccacccagc caggtgctgg cgagaactga attttcgacc    128220
    cggtgatact cagtgaacct gcctcagctg ggagagcagc tgatatctgg tatgaaatcg    128280
    gtgaatcacc atttggatct gaagcagcca acattgcttc aaccggtaac ccgagttgag    128340
    ttttcaacga tagagctgac agactcggtg ggacgtttac cttctgcaca tcgacaaaca    128400
    gcgtgttcgg ggtggagacg gcgcccgctt tatccttgac cacaaacctg aagctttgtt    128460
    tgcccgcgaa ctttgcattt ggagaaacgt tgatattcaa gcctgacacc gatagagacc    128520
    caaaagacgc cggtaccggg tccaacaggc tcaccgtttg ggtgtcacct ttgtcagggt    128580
    cgacaaccga gataatgaca gactgggact gtccctgagc cagggtgatg cttacgtctc    128640
    tggacgaagg cgcatcgttc tccggcgtta cgatgatcag aacatctacg ggtagagagc    128700
    tttgatgatc tgtatcacga gcaacgattt tcgcggatgt agttccagcc caatctttgg    128760
    ccggtttaaa caccagcgaa ttcccaacta cgatcagcga accttcagag gctggaactt    128820
    gggcatagac ctcgaagatg aaatcgtttg ggctatcgat gtcagcggct gacaacggta    128880
    cggatgtttc atggtcctct gcggttttaa tggtgatggg cgtcatcacc ggtacgtcgt    128940
    tcactggttt gaccactact tggaccgttg caacgtgcga tacagctcca gcggaatcac    129000
    gggcgagata ttgaattcgt gtagcgccgt tccaatcctg ggcgggtgca aaagtgagct    129060
    tgttcccgac gattgtggca gtaccctcct cagctgaagg ggacgcgatg atttcgaatg    129120
    tgtgtgtatc gcccttgtct gggtcatgtg ccgtcaaggt tatcgatgcc gcaacatctt    129180
    ccaaggtaac aatctcgcga tcatcgaccg acgggatatc gttcacagga ttgaccgtaa    129240
    ttaggacttt ggccggttcg gaccacgtac ctttagagtc ttgcacccga taccctacga    129300
    tcgtgacccc attccagtcc ggagcagggg taaacgtgag ctggttgtcg accagagagg    129360
    tccttccaac cgacgtactc ggtactgtat cgagttgata gatcactggg cctgggccat    129420
    cagggtcacg gctgctcagc atgacctggc caggtatatc ttcatcaatg accaacgtcg    129480
    cgtcgtctgc gatcggcggc tggtttgaat ccgtacaaac ctgccagcgc gcgtccacaa    129540
    caccgttgtc tttgacgtca tttcttgtct gcgctccgcg ggtgtagttc acaccattca    129600
    cattgagctt ttgcgagggt gaaacgccta agttaacgcc attaacccag agcaccggct    129660
    ggccattccc aacgcagttg gtcaagccgc tgcaggactg ccacattgtt gcgttgctga    129720
    agatgcattc tgcgctcgcc tgcacggata cgaagacgat gcctagcagg gctagtttgg    129780
    tgaggtgtgt aagccaggga gtcatagatg tcctgccaat gcgaaatatg caggactatc    129840
    ttgctgagga ggataggcaa aagggggcca atttgccccc tgggtggggg tctccccccg    129900
    attggtatta cctgagtcgt ttaaacgaat gcagggtgga tcgtggcgga catgatcgac    129960
    tcgatcacgg ttggggagtt atacaaccca acaccgccgc cgacgcccgt tgcaaaagcc    130020
    atgatggatt gacgaacgac accgcccact aggccgacca ggatcatcgc accggcaact    130080
    acccggccca gagtaccctg catccagccc tgcaggcttt gccagatagg gtcgaactct    130140
    tcaccacctg taccagccaa tgccatacga ccgaacacca tcaagccaat gaccagggcg    130200
    gcttgtgcgt agctgcgatt gcgatcgcgg ttgcgattaa gttttggaac accttcttgg    130260
    cgttcgaaca ggttttgcat catatgttcc tcgatagttg ggggggtact acggacttac    130320
    accaaggggg ttcttggtat caggagttgg ttgagcagtg gggtgttgaa tttgcaatgg    130380
    ccgtaaagtc ggagtgacct tgggggatgg gttcccaagc tcccagcgac gtggctcaat    130440
    ctcggtgtac acgtagccgg gaacattgag gtccccgtcc ttgccttccc aaggtgcgac    130500
    ccaaatacgc atcaccgtcg cctgactccg aattggcaga ggctgtcgag ctgctttcgg    130560
    aatgacgtat cgctcgccag caaccggctg atgaaccgcc acttctattt tcccgctttg    130620
    tggctctgcg ttttgagagc tttcacctgg cgccatgcgc ttgcggaagc tgtcgctttc    130680
    agtcgcgcta taaacatcac gagcggacat acaagtgacg ccctcaggca tccctttaca    130740
    gccgtaatca ggctcaccga tggacaagaa cgagcagcct cctagtgaag aggcggcgat    130800
    cagaacgatc gatgttaaaa gtccgcgcat tgttaattct ccaagtgtgc tgatttttgg    130860
    gcatgcgagg cccatgcgga gggcgaattc gccccccgag tgggggtatg gatttatggt    130920
    tgaagcttta gggtttggcc gcgtttgacg atgaaatcga tctctcgaag tgcatcgact    130980
    tcaatcaccg gataaagatt ctcggccatt tcaagataga aatcggcgat acgttccaaa    131040
    gccttgccgg tgccactgat agcagcacct tgaagggctt cgccgttgaa agcctgttcc    131100
    ataaccgggt tataggtttt gtttgagttg gtgctgttga tatcgcgcac gttgatggtc    131160
    ggcacgctct tcacactgaa cgcttcgctg acaccttgca tgaagccagc catcaaactt    131220
    ctagccagta tcaccccctg tttactgacc aacctaccgc gtacaccagc tttaccatcc    131280
    tcacctgcag cgtaggcgtc cagcttgctt tcaatgaccc cgccgtcttc gcgcacacag    131340
    ctgataacct cagctcggag ataagcacgc tcagatgata ggtcaccaaa accactggct    131400
    atgaggaaac attctttgat gtcggctcta aaacgatttg ggagaatggc ctctttctta    131460
    atcctcagta gcgcagggaa aggctcttta cgagccccct ggccagttgg tgcatccata    131520
    ccagtgatca atgcaccaga gaggatcgaa cctgctggaa gaaacatttc atgctccttc    131580
    tcagcttttg ggtcagcttc tttctcttcg gaagcaatgg tgcgaatgtc gattttcgcg    131640
    tctgactttt tggcgcctga accacttttt ggcggttctg gtggttgtgg agcagaagca    131700
    aaataagtct cagggttttt ctgtaccgct aaagacgaat aacgattgaa ttcgcccccc    131760
    gtcggtgttt tgacagagcc agggtctgcc gatatggagg gatcattacc cttcgattca    131820
    gcttccaaga gcgacttggt ttgaagggtc ttgagctctt caatttgctg tttcaacaga    131880
    tcaacatcgc ccgacgttcg cgagttttgc tcaagcaatt gtttgttggt ttcttgaaca    131940
    tctttcaaag tcgtagcagt gtcggtctga gttctctgat tctgaagcaa cttgctgagc    132000
    tgagcaccct gagccctcag agtagcgttc atcgcatcga taccaacagc ccgcgggtcg    132060
    tggtcagtga gagcggtcac aatctccttg cgcgatttct tcctaggacc gcctgtactg    132120
    tcgaaaacag atgcggatac ccacaggaca acaatcacga ctgcggcaat tatgccccag    132180
    gtcaagaatt tgcgatgggc agggtcaagc tgagaccacc tatctttaaa tgtcacggcg    132240
    taccccccct taattcaaca aacttgggcg ttgagaatca tcggtctgct cttcgcctac    132300
    ccgcattacg atgtaaattt ccgtcttcat acctggctca agaagattgt tgggccagac    132360
    cgaagcagcg gccagcgtcg ggtgcgtgca ggctgtctcg tccaccaaaa gaggctgatt    132420
    ggtgacgtta ctcgcgactg caaccagtac tttgaagtta tgtccgagca tcacctgaga    132480
    gcgactgaaa tcaacatcca aacctgcttg ataacaggca ggaaccgtgt cgccaggagc    132540
    aagtttcgcg aggctgtaac ccttcggaag cttgttcaaa gccaatgagc gcataattcc    132600
    gcgtatagag tccatatacg gttgagactc ctcccactta cgggcggcac cgctgtagtg    132660
    gcgacgagca ccgccccctc ctagcgactt accttgtgag ctattccctt catccagaac    132720
    caagttggct tcaataggcg ggactttctg aggagcgagt gtcaacgaca aagccaggct    132780
    ttcgtcatcc tttggggtga tgtacatcgt gacgggggtt tcattgtccg tagcaacata    132840
    cacaacatta tttttgacct tcgtggttgc acccgtcacc gtttgaacga tcggatcttc    132900
    gaatggggtg acgatgcggt tcaaatgccc aatagcaata ggaatgatgg tattcacacc    132960
    tggcgcaatt aggacctgcc gcattgtttc aattggttca gccttgaccg caggaggttg    133020
    acgcatcaca gctccgtcca cggcgggcag atcgtttgat tgccctggtg tgacctgaac    133080
    catcttaggt tgctgtactt ctggcgattt tgcagcctgc ccagcgttct gcttactcgg    133140
    tccagcggat accgaactgc cgttggctgg tgctgcagac tgggcgtgag acgcgttggc    133200
    cttactaact gaaatgtcgg gtaacaccag cttcgactcc gcgtttgcgg ttgaggctgc    133260
    aatcaaaagc atcgtagcca gaaccctaaa tttattgtgc acgttcacgt tcacgctcct    133320
    gacgacggcg atctttgttt tcttctgctc gatcgagacg gctttgcaca gtctctgtac    133380
    gaggcccccc cttataggta tcaacgaact caatgattgg cttgtagcgc ttgattctga    133440
    tctcaactac gtaagtccga tcctcacgct ctttcttgcc cgtaggccct tccatggtcg    133500
    aacgaccact cacgtaaaac aggtttggct tgcctggctc tttagtgatt tttcgagcct    133560
    caaatttgag aatgacccgg tcacgacgta tttcgccgac ttgcttctgc agcaagttca    133620
    cgaaatcctg ataaatgtcc ggtgacaaga gtgggtccat gattttttga atcatgtctg    133680
    ccgttccagg cgtgacattg ccgagaacca aagccacgta catcgcccat gcttcggtgt    133740
    aggaatcaga tgcagagttt tcgtcgaccc atgcttgctc aaccaaggtg ggaggggtaa    133800
    tcgtctgaat agattcctta ttcagtgcga cgattgtcag aagaaaattt gtgatgacca    133860
    tggcatagag caacaccttg aacgtagcgt tctctttctt cagacttgcg gctgtattac    133920
    cgaaaagttt gctgagcatg aagtgcctca gtgcagtcga ttgataaaag gattgggtat    133980
    cgacctggcc ttcggcccgc ctattccggt gtaccaccag atcatgtggg ccaagtaccc    134040
    gtcaggattt cggtctcggt attttcgata gacacgggtc atcaaaacgc ctgccagggt    134100
    taggatcccc gccatgccaa aaaagacccc aagaaccagg ccaaggccaa tcggggcgac    134160
    ttcatccgct tgccaaaaaa gcacgtgagg gggatcgtca acgtactgtg gaatggttac    134220
    ttgcttcatt gagtgactcc ttgctgaacg ggcgcaccat tgaccagtgc cgacattgcc    134280
    ttcacgattt catcgggagg ataagcaccg gagagaacct gcttacggcc cgtcgggtta    134340
    tggataatga gagtggtcgg agtcaccttg accccggctt ggacggcctc ctgtagatca    134400
    gctcggatct tgtcgtcgta acgaccgcta tccacgcaag cggtgatttt tcgagcgtcg    134460
    agcccaagat cttctgcaat gctcgatagg ggcttttgcg ttccacgacc gttccctgcc    134520
    gtggaagaaa aaatggagcc gatcatgcgg taaaaggatt gattcccacc ctggtcagct    134580
    gcgcattcag cagtaagggc ttgaagcctg gagttctcgc catgcagggg aacatgcttg    134640
    tagatcaacg aaacgttacc tcttgagccg tcaaccaatg ccttgggggc tgggtaaaat    134700
    tgctggcaat aagggcactc ggtatcgctg aactccacaa gcgtgaactg ggaatttgct    134760
    tccccataac gccgttcaat tcctgcagga gctggtgcgg tgtgctcctg tccgggccct    134820
    ggcagcgccg ctgtgccaat cagagacgga tatagcagtt gcagctgctc aacagcatct    134880
    ttcatctgct cataggagta cgcccacggc tttattcttg cctgctgagt gcccaggcga    134940
    tccaccaaat cattggtttc gtctaactgc cgctgaagat tgttctgggt gtacagcgag    135000
    attcccgtac cgatgatcgc gagagcggcg attgcaaccg ggacgaacct ggttaacttt    135060
    gttttggtgg cagtaggcac agaatcactc ctaatcagat ggtgtgattt tgtgttgatc    135120
    tactggatct aagaggggca gttcgccccc atacaggggg cggttctccc cgttctagag    135180
    acgcttcgga agatttccga gcagcagaac acaagcgaac ggtatgacga taatcgtcat    135240
    aatcggaatt atcattggag ggataggcaa gggggcaata aaactcacaa tcaaagccgc    135300
    gctaaagaac atcaacaaca ttgaactgta tttattcaag aacggcgaag agtatgcgaa    135360
    gttataacgc tttatctgcc aagccatata ccctgacacc atagacggga caaccatgat    135420
    aatcatggag ggaatccaca tccctagaag gattattcta taaattatat gataaattac    135480
    catcgccaac gcttcccctc gggcttgtat gaaggggaac cacaattcgc caagacgttc    135540
    ccaacctttt gatttttcaa tttctgcttc tgatggaata aaaaaactag aaacagtttc    135600
    tttgatacca gagtcgccca aaatagaaat atacaattga tcagtcgact gcctcactag    135660
    tgcctcagac gcctcgccca acataacttg tgtccacccc tgctctttaa gaattgagcg    135720
    ctcaataaaa ttgttaggca ccaggcagac gactaggatt atctctatga aaaagcagac    135780
    tatgaatgcc cagaatgtct ttggccactt ttcttccata tcattttctc ccagactcaa    135840
    tcagggtcca aactttagat agagggttct gcggttgtaa aagggcctta gtgacagacg    135900
    accgatcaca aaaatcaccc tcacagtcgg catccttcat gatttttgct atttcatctg    135960
    aaataactga gcatttttga attaattcct tattgccaac aattacgcac atgccgtcga    136020
    taaaaggatc cataaacgca gcaaggcgtt ctctgtcagc cgcaccgaca tttgcgaggt    136080
    atgactccag tgccgcttga ataacttcct ttgttacttg cgctgtttca ggagccctga    136140
    gtaatgctgc tgcaacgctg acaagcgcag cagcgcgcgg ccaatcagat ttgagaaggt    136200
    aaagcgcgtc cttcaacgat cgattatcac cgaaaacctc cataaagact ttattggcgg    136260
    tgtttgagtt gttcacggat tttctacgct gcatttttta gagtcacttc tttatatttt    136320
    gcggcctgct cggcagcctt agccatgtct ttaggcgtgg tcagaacagg aaccttccct    136380
    ttgataagtc ttccacctgc cataattgcg atgtattcaa gattaggaag ttgaccaaac    136440
    atctgggaag ggaacagttc gccctcttct tccatcaatc gctcaccgac attccctgag    136500
    tgcatatgcg gatcttgccc agatgaagca ccttgagttc gcataatgta tttgtatctt    136560
    gtcggaggaa tcttcgacgc aacgtactct tgcgtatcag gatccgtgat tctcaaagca    136620
    atgaggtggt tcgtgttacc caatacttgt cgtgctttgg cagcatcacc catacgtgct    136680
    tcaaagtccg caatggtctg agtagctaca tacagactca gttttgcccc acgacctttg    136740
    ttgagcaact gaatcagttg gtcgttcacc acctcggcag cctcgtcgac gaagatgctc    136800
    acgggacgca acgaaacgcc gtagttgtag cgctcaccag ctacggaagc caaatccgct    136860
    aggaagatcg atccgatcgc agagccaacg agagggtcag aaagggagtc gagacccagg    136920
    tacatgacct gaccaccatc aataatcttc ttggtatctg ttacttcacg gtcgtcttcg    136980
    tcatcgtcca ttggggacaa caatgggccc atgtgacccg atgtgagcat gtttagtaca    137040
    ggcatcaagg acgcaatcat tttcccgaaa tgctgactgt catgctcgaa catcgaaagg    137100
    acaccttcaa ggtcagaatt tgcctttaca ggttgaactt cgactcgata catagcgatc    137160
    aggccaagtg cccttgctcc gtcagattgc gcccctttca aataatgttt gcatgttgcc    137220
    tcaaagtcag aaatcagagg ctctgaataa gccttgattg ccttgatgat caaagatgct    137280
    aaacctcctt caagagcacg acgaattgaa accaatgtcg gctgttcacc gcaaatcaac    137340
    atggcttgaa caacgttgtt gattgccatc atcgcgaatg cttggaacgg gttaccagcc    137400
    tcagatttca tcaaggcagc aattcgactc gcaacttcag ttggcctgga aaaattcttg    137460
    gttggcgaaa ctcttgttga tttttcaggg aaggcaggat ggaaatactt gaatctatta    137520
    ggctcacccg caatctcgca tgctcgtttc gtgttctccg caagctcacg atcccccttc    137580
    ggatcgatta cgattactgc ctcaccgcga aggaccgctt gggttatttt taaatcaaaa    137640
    aggcgagttt tacctgagcc tgtagtacca acaattaatt cgtgaaggct tgttagttct    137700
    gtttctacct tttgagcttc atcttttttc tgactcaggc cgtgaatcca aggcgccccc    137760
    ataaagccat ctttcacttt aggaacaaac ttcgtaacat cgcgctttag cagatcgaag    137820
    agcatttgac cttctgattg cgtccactga tatccttgac ccaaatatac agaagtcgga    137880
    ttagcgatca taaagtcaag aagcttatct tgacttaaca gatcgactgg ctgtgccccc    137940
    agacgttgtt taattctgtg aagctggatt gcttttggca atttcttcaa agcaaaggct    138000
    gcttgtatcc ctaatgtaca ggcgaaaggc ataaaaggaa gaccactgct taacaagcct    138060
    aacgaagccg tagcgaccat gcccccagtc caagcagcca cttcgaccgc ttcaaaattc    138120
    ggacgccagg gaacgtcata cgtccactca ctcataccag taactcccgc gggataatga    138180
    ccacgatatt ttttcggcgc ataacgaact cgcagtattc acacaaagca tttctaattt    138240
    cgtcatgtcc aaagccgata acaggctcga gagctttgaa tgatcctgga gtaaactcag    138300
    cagcagtttc acccgactca agtacgaggc gctccacgtg ctgaattgcg agtttaacga    138360
    ttcgccgact tcggtctagg gtcgcctgat cccgtttttt atttacagaa agaaattcga    138420
    atttctggcc ggttatctct tcaattaatg ctgcgatagg gttgctcagc actaccccat    138480
    taatattgtt taatttctgg acaactctct gcttcaagcc accgctttta aggaagttct    138540
    ccataaccca acctgaatta tgaagagtca tcacttcatc ttcggttaac acactgcttc    138600
    cacttgaaag aggcagaaat agtttcgaat tcaagaccga ccaatgcacc acattcggga    138660
    catgtcgaag caggatattc attgcttcag gcgaagaatt gacgaaggag tccgctatcg    138720
    gcgttgagga ccccggattt gcagaatcta tcgagacctg aagtagcgcc tgagaagaat    138780
    cttttggttt tgatttcttc ccagccggtt ctgcattttc agcgagagaa attgtcgatt    138840
    tagcttggga tgagggtggc ttgcctccaa ttcggcgttg ttgtggcgta ctggcagagg    138900
    ccccaacatg tggtgccagc aaatcaccct gactgtcctt cccggtcgac ttacgaacgg    138960
    gctttcgagg ctcatgattg agatccaagc cttcgaataa tccatgcaga agatctttct    139020
    gaggtgttac tttatctgga ataacagggg tctcgactgg gagctctaac tcagactctt    139080
    caaataccac accttccaaa catgaatcgt aatcctgacc ctgagtactc tgagtctgat    139140
    ctgccaggta ggcttctacg tcaaattcgt ccgggctaac atctcgggct gcaggcgcct    139200
    tctcgtttgg caactgcaca ggcggtgcca tcgttggccc aaaaacactt tggtcatcat    139260
    caagcggaaa ggttagtggc tcgaaaactt cacctactgg cccaccactg cctcccagtt    139320
    catcctcaga gaacaatgat tcaatatcga gcccctcaac tgctaattct tttaggctag    139380
    ccggcagaat ttcgggctca agaaccaacg ccaatgattc tgtattgagc gtttcaaggg    139440
    tgatgccctt ggcagctgcc ttttggtgca acgctggact cgcagtacgt tttccgccag    139500
    tcgaggctgg tgtgaaatta ttgactaggt cgcccagcgc ggtgcccata agagctttat    139560
    ctggcgatgc tggtgtttgc acggcgctga caccagcttg aggttctcct tgaacggtta    139620
    cggtaggcga tgcagaagtc acctctagag tgacagcgtc tgcgtcctta cccagtgtca    139680
    cagagacggc cgcaggtgga tggtcataac caaagacggt atctgcactc atgattttga    139740
    ggcatttcaa atacgtatct ttgataaagc cagcaccatc gacttttcta agctcaaagg    139800
    gggcgacatc ccaatatggt cccccatccg gcccgcgatc ggccagcccg ttatcgatca    139860
    gcacattcgc cagcagatca ggggtgcggg ggatagcgtt aactccctgc gagatgattt    139920
    cttttactat gtcttctgcg ccctgcttcc atacgacgaa gacgccatcc agggtgatcc    139980
    aaacccttga gcctttcttg tttacggccc aagtccccat cgaaactaat cgcctaatgg    140040
    catctactac aagacggtta accggcacac cggtaccact cgatgtggcc tctccgccat    140100
    gtcgcttcat gtcttgctcg actgatgccg aatcggaacg tatgacgatt ccggttaaaa    140160
    cactgttagg gtcatcacca cttattgcat tgaccatcga cgcatagatg tcctggccag    140220
    cgttcatgat ccagcctcgg gttctgcgcg gaattagggt gtccaccatg gtcgccgaca    140280
    agtgtttatg aaccttgtgg cgatttgagt tccagtgcag gtagtaccgc gccacttcct    140340
    ggctattggc ccattcaagc aatgactcct caactggagc ccacactttt gctcctgttt    140400
    cgtcagtcac tcgcagatct gtcagaggct tgccggcgtc gtgaattagg ccagcgcaca    140460
    tcgctgctac acgccagggt ttttctcgct tcgatttttc ttgaggatac ttatcgtgat    140520
    caaaaacagc gttgtttgac ttcaacaccg cgaaagctgc gacctcaatg ccgtggcgca    140580
    ttagtccgcc tggtccgcgg tggtgatgga gttccgatgc tggaagaagg tggacgtaat    140640
    cggcgtaggc gcgtaacaca ggcatgacca actcatcgaa ctcttcggga cggagaccca    140700
    aggtagtttg gattttagtg agtttgtcgg tgtgcagctt tagcaaatcc cccccacgga    140760
    tgagcgcggg atagccgctg ataaagggcg ggtatcgcaa catgtgctca tcaccctcct    140820
    tcagtccctt aatgacctca ggagaaagca aaacgtgaac agggtgtttg ggctcaggaa    140880
    tcactgtgcc tgcctggcgg cggccaaaaa tcctggcgag agcgtttctg aacaattcac    140940
    agcaccgagt cagttcttgt gactgaaagg atgccaacca ctatgtcgat caagcgggtc    141000
    aatcgacccc ctaagtgggg gcagaccgag gtcgatgctc aactacttgc catttattct    141060
    cactgtcatc cactgacaga gaccttcacc gtgaagtatc aaacttttgc gatcgcaata    141120
    gccttgggtc ttgccctaag cggctgctca tcggagccta aaaaacagga aatatcctac    141180
    gtagaaccaa cgactgttga ggttcctgtc cgacattggg aggagttcag agcatcgtgg    141240
    ggccatgagg gccgtggcgg cgcagcactg cgaaaaccaa cctatcagca cgtgatggcg    141300
    tccgaagacg caattgtgat tcgacctgtc gtcaggaatg aagagtcaga ccatggagca    141360
    gtgaagattt ttgcgcttcg cggtactcca gaagaatggc aacgctcagc tttgtcccga    141420
    ggcgtcccat ctccgcttcc ggcgccccaa gtagcacgac aaaagccatc caacgttgat    141480
    atggattccg cacagtacct gcgagcctat cgaaagttct gtaaaggggc cacaagcgaa    141540
    atgactgaag aagagtggtc aatggttgcg cttggcggac ctaaccacat tccgccttcg    141600
    ttacggggca aatgtctcac tcagaaataa accagtgtag tcttccagcc tcaagaactg    141660
    aaaatgtcac cgtagctgac tggtattaac tgaacaccgg ccagctacga ttcctcactc    141720
    aagtcttcca tttttgcgac tatcatcatc acgctcgcta cgattttcca agagagtgca    141780
    ccgaagaaga gccatccaaa tgtggaaatc agcaacactc ccgcccccag cgcttggtgc    141840
    aggttaccgg ctgcttttgc cgcagcctgt ataaggactc cagcgggcaa aattatcaaa    141900
    ataggtaata gaactcgctt gccagaaacc ttgaccaggt tgtttacccg gtctgcgtta    141960
    ccttcagaaa ccacccgcag tgaaagagca atattgacca cgaagtggta tatccctcca    142020
    aaaataatca gtggcgggac gaggatcatt tgctgctcga tagtcgttgc gaacagaatg    142080
    acgtaaagcg cggcttgttc aaaaaaactt cgttccataa ctgttccctg gccaggggaa    142140
    tgaggggggg tcgtaaaaaa ttgcgagtag accatcaacc cgatgaaaaa gaggtgcatt    142200
    cccgtcaaaa gtaccaggat aggcttagca gatagtcttg taaggcttag ccagtaagac    142260
    cccttcttca gttgctggta gcaggtagca acaactggtg caccggtgtc cttcgcgaac    142320
    gccatcgcga cgatgatcag gaagaaaggc gagcagacgt tgaataggtg ataaaaagcc    142380
    ttccccccca tcaaaaaaat gatcaaccca accccgccga acaaagaggc tgcaagaagg    142440
    tagaagggca aggtcttaac agagagagcg cccgcacctg caagccactc cccccaatta    142500
    gcccaataaa gcttattcgg tagctgtttc actcagtgcc taagtcttta gtaagtgagg    142560
    taccccagcg gcacaccgat gacaatcccg acgccgcagg cgatcgacac tgcaattatc    142620
    gcagacttgg tccagaattt ttcacttggt actgacaaat cttggtgctg gagatcttcc    142680
    tcaattgtgc ggtcagacga cgaacgtggg tcgtaagaca acctcggcgt tgcgctcgcg    142740
    attcgcataa tctcatcaag tgattgctgt tgccggagca gcagatcgcc gcctgcataa    142800
    tcaacgttgc tggaaatggg ctgtgcggac atcgttttca cctcgacttt aggtgttgca    142860
    acagtatccg ccccaccgca gttctttatt gacgattagc cccctgctaa ggggttagct    142920
    cgcctatctg cccccttcaa cggggctaat caaccctcca cccaaagctt gcaaattgta    142980
    gaatttgccc acttcgggtc cgctgcgttt gctaagaaac agccgctgcc ggaagacggt    143040
    tcctgaaacc cacccttgca ttatttcggg aacccacaga atagaaacga gtgagcgcca    143100
    agcctgccgt tcaattcaat gtagacggca gtagccggtc acggaggaag attgtgagta    143160
    ccaacatttc gagcctaaaa gccctggcgg ccagcatcag cccaaaagaa ggtgatgctg    143220
    acaaaaccaa aattggtgca aaacgagggg atttttactc gttcccttta gatctcttcg    143280
    aagagcaacc tggatttaat cccaggaatt acgagcgccc agaaaccaaa gctcatatcg    143340
    aaaaactggc caaggcctac tttgacggaa aaatggttcc acctttgacc gtcaaggtga    143400
    tcgacggtcg actgcttgtt cgagaaggtc attgtcgtcg tcgtgccgcg ttgctcgcca    143460
    gggagcgagg cgcgcagata cttcgcctga gctgcatcga gatgaagggt gacgaaaatg    143520
    aacaagatgc tcttttggtc acctcacagg acagcttgca tctgactcct attgagcgag    143580
    ctcgcgtcta catgcgctat atcaaccgcg gtatgacgcc cgatgaaacg gggagcttcg    143640
    tcaacaaaag cggtaagcac gtaaaggaag agcttgagct gcttgagtta cccaccgagc    143700
    tacaagacct gatcgagggc gacgttgtaa aaccatacct cgcccgaaag ctcttccgta    143760
    cacatggagg tgctaaagcc gtagccatcg ttcaagcgca gcttgaaata atggaaaaag    143820
    aactgcagtt ggacgagcaa cactcgctca tctctaccga gaccacgcct aaaaaaccaa    143880
    ggcgtgtcac ggaaaaacag ttcgctgccg aaatgccatt aaaaatcaag aagagtttcg    143940
    cgcaaaccat gttcaacggt ttctcgaccc tcaaagagca tttgaaggac gcacaacctg    144000
    atgcagcaga tggcacgatt caggtcaagt tgcccggaga ggtctatgcc caactggaca    144060
    cgatcattgc agaggtagag aagcttaacg ctaaaaagcc gactccagaa aaaggttccg    144120
    atggagaagg taataccgac aaaacccaac agcaatatgc tgattaactc aggaaaggaa    144180
    tataggaaat catatgctga ttctaactcg acgttctgga gaatctatca atatcggcga    144240
    tgacatcgtc atccgagttc tggcggtgga cgggggccag gtccgtattg gagtcgaggc    144300
    tccgaaggag gtgcccgtac accgggaaga gatttacgag cggatacaaa atcaaacaca    144360
    ggtacgccgt actgcgtgac cgccccattc caaaccccgc tttacgcggg gttatttatt    144420
    attgaacaag gctattgttt tatttttaac gacgaggtgc agtcagcttc tggtgtcaag    144480
    ttgcattaat tagaaacgaa gtatcttgtt gatagctaat tgagttacag ctttccatta    144540
    ctaggaagtt gttcccagta acaccgaggt cttgtgctga taactcaaac ctcaaaatat    144600
    cgagagatga atcgtgatga gccaagctgt tattcatacc ccagctgaat ccgatgcaag    144660
    gcgcgtgttg ctcagcctta tccgtcgaaa cccaaacata gacccacgga aaggtcgcaa    144720
    taaatctcgg tacgagagca tgaaagccag cgtcaggtct gagggtgttc ttcaacctat    144780
    attggtgcgc ccgattactg gagccgatgt gccgtacgaa gttgttttcg gcaatacacg    144840
    atacgacctt tcctgcgatg tcggcctgtc cgatatccca gcagtaattc gcgaaatgtc    144900
    ggatgttgag gcccgtaaag cagcagcgat cgagaaccta cagcgggccg acctgacccc    144960
    agtggaggag gcgtatcacg ctgtggtgat gctgactgat aacaacaacg actacgcaga    145020
    ggtatgccgg gttcttggct ggagccgcac caaattggag agccgagtac tgttgtccaa    145080
    gtgctgcgac gaagttgcgg aggctctgct ccagggtgag atcaagttgg gacatgccga    145140
    gttacttgcc ccgatgtccg aagaagatca gcgcgttatt tgcggaagga ttgtcgagcg    145200
    aggaatgtcg gtcgttcaga cacgcgaccg tttgatggaa atgacttctg caattgcaac    145260
    cgcgccgttc gacacttccg agtgccaagg atgtaagcac aacagtgctc aatacactga    145320
    cctctttgca gcctcgcttg gcgacgctaa atgccagaac cgaacctgct gggagcagaa    145380
    gacttcccag ttgatcgagg tccgtaagat cgaggccgag aaggagttcg ggatggttca    145440
    caccgatatg acccttccgg aggatggcta tgttctgctg gaagaaagtg gagtcaatgg    145500
    cgtaggcacc aatcaatttg ctgcttgcac gagttgcacc acttacggtg cagtagtaag    145560
    cacaagggcc gggcatgagg gccgcatcat cggcggccac tgtttcaaca aaacctgcca    145620
    cgcgcagcat aacgccagtt accaagtgct gattgccagt gcgactgcgg ctcctgttca    145680
    aaacctgggg gtggtgcaag gtatccaacc tcacaatcct gaatatattg gggccaagtc    145740
    gaggtccgcc agcaaaacta cttctgcaaa accgcaggag gtcaaaaagg caatcaagcg    145800
    gtctgccttc aacctctatt cgaagatggc tgcgcaggca atccaggcaa acccatcctt    145860
    cgtactcgcc atttcaatcg tttcgcttta tctcgacatg cgcagtgatc ttccagctga    145920
    gttggccact cgcatgcaga atgttgcagg catcccgagc agcctacacg gccacaatcg    145980
    tgccggtgtg gaagcccaat tagcgctacg cccgattgag gaactccaat cgttcctcac    146040
    acaaatggcg gcgtgcacag tcttccgtcg tgacggtagc gaactgtttc agaaatcagt    146100
    acctggagcc cagtcactcg cgtttatcaa gtccgctggg atgaatcctg ttgaccactt    146160
    caagatgacg gaagagtaca tgaactcgct caccaaagcg ggtctcatca ctgactgcaa    146220
    agtcagtggg tttgacgccg cctacgatgc agtgaaggga gagaaagaat tcaacaaact    146280
    tgcgaatgga aaggttgatg ttctaatcaa agcagttctc acatttgagg agttcagctg    146340
    ggccgggtac ttgccagaag ccatgaaggt ttctgcgcac gacggttctg caacagctta    146400
    aagccaccga ataacgatcc ttcaaaaatg gaacacacaa tgaaccaaac ttttctccag    146460
    tcagtcggtg cggtcttgac caacggcctc aaggccactg ttgagctgca aggcgtcggc    146520
    gaaggcagga tcaaactggt gtacacacct gatatcggcg ctactccaga taacgctacc    146580
    gaatcattaa tgaaacttcg tgctgcgatc gccaagcccc tggtcgtgac tggttccccc    146640
    ttggaagttg aagaagcctt cgctctgttg gtcgttgaga agtctgctgt cgtcaagcgc    146700
    ggcctcagtg cccttgatga tattgagcga atcgcagagg ccgcagtcgc agaagcgaaa    146760
    gctacccggc cgaagccgcc gtctacccag gacactaatg ttgaggaaga ggaggaggaa    146820
    gaaatcggcg aggatccggc catttcgcca accgccgcgc cagcacaacc aaacctcact    146880
    cccgctgcta ccactgggtt gaaagcatca gagttttaag gagacagcat ggccacagca    146940
    attcttaccc tcacccgcac attccgcttt tccggtcgag atcttccaga tccagaccca    147000
    agcatgtcgg tgagtgatgt gctcaagcac tattcccgcc agttcccacg tttgaacggc    147060
    ggaaaggcga ttgatcccgt catcgaagga gacaagcaag tctatgagct acgagcaggc    147120
    aacttcggcg accgcggcta aagcggccga tcaactcagg gcatgggcca gcggtgcagc    147180
    cgccccccaa gataaactca acgagtgctg cttagaacgc actcagcagg tgagactgtg    147240
    gaatcttctg cgcaccccaa gcaagcctgg agtcctctcc aattcggacg tgcctcgtta    147300
    accccgaaca cgattccaca ggcccacacc gctgtacagg ctggaatcgc tagcctgttc    147360
    atgcgcgact acggctatct ggtcgacttc aaggctcaca gtgcgttgtg ccttgaagct    147420
    cttcagggtg gtttgatccg cgatactgac cttaagacta tcgccgaatc tccgaatgga    147480
    tacggcttgc atctggtgac ccatcaggtg gtaaacatca ttggggcaaa ggttcagttt    147540
    ctctcatccg agattgtcca ggaccctgcc caactggcca cgaacttgtc acgtccaatg    147600
    acagacatca aatacgcagc tggtgtagcc ctcgccgttg ctgaggcagg attgctgcac    147660
    gattctgccc tcgctccgat catggagcgt ggttcggact gcggtttcga gttgctatcc    147720
    gcaaccgagg aagcgttaga cactttgtgg ccagcagctc agcgcgagtc aaggaatgta    147780
    aaggatggtg aggtgtacac cgacacacct tttgaaaccc acctgcacgg caccaatttt    147840
    tatctctccg cctatgagcg caattgtttt tatttggagt ggcccgcgat cacccaagag    147900
    aatctggagg tgcacatctt cctttgcaaa acgcttgatg caatgtcgaa ctatctcgtg    147960
    ccgttccaca ccccagccag cgcttacggc tttgggggac agtacagcta cggtccatca    148020
    gagctatttg aggcccttgg tgatcaagtc gcaggactca accaggaagc gattacagaa    148080
    gtactcctgg cgaccgagga tatttccgag ttgggaatgc tcggtatggc attggaggag    148140
    tctggtgaag atgaggggga agcagcacac cagattgcgg gcctgctttg ggagattgcc    148200
    gacatcgaga agaattacag cttccgactt gcgtacggtg agaacactag cgatcagagc    148260
    cgtaaggtgg agatgtccga gctccaggcc caactccgag acgtgatcgc aaaaggaact    148320
    ccgcatagcg gcctatgcaa ggttctctct gatgctctgg acgcctgcat tgctcgcgca    148380
    gattctcacc gcacggttag cgagatgatc agtagcgctt cagaagaaag cgctgacgaa    148440
    ggggccgggt acgaggaaag cccgaatcgc tttttcgatt gtatttgggt gattgcagat    148500
    ggacgacatg accttattct tcaggacgcg ctggaggcct tcaatgctga cttggaggag    148560
    gtgtctgagg tagcggccaa actgccgctg gacagcggcg aactggtgtc acagatcacg    148620
    atcccggtta tcgaaagaac aaatcaatgc ctggctctgc tgcggcgtat ccaactttgt    148680
    cttgaggcag aaaagaatgc ttaactcaga aatcaaggct caggccctgc tcgcgtttca    148740
    ccataccaag agcggccgcc tcgacttcac cacacatcaa gtcatcgcca cggctgaaat    148800
    gggtcagtac acgttgggag ctggcagggc gttcactgaa gaggacaagg agtcgttgat    148860
    cgatctgctc ctaaatgtgg aaggaggcat cgaattcatc gatccctgta tcttggttaa    148920
    gtcccgtcgc atgcttgtct ggtaccacca gccgcaagtg atcaacgtac tcttcaagga    148980
    agaggcgcat atagctccca ttccagggct catcttcatc gccacgcctg gaaagcttcg    149040
    ctgctatgcg ttcaaaggca aggcacgacc tactccgcat acgaaactgt tctatgcgcc    149100
    actcggtaac atgtatacca acggtagttt ttgcaccggc aactgcgata caccgaagga    149160
    caatgccctc gctagcattc caggctggga gcgtttcgtt cttgagtgca caaacacgca    149220
    cactggcggc actcaggtcc ttagatcagc cagcacctat caggagatgg taggtttcta    149280
    caaacggttg gcggatgccg ccgcgaaaga cttcccgacc aaggagctga tcccggtacc    149340
    aggcgaaccg aatcatctga cccttcaaga tgctcttagc gatggaggtg cagcatgact    149400
    caagccgttc aatccatgcc aactccagtt cgctttacag cgcctaatca ttggactcac    149460
    agccctatcc gaatcgtagt attgggtgca ggggggaacg gcagcgaggt agtagactgc    149520
    ctgtcatcgc ttcactgcgg cgtacgcagt ctcggccacc cctatgggct cagcgtaacg    149580
    atcatcgacg atgcaaaggt cagggaggcg aacctcgtca ggcagcgatt ctggccttgt    149640
    gacatggggc aattcaaatc cattgtgctg gccaaccgat acaacctgaa tcttggcctt    149700
    gactgggctg gactccccaa ccgatttccg tcagaggaat cagcgttctc tttcgctaat    149760
    gccgacctca tcatctcgtg cgttgatgtc aactcagcgc gggtagcgat agcgagctac    149820
    gaagggaagc tcaagaactc tgtgatgtgg ctcgacatgg gcaatgcaca ccggcatggt    149880
    caggtggtat ttggtgccct gggcaaatcc gctcgtaggc agtttccaaa tgtccttgac    149940
    cactatccag aaatcgccga gatggccgac agcaccgtca agtcttgctc agtagccgaa    150000
    tccattgctt cgcaggattg tctgataaac cggagcgtgg ctacagcagc catgacgatt    150060
    gtctgggagc tgcttcgcac tggctccacc gatcgcaata tgatcacagt caacgtggaa    150120
    tcaggtgagc agatgacgtt ttctttccca ccaaaagctt catagctgaa gcgatgcgat    150180
    cagcaggtag tacacgactg cgtctttgtc agagagatct agtattggta ccgtgggcat    150240
    cgcggagcct gatcacacgc agagcacact tgtacaacgg caactctagg gttggcagcc    150300
    gctttgcgtg tcttcaactc ccagtaacgg ttccagagtg caacgacttg agttgttgtc    150360
    aggagcttca cttgcaggta actggttgtg ccgtagccgg ttaaccgtac ataaccggtg    150420
    ggcgataccg ggcggcgata cccaatcaaa cgctgtgatt cacgctccag gatcacacgg    150480
    taaaccgaga gttggatgac atctcggaga tacactgcag gcttcttccg ccgtttcgtg    150540
    tcgaccacat agagaaagcg tccattgtcg aacacttggt cgcacctacc gtgtagaggc    150600
    acgggcatgg ttgtgctgag atcgcgttca gacaagacca cagaagcgct acgcagctct    150660
    gcaggcagcg gttctctcca attggtcagg cgtgaactgt tttcttgtct catgtgccaa    150720
    tcatcccacc cctatgaaca atgcaagttt tcgaggcgaa cctttggtgt cagtttctga    150780
    aatagatgcg acatctgcat gtcgaatgcc tcaatcggcg actccagatt ttcgaaatac    150840
    cttcgaatgc tgatggtaat taatgcgaca gcctgtggaa ttttgcgtga acatcccggc    150900
    acgcgggcct gtaaactatt caggaggccc gctgccaact ctctcaggat cgtccgcgat    150960
    tcatcattaa tcctgtagag accccatgac tacgtccgtc cagcgcgcaa catcccttcg    151020
    ccctggttaa ctcaaacacc taatccgcgt tgccggtata accgggcgta tgcctgagcg    151080
    tgacgtgctt ttgctatggc tgacccacac caccggcatt cgtgtcaccg aactggcctt    151140
    gctggaggtc gcagacgtgc tgtatcaagc agggatcgtc gcacagtggc agacgctcac    151200
    ttgcagcaaa ggttctggcc gcgactggtg acgttgagac ggtgcaaatg attcttgggc    151260
    attccgatct tgaccattca aagccgtacc tgtcagcgga tcaagccact atacggcgcg    151320
    cttttgagct ggcattgtag atactatgtt tatacagaac gcttgcggct aacgcgccta    151380
    gtatctacaa tgtgtatacg ctttaggagg ttgttatgga agtcaaagtg cagcagtggg    151440
    gcaatagcgc ggcgattcgc ctgcctgcaa ccgtgcttaa gctgatgaat ctggtcagtg    151500
    gcgatgtgct gaaactcgat gtgtccgccg aggttatgac cctcaagcct gctaaggcca    151560
    agccgcaata cgcgctggcc gagctgatgg cgcagtgtga cttgagcgcg ccggagcctg    151620
    ccgacatggc agcgtggaat gccatgtcag ccgttgggcg tgaagcatga agcggggcaa    151680
    attcaaccgt ggcgatattg tgcgtctgaa cctgaatccc accgctggcc gtgagcagca    151740
    aggcgatttt cgtcctgcgc tgatcatttc gcctgcggcc ttcaacgtgt cgggcttggt    151800
    cctgatcgcg cccatcaccc aaggcgggga ttttgcccgc tatgccggtt ttgccgtgcc    151860
    actgagtggt tccggcaccg agacgcaagg cgtggtgttg tgcaatcaac tccgcactgt    151920
    tgatcttgag gcccgtgggg gcaagcgcgt agaggcggtt cccgaggtgg tgatggacga    151980
    tgtactggcc cgcattcaag tgcttattga gtaagaaaaa acacaaagga gcgttaaata    152040
    tgacgaagtc tttcgagcag agagtccagg acgagctaga caaaaaacct ttggaaacgc    152100
    gagaaactga tgttcggttg acattccaag agctcgaaac cctgctagct ctgtgtgacg    152160
    gtgtgtcgat taacgcaagt caatctgagc tctggtggca tatgaacaat ctcggagtaa    152220
    agctgcttga tgccaaaagc cgagttcaag gggacgtcta tggggacgcg attgatagca    152280
    aggcgaagga agaaaggcag aactagtcgg ctgcattttg gaggaaatcg accatgaccc    152340
    gtctgaccag caaatagctt cacgaccgtg cgcactggtg ccgcgagcgg caaatgctct    152400
    ccgaccgtgt gacgggctct gatgttgccg ccgcctgcaa gtcgctgggc atcgccaatg    152460
    acggcgactt tgacctctac gacgtgaagg aagtgggctc gctctgcgag gccgagtgat    152520
    cgaggaaaac gaaggaatat caccgcatga catctaatgc ccgaaatgag gttgctgcaa    152580
    aagtcgatca gttgattatc gacatcattg ctactgtccg tccggttgct cacacgaccc    152640
    tgttgaatgg cgctctggta gaaattggta agttgttact agaccccgcc atgcaggagc    152700
    aagccacgcc agtgtcgcaa atgtggcgtt tgctgatggg gctccatatt gcaggatctc    152760
    taacggagga cgatctctat gattttgcgg ggcagtttcg ggattgctct ctgcgtctct    152820
    atccaatcaa agaagactga gaattttccg cacagcccta aaacctgaac aagtaggaaa    152880
    ccagatatgg gtggtaatgc actagtgtca tacggcgcaa cacgctgctc gcgtgatata    152940
    gccttgcaag tgctggagga cttcctaacg cggttcgcgc agatcactgg ctcacttggc    153000
    aatgccgcac ggattgagcc cattgcagca tatcgggaaa agcccgattt cggcgacctg    153060
    gatgtgctgg tggacagccg ggtctttcag accatgccgc cccagaccgt agtagaggct    153120
    ctgagtgcta attacgggaa gacgttaccg tggataaaga acggtcccgt tcttagtgtg    153180
    ggtctaccgc tttccgttga ggggcagtgc ctccagctcg atcttatcgg cacgcctgcg    153240
    gccgagttcg atttcagtct cggctacttt agctggaatg atatgggcaa cttggtgggg    153300
    aggatcgccc acaagatggg gctgaagttc gggcacgacg gtctgtggct gcctttgcgc    153360
    gatggcacga atttgcatga cgaactactg attacgcgtg acttcggact cgccctgtct    153420
    tttctggggt tcgacgcggc acgttggcaa cagggtttcg atagccttga tgatatttat    153480
    cagttcgtgg cctgcggcga gcgtttcaac cccgaccttt acccgttaga gcatcgcaat    153540
    catacggctc gggtacgaga caagaagcgc ccggtctaca tgggcttcct gcgctggatt    153600
    gaagagcagc caacgttgaa tcgctaccaa tggcaacagg acaagtctgc ctaccttcag    153660
    gatgtgatgt ctgcgttccc tgcgctccag actgagtacg agcgcagcct agccaggttg    153720
    gctcacacca aggcgatcag agcctgcttc aacggcgagg tggtgactga ggtcaccggt    153780
    ctgactggga aggcgctggg tgcgttcatg gcgcaattta agcgtgcgca gggtgatggg    153840
    attgataatt ttccgttctt gtccacgcag cagatccgcg agctgataag tggagagttt    153900
    cacaagtacg gaaaacttgc cgcgactgct ccagcccctg gcatgagcta ctaagttcga    153960
    agaaaaatcc atgggaatgt atgacgaatt gagtttcagc tatcgcatgc caaatggtca    154020
    cgaaggttgc aacctccaaa caaaaagatc tcgacaactg gctagacgag tacgaggtaa    154080
    caccctcggg ccgccttgtc ggtgtagtaa caaacaacga aggcgaacgc ccgctggtgg    154140
    atctaaatta ctccggttgg ctggacattt cgggatctgc tggttacttc cggctggatt    154200
    ttgtggaagg ttcgctacga gctattcaga tgataggcga agacgggtgg ctgctgttcg    154260
    atccggccaa ctgcatcgag agtagaagga aaagacacca tgacaacgaa gctcagcggt    154320
    tcgatggagg acctactcaa agacatggca aacggcgatg gcgacgatga tcgcggcgtg    154380
    catggccctc tggttcttgc tgcccgtgta cgcacctgca gcgcccttgt ggagcgtggc    154440
    ctgatgtttc agacgttgct cggccagtat ctgctgacag aagctggaga gaccttggcg    154500
    ggcaccttga atgcggtctc agccgaccag aaaattgttt gatggaaaat ggtgaagttg    154560
    tctgccctgt tgcaatcggc catcgagcgt gccgaacgca tccggtaact gttcgaggaa    154620
    atccgagcag ccctacgggg ctgcattgga gagcggtctg gagtaccgat tgccagcgat    154680
    ggctatgccg tcagatggaa atcaaacgtc aggccaggcc gctctaccaa tgcagcaacg    154740
    aatcaaggaa aagtcgacat ggctttgaat aattaccagc aggaacatgt ggccaaggtt    154800
    ttccctgaaa gccgcgagca gatgcagaag tacctggagg aaggtgtaga ggtcgttgtt    154860
    tacctccaaa atgaatgtgg cgacgacgtt ccaccatttg ccgtagctcc caaggacaac    154920
    cgagaattct ggattggttg ctgggacact gctgaatcag cagcgaagcg cgcaactgca    154980
    ttgggcctca aagtggtacc gaaccaactg gcttggccgc gcagttgaac cttgtgggct    155040
    tcgcgtctgg tggattcatg aggcaccacc atcagccatg gagcttgttc agcctctgtg    155100
    ggatcaggtc agcacatagg aaagcgcccg gtgtacccaa gccctggccg tcaaacagcc    155160
    ggggccgagg acgtagagac aggccacttt cggcctccgg atcgagcatg acaacgccca    155220
    ggagggcaaa gcaaatggct gtagttatcg atatccaatc gttgctcccg cgaattactg    155280
    ccgtaggttc cgcgctagat gtgttggcca gcgtcactga ggcgagtgag cgtgtgtctg    155340
    agccaacgac cccagagcag caggcggcaa tgcagcaggt gaacatcgag cgtggcaaat    155400
    tgtatgaaga cttgctcacg ttgttggtca agccacaagc caagcgtgcc gctgaagctg    155460
    ccgccttacg ggctgtattc gcccaggtat cgcgatgcct caaagatcag ccgctggcac    155520
    tcgaaacgct tgaggcctat gaagaagacg ctgccaatag ccactccgac gtgcctcggc    155580
    tgcgggggtt cctgcaaggt ttgtacgccg gtaagtcgct gtcatttgag gactactgtg    155640
    aagttgatgc cctcatcgtg tcagccttca atttgtaagg gaaaacgctg cacaccaccg    155700
    gcccttgatt gggcctttgg cagtatcagg gcgcgcttct cgcgtctcaa tgacaaggta    155760
    tgtaggtgcg atggaagcag taaagaaacg ccttttttca ccagcattct ggcgcaccgg    155820
    cactgtcgtc gggatcgcac tggttgcctt gctgggtatc cagtctgcaa attggatcaa    155880
    gagcatagat gcggcgtcag cgagtgcaag agctgatatc aaagctcagt tttcgactga    155940
    ggcgtgggca ctggaaatgt gggagcgttg ccgtaacaac cagggcgaat ttgcaggtag    156000
    ccgaacgatt ctgctttcag gctgcgacaa ggcagttttg cgcgccgctg gggaacgagg    156060
    cagcgccgtt gaaaaatctg ttgttgcagt gctcgatgcc caaagcgaag cggtacgtgt    156120
    ttcgaccaaa agtgtaagcc cggagtggcc gctttctatc ttccaggcac cgcttggacg    156180
    cttagccttg tggctcatct caaacagata ggaaatcatc atgttctacg aaactgtaaa    156240
    agcggcgtac caagccggga aagtacggat tggactgcca gccatctgtg gcggtgatcg    156300
    cgtaaccatc gaggcagacg gcctcattgg ttgtaaggct gcatttctct ctgaagcaga    156360
    gcgccaaaag ctggccgagc tttccaaaac cgatgcgata gccattaaag ccagccagtc    156420
    gaagtaacag ggaaaagttc ggctaccgcg cccataggct tgctggctga tgccgtccag    156480
    ggcgaaaagt caccccgtcc cccatcagct caacgaacaa cggaaattca aatgcggatc    156540
    attgatcgac aagccttttt ggcgatagcc ggacccgttc tctataccaa ggtccgtgcg    156600
    aattgcgacc cagaagaaag cctttggatc aaagttggta acgctgggga tgatgactgg    156660
    tgctatgacg ccattgacgc cagtggtgcg cttcaatgtg gcggatctga agaactcgcg    156720
    gataggatct acgcaatgac gcgcgaccct tctgaatcct gcccgatgga ctatgagtcg    156780
    acaagacgtg atgggcttca cgagggagat gaagtcaaat tcgtcgtatt cgaaaaacct    156840
    gatattgaac ggctgtcagc gagaatcaac aaactgcttg ctgctatgca ttcgtagcag    156900
    ttgcagaaag gaaaatccgt atgtcgaagc caaagatcgg agcctgggcg tctcgcatcg    156960
    tgggctacct gctggttgcc accaccgcgt tactgatcag cagcattgct caggaattgc    157020
    tgagcggtag caccttgtcg accaacaaat ggggcccccg gacggtgtac accatcgccg    157080
    gtgagccgtt taaatattgg gcctcagtgg tatcgcatgg cgccactgcg ctgatcctgg    157140
    cggccgctgc agcaggcgcg ttctgctggc cagattggaa tccaccgacg cggtaccgat    157200
    ccataaaccc cgccggagat aacgacatgc tcaacaccgc tcaaatcaaa cagcagctgc    157260
    aggagatggg tgaactcgtc caggagatgg ccaacctgct cgaggacggt accgacgacg    157320
    tgcccttggc tttttttgaa gcctgtgagg atctgcagct ggaggtgacg cagatgatgc    157380
    gcaccacctt cctggccgtg caaaaaaagc cggtatcacc caggccaaaa gtgctgaact    157440
    ggtcgctgcg                                                           157450
//
