# Supplementary material for: Environmentally co‐occurring mercury resistance plasmids are genetically and phenotypically diverse and confer variable context‐dependent fitness effects
Source: Environ Microbiol. 2015 Jun 25;17(12):5008–22. doi: 10.1111/1462-2920.12901 (PMC4989453; doi:10.1111/1462-2920.12901)
Supplement: Supplementary file 1 — Fig. S1. Relative fitness of different plasmid‐bearing transconjugants when grown in competition with plasmid free. Several GmR‐labelled and SmR‐labelled transconjugants were tested under low, intermediate and high levels of mercury and relative fitness in KB was plotted as in Fig. 4. One randomly selected transconjugant (coloured in red) was chosen for subsequent experiments. Fig. S2. (a) PCRs using DNA extracted from pQBR44‐bearing bacteria as a template were performed with different primer combinations and were separated on a 1% agarose gel. Stylized diagrams describing the predicted topologies of the templates given a product are shown to the left of each gel. mus‐9 is a positive control for template (Ramos‐Gonzalez et al., 2005). (b) The predicted structure of pQBR44 given the PCR results. Fig. S3. Regions of similarity between the pQBR plasmids and with previously sequenced genomes. As shown in Fig. 2, except the matches for each plasmid are shown separately for clarity. In a clockwise direction, the pQBR44 contigs are pQBR44.2, pQBR44.1; the P. stutzeri B1SMN1 contigs are 16 (reversed), 32 (reversed) and 9; and the P. maculicola ES4326 contigs are 6.12, 6.13, 6.14, 6.2, 6.3, 6.4, 6.5, 6.6, 6.8, 6.9, 6.10 and 6.11. Image was drawn using Circos (Krzywinski et al., 2009). Fig. S4. Loss of plasmids over time. Plasmid‐bearing clones were used to inoculate KB microcosms without mercury. Every 48 h a sample of culture was diluted 1:100 into fresh KB. Plasmid frequency was regularly assessed by replica plating colonies onto KB agar + 100 μM HgCl2. Fig. S5. Relative fitness of test plasmid bearers when grown in competition with reference plasmid bearers in KB broth. As the left‐hand panel of Fig. 5 except plots are separated by marker orientation, and individual replicates are shown. Fig. S6. Relative fitness of plasmid bearers when grown in competition with plasmid free in KB broth (left) and potting soil (right) microcosms. As Fig. 4 except fitness was calculated as [file EMI-17-5008-s001.zip › TableS2.xlsx]

## Sheet: pQBR55
locus_tag	start	end	orientation	producta	BLASTP-2.2.28b	InterProScan-5	location (PSORTb-3.0)	transmembrane regions (PHOBIUS-1.01)	signal peptide (SignalP-4.1)	regionsc
PQBR55_0001	171	509	+	hypothetical protein
PQBR55_0002	473	628	-	hypothetical protein
PQBR55_0003	759	914	+	hypothetical protein
PQBR55_0004	950	3115	+	DNA topoisomerase I (EC 5.99.1.2)	NP_061659.1 (topoisomerase I)	FAMILY IPR000380 (DNA topoisomerase, type IA), DOMAIN IPR003602 (DNA topoisomerase, type IA, DNA-binding), DOMAIN IPR003601 (DNA topoisomerase, type IA, domain 2), DOMAIN IPR006171 (Toprim domain), DOMAIN IPR013824 (DNA topoisomerase, type IA, central region, subdomain 1), DOMAIN IPR013498 (DNA topoisomerase, type IA, zn finger), DOMAIN IPR013497 (DNA topoisomerase, type IA, central), DOMAIN IPR0…	Cytoplasmic
PQBR55_0005	3184	3435	-	hypothetical protein
PQBR55_0006	3688	4077	+	Transposase and inactivated derivatives	NP_522127.1 (transposase ISRSO10)	FAMILY IPR002514 (Transposase IS3/IS911family), DOMAIN IPR009057 (Homeodomain-like)
PQBR55_0007	4074	4418	+	Mobile element protein	NP_942797.1 (transposition-related protein)	FAMILY IPR008878 (Transposase IS66, Orf2)	CytoplasmicMembrane			Tn5042
PQBR55_0008	4456	5961	+	Mobile element protein	NP_839201.1 (ISSfl3 orfC)	FAMILY IPR004291 (Transposase, IS66), DOMAIN IPR024474 (Zinc-finger binding domain of transposase IS66), DOMAIN IPR024463 (Transposase TnpC, homeodomain)	Cytoplasmic			Tn5042
PQBR55_0009	5965	6264	+	hypothetical protein	NP_938122.1 (Sea16)	DOMAIN IPR024047 (Protein MM3350-like domain), FAMILY IPR012912 (Plasmid pRiA4b, Orf3)				Tn5042
PQBR55_0010	6357	6995	-	Organomercurial lyase (EC 4.99.1.2)	NP_361074.1 (MerB protein)	FAMILY IPR004927 (Alkylmercury lyase), DOMAIN IPR024259 (Alkylmercury lyase, helix-turn-helix domain), DOMAIN IPR011991 (Winged helix-turn-helix DNA-binding domain)				Tn5042
PQBR55_0011	7008	8690	-	Mercuric ion reductase (EC 1.16.1.1)	NP_689009.1 (mercuric reductase)	FAMILY IPR000815 (Mercuric reductase), FAMILY IPR021179 (Mercury reductase, MerA), DOMAIN IPR004099 (Pyridine nucleotide-disulphide oxidoreductase, dimerisation domain), DOMAIN IPR023753 (Pyridine nucleotide-disulphide oxidoreductase, FAD/NAD(P)-binding domain), DOMAIN IPR001327 (Pyridine nucleotide-disulphide oxidoreductase, NAD-binding domain), DOMAIN IPR006121 (Heavy metal-associated domain, H…	Cytoplasmic			Tn5042
PQBR55_0012	8726	9160	-	Mercuric transport protein, MerC	NP_840914.1 (mercury transport protein MerC)	FAMILY IPR004891 (MerC mercury resistance protein)	CytoplasmicMembrane			Tn5042
PQBR55_0013	9173	9448	-	Periplasmic mercury(%2B2) binding protein	NP_840915.1 (mercury scavenger protein)	FAMILY IPR001802 (Mercury scavenger protein), DOMAIN IPR006121 (Heavy metal-associated domain, HMA), FAMILY IPR011795 (Mercuric transport protein periplasmic component), FAMILY IPR027183 (Copper-transporting P-type ATPase), CONSERVED_SITE IPR017969 (Heavy-metal-associated, conserved site)	CytoplasmicMembrane		+	Tn5042
PQBR55_0014	9466	9816	-	Mercuric transport protein, MerT	NP_569361.1 (mercuric transport protein)	FAMILY IPR003457 (Mercuric transport protein MerT)	CytoplasmicMembrane			Tn5042
PQBR55_0015	9888	10319	+	Mercuric resistance operon regulatory protein	NP_840917.1 (transcriptional regulator MerR)	DOMAIN IPR000551 (MerR-type HTH domain), FAMILY IPR011794 (Hg(II)-responsive transcriptional regulator), DOMAIN IPR009061 (DNA binding domain, putative)	Cytoplasmic			Tn5042
PQBR55_0016	10604	10732	-	hypothetical protein						Tn5042
PQBR55_0017	11077	12573	+	putative DNA helicase	NP_758603.1 (DNA helicase)	DOMAIN IPR014017 (DNA helicase, UvrD-like, C-terminal), DOMAIN IPR014016 (UvrD-like Helicase, ATP-binding domain), FAMILY IPR000212 (DNA helicase, UvrD/REP type), DOMAIN IPR027417 (P-loop containing nucleoside triphosphate hydrolase)	Cytoplasmic
PQBR55_0018	12584	12940	+	hypothetical protein			Cytoplasmic
PQBR55_0019	12968	13117	+	hypothetical protein
PQBR55_0020	13573	14445	-	Protein-disulfide isomerase	NP_967746.1 (disulfide interchange protein)	DOMAIN IPR012336 (Thioredoxin-like fold)			+
PQBR55_0021	14616	14879	-	C4-type zinc finger protein, DksA/TraR family	NP_793267.1 (dnaK suppressor protein)	DOMAIN IPR000962 (Zinc finger, DksA/TraR C4-type), CONSERVED_SITE IPR020458 (Zinc finger, DksA/TraR C4-type conserved site)	Cytoplasmic
PQBR55_0022	15180	16082	+	hypothetical protein
PQBR55_0023	16057	16500	-	hypothetical protein			Cytoplasmic
PQBR55_0024	16657	18399	-	putative RTX toxin	NP_798012.1 (RTX toxin)	DOMAIN IPR002126 (Cadherin), DOMAIN IPR015919 (Cadherin-like)	Extracellular		+
PQBR55_0025	18954	19088	+	hypothetical protein
PQBR55_0026	19285	19773	+	hypothetical protein
PQBR55_0027	20305	20778	+	hypothetical protein			CytoplasmicMembrane	5
PQBR55_0028	20884	21303	+	hypothetical protein				1
PQBR55_0029	21360	22058	-	Acetyltransferase, GNAT family	NP_793360.1 (GNAT family acetyltransferase)	DOMAIN IPR000182 (GNAT domain), DOMAIN IPR016181 (Acyl-CoA N-acyltransferase)	Cytoplasmic
PQBR55_0030	22373	22627	-	hypothetical protein
PQBR55_0031	22705	22830	+	hypothetical protein
PQBR55_0032	22794	23729	-	Periplasmic serine proteases (ClpP class)	NP_758634.2 (probable peptidase)	FAMILY IPR001907 (ClpP), DOMAIN IPR002142 (Peptidase S49)	CytoplasmicMembrane
PQBR55_0033	23748	24080	-	hypothetical protein	NP_840796.1 (cold shock DNA-binding domain-containing protein)	FAMILY IPR010718 (Protein of unknown function DUF1294)	CytoplasmicMembrane
PQBR55_0034	24536	24919	+	hypothetical protein
PQBR55_0035	24916	26049	+	hypothetical protein		DOMAIN IPR010982 (Lambda repressor-like, DNA-binding domain), DOMAIN IPR011991 (Winged helix-turn-helix DNA-binding domain), DOMAIN IPR009061 (DNA binding domain, putative)	Cytoplasmic
PQBR55_0036	26094	26327	+	hypothetical protein
PQBR55_0037	26410	26607	-	hypothetical protein
PQBR55_0038	26770	27042	+	hypothetical protein				1
PQBR55_0039	27143	27793	-	Micrococcal nuclease (thermonuclease) homologs	NP_058366.1 (putative partition protein)	DOMAIN IPR016071 (Staphylococcal nuclease (SNase-like), OB-fold), ACTIVE_SITE IPR002071 (Thermonuclease active site)
PQBR55_0040	27759	28505	-	hypothetical protein
PQBR55_0041	28627	29589	-	hypothetical protein		DOMAIN IPR014729 (Rossmann-like alpha/beta/alpha sandwich fold), DOMAIN IPR002500 (Phosphoadenosine phosphosulphate reductase)	Cytoplasmic
PQBR55_0042	29657	30283	-	hypothetical protein			Cytoplasmic
PQBR55_0043	30546	30686	-	hypothetical protein
PQBR55_0044	30948	32654	+	hypothetical protein	NP_943180.1 (putative DNA modification methylase)	FAMILY IPR002296 (N6 adenine-specific DNA methyltransferase, N12 class), DOMAIN IPR025714 (Methyltransferase domain), CONSERVED_SITE IPR002052 (DNA methylase, N-6 adenine-specific, conserved site)	Cytoplasmic
PQBR55_0045	32779	33144	+	hypothetical protein
PQBR55_0046	33138	33518	+	hypothetical protein			Cytoplasmic
PQBR55_0047	33530	33709	+	hypothetical protein
PQBR55_0048	33816	33953	+	hypothetical protein						rep
PQBR55_0049	34006	35529	+	Replicative DNA helicase (EC 3.6.1.-)	NP_719448.1 (replicative DNA helicase DnaB)	DOMAIN IPR003593 (AAA ATPase domain), DOMAIN IPR007694 (DNA helicase, DnaB-like, C-terminal), DOMAIN IPR007693 (DNA helicase, DnaB-like, N-terminal), DOMAIN IPR016136 (DNA helicase DnaB, N-terminal/DNA primase DnaG, C-terminal), FAMILY IPR007692 (DNA helicase, DnaB type), DOMAIN IPR027417 (P-loop containing nucleoside triphosphate hydrolase)	Cytoplasmic			rep
PQBR55_0050	35543	36997	+	Replicative DNA helicase (EC 3.6.1.-)	NP_631984.2 (replicative helicase dnaB1)	DOMAIN IPR003593 (AAA ATPase domain), DOMAIN IPR016136 (DNA helicase DnaB, N-terminal/DNA primase DnaG, C-terminal), FAMILY IPR007692 (DNA helicase, DnaB type), DOMAIN IPR007693 (DNA helicase, DnaB-like, N-terminal), DOMAIN IPR007694 (DNA helicase, DnaB-like, C-terminal), DOMAIN IPR027417 (P-loop containing nucleoside triphosphate hydrolase)	Cytoplasmic			rep
PQBR55_0051	37082	37306	-	hypothetical protein						rep
PQBR55_0052	37400	37690	-	hypothetical protein	NP_631987.1 (putative traA protein)	FAMILY IPR020497 (Plasmid IncP-alpha, TraA)	CytoplasmicMembrane			rep
PQBR55_0053	37871	38374	-	hypothetical protein						rep
PQBR55_0054	38385	38621	-	hypothetical protein						rep
PQBR55_0055	38750	38881	-	hypothetical protein			CytoplasmicMembrane			rep
PQBR55_0056	38849	38992	+	hypothetical protein						rep
PQBR55_0055	39111	39302	-	hypothetical protein			CytoplasmicMembrane			rep
PQBR55_0058	39487	39651	-	hypothetical protein						rep
PQBR55_0059	39876	39995	-	hypothetical protein
PQBR55_0060	40038	40211	-	hypothetical protein
PQBR55_0061	40293	40772	-	hypothetical protein
PQBR55_0062	40885	41076	-	hypothetical protein			CytoplasmicMembrane
PQBR55_0063	41143	41454	-	hypothetical protein			CytoplasmicMembrane	3
PQBR55_0064	41623	41760	-	hypothetical protein
PQBR55_0065	41760	42560	-	phosphoadenosine phosphosulfate reductase	NP_347832.1 (phospho-adenylylsulfate sulfotransferase)	DOMAIN IPR002500 (Phosphoadenosine phosphosulphate reductase), DOMAIN IPR014729 (Rossmann-like alpha/beta/alpha sandwich fold)
PQBR55_0066	42706	42819	+	hypothetical protein
PQBR55_0067	42920	43345	-	hypothetical protein			CytoplasmicMembrane	3
PQBR55_0068	43381	43578	-	Conserved domain protein
PQBR55_0069	43629	44270	-	hypothetical protein	NP_940699.1 (Orf14)	FAMILY IPR003738 (Protein of unknown function DUF159)
PQBR55_0070	44299	45597	-	Error-prone, lesion bypass DNA polymerase V (UmuC)	NP_542803.1 (DNA replication and repair protein)	DOMAIN IPR017961 (DNA polymerase, Y-family, little finger domain), DOMAIN IPR025188 (Domain of unknown function DUF4113), DOMAIN IPR001126 (DNA-repair protein, UmuC-like), DOMAIN IPR017963 (DNA-repair protein, UmuC-like, N-terminal)	Cytoplasmic			uvr
PQBR55_0071	45594	45977	-	Error-prone repair protein UmuD	NP_808664.1 (ultraviolet light resistance protein A)	FAMILY IPR006197 (Peptidase S24, LexA-like), DOMAIN IPR028360 (Peptidase S24/S26, beta-ribbon domain), DOMAIN IPR019759 (Peptidase S24/S26A/S26B), DOMAIN IPR015927 (Peptidase S24/S26A/S26B/S26C)	Cytoplasmic			uvr
PQBR55_0072	46225	47322	-	Protein of unknown function DUF467		FAMILY IPR007421 (ATPase, AAA-4)	Cytoplasmic
PQBR55_0073	47396	47659	-	hypothetical protein
PQBR55_0074	47861	48067	+	hypothetical protein
PQBR55_0075	48122	48874	-	Replication protein	NP_758604.1 (replication initiator protein)	DOMAIN IPR000525 (Initiator Rep protein), DOMAIN IPR011991 (Winged helix-turn-helix DNA-binding domain)	Cytoplasmic
PQBR55_0076	49316	49618	-	Mll5901 protein	NP_788107.1 (RC120)					Tn4652
PQBR55_0077	49619	49780	-	Mll5901 protein	NP_788107.1 (RC120)					Tn4652
PQBR55_0078	50145	50312	-	hypothetical protein						Tn4652
PQBR55_0079	50341	50820	-	FIG00960741: hypothetical protein			Cytoplasmic			Tn4652
PQBR55_0080	50801	51445	-	hypothetical protein			Cytoplasmic			Tn4652
PQBR55_0081	51485	52483	-	Cointegrate resolution protein T	NP_758592.1 (cointegrase)	DOMAIN IPR021104 (KfrA, N-terminal DNA-binding domain)	Cytoplasmic			Tn4652
PQBR55_0082	52664	53635	+	Tn4652, cointegrate resolution protein S	NP_745325.1 (phage integrase site specific recombinase)	DOMAIN IPR002104 (Integrase, catalytic), DOMAIN IPR013762 (Integrase-like, catalytic core), DOMAIN IPR023109 (Integrase/recombinase, N-terminal), DOMAIN IPR011010 (DNA breaking-rejoining enzyme, catalytic core), DOMAIN IPR010998 (Integrase, Lambda-type, N-terminal)				Tn4652
PQBR55_0083	53842	54078	+	MFS transporter family protein	NP_744390.1 (major facilitator family transporter)		CytoplasmicMembrane			Tn4652
PQBR55_0084	54049	54165	-	hypothetical protein						Tn4652
PQBR55_0085	54199	54510	+	COGs COG3339		FAMILY IPR010652 (Protein of unknown function DUF1232)	CytoplasmicMembrane			Tn4652
PQBR55_0086	55026	55706	-	Mobile element protein	NP_542848.1 (transposase subunit B)	DOMAIN IPR001584 (Integrase, catalytic core), DOMAIN IPR025948 (HTH-like domain), DOMAIN IPR012337 (Ribonuclease H-like domain)	Cytoplasmic			Tn4652
PQBR55_0087	55928	56239	-	Mobile element protein	NP_542849.1 (transposase subunit A)	FAMILY IPR002514 (Transposase IS3/IS911family), DOMAIN IPR009057 (Homeodomain-like)				Tn4652
PQBR55_0088	56387	56653	-	Mobile element protein	NP_745119.1 (transposase)	FAMILY IPR002514 (Transposase IS3/IS911family), DOMAIN IPR009057 (Homeodomain-like)	Cytoplasmic			Tn4652
PQBR55_0089	56719	58371	-	membrane protein, putative	NP_881701.1 (sulfatase)	FAMILY IPR012160 (Membrane sulfatase, HI1246-related), DOMAIN IPR017849 (Alkaline phosphatase-like, alpha/beta/alpha), DOMAIN IPR000917 (Sulfatase), DOMAIN IPR017850 (Alkaline-phosphatase-like, core domain)	CytoplasmicMembrane			Tn4652
PQBR55_0090	58406	58927	-	Diacylglycerol kinase (EC 2.7.1.107)	NP_542851.1 (putative diacylglycerol kinase)	FAMILY IPR000829 (Diacylglycerol kinase, prokaryotic)	CytoplasmicMembrane			Tn4652
PQBR55_0091	58933	59970	+	Mobile element protein	NP_617600.1 (transposase)	DOMAIN IPR002559 (Transposase, IS4-like), DOMAIN IPR008490 (Transposase InsH, N-terminal)	Cytoplasmic			Tn4652
PQBR55_0092	59979	60227	+	hypothetical protein						Tn4652
PQBR55_0093	60262	60408	-	hypothetical protein						Tn4652
PQBR55_0094	60475	60669	+	hypothetical protein						Tn4652
PQBR55_0095	60716	60883	-	hypothetical protein						Tn4652
PQBR55_0096	60887	61027	+	NreA-like protein		FAMILY IPR003735 (Metal-sensitive transcriptional repressor)				Tn4652
PQBR55_0097	61038	62171	+	Inner membrane protein	NP_794036.1 (membrane protein)	FAMILY IPR011541 (Nickel/cobalt transporter, high-affinity)	CytoplasmicMembrane			Tn4652
PQBR55_0098	62176	62340	+	probable membrane protein YPO3302	NP_841932.1 (inner membrane protein)		CytoplasmicMembrane			Tn4652
PQBR55_0099	62356	62715	+	probable membrane protein YPO3302	NP_542893.1 (putative transmembrane protein)		CytoplasmicMembrane			Tn4652
PQBR55_0100	62732	63094	-	hypothetical protein	NP_542894.1 (putative tnpA repressor TnpC)					Tn4652
PQBR55_0101	63103	66108	-	Mobile element protein	NP_637462.1 (Tn5041 transposase)	DOMAIN IPR025296 (Domain of unknown function DUF4158), DOMAIN IPR002513 (Tn3 transposase DDE domain)	Cytoplasmic			Tn4652
PQBR55_0102	66663	66809	-	hypothetical protein
PQBR55_0103	66873	67766	+	membrane protein	NP_977689.1 (membrane protein, putative)		CytoplasmicMembrane	6
PQBR55_0104	67839	68021	+	hypothetical protein					+
PQBR55_0105	68487	68660	-	hypothetical protein
PQBR55_0106	68680	68877	+	hypothetical protein
PQBR55_0107	68906	69121	-	hypothetical protein
PQBR55_0108	69310	69495	+	hypothetical protein
PQBR55_0109	69717	69980	-	hypothetical protein
PQBR55_0110	70040	70246	-	hypothetical protein
PQBR55_0111	70998	72011	+	Rod shape determination protein	NP_640210.1 (rod shape determination protein)		Cytoplasmic
PQBR55_0112	72162	72365	+	hypothetical protein
PQBR55_0113	72505	72666	-	hypothetical protein
PQBR55_0114	72863	73114	+	hypothetical protein
PQBR55_0115	73137	73826	-	hypothetical protein	NP_716274.1 (Mu phage bifunctional transcriptional repressor / serine protease Cro/CI family)	DOMAIN IPR028360 (Peptidase S24/S26, beta-ribbon domain), DOMAIN IPR010982 (Lambda repressor-like, DNA-binding domain), DOMAIN IPR015927 (Peptidase S24/S26A/S26B/S26C)
PQBR55_0116	74586	74765	+	hypothetical protein
PQBR55_0117	74765	75241	+	hypothetical protein
PQBR55_0118	75219	75356	-	hypothetical protein			CytoplasmicMembrane
PQBR55_0119	75415	75888	+	hypothetical protein	NP_640206.1 (transcriptional activator)	FAMILY IPR007944 (Flagellar transcriptional activator FlhC)	Cytoplasmic
PQBR55_0120	75927	77408	+	putative DNA helicase	NP_942956.1 (helicase superfamily protein I)	DOMAIN IPR014016 (UvrD-like Helicase, ATP-binding domain), DOMAIN IPR014017 (DNA helicase, UvrD-like, C-terminal), FAMILY IPR000212 (DNA helicase, UvrD/REP type), DOMAIN IPR027417 (P-loop containing nucleoside triphosphate hydrolase)	Cytoplasmic
PQBR55_0121	78217	79029	+	Chromosome (plasmid) partitioning protein ParA / Sporulation initiation inhibitor protein Soj	NP_825486.1 (partitioning or sporulation protein)	DOMAIN IPR002586 (CobQ/CobB/MinD/ParA nucleotide binding domain), DOMAIN IPR027417 (P-loop containing nucleoside triphosphate hydrolase)	Cytoplasmic			par
PQBR55_0122	79029	80003	+	Chromosome (plasmid) partitioning protein ParB / Stage 0 sporulation protein J	NP_943010.1 (partitioning protein)	DOMAIN IPR003115 (ParB/Sulfiredoxin), DOMAIN IPR004437 (ParB/RepB/Spo0J partition protein family)	Cytoplasmic			par
PQBR55_0123	80879	81046	-	hypothetical protein
PQBR55_0124	81319	82272	+	hypothetical protein	NP_758602.1 (replication terminus site binding protein)	FAMILY IPR008865 (DNA replication terminus site-binding protein)	Cytoplasmic
PQBR55_0125	82329	83153	+	hypothetical protein			CytoplasmicMembrane	4
PQBR55_0126	83150	83326	+	hypothetical protein
PQBR55_0127	83348	83581	+	hypothetical protein
PQBR55_0128	83770	84147	+	hypothetical protein
PQBR55_0129	84558	85127	-	Glycogen phosphorylase (EC 2.4.1.1)	NP_290620.1 (heat shock protein C)		Cytoplasmic
PQBR55_0130	85257	88226	-	hypothetical protein	NP_758692.1 (putative pilus assembly protein)	DOMAIN IPR012931 (TraG-like, N-terminal)	CytoplasmicMembrane			tra
PQBR55_0131	88226	89650	-	IncF plasmid conjugative transfer pilus assembly protein TraH	NP_758691.1 (putative pilus assembly protein)	FAMILY IPR010927 (Type IV conjugative transfer system protein TraH)	multiple locations		+	tra
PQBR55_0132	89634	90662	-	IncF plasmid conjugative transfer pilus assembly protein TraF	NP_640200.1 (pilus biogenesis protein)	FAMILY IPR014111 (Type IV conjugative transfer system protein TraF), DOMAIN IPR012336 (Thioredoxin-like fold)	Periplasmic		+	tra
PQBR55_0133	90662	90964	-	hypothetical protein
PQBR55_0134	91109	92167	-	Phage integrase	NP_792763.1 (site-specific recombinase, phage integrase family)	DOMAIN IPR002104 (Integrase, catalytic), DOMAIN IPR013762 (Integrase-like, catalytic core), DOMAIN IPR011010 (DNA breaking-rejoining enzyme, catalytic core)	Cytoplasmic
PQBR55_0135	92295	92453	+	hypothetical protein
PQBR55_0136	92466	92927	-	hypothetical protein
PQBR55_0137	92893	93627	-	hypothetical protein			Cytoplasmic
PQBR55_0138	94010	95137	-	Bll0064 protein	NP_758689.1 (putative DNA primase)	DOMAIN IPR013237 (Bacteriophage T7, Gp4, DNA primase/helicase, N-terminal)	Cytoplasmic
PQBR55_0139	95287	95427	-	hypothetical protein
PQBR55_0140	95437	95559	-	hypothetical protein
PQBR55_0141	95772	95885	-	hypothetical protein			CytoplasmicMembrane
PQBR55_0142	95939	96154	-	hypothetical protein			CytoplasmicMembrane	2
PQBR55_0143	97037	97156	-	hypothetical protein
PQBR55_0144	97444	98172	-	hypothetical protein	NP_444532.1 (TraO protein)		Cytoplasmic
PQBR55_0145	98239	98760	-	hypothetical protein
PQBR55_0146	98846	98986	-	hypothetical protein
PQBR55_0147	99086	99967	-	hypothetical protein			Cytoplasmic
PQBR55_0148	100049	100294	-	hypothetical protein
PQBR55_0149	100503	100955	-	hypothetical protein			Cytoplasmic
PQBR55_0150	101031	102746	-	hypothetical protein	NP_640189.1 (cobalamine biosynthesis protein)	DOMAIN IPR002035 (von Willebrand factor, type A), FAMILY IPR006538 (Cobalt chelatase, CobT subunit)
PQBR55_0151	102816	104000	-	Cobalamine biosynthesis protein		FAMILY IPR021496 (Protein of unknown function DUF3150)	Cytoplasmic
PQBR55_0152	104068	104529	-	hypothetical protein			CytoplasmicMembrane
PQBR55_0153	104526	105572	-	CobS protein	NP_640187.1 (cobalamine biosynthesis protein)	DOMAIN IPR003593 (AAA ATPase domain), DOMAIN IPR011704 (ATPase, dynein-related, AAA domain), DOMAIN IPR013615 (CbbQ/NirQ/NorQ C-terminal), DOMAIN IPR027417 (P-loop containing nucleoside triphosphate hydrolase)	Cytoplasmic
PQBR55_0154	105868	106863	-	hypothetical protein	NP_758663.1 (putative DNA recombination protein)	DOMAIN IPR011604 (Exonuclease, phage-type/RecB, C-terminal), DOMAIN IPR019080 (YqaJ viral recombinase), DOMAIN IPR017482 (Putative phage-type endonuclease), DOMAIN IPR011335 (Restriction endonuclease type II-like)	Cytoplasmic
PQBR55_0155	106942	108039	-	Recombinational DNA repair protein RecT (prophage associated)	NP_888735.1 (phage-related DNA recombination protein)	FAMILY IPR018330 (DNA single-strand annealing protein RecT-like)
PQBR55_0156	108104	108805	-	Single-stranded DNA-binding protein	NP_940736.1 (single-strand DNA-binding protein)	DOMAIN IPR012340 (Nucleic acid-binding, OB-fold), FAMILY IPR011344 (Single-strand DNA-binding), FAMILY IPR000424 (Primosome PriB/single-strand DNA-binding)	Cytoplasmic
PQBR55_0155	108875	109060	-	hypothetical protein
PQBR55_0158	109145	109420	-	hypothetical protein			CytoplasmicMembrane	1
PQBR55_0159	109618	109740	+	hypothetical protein
PQBR55_0160	109843	110601	+	hypothetical protein
PQBR55_0161	110712	111548	+	hypothetical protein
PQBR55_0162	111658	111903	+	hypothetical protein
PQBR55_0163	111917	112150	+	hypothetical protein
PQBR55_0164	112323	112649	+	hypothetical protein
PQBR55_0165	112636	112881	+	hypothetical protein
PQBR55_0166	112878	113108	+	hypothetical protein
PQBR55_0167	113494	116193	-	IncF plasmid conjugative transfer protein TraN	NP_863065.1 (putative ultraviolet light resistance protein B)	FAMILY IPR014121 (Type-F conjugative transfer system mating-pair stabilisation protein TraN)	OuterMembrane		+	tra
PQBR55_0168	116202	117224	-	IncF plasmid conjugative transfer pilus assembly protein TraU	NP_758685.1 (putative pilus assembly protein)	FAMILY IPR009649 (TraU)	Periplasmic		+	tra
PQBR55_0169	117902	119008	-	IncF plasmid conjugative transfer pilus assembly protein TraW	NP_758684.1 (putative pilus assembly protein)	FAMILY IPR019106 (Type-F conjugative transfer system pilin assembly protein TrbC)	Cytoplasmic			tra
PQBR55_0170	119032	119550	-	Conjugative signal peptidase TrhF	NP_758683.1 (putative pilus assembly protein)	DOMAIN IPR028360 (Peptidase S24/S26, beta-ribbon domain), DOMAIN IPR019533 (Peptidase S26), FAMILY IPR000223 (Peptidase S26A, signal peptidase I), DOMAIN IPR015927 (Peptidase S24/S26A/S26B/S26C)	CytoplasmicMembrane			tra
PQBR55_0171	119547	119804	-	hypothetical protein						tra
PQBR55_0172	119758	119877	+	hypothetical protein						tra
PQBR55_0173	119852	122251	-	IncF plasmid conjugative transfer pilus assembly protein TraC	NP_049162.1 (sex pilus assembly and synthesis protein)	FAMILY IPR025955 (Type-IV secretion system protein TraC/Conjugative transfer ATPase), FAMILY IPR014117 (Type-IV secretion system protein TraC), DOMAIN IPR027417 (P-loop containing nucleoside triphosphate hydrolase)	multiple locations			tra
PQBR55_0174	122259	122948	-	hypothetical protein	NP_758681.1 (putative disulfide bond isomerase)	DOMAIN IPR012336 (Thioredoxin-like fold), DOMAIN IPR009094 (Disulphide bond isomerase, DsbC, N-terminal), DOMAIN IPR018950 (Disulphide bond isomerase, DsbC/G, N-terminal)	Periplasmic		+	tra
PQBR55_0175	123098	129805	-	hypothetical protein	NP_798012.1 (RTX toxin)		multiple locations		+	tra
PQBR55_0176	129921	130283	-	Conjugative transfer protein TraA	NP_758680.2 (putative transfer protein)		CytoplasmicMembrane	2		tra
PQBR55_0177	130309	130830	-	Conjugative transfer protein TraV	NP_758673.1 (putative pilus assembly protein)	FAMILY IPR014118 (Type IV conjugative transfer system protein TraV)				tra
PQBR55_0178	130914	132236	-	IncF plasmid conjugative transfer pilus assembly protein TraB	NP_758672.1 (putative pilus assembly protein)	FAMILY IPR005498 (Type IV secretion system, VirB10 / TraB / TrbI)	Cytoplasmic			tra
PQBR55_0179	132250	133272	-	IncF plasmid conjugative transfer pilus assembly protein TraK	NP_758671.1 (putative transfer protein)	FAMILY IPR010563 (Pilus assembly TraK)	multiple locations			tra
PQBR55_0180	133292	133939	-	hypothetical protein	NP_758670.1 (putative pilus assembly protein)	FAMILY IPR007973 (Pilus assembly TraE)				tra
PQBR55_0181	133948	134229	-	IncF plasmid conjugative transfer pilus assembly protein TraL	NP_758669.1 (putative pillus assembly protein)	FAMILY IPR009838 (Type IV conjugative transfer system, protein TraL)	CytoplasmicMembrane			tra
PQBR55_0182	134226	135080	-	Protein-disulfide isomerase		DOMAIN IPR012336 (Thioredoxin-like fold)				tra
PQBR55_0183	135224	135367	+	hypothetical protein						tra
PQBR55_0184	135821	136276	-	hypothetical protein						tra
PQBR55_0185	136284	138155	-	IncF plasmid conjugative transfer protein TraD	NP_640162.1 (DNA transfer)	FAMILY IPR022458 (Conjugative coupling factor TraG/TraD), DOMAIN IPR027417 (P-loop containing nucleoside triphosphate hydrolase)				tra
PQBR55_0186	138152	140884	-	hypothetical protein	NP_758664.1 (nickase)	DOMAIN IPR011119 (Uncharacterised domain, helicase/relaxase, putative)	Cytoplasmic			tra
PQBR55_0187	141332	141469	-	hypothetical protein			CytoplasmicMembrane
PQBR55_0188	141481	141630	+	hypothetical protein
PQBR55_0189	141705	142532	-	hypothetical protein			CytoplasmicMembrane	7
PQBR55_0190	142548	142832	-	hypothetical protein				1
PQBR55_0191	143154	144167	+	Predicted transcriptional regulators	NP_387440.1 (chromosome partitioning protein ParB)		Cytoplasmic
PQBR55_0192	144194	144379	+	Carbon storage regulator	NP_777979.1 (carbon storage regulator-like protein)	FAMILY IPR003751 (Carbon storage regulator)
PQBR55_0193	144740	146401	+	Chromosome (plasmid) partitioning protein ParB / Stage 0 sporulation protein J	NP_942947.1 (partitioning protein)	DOMAIN IPR003115 (ParB/Sulfiredoxin), FAMILY IPR022396 (ParB-related, ThiF-related cassette, ParB), DOMAIN IPR004437 (ParB/RepB/Spo0J partition protein family)	Cytoplasmic
PQBR55_0194	146440	146919	+	hypothetical protein		DOMAIN IPR022273 (ParB-related, ThiF-related cassette, protein E)
PQBR55_0195	146929	147141	+	hypothetical protein
PQBR55_0196	147104	147301	+	hypothetical protein
PQBR55_0197	147361	148704	+	hypothetical protein			Cytoplasmic
PQBR55_0198	148697	149398	+	hypothetical protein		FAMILY IPR022280 (ParB-related, ThiF-related cassette, protein B)	Cytoplasmic
PQBR55_0199	149562	149684	-	hypothetical protein
PQBR55_0200	149644	150165	+	ThiF family protein, ubiquitin-activating enzyme	NP_942941.1 (nucleotide-binding protein)
PQBR55_0201	151070	151231	+	hypothetical protein		DOMAIN IPR013762 (Integrase-like, catalytic core), DOMAIN IPR011010 (DNA breaking-rejoining enzyme, catalytic core)
PQBR55_0202	151416	151670	+	Programmed cell death antitoxin ChpS	NP_290856.1 (antitoxin ChpS)	DOMAIN IPR007159 (AbrB-like domain)				chp
PQBR55_0203	151667	152014	+	Programmed cell death toxin ChpB	NP_742932.1 (toxin ChpB)	FAMILY IPR003477 (mRNA interferase PemK-like protein), DOMAIN IPR011067 (Plasmid maintenance toxin/Cell growth inhibitor)				chp
PQBR55_0204	152040	152306	+	hypothetical protein
PQBR55_0205	152394	152519	+	hypothetical protein
PQBR55_0206	152547	152840	+	hypothetical protein
PQBR55_0207	152887	153954	+	hypothetical protein			Cytoplasmic
PQBR55_0208	154300	154542	+	hypothetical protein
PQBR55_0209	154646	154768	+	hypothetical protein
PQBR55_0210	154759	155028	+	hypothetical protein
PQBR55_0211	155072	155209	-	hypothetical protein
PQBR55_0212	155235	155678	+	hypothetical protein
PQBR55_0213	155668	155817	-	hypothetical protein
PQBR55_0214	155771	156211	+	hypothetical protein			CytoplasmicMembrane	1
PQBR55_0215	156221	156427	+	hypothetical protein
PQBR55_0216	156532	156897	+	hypothetical protein

## Sheet: pQBR57
locus_tag	start	end	orientation	producta	BLASTP-2.2.28b	InterProScan-5	location (PSORTb-3.0)	transmembrane regions (PHOBIUS-1.01)	signal peptide (SignalP-4.1)	regionsc
PQBR57_0001	542	1732	+	hypothetical protein	NP_953224.1 (TrfA family protein)		Cytoplasmic			rep
PQBR57_0002	1729	2319	-	hypothetical protein	NP_717713.1 (peptidase family M15)	DOMAIN IPR009045 (Hedgehog signalling/DD-peptidase zinc-binding domain), FAMILY IPR010275 (Protein of unknown function DUF882)
PQBR57_0003	2541	2654	-	hypothetical protein
PQBR57_0004	2709	4214	+	DNA-cytosine methyltransferase (EC 2.1.1.37)	NP_863573.1 (DNA-methyltransferase MKpn2kI)	FAMILY IPR001525 (C-5 cytosine methyltransferase)	Cytoplasmic
PQBR57_0005	4351	4593	+	hypothetical protein
PQBR57_0006	4748	5113	+	hypothetical protein
PQBR57_0007	5237	5749	+	hypothetical protein			Cytoplasmic
PQBR57_0008	6002	6187	+	hypothetical protein
PQBR57_0009	6325	6573	+	hypothetical protein					+
PQBR57_0010	6584	7111	+	hypothetical protein
PQBR57_0011	7335	7598	+	hypothetical protein			CytoplasmicMembrane	2
PQBR57_0012	7708	8151	+	hypothetical protein
PQBR57_0013	8284	8424	+	hypothetical protein
PQBR57_0014	8475	9122	+	hypothetical protein
PQBR57_0015	9142	10248	+	hypothetical protein
PQBR57_0016	10233	10355	+	hypothetical protein
PQBR57_0017	10324	10938	+	hypothetical protein		FAMILY IPR010648 (Uncharacterised protein family UPF0270)	Cytoplasmic
PQBR57_0018	11011	11328	+	hypothetical protein
PQBR57_0019	11397	12494	+	hypothetical protein	NP_948203.1 (exopolysaccharide regulatory protein exoR)	REPEAT IPR006597 (Sel1-like), DOMAIN IPR011990 (Tetratricopeptide-like helical)
PQBR57_0020	12543	12917	+	twitching motility protein PilG	NP_794767.1 (type IV pilus response regulator PilG)	DOMAIN IPR001789 (Signal transduction response regulator, receiver domain), DOMAIN IPR011006 (CheY-like superfamily)	Cytoplasmic
PQBR57_0021	12922	13506	+	hypothetical protein
PQBR57_0022	13575	13922	+	hypothetical protein
PQBR57_0023	14049	14687	+	hypothetical protein
PQBR57_0024	14831	15055	+	hypothetical protein
PQBR57_0025	15063	15263	+	hypothetical protein
PQBR57_0026	15275	15532	+	hypothetical protein
PQBR57_0027	15599	16009	+	hypothetical protein
PQBR57_0028	16132	16362	-	hypothetical protein
PQBR57_0029	16592	16948	-	hypothetical protein
PQBR57_0030	17170	17535	+	hypothetical protein
PQBR57_0031	17986	18402	+	hypothetical protein
PQBR57_0032	18442	18702	-	hypothetical protein
PQBR57_0033	19244	19879	+	hypothetical protein					+
PQBR57_0034	19876	20211	+	hypothetical protein
PQBR57_0035	20220	20684	+	hypothetical protein					+
PQBR57_0036	20926	21210	-	hypothetical protein
PQBR57_0037	21365	22771	+	hypothetical protein	NP_718368.1 (exodeoxyribonuclease I SbcB)	DOMAIN IPR013620 (Exonuclease C-terminal), DOMAIN IPR012337 (Ribonuclease H-like domain)	Cytoplasmic
PQBR57_0038	22785	23498	+	hypothetical protein
PQBR57_0039	23549	24820	+	hypothetical protein			Periplasmic
PQBR57_0040	25016	26533	+	RNA polymerase sigma factor RpoD	NP_875754.1 (DNA-directed RNA polymerase sigma70/sigma32 subunit)	DOMAIN IPR007627 (RNA polymerase sigma-70 region 2), FAMILY IPR004645 (DNA-binding protein Tfx, archaea), DOMAIN IPR013324 (RNA polymerase sigma factor, region 3/4), DOMAIN IPR013325 (RNA polymerase sigma factor, region 2)	Cytoplasmic
PQBR57_0041	26534	26986	-	hypothetical protein				1
PQBR57_0042	27040	28134	+	hypothetical protein		CONSERVED_SITE IPR006311 (Twin-arginine translocation pathway, signal sequence)
PQBR57_0043	28256	28567	+	hypothetical protein
PQBR57_0044	28595	29485	-	Chemotaxis response regulator protein-glutamate methylesterase CheB (EC 3.1.1.61)	NP_669156.1 (chemotaxis-specific methylesterase)	DOMAIN IPR000673 (Signal transduction response regulator, chemotaxis, protein-glutamate methylesterase)	Cytoplasmic			che
PQBR57_0045	29527	35172	-	hypothetical protein	NP_249104.1 (component of chemotactic signal transduction system)	DOMAIN IPR004358 (Signal transduction histidine kinase-related protein, C-terminal), DOMAIN IPR003594 (Histidine kinase-like ATPase, ATP-binding domain), DOMAIN IPR002545 (CheW-like protein), DOMAIN IPR008207 (Signal transduction histidine kinase, phosphotransfer (Hpt) domain), DOMAIN IPR001789 (Signal transduction response regulator, receiver domain), DOMAIN IPR005467 (Signal transduction histid…	CytoplasmicMembrane			che
PQBR57_0046	35169	35948	-	Chemotaxis protein methyltransferase CheR (EC 2.1.1.80)	NP_692707.1 (methyl-accepting chemotaxis proteins methyltransferase)	DOMAIN IPR000780 (MCP methyltransferase, CheR-type), DOMAIN IPR022642 (MCP methyltransferase, CheR-type, SAM-binding domain, C-terminal)	Cytoplasmic			che
PQBR57_0047	35957	37945	-	Methyl-accepting chemotaxis protein	NP_518792.1 (twitching motility transmembrane protein)	DOMAIN IPR004089 (Methyl-accepting chemotaxis protein (MCP) signalling domain)	Extracellular		+	che
PQBR57_0048	37946	38446	-	hypothetical protein		DOMAIN IPR002545 (CheW-like protein)				che
PQBR57_0049	38439	38795	-	twitching motility protein PilG	NP_841860.1 (response regulator receiver domain-containing protein)	DOMAIN IPR001789 (Signal transduction response regulator, receiver domain), DOMAIN IPR011006 (CheY-like superfamily)	Cytoplasmic			che
PQBR57_0050	38818	39651	+	hypothetical protein
PQBR57_0051	39777	40694	+	Chromosome (plasmid) partitioning protein ParB / Stage 0 sporulation protein J	NP_742171.1 (parB-like partition protein)	DOMAIN IPR003115 (ParB/Sulfiredoxin), DOMAIN IPR013741 (Transcriptional repressor protein, KorB), DOMAIN IPR004437 (ParB/RepB/Spo0J partition protein family), DOMAIN IPR010982 (Lambda repressor-like, DNA-binding domain)	Cytoplasmic
PQBR57_0052	40761	42671	+	hypothetical protein			multiple locations		+
PQBR57_0053	42766	42888	+	hypothetical protein			CytoplasmicMembrane
PQBR57_0054	43015	43965	+	Chromosome (plasmid) partitioning protein ParA / Sporulation initiation inhibitor protein Soj	NP_694409.1 (sporulation initiation inhibitor)	DOMAIN IPR002586 (CobQ/CobB/MinD/ParA nucleotide binding domain), DOMAIN IPR027417 (P-loop containing nucleoside triphosphate hydrolase)				par
PQBR57_0055	43981	45381	+	hypothetical protein			Cytoplasmic			par
PQBR57_0056	46063	46197	+	hypothetical protein
PQBR57_0057	46212	46379	+	hypothetical protein
PQBR57_0058	46584	47819	+	DNA primase (EC 2.7.7.-), phage-associated	NP_758689.1 (putative DNA primase)
PQBR57_0059	47925	48593	+	hypothetical protein		DOMAIN IPR001387 (Cro/C1-type helix-turn-helix domain), DOMAIN IPR010982 (Lambda repressor-like, DNA-binding domain)
PQBR57_0060	49102	49599	+	hypothetical protein			Cytoplasmic
PQBR57_0061	50265	51380	+	Aerobic cobaltochelatase CobS subunit (EC 6.6.1.2)	NP_104643.1 (cobS protein)	DOMAIN IPR003593 (AAA ATPase domain), DOMAIN IPR011704 (ATPase, dynein-related, AAA domain), DOMAIN IPR027417 (P-loop containing nucleoside triphosphate hydrolase)	Cytoplasmic
PQBR57_0062	51537	51764	+	hypothetical protein
PQBR57_0063	51873	54035	+	hypothetical protein	NP_857691.3 (CobT homolog)	DOMAIN IPR002035 (von Willebrand factor, type A)	Cytoplasmic
PQBR57_0064	54205	55419	+	hypothetical protein		FAMILY IPR021496 (Protein of unknown function DUF3150)	Cytoplasmic
PQBR57_0065	55496	56182	+	hypothetical protein
PQBR57_0066	56274	56858	+	hypothetical protein				1
PQBR57_0067	57044	57277	+	hypothetical protein
PQBR57_0068	57443	58246	+	hypothetical protein			CytoplasmicMembrane	5
PQBR57_0069	58236	59141	+	hypothetical protein
PQBR57_0070	59179	59892	+	hypothetical protein			Cytoplasmic
PQBR57_0071	59898	61250	+	hypothetical protein		DOMAIN IPR027417 (P-loop containing nucleoside triphosphate hydrolase)	Cytoplasmic
PQBR57_0072	61256	61729	+	hypothetical protein					+
PQBR57_0073	61764	63269	-	hypothetical protein		DOMAIN IPR006674 (HD domain)	Cytoplasmic
PQBR57_0074	63401	64321	+	hypothetical protein		DOMAIN IPR027441 (Protective antigen domain 4)			+	pil
PQBR57_0075	64333	65982	+	hypothetical protein	NP_719642.1 (MSHA system outer membrane secretin MshL)	FAMILY IPR004846 (Type II/III secretion system)	OuterMembrane		+	pil
PQBR57_0076	65982	66932	+	hypothetical protein				2		pil
PQBR57_0077	66929	67396	+	hypothetical protein						pil
PQBR57_0078	67399	68082	+	hypothetical protein					+	pil
PQBR57_0079	68085	69851	+	General secretion pathway protein E	NP_214017.1 (general secretion pathway protein E)	DOMAIN IPR001482 (Type II secretion system protein E), DOMAIN IPR027417 (P-loop containing nucleoside triphosphate hydrolase)	Cytoplasmic			pil
PQBR57_0080	69882	70379	+	hypothetical protein	NP_520422.1 (GSPG-related protein)	PTM IPR012902 (Prokaryotic N-terminal methylation site)				pil
PQBR57_0081	70392	71552	+	hypothetical protein		DOMAIN IPR018076 (Type II secretion system F domain)	CytoplasmicMembrane			pil
PQBR57_0082	71579	72076	+	hypothetical protein				1		pil
PQBR57_0083	72097	73101	+	hypothetical protein	NP_249372.1 (HxcT pseudopilin)	PTM IPR012902 (Prokaryotic N-terminal methylation site)	Extracellular			pil
PQBR57_0084	73111	74310	+	Putative arylsulfatase regulatory protein	NP_618206.1 (arylsulfatase)	DOMAIN IPR013785 (Aldolase-type TIM barrel), DOMAIN IPR023885 (4Fe4S-binding SPASM domain)	Cytoplasmic			sam
PQBR57_0085	74403	75452	+	Putative arylsulfatase regulatory protein	NP_561551.1 (anaerobic sulfatase-maturase)	DOMAIN IPR013785 (Aldolase-type TIM barrel), DOMAIN IPR023885 (4Fe4S-binding SPASM domain)	Cytoplasmic			sam
PQBR57_0086	75449	76567	+	GALNS arylsulfatase regulator (Fe-S oxidoreductase)	NP_459041.1 (arylsulfatase regulator)	DOMAIN IPR013785 (Aldolase-type TIM barrel), DOMAIN IPR007197 (Radical SAM)	Cytoplasmic			sam
PQBR57_0087	76612	76986	+	hypothetical protein					+	sam
PQBR57_0088	76993	78327	+	hypothetical protein			Cytoplasmic			sam
PQBR57_0089	78366	79427	+	hypothetical protein	NP_670525.1 (arylsulfatase)	DOMAIN IPR013785 (Aldolase-type TIM barrel)				sam
PQBR57_0090	79537	81141	+	hypothetical protein		DOMAIN IPR013785 (Aldolase-type TIM barrel)	Cytoplasmic			sam
PQBR57_0091	81292	83175	+	hypothetical protein		DOMAIN IPR013785 (Aldolase-type TIM barrel)	Cytoplasmic			sam
PQBR57_0092	83172	86525	+	hypothetical protein		DOMAIN IPR008279 (PEP-utilising enzyme, mobile domain), DOMAIN IPR011761 (ATP-grasp fold)	CytoplasmicMembrane		+	sam
PQBR57_0093	86518	88170	+	hypothetical protein		DOMAIN IPR013785 (Aldolase-type TIM barrel)	Cytoplasmic			sam
PQBR57_0094	88160	89353	+	hypothetical protein	NP_633917.1 (transcriptional regulator)	DOMAIN IPR023885 (4Fe4S-binding SPASM domain), DOMAIN IPR013785 (Aldolase-type TIM barrel)	Cytoplasmic			sam
PQBR57_0095	89354	89995	+	hypothetical protein		DOMAIN IPR005123 (Oxoglutarate/iron-dependent dioxygenase)				sam
PQBR57_0096	89995	90747	+	hypothetical protein						sam
PQBR57_0097	90774	91988	+	hypothetical protein	NP_618206.1 (arylsulfatase)	DOMAIN IPR013785 (Aldolase-type TIM barrel)	Cytoplasmic			sam
PQBR57_0098	91996	92328	+	hypothetical protein				1		sam
PQBR57_0099	92312	93469	+	hypothetical protein	NP_800208.1 (arylsulfatase regulator)	DOMAIN IPR013785 (Aldolase-type TIM barrel), DOMAIN IPR023885 (4Fe4S-binding SPASM domain)	Cytoplasmic			sam
PQBR57_0100	93500	94504	+	Twitching motility protein PilT	NP_970555.1 (twitching motility protein)	DOMAIN IPR001482 (Type II secretion system protein E), DOMAIN IPR027417 (P-loop containing nucleoside triphosphate hydrolase)	Cytoplasmic
PQBR57_0101	94669	94995	-	hypothetical protein
PQBR57_0102	95073	95861	-	Sensory box/GGDEF family protein	NP_357360.1 (diguanylate cyclase)	DOMAIN IPR001633 (Diguanylate phosphodiesterase, EAL domain)	Cytoplasmic
PQBR57_0103	96165	96995	-	Enolase (EC 4.2.1.11)
PQBR57_0104	97096	99777	+	RecB family exonuclease	NP_820224.1 (ATP-dependent nuclease subunit B)	FAMILY IPR019925 (DNA repair protein, predicted), DOMAIN IPR027417 (P-loop containing nucleoside triphosphate hydrolase)
PQBR57_0105	99859	100002	-	hypothetical protein
PQBR57_0106	100193	100525	+	hypothetical protein
PQBR57_0107	100712	104029	+	ATP-dependent DNA helicase UvrD/PcrA	NP_820225.1 (ATP-dependent nuclease subunit A)	DOMAIN IPR014017 (DNA helicase, UvrD-like, C-terminal), DOMAIN IPR014016 (UvrD-like Helicase, ATP-binding domain), FAMILY IPR000212 (DNA helicase, UvrD/REP type), DOMAIN IPR027417 (P-loop containing nucleoside triphosphate hydrolase)	Cytoplasmic
PQBR57_0108	104134	104283	+	hypothetical protein						Tn5042
PQBR57_0109	104568	104999	-	Mercuric resistance operon regulatory protein	NP_361068.1 (MerR protein)	DOMAIN IPR000551 (MerR-type HTH domain), FAMILY IPR011794 (Hg(II)-responsive transcriptional regulator), DOMAIN IPR009061 (DNA binding domain, putative)	Cytoplasmic			Tn5042
PQBR57_0110	105158	105421	+	Mercuric transport protein, MerT	NP_569361.1 (mercuric transport protein)	FAMILY IPR003457 (Mercuric transport protein MerT)	CytoplasmicMembrane			Tn5042
PQBR57_0111	105439	105714	+	Periplasmic mercury(%2B2) binding protein	NP_840915.1 (mercury scavenger protein)	FAMILY IPR001802 (Mercury scavenger protein), DOMAIN IPR006121 (Heavy metal-associated domain, HMA), FAMILY IPR011795 (Mercuric transport protein periplasmic component), FAMILY IPR027183 (Copper-transporting P-type ATPase), CONSERVED_SITE IPR017969 (Heavy-metal-associated, conserved site)	CytoplasmicMembrane		+	Tn5042
PQBR57_0112	105727	106161	+	Mercuric transport protein, MerC	NP_840914.1 (mercury transport protein MerC)	FAMILY IPR004891 (MerC mercury resistance protein)	CytoplasmicMembrane			Tn5042
PQBR57_0113	106197	107879	+	Mercuric ion reductase (EC 1.16.1.1)	NP_862490.1 (MerA protein)	FAMILY IPR000815 (Mercuric reductase), FAMILY IPR021179 (Mercury reductase, MerA), DOMAIN IPR004099 (Pyridine nucleotide-disulphide oxidoreductase, dimerisation domain), DOMAIN IPR023753 (Pyridine nucleotide-disulphide oxidoreductase, FAD/NAD(P)-binding domain), DOMAIN IPR001327 (Pyridine nucleotide-disulphide oxidoreductase, NAD-binding domain), DOMAIN IPR006121 (Heavy metal-associated domain, H…	Cytoplasmic			Tn5042
PQBR57_0114	107892	108530	+	Organomercurial lyase (EC 4.99.1.2)	NP_361074.1 (MerB protein)	FAMILY IPR004927 (Alkylmercury lyase), DOMAIN IPR024259 (Alkylmercury lyase, helix-turn-helix domain), DOMAIN IPR011991 (Winged helix-turn-helix DNA-binding domain)				Tn5042
PQBR57_0115	108623	108922	-	hypothetical protein	NP_938122.1 (Sea16)	DOMAIN IPR024047 (Protein MM3350-like domain), FAMILY IPR012912 (Plasmid pRiA4b, Orf3)				Tn5042
PQBR57_0116	108926	110422	-	Mobile element protein	NP_839201.1 (ISSfl3 orfC)	FAMILY IPR004291 (Transposase, IS66), DOMAIN IPR024463 (Transposase TnpC, homeodomain), DOMAIN IPR024474 (Zinc-finger binding domain of transposase IS66)	Cytoplasmic			Tn5042
PQBR57_0117	110469	110813	-	Mobile element protein	NP_942797.1 (transposition-related protein)	FAMILY IPR008878 (Transposase IS66, Orf2)	CytoplasmicMembrane			Tn5042
PQBR57_0118	110810	111187	-	Phage protein	NP_522127.1 (transposase ISRSO10)	FAMILY IPR002514 (Transposase IS3/IS911family), DOMAIN IPR009057 (Homeodomain-like)				Tn5042
PQBR57_0119	111297	112004	+	Membrane protease family protein y2843	NP_716082.1 (putative negative regulator of univalent cation permeability)	FAMILY IPR001107 (Band 7 protein), FAMILY IPR001972 (Stomatin family)	Periplasmic
PQBR57_0120	112222	112638	-	hypothetical protein
PQBR57_0121	112752	112958	-	hypothetical protein
PQBR57_0122	113643	114059	-	hypothetical protein		DOMAIN IPR027486 (Ribosomal protein S10 domain)
PQBR57_0123	114132	115115	-	hypothetical protein			CytoplasmicMembrane	5
PQBR57_0124	115200	115568	+	hypothetical protein		DOMAIN IPR009875 (PilZ domain)
PQBR57_0125	116135	117262	-	hypothetical protein			Cytoplasmic
PQBR57_0126	117314	118252	-	hypothetical protein		FAMILY IPR008865 (DNA replication terminus site-binding protein)	Cytoplasmic
PQBR57_0127	118406	120052	+	hypothetical protein		DOMAIN IPR011990 (Tetratricopeptide-like helical)
PQBR57_0128	120042	120629	+	hypothetical protein		FAMILY IPR010321 (Protein of unknown function DUF922)			+
PQBR57_0129	120782	121057	-	hypothetical protein			CytoplasmicMembrane	3
PQBR57_0130	121087	121317	+	hypothetical protein
PQBR57_0131	122052	124538	+	hypothetical protein	NP_744710.1 (UvrD/REP helicase)	DOMAIN IPR014016 (UvrD-like Helicase, ATP-binding domain), DOMAIN IPR027417 (P-loop containing nucleoside triphosphate hydrolase)	CytoplasmicMembrane
PQBR57_0132	124592	124750	-	hypothetical protein			CytoplasmicMembrane
PQBR57_0133	124765	125049	-	hypothetical protein					+
PQBR57_0134	125046	125312	-	hypothetical protein
PQBR57_0135	125351	125488	-	hypothetical protein
PQBR57_0136	125546	125668	+	hypothetical protein
PQBR57_0137	126076	126780	-	hypothetical protein	NP_248512.1 (Hef nuclease)	DOMAIN IPR003583 (Helix-hairpin-helix DNA-binding motif, class 1), DOMAIN IPR006166 (ERCC4 domain), DOMAIN IPR020819 (DNA repair nuclease, XPF-type/Helicase), DOMAIN IPR010994 (RuvA domain 2-like), DOMAIN IPR011335 (Restriction endonuclease type II-like)	Cytoplasmic
PQBR57_0138	126954	127988	+	RecA protein	NP_793795.1 (recA protein)	FAMILY IPR013765 (DNA recombination and repair protein RecA), DOMAIN IPR003593 (AAA ATPase domain), DOMAIN IPR023400 (DNA recombination and repair protein RecA, C-terminal), CONSERVED_SITE IPR020584 (DNA recombination/repair protein RecA, conserved site), DOMAIN IPR020588 (DNA recombination/repair protein RecA-like, ATP-binding domain), DOMAIN IPR020587 (DNA recombination/repair protein RecA, mon…	Cytoplasmic
PQBR57_0139	128171	128446	-	hypothetical protein			CytoplasmicMembrane	1
PQBR57_0140	128626	129201	+	hypothetical protein
PQBR57_0141	129333	130196	-	hypothetical protein			Cytoplasmic
PQBR57_0142	130579	132297	+	hypothetical protein	NP_943180.1 (putative DNA modification methylase)	FAMILY IPR002296 (N6 adenine-specific DNA methyltransferase, N12 class), DOMAIN IPR025714 (Methyltransferase domain)	Cytoplasmic
PQBR57_0143	132331	132831	+	hypothetical protein
PQBR57_0144	132964	133290	+	hypothetical protein
PQBR57_0145	133262	133420	+	hypothetical protein
PQBR57_0146	133448	133762	+	hypothetical protein
PQBR57_0147	134151	134495	+	hypothetical protein
PQBR57_0148	134557	134736	+	hypothetical protein
PQBR57_0149	134892	135224	-	hypothetical protein
PQBR57_0150	135238	135378	+	hypothetical protein
PQBR57_0151	135446	135862	+	hypothetical protein
PQBR57_0152	135862	136830	+	Endonuclease I precursor (EC 3.1.21.1)	NP_745515.1 (deoxyribonuclease I)	FAMILY IPR007346 (Endonuclease I), DOMAIN IPR004026 (Ada DNA repair, metal-binding)	Periplasmic		+
PQBR57_0153	137043	137384	+	hypothetical protein
PQBR57_0154	137392	137670	+	hypothetical protein
PQBR57_0155	137755	138282	+	hypothetical protein
PQBR57_0156	138765	139202	+	hypothetical protein			CytoplasmicMembrane
PQBR57_0157	139244	139633	+	hypothetical protein	NP_299134.1 (two-component system, regulatory protein)	DOMAIN IPR001789 (Signal transduction response regulator, receiver domain), DOMAIN IPR011006 (CheY-like superfamily)	Cytoplasmic
PQBR57_0158	139635	140174	+	Leader peptidase (Prepilin peptidase) (EC 3.4.23.43) / N-methyltransferase (EC 2.1.1.-)	NP_273381.1 (type IV prepilin peptidase)	DOMAIN IPR010627 (Peptidase A24A, N-terminal)	CytoplasmicMembrane
PQBR57_0159	140519	141253	+	Leader peptidase (Prepilin peptidase) (EC 3.4.23.43) / N-methyltransferase (EC 2.1.1.-)	NP_742793.1 (prepilin peptidase)	FAMILY IPR014032 (Peptidase A24A, prepilin type IV, bacterial), DOMAIN IPR000045 (Prepilin type IV endopeptidase, peptidase domain)	CytoplasmicMembrane
PQBR57_0160	141774	143111	+	Site specific recombinase, phage integrase	NP_792657.1 (site-specific recombinase, phage integrase family)	DOMAIN IPR023109 (Integrase/recombinase, N-terminal), DOMAIN IPR013762 (Integrase-like, catalytic core), DOMAIN IPR011010 (DNA breaking-rejoining enzyme, catalytic core)	Cytoplasmic
PQBR57_0161	143166	144275	-	Cointegrate resolution protein T		DOMAIN IPR021104 (KfrA, N-terminal DNA-binding domain)	Cytoplasmic
PQBR57_0162	144781	145179	+	hypothetical protein
PQBR57_0163	145176	145502	+	hypothetical protein
PQBR57_0164	145514	145801	+	hypothetical protein
PQBR57_0165	145798	146091	+	hypothetical protein			CytoplasmicMembrane	3
PQBR57_0166	146185	146445	+	hypothetical protein
PQBR57_0167	146572	146934	+	hypothetical protein
PQBR57_0168	147084	147266	+	hypothetical protein
PQBR57_0169	147360	147506	+	hypothetical protein			CytoplasmicMembrane
PQBR57_0170	147547	147660	+	hypothetical protein
PQBR57_0171	147694	148656	+	TolA protein	NP_793737.1 (tolA protein)	DOMAIN IPR006260 (TonB, C-terminal)	OuterMembrane
PQBR57_0172	148787	149899	+	Integrase-like protein	NP_745125.1 (Tn4652, cointegrate resolution protein S)	DOMAIN IPR002104 (Integrase, catalytic), DOMAIN IPR013762 (Integrase-like, catalytic core), DOMAIN IPR023109 (Integrase/recombinase, N-terminal), DOMAIN IPR011010 (DNA breaking-rejoining enzyme, catalytic core), DOMAIN IPR010998 (Integrase, Lambda-type, N-terminal)
PQBR57_0173	149945	150430	+	hypothetical protein				1
PQBR57_0174	150623	150949	-	hypothetical protein
PQBR57_0175	151043	151594	-	hypothetical protein		DOMAIN IPR013321 (Arc-type ribbon-helix-helix), DOMAIN IPR010985 (Ribbon-helix-helix)	Cytoplasmic
PQBR57_0176	151617	152384	-	hypothetical protein		FAMILY IPR010315 (Protein of unknown function DUF915, hydrolase-like)
PQBR57_0177	152631	155183	-	hypothetical protein	NP_521283.1 (hemagglutinin-related protein)	DOMAIN IPR005546 (Autotransporter beta-domain), DOMAIN IPR006315 (Outer membrane autotransporter barrel)	multiple locations
PQBR57_0178	155208	155468	+	hypothetical protein
PQBR57_0179	155761	156405	+	hypothetical protein
PQBR57_0180	156415	156957	-	hypothetical protein	NP_228336.1 (host factor I)	DOMAIN IPR010920 (Like-Sm (LSM) domain)	Cytoplasmic
PQBR57_0181	157003	158283	-	Error-prone, lesion bypass DNA polymerase V (UmuC)	NP_707081.1 (DNA polymerase V subunit UmuC)	DOMAIN IPR017961 (DNA polymerase, Y-family, little finger domain), DOMAIN IPR025188 (Domain of unknown function DUF4113), DOMAIN IPR001126 (DNA-repair protein, UmuC-like), DOMAIN IPR017963 (DNA-repair protein, UmuC-like, N-terminal)				uvr
PQBR57_0182	158256	158693	-	Error-prone repair protein UmuD	NP_460949.1 (DNA polymerase V subunit UmuD)	DOMAIN IPR028360 (Peptidase S24/S26, beta-ribbon domain), DOMAIN IPR019759 (Peptidase S24/S26A/S26B), DOMAIN IPR015927 (Peptidase S24/S26A/S26B/S26C)				uvr
PQBR57_0183	158933	159244	-	hypothetical protein			CytoplasmicMembrane	3
PQBR57_0184	159301	160026	-	hypothetical protein	NP_793737.1 (tolA protein)	DOMAIN IPR006260 (TonB, C-terminal)
PQBR57_0185	159992	160183	-	hypothetical protein
PQBR57_0186	160230	160715	+	hypothetical protein
PQBR57_0187	161466	162011	-	hypothetical protein				1
PQBR57_0188	162181	162561	+	hypothetical protein
PQBR57_0189	162756	163013	+	hypothetical protein
PQBR57_0190	163182	163397	+	hypothetical protein
PQBR57_0191	164462	165034	+	hypothetical protein			CytoplasmicMembrane	3
PQBR57_0192	165205	165330	-	hypothetical protein
PQBR57_0193	165470	166549	+	hypothetical protein			Cytoplasmic
PQBR57_0194	166562	166846	+	hypothetical protein
PQBR57_0195	166906	167310	-	C4-type zinc finger protein, DksA/TraR family	NP_744369.1 (C4-type zinc finger DksA/TraR family protein)	DOMAIN IPR000962 (Zinc finger, DksA/TraR C4-type), CONSERVED_SITE IPR020458 (Zinc finger, DksA/TraR C4-type conserved site)	Cytoplasmic			tra
PQBR57_0196	167545	167754	-	hypothetical protein						tra
PQBR57_0197	167932	168270	+	hypothetical protein						tra
PQBR57_0198	168283	168564	+	hypothetical protein			CytoplasmicMembrane	3		tra
PQBR57_0199	168636	168908	+	DNA-binding protein HU-beta	NP_744452.1 (histone family protein DNA-binding protein)	FAMILY IPR000119 (Histone-like bacterial DNA-binding protein), DOMAIN IPR023630 (DNA-binding protein HU/Integration host factor), CONSERVED_SITE IPR020816 (Histone-like DNA-binding protein, conserved site), DOMAIN IPR010992 (Integration host factor (IHF)-like DNA-binding domain)	Cytoplasmic			tra
PQBR57_0200	169115	169609	+	hypothetical protein			Cytoplasmic			tra
PQBR57_0201	169606	171783	+	hypothetical protein	NP_622165.1 (exonuclease V subunit alpha)		Cytoplasmic			tra
PQBR57_0202	171804	173579	+	hypothetical protein	NP_953171.1 (TraG family protein)	DOMAIN IPR027417 (P-loop containing nucleoside triphosphate hydrolase)	CytoplasmicMembrane			tra
PQBR57_0203	173685	174026	+	hypothetical protein			CytoplasmicMembrane	2		tra
PQBR57_0204	174119	174463	+	hypothetical protein					+	tra
PQBR57_0205	174466	174819	+	hypothetical protein			CytoplasmicMembrane	3		tra
PQBR57_0206	174822	175205	+	hypothetical protein			CytoplasmicMembrane	1		tra
PQBR57_0207	175208	175843	+	hypothetical protein				1		tra
PQBR57_0208	175846	176637	+	hypothetical protein					+	tra
PQBR57_0209	176634	178205	+	hypothetical protein	NP_640170.1 (pilus biogenesis protein)	FAMILY IPR005498 (Type IV secretion system, VirB10 / TraB / TrbI)	Extracellular			tra
PQBR57_0210	178217	178537	+	hypothetical protein		FAMILY IPR014118 (Type IV conjugative transfer system protein TraV)	CytoplasmicMembrane			tra
PQBR57_0211	178525	179016	+	hypothetical protein					+	tra
PQBR57_0212	179013	181901	+	IncF plasmid conjugative transfer pilus assembly protein TraC	NP_640173.1 (pilus biogenesis protein)	DOMAIN IPR027417 (P-loop containing nucleoside triphosphate hydrolase)	CytoplasmicMembrane			tra
PQBR57_0213	181882	182268	+	hypothetical protein					+
PQBR57_0214	182268	183626	+	hypothetical protein				1
PQBR57_0215	183607	184266	+	hypothetical protein			Cytoplasmic
PQBR57_0216	184263	184964	+	hypothetical protein		DOMAIN IPR023346 (Lysozyme-like domain)
PQBR57_0217	185008	185745	+	hypothetical protein		REPEAT IPR006597 (Sel1-like), DOMAIN IPR011990 (Tetratricopeptide-like helical)
PQBR57_0218	185760	186635	+	hypothetical protein		DOMAIN IPR012336 (Thioredoxin-like fold)
PQBR57_0219	186647	188056	+	hypothetical protein					+
PQBR57_0220	188067	190058	+	hypothetical protein			CytoplasmicMembrane	5
PQBR57_0221	190140	191048	+	hypothetical protein					+
PQBR57_0222	191045	191560	+	hypothetical protein
PQBR57_0223	191578	192006	+	hypothetical protein
PQBR57_0224	192078	192203	-	hypothetical protein
PQBR57_0225	192321	192902	-	hypothetical protein
PQBR57_0226	192899	193951	-	hypothetical protein			Cytoplasmic
PQBR57_0227	193962	194954	-	hypothetical protein			Cytoplasmic
PQBR57_0228	196112	196423	-	hypothetical protein
PQBR57_0229	196713	197492	+	hypothetical protein		DOMAIN IPR023343 (Penicillin amidase type, domain1)
PQBR57_0230	197500	198867	+	hypothetical protein	NP_103806.1 (DNA primase)	DOMAIN IPR006171 (Toprim domain), DOMAIN IPR013264 (DNA primase, catalytic core, N-terminal)	Cytoplasmic
PQBR57_0231	198860	199165	+	hypothetical protein				1
PQBR57_0232	199185	199820	+	hypothetical protein
PQBR57_0233	199871	201106	+	hypothetical protein			CytoplasmicMembrane	3
PQBR57_0234	201122	202588	-	hypothetical protein	NP_794571.1 (response regulator)	DOMAIN IPR000160 (GGDEF domain), DOMAIN IPR001789 (Signal transduction response regulator, receiver domain), DOMAIN IPR011006 (CheY-like superfamily), DOMAIN IPR001054 (Adenylyl cyclase class-3/4/guanylyl cyclase)	CytoplasmicMembrane
PQBR57_0235	202631	202939	+	hypothetical protein
PQBR57_0236	203054	203185	+	hypothetical protein
PQBR57_0237	203461	204486	-	hypothetical protein
PQBR57_0238	204673	204789	-	hypothetical protein
PQBR57_0239	204952	205137	-	hypothetical protein
PQBR57_0240	205443	205706	+	hypothetical protein
PQBR57_0241	205716	205862	+	hypothetical protein
PQBR57_0242	205859	206512	+	hypothetical protein			Cytoplasmic
PQBR57_0243	206599	206712	-	hypothetical protein
PQBR57_0244	206787	207032	-	hypothetical protein
PQBR57_0245	207120	207548	+	hypothetical protein
PQBR57_0246	207723	207989	+	hypothetical protein
PQBR57_0247	208180	208560	+	hypothetical protein					+
PQBR57_0248	208664	208798	-	hypothetical protein
PQBR57_0249	208797	208985	+	hypothetical protein
PQBR57_0250	209000	209314	+	hypothetical protein
PQBR57_0251	209619	209765	+	hypothetical protein
PQBR57_0252	209898	210134	+	hypothetical protein
PQBR57_0253	210265	210753	+	hypothetical protein
PQBR57_0254	210746	210865	+	hypothetical protein
PQBR57_0255	210899	211024	-	hypothetical protein
PQBR57_0256	211204	211677	+	hypothetical protein		FAMILY IPR011979 (Conserved hypothetical protein CHP02293), DOMAIN IPR024467 (Domain of unknown function DUF2384)
PQBR57_0257	211674	212165	+	hypothetical protein		FAMILY IPR014914 (RES)
PQBR57_0258	212243	212491	+	hypothetical protein
PQBR57_0259	212611	212877	+	hypothetical protein			CytoplasmicMembrane	2
PQBR57_0260	213208	213525	+	hypothetical protein
PQBR57_0261	213675	213995	+	hypothetical protein
PQBR57_0262	214086	214241	-	hypothetical protein
PQBR57_0263	214400	214858	+	hypothetical protein
PQBR57_0264	214882	215319	+	hypothetical protein
PQBR57_0265	215410	215715	+	hypothetical protein			CytoplasmicMembrane	2
PQBR57_0266	215850	218072	+	hypothetical protein		DOMAIN IPR014729 (Rossmann-like alpha/beta/alpha sandwich fold), DOMAIN IPR002500 (Phosphoadenosine phosphosulphate reductase)
PQBR57_0267	218226	218579	+	hypothetical protein
PQBR57_0268	218653	218853	+	hypothetical protein
PQBR57_0269	218920	219108	+	hypothetical protein
PQBR57_0270	219345	219752	+	hypothetical protein
PQBR57_0271	219850	220227	+	hypothetical protein			Cytoplasmic
PQBR57_0272	220412	221449	+	hypothetical protein			Cytoplasmic
PQBR57_0273	221645	222676	+	hypothetical protein			Cytoplasmic
PQBR57_0274	223051	223215	+	hypothetical protein
PQBR57_0275	223258	223434	+	hypothetical protein
PQBR57_0276	223538	225691	+	hypothetical protein			Cytoplasmic
PQBR57_0277	225847	226428	+	hypothetical protein		DOMAIN IPR004919 (Domain of unknown function DUF262)	Cytoplasmic
PQBR57_0278	226437	227153	+	hypothetical protein
PQBR57_0279	227887	228081	-	hypothetical protein
PQBR57_0280	228097	228489	-	hypothetical protein
PQBR57_0281	228488	228631	+	hypothetical protein
PQBR57_0282	228829	229590	+	hypothetical protein			Cytoplasmic
PQBR57_0283	229608	229913	+	hypothetical protein
PQBR57_0284	230003	230248	+	hypothetical protein
PQBR57_0285	230340	230480	-	hypothetical protein
PQBR57_0286	230508	230888	+	hypothetical protein
PQBR57_0287	230954	231535	+	hypothetical protein			Cytoplasmic
PQBR57_0288	231560	232063	+	hypothetical protein			Cytoplasmic
PQBR57_0289	232261	233166	-	hypothetical protein
PQBR57_0290	233238	233351	-	hypothetical protein
PQBR57_0291	233384	234106	+	hypothetical protein
PQBR57_0292	234115	234243	+	hypothetical protein
PQBR57_0293	234561	234728	+	hypothetical protein			CytoplasmicMembrane
PQBR57_0294	234738	234851	-	hypothetical protein
PQBR57_0295	234936	235574	+	hypothetical protein			Cytoplasmic
PQBR57_0296	235628	235849	+	hypothetical protein
PQBR57_0297	235971	236381	+	hypothetical protein
PQBR57_0298	236740	237285	+	hypothetical protein			Cytoplasmic
PQBR57_0299	237421	237756	+	hypothetical protein
PQBR57_0300	237960	238160	-	hypothetical protein			CytoplasmicMembrane
PQBR57_0301	238359	238634	+	hypothetical protein
PQBR57_0302	238690	238938	+	hypothetical protein
PQBR57_0303	239075	239194	-	hypothetical protein
PQBR57_0304	239258	239389	-	hypothetical protein
PQBR57_0305	240120	240236	+	hypothetical protein
PQBR57_0306	240277	240579	+	hypothetical protein
PQBR57_0307	240601	240804	+	hypothetical protein
PQBR57_0308	240973	241362	+	hypothetical protein			Cytoplasmic
PQBR57_0309	241639	241788	+	hypothetical protein
PQBR57_0310	241785	241973	+	hypothetical protein			CytoplasmicMembrane
PQBR57_0311	242162	242722	+	hypothetical protein			Cytoplasmic
PQBR57_0312	242842	243102	+	hypothetical protein
PQBR57_0313	243352	243843	+	hypothetical protein
PQBR57_0314	243833	244024	+	hypothetical protein
PQBR57_0315	244091	244780	+	hypothetical protein
PQBR57_0316	244834	245220	-	Chromosome (plasmid) partitioning protein ParB / Stage 0 sporulation protein J	NP_758707.1 (probable ParB protein)	DOMAIN IPR003115 (ParB/Sulfiredoxin)	Cytoplasmic
PQBR57_0317	245500	246270	-	hypothetical protein
PQBR57_0318	246367	246537	-	hypothetical protein
PQBR57_0319	246897	247013	-	hypothetical protein
PQBR57_0320	247026	247172	+	hypothetical protein
PQBR57_0321	247387	247650	-	hypothetical protein
PQBR57_0322	247657	247779	-	hypothetical protein
PQBR57_0323	247994	248476	+	hypothetical protein			Cytoplasmic	1
PQBR57_0324	248520	248732	+	hypothetical protein
PQBR57_0325	248820	249026	+	hypothetical protein
PQBR57_0326	249031	249528	+	hypothetical protein
PQBR57_0327	249798	250928	+	hypothetical protein
PQBR57_0328	251075	251629	+	hypothetical protein
PQBR57_0329	251685	252050	+	hypothetical protein
PQBR57_0330	252133	252444	+	hypothetical protein
PQBR57_0331	252611	253462	+	hypothetical protein
PQBR57_0332	253719	254093	+	transcriptional regulator MvaT, P16 subunit	NP_792895.1 (transcriptional regulator)		Cytoplasmic
PQBR57_0333	254506	254754	+	hypothetical protein
PQBR57_0334	254751	255125	+	hypothetical protein
PQBR57_0335	255505	256053	+	hypothetical protein
PQBR57_0336	256563	256817	+	hypothetical protein
PQBR57_0337	257441	257674	+	hypothetical protein
PQBR57_0338	257674	258222	+	hypothetical protein			Cytoplasmic
PQBR57_0339	258295	258996	+	hypothetical protein			Cytoplasmic
PQBR57_0340	259208	259483	+	hypothetical protein			CytoplasmicMembrane	1
PQBR57_0341	259686	260771	+	Predicted transcriptional regulators	NP_918963.1 (possible transcription regulator)		Cytoplasmic
PQBR57_0342	260811	261143	+	hypothetical protein		FAMILY IPR004356 (Adhesin operon regulatory protein)
PQBR57_0343	261154	262263	+	hypothetical protein			Cytoplasmic	2
PQBR57_0344	262266	262424	-	hypothetical protein
PQBR57_0345	262445	262789	+	hypothetical protein
PQBR57_0346	262984	263262	+	hypothetical protein			CytoplasmicMembrane	2
PQBR57_0347	263348	263491	-	hypothetical protein
PQBR57_0348	263479	263793	-	hypothetical protein				2
PQBR57_0349	263857	264033	-	hypothetical protein
PQBR57_0350	264042	264329	-	hypothetical protein
PQBR57_0351	264628	264960	-	hypothetical protein					+
PQBR57_0352	264986	265294	+	hypothetical protein
PQBR57_0353	265328	265960	-	hypothetical protein
PQBR57_0354	265963	266544	-	hypothetical protein
PQBR57_0355	266568	266825	-	hypothetical protein					+
PQBR57_0356	266939	268909	-	hypothetical protein			Cytoplasmic
PQBR57_0357	268893	269075	-	hypothetical protein
PQBR57_0358	269072	269317	-	hypothetical protein			CytoplasmicMembrane	2
PQBR57_0359	269314	269601	-	hypothetical protein
PQBR57_0360	269594	269854	-	hypothetical protein		FAMILY IPR004356 (Adhesin operon regulatory protein)
PQBR57_0361	269851	270225	-	hypothetical protein
PQBR57_0362	270176	270289	-	hypothetical protein
PQBR57_0363	270471	270638	-	hypothetical protein
PQBR57_0364	270651	270932	-	hypothetical protein
PQBR57_0365	271105	271338	+	hypothetical protein
PQBR57_0366	271444	271920	+	hypothetical protein			CytoplasmicMembrane	4
PQBR57_0367	272064	272879	+	hypothetical protein				2
PQBR57_0368	272925	273224	+	hypothetical protein
PQBR57_0369	273489	273905	+	hypothetical protein			CytoplasmicMembrane	2
PQBR57_0370	274228	275106	+	hypothetical protein
PQBR57_0371	275159	275398	-	hypothetical protein
PQBR57_0372	275398	275721	-	hypothetical protein
PQBR57_0373	276068	276355	+	hypothetical protein
PQBR57_0374	276365	276682	+	hypothetical protein
PQBR57_0375	276813	277484	+	Outer membrane protein A precursor	NP_641813.1 (OmpA family protein)	DOMAIN IPR006664 (Outer membrane protein, bacterial), DOMAIN IPR006665 (Outer membrane protein, OmpA/MotB, C-terminal), CONSERVED_SITE IPR001261 (ArgE/DapE/ACY1/CPG2/YscS, conserved site)	OuterMembrane		+
PQBR57_0376	277538	277978	+	hypothetical protein			CytoplasmicMembrane	4
PQBR57_0377	278038	278232	+	hypothetical protein			CytoplasmicMembrane
PQBR57_0378	278319	278894	-	hypothetical protein
PQBR57_0379	278904	279368	-	hypothetical protein			CytoplasmicMembrane	2
PQBR57_0380	279619	280074	+	hypothetical protein			CytoplasmicMembrane	1
PQBR57_0381	280071	280955	+	Putative stomatin/prohibitin-family membrane protease subunit YbbK	NP_001242268.1 (uncharacterized protein LOC100776545)	FAMILY IPR001972 (Stomatin family), FAMILY IPR001107 (Band 7 protein), FAMILY IPR028514 (Protein QmcA-like)
PQBR57_0382	281081	281347	+	hypothetical protein
PQBR57_0383	281358	281624	+	hypothetical protein
PQBR57_0384	281753	281971	+	hypothetical protein
PQBR57_0385	282011	282538	+	hypothetical protein			Cytoplasmic
PQBR57_0386	282659	283030	+	hypothetical protein				1
PQBR57_0387	283241	283978	+	hypothetical protein
PQBR57_0388	284254	284667	+	hypothetical protein
PQBR57_0389	284669	285094	+	hypothetical protein
PQBR57_0390	285763	285918	+	hypothetical protein
PQBR57_0391	285921	286682	+	hypothetical protein		DOMAIN IPR000305 (GIY-YIG nuclease superfamily), DOMAIN IPR027299 (GIY-YIG domain)	Cytoplasmic
PQBR57_0392	286803	286925	-	hypothetical protein
PQBR57_0393	286891	287169	-	hypothetical protein
PQBR57_0394	287377	288036	+	hypothetical protein			Cytoplasmic
PQBR57_0395	288014	288166	+	hypothetical protein
PQBR57_0396	288248	289366	+	hypothetical protein	NP_347832.1 (phospho-adenylylsulfate sulfotransferase)	DOMAIN IPR014729 (Rossmann-like alpha/beta/alpha sandwich fold), DOMAIN IPR002500 (Phosphoadenosine phosphosulphate reductase)	Cytoplasmic
PQBR57_0397	289676	289972	+	hypothetical protein	NP_791671.1 (transcriptional repressor)	DOMAIN IPR013321 (Arc-type ribbon-helix-helix), FAMILY IPR005569 (Arc-like DNA binding), DOMAIN IPR010985 (Ribbon-helix-helix)	Cytoplasmic
PQBR57_0398	290112	290498	+	hypothetical protein
PQBR57_0399	290620	291141	+	hypothetical protein		DOMAIN IPR013321 (Arc-type ribbon-helix-helix), DOMAIN IPR010985 (Ribbon-helix-helix)
PQBR57_0400	291173	291451	+	hypothetical protein
PQBR57_0401	291542	292081	-	hypothetical protein		FAMILY IPR025358 (Protein of unknown function DUF4262)	Cytoplasmic
PQBR57_0402	292277	292888	+	hypothetical protein			Cytoplasmic
PQBR57_0403	292966	293262	+	YebG, DNA damage-inducible gene in SOS regulon, expressed in stationary phase		FAMILY IPR009813 (Uncharacterised protein family YebG)
PQBR57_0404	293325	293516	+	hypothetical protein
PQBR57_0405	293570	294580	+	Nucleoid-associated protein	NP_761914.1 (nucleoid-associated protein NdpA)	FAMILY IPR007358 (Nucleoid-associated protein NdpA)	Cytoplasmic
PQBR57_0406	294630	294851	+	hypothetical protein
PQBR57_0407	294873	295043	-	hypothetical protein
PQBR57_0408	295055	295198	-	hypothetical protein
PQBR57_0409	295244	295450	-	hypothetical protein
PQBR57_0410	295449	295673	+	hypothetical protein
PQBR57_0411	295652	295774	+	hypothetical protein
PQBR57_0412	295774	296133	+	hypothetical protein
PQBR57_0413	296356	296799	+	hypothetical protein				1
PQBR57_0414	296924	298021	+	hypothetical protein					+
PQBR57_0415	298269	298814	+	hypothetical protein			Cytoplasmic
PQBR57_0416	298811	298945	-	hypothetical protein
PQBR57_0417	299102	299437	+	hypothetical protein		DOMAIN IPR016040 (NAD(P)-binding domain)
PQBR57_0418	299535	300305	+	hypothetical protein			Cytoplasmic
PQBR57_0419	300280	301254	+	hypothetical protein
PQBR57_0420	301242	301355	+	hypothetical protein
PQBR57_0421	301519	301719	-	hypothetical protein
PQBR57_0422	301904	302017	-	hypothetical protein
PQBR57_0423	302014	302148	-	hypothetical protein
PQBR57_0424	302299	303936	+	hypothetical protein	NP_943180.1 (putative DNA modification methylase)	FAMILY IPR002296 (N6 adenine-specific DNA methyltransferase, N12 class), DOMAIN IPR025714 (Methyltransferase domain)
PQBR57_0425	303933	304769	+	hypothetical protein
PQBR57_0426	306976	307143	+	hypothetical protein

## Sheet: pQBR103
locus_tag	start	end	orientation	producta	BLASTP-2.2.28b	InterProScan-5	location (PSORTb-3.0)	transmembrane regions (PHOBIUS-1.01)	signal peptide (SignalP-4.1)	regionsc
PQBR0001	27	878	+	putative partitioning protein	NP_542932.1 (putative ParA protein)	DOMAIN IPR027417 (P-loop containing nucleoside triphosphate hydrolase), DOMAIN IPR002586 (CobQ/CobB/MinD/ParA nucleotide binding domain)	Cytoplasmic			par
PQBR0002	878	2089	+	putative partitioning protein	NP_943505.1 (putative partitioning protein ParB)	DOMAIN IPR003115 (ParB/Sulfiredoxin), DOMAIN IPR004437 (ParB/RepB/Spo0J partition protein family), DOMAIN IPR013741 (Transcriptional repressor protein, KorB)	Cytoplasmic			par
PQBR0003	2284	2631	+	hypothetical protein			CytoplasmicMembrane		+	par
PQBR0004	3214	4443	+	hypothetical protein	NP_758689.1 (putative DNA primase)		Cytoplasmic
PQBR0005	4610	4903	+	hypothetical protein
PQBR0006	5111	6055	+	hypothetical protein			Cytoplasmic
PQBR0007	6116	6574	+	hypothetical protein			Cytoplasmic
PQBR0008	7165	7599	+	putative transmembrane protein			CytoplasmicMembrane	3
PQBR0009	7725	8156	+	hypothetical protein
PQBR0010	8429	8752	+	hypothetical protein
PQBR0011	8914	10083	+	hypothetical protein	NP_766820.1 (cobalt insertion protein)	DOMAIN IPR011704 (ATPase, dynein-related, AAA domain), DOMAIN IPR027417 (P-loop containing nucleoside triphosphate hydrolase)	Cytoplasmic
PQBR0012	10099	10917	+	hypothetical protein			Cytoplasmic
PQBR0013	10973	11263	-	hypothetical protein
PQBR0014	11369	11653	+	hypothetical protein
PQBR0015	11672	13732	+	hypothetical protein		DOMAIN IPR002035 (von Willebrand factor, type A), FAMILY IPR006538 (Cobalt chelatase, CobT subunit)	Cytoplasmic
PQBR0017	14662	15906	+	hypothetical protein		FAMILY IPR021496 (Protein of unknown function DUF3150)	Cytoplasmic
PQBR0018	15968	16870	+	hypothetical protein			Cytoplasmic
PQBR0019	16966	17580	+	putative transmembrane anchored protein				1
PQBR0020	17701	18072	+	hypothetical protein
PQBR0021	18256	19173	+	putative transmembrane protein			CytoplasmicMembrane	5
PQBR0022	19211	20074	+	hypothetical protein
PQBR0023	20234	20809	+	hypothetical protein			Cytoplasmic
PQBR0024	20836	22176	+	hypothetical protein		DOMAIN IPR027417 (P-loop containing nucleoside triphosphate hydrolase)	Cytoplasmic
PQBR0025	22173	22667	+	hypothetical protein					+
PQBR0026	22720	24201	-	hypothetical protein		DOMAIN IPR003607 (HD/PDEase domain), DOMAIN IPR006674 (HD domain)
PQBR0027	24398	25249	+	hypothetical protein						pil
PQBR0028	25264	26916	+	putative type II and type III secretion system pilus protein	NP_887333.1 (type II secretion system protein)	FAMILY IPR004846 (Type II/III secretion system)	OuterMembrane			pil
PQBR0029	26916	27845	+	putative transmembrane protein				1		pil
PQBR0030	27919	28341	+	hypothetical protein						pil
PQBR0031	28343	29023	+	hypothetical protein					+	pil
PQBR0032	29026	30819	+	putative pilus assembly-related protein	NP_622882.1 (pili biogenesis protein PilB-like ATPase)	DOMAIN IPR003593 (AAA ATPase domain), DOMAIN IPR001482 (Type II secretion system protein E), DOMAIN IPR027417 (P-loop containing nucleoside triphosphate hydrolase)	Cytoplasmic			pil
PQBR0033	31137	31565	+	putative pilus biogenesis-like protein	NP_796515.1 (general secretion pathway protein G)	PTM IPR012902 (Prokaryotic N-terminal methylation site)	Extracellular			pil
PQBR0034	31581	32750	+	putative transmembrane secretion-related protein		DOMAIN IPR018076 (Type II secretion system F domain)	CytoplasmicMembrane			pil
PQBR0035	32747	33271	+	putative transmembrane pilus-related protein		PTM IPR012902 (Prokaryotic N-terminal methylation site)				pil
PQBR0036	33255	34265	+	putative transmembrane secretion-related protein	NP_249372.1 (HxcT pseudopilin)	PTM IPR012902 (Prokaryotic N-terminal methylation site)				pil
PQBR0037	34307	35503	+	putative transcriptional regulator	NP_635308.1 (transcriptional regulator)	DOMAIN IPR013785 (Aldolase-type TIM barrel), DOMAIN IPR023885 (4Fe4S-binding SPASM domain)	Cytoplasmic			sam
PQBR0038	35503	36645	+	putative transcriptional regulator	NP_635308.1 (transcriptional regulator)	DOMAIN IPR023885 (4Fe4S-binding SPASM domain), DOMAIN IPR013785 (Aldolase-type TIM barrel)	Cytoplasmic			sam
PQBR0039	36672	37760	+	hypothetical protein	NP_459041.1 (arylsulfatase regulator)	DOMAIN IPR007197 (Radical SAM), DOMAIN IPR013785 (Aldolase-type TIM barrel)	Cytoplasmic			sam
PQBR0040	37820	38371	+	hypothetical protein				1		sam
PQBR0041	38378	39955	+	putative transmembrane protein			Cytoplasmic	1		sam
PQBR0042	39974	41056	+	hypothetical protein	NP_936718.1 (arylsulfatase)	DOMAIN IPR013785 (Aldolase-type TIM barrel)				sam
PQBR0043	41049	42785	+	hypothetical protein		DOMAIN IPR013785 (Aldolase-type TIM barrel)	Cytoplasmic			sam
PQBR0044	42861	44690	+	hypothetical protein		DOMAIN IPR013785 (Aldolase-type TIM barrel)	Cytoplasmic			sam
PQBR0045	44687	48118	+	putative transmembrane protein		DOMAIN IPR008279 (PEP-utilising enzyme, mobile domain)	CytoplasmicMembrane			sam
PQBR0046	48129	49754	+	hypothetical protein		DOMAIN IPR013785 (Aldolase-type TIM barrel)	Cytoplasmic			sam
PQBR0047	49751	50947	+	hypothetical protein	NP_635308.1 (transcriptional regulator)	DOMAIN IPR023885 (4Fe4S-binding SPASM domain), DOMAIN IPR013785 (Aldolase-type TIM barrel)	Cytoplasmic			sam
PQBR0048	50944	51588	+	hypothetical protein		DOMAIN IPR005123 (Oxoglutarate/iron-dependent dioxygenase)				sam
PQBR0049	51579	52364	+	hypothetical protein						sam
PQBR0050	52349	53596	+	hypothetical protein		DOMAIN IPR006638 (Elongator protein 3/MiaB/NifB), DOMAIN IPR013785 (Aldolase-type TIM barrel)	Cytoplasmic			sam
PQBR0051	53879	55063	+	putative transcriptional regulatory protein	NP_762146.1 (arylsulfatase)	DOMAIN IPR013785 (Aldolase-type TIM barrel)	Cytoplasmic			sam
PQBR0052	55074	56111	+	putative twitching motility protein	NP_970555.1 (twitching motility protein)	DOMAIN IPR001482 (Type II secretion system protein E), DOMAIN IPR027417 (P-loop containing nucleoside triphosphate hydrolase)	Cytoplasmic
PQBR0053	56140	56904	-	GGDEF domain-containing protein	NP_357395.2 (diguanylate cyclase)	DOMAIN IPR001633 (Diguanylate phosphodiesterase, EAL domain)	CytoplasmicMembrane
PQBR0054	57029	59752	+	hypothetical protein	NP_820224.1 (ATP-dependent nuclease subunit B)	FAMILY IPR019925 (DNA repair protein, predicted), DOMAIN IPR027417 (P-loop containing nucleoside triphosphate hydrolase)
PQBR0055	59931	63296	+	putative UvrD helicase	NP_842170.1 (UvrD/REP helicase)	DOMAIN IPR014017 (DNA helicase, UvrD-like, C-terminal), DOMAIN IPR014016 (UvrD-like Helicase, ATP-binding domain), DOMAIN IPR027417 (P-loop containing nucleoside triphosphate hydrolase), FAMILY IPR000212 (DNA helicase, UvrD/REP type), DOMAIN IPR011335 (Restriction endonuclease type II-like)	Cytoplasmic
PQBR0056	64025	64726	-	putative catabolite gene activator family protein	NP_927748.1 (cAMP-regulatory protein)	DOMAIN IPR011991 (Winged helix-turn-helix DNA-binding domain)	Cytoplasmic
PQBR0057	64750	65109	-	putative 30S ribosomal protein	NP_715870.1 (30S ribosomal protein S10 RpsJ)	DOMAIN IPR027486 (Ribosomal protein S10 domain)
PQBR0058	65502	66650	-	putative transmembrane protein			CytoplasmicMembrane	6
PQBR0059	66687	67022	+	hypothetical protein		DOMAIN IPR009875 (PilZ domain)
PQBR0060	67569	68732	-	hypothetical protein
PQBR0061	68729	69262	-	hypothetical protein	NP_001053077.2 (Os04g0476000)	REPEAT IPR006597 (Sel1-like), DOMAIN IPR011990 (Tetratricopeptide-like helical)	Cytoplasmic
PQBR0062	69277	70257	-	low similarity to DNA replication terminus site-binding protein		FAMILY IPR008865 (DNA replication terminus site-binding protein)	Cytoplasmic
PQBR0063	70387	72039	+	hypothetical protein		DOMAIN IPR011990 (Tetratricopeptide-like helical)	Cytoplasmic
PQBR0064	72029	72646	+	hypothetical protein		FAMILY IPR010321 (Protein of unknown function DUF922)
PQBR0065	72689	73819	+	putative exported DNAse, extended at the C-terminus relative to other homologues	NP_603788.1 (DNAse I homologous protein DHP2)	FAMILY IPR016202 (Deoxyribonuclease I), DOMAIN IPR004026 (Ada DNA repair, metal-binding), DOMAIN IPR005135 (Endonuclease/exonuclease/phosphatase)			+
PQBR0066	74613	74954	-	hypothetical protein
PQBR0067	75029	75478	+	hypothetical protein					+
PQBR0068	75623	75967	+	hypothetical protein
PQBR0069	76078	76536	+	hypothetical protein			Cytoplasmic
PQBR0070	76549	76905	+	hypothetical protein			Periplasmic
PQBR0071	76919	77287	+	putative transmembrane protein			CytoplasmicMembrane	3
PQBR0072	77579	77917	+	putative transmembrane protein			CytoplasmicMembrane	3
PQBR0073	78238	78885	-	putative cyclic AMP receptor-family protein	NP_790443.1 (catabolite gene activator Crp)	DOMAIN IPR001808 (Transcription regulator HTH, Crp), DOMAIN IPR011991 (Winged helix-turn-helix DNA-binding domain), DOMAIN IPR014710 (RmlC-like jelly roll fold), DOMAIN IPR000595 (Cyclic nucleotide-binding domain), DOMAIN IPR012318 (Helix-turn-helix motif, Crp-type), DOMAIN IPR018490 (Cyclic nucleotide-binding-like)	Cytoplasmic
PQBR0074	79080	81494	+	UvrD/Rep family helicase	NP_792588.1 (UvrD/REP helicase family protein)	DOMAIN IPR027417 (P-loop containing nucleoside triphosphate hydrolase), DOMAIN IPR014016 (UvrD-like Helicase, ATP-binding domain)	Cytoplasmic
PQBR0075	81751	82176	-	hypothetical protein
PQBR0076	82278	83558	+	putative restriction-modification methylase	NP_942960.1 (DNA methyltransferase)	FAMILY IPR001091 (Restriction/modification DNA-methylase), DOMAIN IPR002941 (DNA methylase N-4/N-6), DOMAIN IPR025745 (Restriction system protein Mrr-like N-terminal domain), DOMAIN IPR029063 (S-adenosyl-L-methionine-dependent methyltransferase-like)
PQBR0077	83568	84230	+	hypothetical protein			Cytoplasmic
PQBR0078	84437	85084	+	hypothetical protein		FAMILY IPR019231 (Protein of unknown function DUF2170)	Cytoplasmic
PQBR0079	85112	85810	+	putative PspA family protein	NP_719302.1 (PspA/IM30 family protein)	FAMILY IPR007157 (PspA/IM30)	Cytoplasmic
PQBR0080	85875	86432	+	putative transmembrane rhomboid family protein	NP_335829.1 (rhomboid family protein)	DOMAIN IPR022764 (Peptidase S54, rhomboid domain), FAMILY IPR002610 (Peptidase S54, rhomboid)	CytoplasmicMembrane
PQBR0081	86507	87172	+	hypothetical protein		FAMILY IPR019621 (Protein of unknown function DUF2491)	Cytoplasmic
PQBR0082	87186	87611	+	putative transmembrane protein		REPEAT IPR007140 (Protein of unknown function DUF350)	CytoplasmicMembrane
PQBR0083	87629	88393	+	hypothetical protein		FAMILY IPR009576 (Biofilm formation YgiB)	Extracellular		+
PQBR0084	88404	89561	+	putative glutathionylspermidine synthase protein		DOMAIN IPR005494 (Glutathionylspermidine synthase, pre-ATP-grasp-like domain), DOMAIN IPR016185 (Pre-ATP-grasp domain)	Cytoplasmic
PQBR0085	89691	90311	+	putative transmembrane protein			CytoplasmicMembrane	3
PQBR0086	90350	92281	+	hypothetical protein	NP_716997.1 (putative negative regulator of univalent cation permeability)	FAMILY IPR001107 (Band 7 protein), FAMILY IPR027705 (Flotillin family)	CytoplasmicMembrane
PQBR0087	92395	97641	+	hypothetical protein		DOMAIN IPR020958 (DUF3686), DOMAIN IPR027417 (P-loop containing nucleoside triphosphate hydrolase), DOMAIN IPR003959 (ATPase, AAA-type, core)	CytoplasmicMembrane
PQBR0088	97687	98013	+	hypothetical protein				1
PQBR0089	98612	99463	+	hypothetical protein
PQBR0090	99659	100840	+	hypothetical protein		DOMAIN IPR015880 (Zinc finger, C2H2-like), DOMAIN IPR028005 (N-acetyltransferase ESCO, zinc-finger)	Cytoplasmic
PQBR0091	101305	101688	-	hypothetical protein			Cytoplasmic
PQBR0092	102442	102783	-	hypothetical protein					+
PQBR0093	102916	103854	-	hypothetical protein			Cytoplasmic
PQBR0094	103981	105171	-	hypothetical protein			Cytoplasmic
PQBR0095	105545	106225	+	hypothetical protein
PQBR0096	106249	107277	+	hypothetical protein		DOMAIN IPR025202 (Phospholipase D-like domain)	Cytoplasmic
PQBR0097	107948	108994	+	putative DNA-binding protein			Cytoplasmic
PQBR0098	109102	110223	+	putative transmembrane protein			Cytoplasmic	1
PQBR0099	110287	111222	+	putative transmembrane protein	NP_793446.1 (membrane protein)	FAMILY IPR008526 (Inner membrane protein YedI)	CytoplasmicMembrane
PQBR0100	111326	111895	+	putative transmembrane protein				1
PQBR0101	111900	113582	+	putative transmembrane protein				3
PQBR0102	113603	114244	+	putative transmembrane protein				3
PQBR0103	114301	114705	+	response regulator	NP_522757.1 (two component response regulator transcription regulator protein)	DOMAIN IPR001789 (Signal transduction response regulator, receiver domain), DOMAIN IPR011006 (CheY-like superfamily)	Cytoplasmic
PQBR0104	115421	116308	+	putative type 4 prepilin-like proteins leader peptide processing enzyme	NP_742793.1 (prepilin peptidase)	FAMILY IPR014032 (Peptidase A24A, prepilin type IV, bacterial), DOMAIN IPR000045 (Prepilin type IV endopeptidase, peptidase domain), DOMAIN IPR010627 (Peptidase A24A, N-terminal)	CytoplasmicMembrane
PQBR0105	116400	117566	+	putative phage integrase	NP_792658.1 (site-specific recombinase, phage integrase family)	DOMAIN IPR013762 (Integrase-like, catalytic core), DOMAIN IPR002104 (Integrase, catalytic), DOMAIN IPR011010 (DNA breaking-rejoining enzyme, catalytic core)
PQBR0106	117721	117987	+	hypothetical protein
PQBR0107	118372	119808	-	hypothetical protein	NP_943182.1 (Lin2600 dehydrogenase)		Cytoplasmic
PQBR0108	120067	121218	-	hypothetical protein			Cytoplasmic
PQBR0109	121241	122101	-	hypothetical protein	NP_943208.1 (plasmid maintenance protein)	DOMAIN IPR021104 (KfrA, N-terminal DNA-binding domain)	Cytoplasmic
PQBR0110	122261	123433	+	putative phage-related integrase/recombinase	NP_395953.2 (phage-related integrase)	DOMAIN IPR023109 (Integrase/recombinase, N-terminal), DOMAIN IPR002104 (Integrase, catalytic), DOMAIN IPR013762 (Integrase-like, catalytic core), DOMAIN IPR011010 (DNA breaking-rejoining enzyme, catalytic core), DOMAIN IPR010998 (Integrase, Lambda-type, N-terminal)
PQBR0111	123501	123902	+	hypothetical protein			CytoplasmicMembrane		+
PQBR0112	124002	124397	+	hypothetical protein
PQBR0113	124483	125295	+	putative partitioning protein	NP_981922.1 (stage 0 sporulation protein J)	DOMAIN IPR003115 (ParB/Sulfiredoxin)	Cytoplasmic
PQBR0114	125521	125916	+	hypothetical protein
PQBR0115	125959	126387	-	hypothetical protein
PQBR0116	126403	126915	-	putative transmembrane protein
PQBR0117	127007	127444	-	putative transmembrane protein			CytoplasmicMembrane	4
PQBR0118	127509	127892	-	hypothetical protein
PQBR0119	127902	129698	-	putative transmembrane thiol:disulfide interchange protein DsbD precursor	NP_794592.1 (thiol:disulfide interchange protein DsbD)	DOMAIN IPR028250 (Thiol:disulfide interchange protein DsbD, N-terminal domain), DOMAIN IPR012336 (Thioredoxin-like fold), FAMILY IPR022910 (Thiol:disulphide interchange protein DsbD)	CytoplasmicMembrane
PQBR0121	130252	130650	-	hypothetical protein
PQBR0122	130755	131327	+	hypothetical protein
PQBR0123	131442	132170	-	putative transnmembrane protein	NP_977689.1 (membrane protein, putative)		CytoplasmicMembrane	2
PQBR0124	132577	133395	+	putative peptidase	NP_888655.1 (lipoprotein)	FAMILY IPR001915 (Peptidase M48)			+
PQBR0125	133965	135209	-	hypothetical protein		DOMAIN IPR003344 (Bacterial Ig-like, group 1), DOMAIN IPR008964 (Invasin/intimin cell-adhesion)	Extracellular
PQBR0126	135338	136078	+	putative transmembrane protein	NP_249662.1 (TolA protein)	DOMAIN IPR006260 (TonB, C-terminal)
PQBR0127	136131	136598	-	hypothetical protein			Cytoplasmic
PQBR0128	136603	137304	-	putative DNA-binding protein	NP_988515.1 (Hef nuclease)	DOMAIN IPR003583 (Helix-hairpin-helix DNA-binding motif, class 1), DOMAIN IPR006166 (ERCC4 domain), CONSERVED_SITE IPR000445 (Helix-hairpin-helix motif), DOMAIN IPR020819 (DNA repair nuclease, XPF-type/Helicase), DOMAIN IPR010994 (RuvA domain 2-like), DOMAIN IPR011335 (Restriction endonuclease type II-like)	Cytoplasmic
PQBR0129	137474	138427	+	hypothetical protein	NP_249662.1 (TolA protein)	DOMAIN IPR006260 (TonB, C-terminal)
PQBR0130	138512	139042	-	putative transmembrane protein			CytoplasmicMembrane	2
PQBR0131	139349	140059	-	putative transmembrane protein	NP_794592.1 (thiol:disulfide interchange protein DsbD)	DOMAIN IPR012336 (Thioredoxin-like fold)	CytoplasmicMembrane
PQBR0132	140376	140951	-	hypothetical protein
PQBR0133	140987	141859	-	hypothetical protein		DOMAIN IPR029059 (Alpha/beta hydrolase fold-5), DOMAIN IPR029058 (Alpha/Beta hydrolase fold)
PQBR0134	141915	144515	-	putative autotransporter	NP_790561.1 (autotransporter)	DOMAIN IPR005546 (Autotransporter beta-domain), DOMAIN IPR006315 (Outer membrane autotransporter barrel)	OuterMembrane		+
PQBR0135	145118	145969	+	hypothetical protein			Cytoplasmic
PQBR0136	146044	148194	+	hypothetical protein			Cytoplasmic
PQBR0137	148203	148769	-	hypothetical protein	NP_228336.1 (host factor I)	DOMAIN IPR010920 (Like-Sm (LSM) domain)	Cytoplasmic
PQBR0138	148773	149045	-	hypothetical protein
PQBR0139	149086	149562	-	hypothetical protein
PQBR0140	149793	150155	+	hypothetical protein					+
PQBR0141	150515	151786	+	hypothetical protein	NP_981769.1 (cardiolipin synthetase domain protein)	DOMAIN IPR025202 (Phospholipase D-like domain), DOMAIN IPR001736 (Phospholipase D/Transphosphatidylase)
PQBR0142	151962	153080	+	hypothetical protein			Cytoplasmic
PQBR0143	153692	153973	-	hypothetical protein
PQBR0144	154213	154881	+	hypothetical protein
PQBR0145	155217	156470	-	hypothetical protein			Cytoplasmic
PQBR0146	156477	156941	-	hypothetical protein			CytoplasmicMembrane
PQBR0147	157161	157460	+	hypothetical protein	NP_863113.1 (putative regulatory protein)
PQBR0148	157512	158780	+	hypothetical protein			Cytoplasmic
PQBR0149	158797	159558	-	putative NAD-dependent acetylase	NP_747502.1 (Sir2 family transcriptional regulator)	DOMAIN IPR026591 (Sirtuin family, catalytic core small domain), FAMILY IPR003000 (Sirtuin family), DOMAIN IPR029035 (DHS-like NAD/FAD-binding domain), DOMAIN IPR026590 (Sirtuin family, catalytic core domain), FAMILY IPR027546 (Sirtuin, class III)	Cytoplasmic
PQBR0150	159662	160150	-	hypothetical protein
PQBR0151	160397	161410	-	nucleoid-associated protein NdpA	NP_438999.2 (nucleoid-associated protein NdpA)	FAMILY IPR007358 (Nucleoid-associated protein NdpA)	Cytoplasmic
PQBR0152	161497	161802	-	hypothetical protein
PQBR0153	161943	162293	-	hypothetical protein
PQBR0154	162388	164313	-	hypothetical protein			Cytoplasmic
PQBR0155	164839	165693	+	putative pilin-related protein	NP_938094.1 (PilV)	PTM IPR012902 (Prokaryotic N-terminal methylation site)	Extracellular
PQBR0156	165844	166980	+	hypothetical protein		DOMAIN IPR003344 (Bacterial Ig-like, group 1), DOMAIN IPR008964 (Invasin/intimin cell-adhesion)
PQBR0157	167179	167610	+	putative UV resistance protein	NP_542804.1 (DNA replication and repair protein)	DOMAIN IPR028360 (Peptidase S24/S26, beta-ribbon domain), DOMAIN IPR019759 (Peptidase S24/S26A/S26B), DOMAIN IPR015927 (Peptidase S24/S26A/S26B/S26C)				uvr
PQBR0158	167600	168880	+	putative DNA repair protein ruvB	NP_542803.1 (DNA replication and repair protein)	DOMAIN IPR017961 (DNA polymerase, Y-family, little finger domain), DOMAIN IPR025188 (Domain of unknown function DUF4113), DOMAIN IPR001126 (DNA-repair protein, UmuC-like), DOMAIN IPR017963 (DNA-repair protein, UmuC-like, N-terminal)	Cytoplasmic			uvr
PQBR0159	169868	170278	-	hypothetical protein
PQBR0160	170292	170726	-	putative conjugal transfer protein	NP_943266.1 (conjugative transfer protein)				+	tra
PQBR0161	170739	171038	+	hypothetical protein						tra
PQBR0162	171247	171603	-	hypothetical protein						tra
PQBR0163	171625	172101	+	hypothetical protein						tra
PQBR0164	172357	172839	+	putative transmembrane protein			CytoplasmicMembrane	2		tra
PQBR0165	173172	173474	+	hypothetical protein						tra
PQBR0166	174074	174439	+	hypothetical protein						tra
PQBR0167	174668	175330	+	hypothetical protein	NP_943314.1 (TerY)	DOMAIN IPR002035 (von Willebrand factor, type A), FAMILY IPR011392 (Tellurite resistance, TerY)				tra
PQBR0168	175327	176085	+	hypothetical protein		DOMAIN IPR001932 (Protein phosphatase 2C (PP2C)-like domain)				tra
PQBR0169	176087	178030	+	hypothetical protein		DOMAIN IPR000719 (Protein kinase domain), DOMAIN IPR011009 (Protein kinase-like domain)				tra
PQBR0170	178066	178581	+	putative transmembrane protein				2		tra
PQBR0171	178827	179453	-	putative ribonuclease HII	NP_798683.1 (ribonuclease HII)	DOMAIN IPR012337 (Ribonuclease H-like domain), DOMAIN IPR024567 (Ribonuclease HII/HIII domain), FAMILY IPR001352 (Ribonuclease HII/HIII), FAMILY IPR022898 (Ribonuclease HII)	Cytoplasmic			tra
PQBR0172	179480	180256	-	hypothetical protein			Cytoplasmic			tra
PQBR0173	180426	180725	+	hypothetical protein					+	tra
PQBR0174	180825	181487	-	hypothetical protein			Cytoplasmic			tra
PQBR0175	181491	181907	-	putative transcriptional regulator DnaK suppressor protein	NP_793267.1 (dnaK suppressor protein)	DOMAIN IPR000962 (Zinc finger, DksA/TraR C4-type), CONSERVED_SITE IPR020458 (Zinc finger, DksA/TraR C4-type conserved site)	Cytoplasmic			tra
PQBR0176	182002	182412	+	hypothetical protein						tra
PQBR0177	182446	182775	+	putative transmembrane protein			CytoplasmicMembrane	3		tra
PQBR0178	182856	183134	+	putative DNA-binding protein HU	NP_274254.1 (DNA-binding protein HU-beta)	FAMILY IPR000119 (Histone-like bacterial DNA-binding protein), DOMAIN IPR010992 (Integration host factor (IHF)-like DNA-binding domain)	Cytoplasmic			tra
PQBR0179	183213	184010	+	hypothetical protein			Cytoplasmic			tra
PQBR0180	184126	184632	+	hypothetical protein						tra
PQBR0181	184629	186851	+	putative exodeoxyribonuclease	NP_662288.1 (exodeoxyribonuclease V subunit alpha)	DOMAIN IPR029493 (RecD helicase-like helix-hairpin-helix domain)				tra
PQBR0182	187231	188754	+	putative TraG family protein	NP_820614.1 (IcmO)	DOMAIN IPR027417 (P-loop containing nucleoside triphosphate hydrolase)	CytoplasmicMembrane			tra
PQBR0183	188793	189134	+	putative transmembrane protein			CytoplasmicMembrane	2		tra
PQBR0184	189166	189576	+	hypothetical protein						tra
PQBR0185	189896	190225	-	hypothetical protein						tra
PQBR0186	190366	190998	+	putative transmembrane protein				1		tra
PQBR0187	190995	191789	+	hypothetical protein					+	tra
PQBR0188	191786	193366	+	putative TraB-family protein		FAMILY IPR014849 (EKC/KEOPS complex, subunit Gon7)				tra
PQBR0189	193455	193778	+	putative conjugative transfer protein		FAMILY IPR014118 (Type IV conjugative transfer system protein TraV)			+	tra
PQBR0190	193766	194242	+	hypothetical protein					+	tra
PQBR0191	194235	197117	+	hypothetical protein	NP_640173.1 (pilus biogenesis protein)	DOMAIN IPR027417 (P-loop containing nucleoside triphosphate hydrolase)				tra
PQBR0192	197322	198797	+	hypothetical protein				1
PQBR0193	198778	199437	+	hypothetical protein			Cytoplasmic
PQBR0194	199506	200123	+	hypothetical protein		DOMAIN IPR008258 (Lytic transglycosylase-like SLT domain), DOMAIN IPR023346 (Lysozyme-like domain)
PQBR0195	200143	200889	+	hypothetical protein		DOMAIN IPR011990 (Tetratricopeptide-like helical)
PQBR0196	200897	201778	+	hypothetical protein		DOMAIN IPR012336 (Thioredoxin-like fold)	Cytoplasmic		+
PQBR0197	201775	203178	+	hypothetical protein			Extracellular		+
PQBR0198	203178	205208	+	putative transmembrane protein			CytoplasmicMembrane	5
PQBR0199	205369	206319	+	hypothetical protein			CytoplasmicMembrane
PQBR0200	206316	206864	+	hypothetical protein
PQBR0201	206883	207350	+	hypothetical protein
PQBR0202	207607	208218	-	hypothetical protein			Cytoplasmic
PQBR0203	208211	209281	-	hypothetical protein
PQBR0204	209297	210313	-	hypothetical protein			Cytoplasmic
PQBR0205	210820	211302	+	hypothetical protein
PQBR0206	211501	211803	+	hypothetical protein
PQBR0207	212332	212757	-	hypothetical protein
PQBR0208	213130	213861	+	hypothetical protein			Cytoplasmic
PQBR0209	213858	215246	+	putative DNA primase	NP_294324.1 (DNA primase)	DOMAIN IPR013264 (DNA primase, catalytic core, N-terminal)	Extracellular
PQBR0210	215239	215550	+	hypothetical protein				1
PQBR0211	215560	216165	+	hypothetical protein
PQBR0212	216178	217410	+	putative transmembrane protein			CytoplasmicMembrane	4
PQBR0213	217471	219030	-	two-component response regulator	NP_794571.1 (response regulator)	DOMAIN IPR001789 (Signal transduction response regulator, receiver domain), DOMAIN IPR000160 (GGDEF domain), DOMAIN IPR011006 (CheY-like superfamily), DOMAIN IPR001054 (Adenylyl cyclase class-3/4/guanylyl cyclase)	CytoplasmicMembrane
PQBR0214	219256	220395	+	hypothetical protein			Cytoplasmic
PQBR0215	220465	221169	+	hypothetical protein			Cytoplasmic
PQBR0216	221262	221795	+	hypothetical protein
PQBR0217	221836	222273	+	hypothetical protein	NP_598165.1 (TraC2 protein)
PQBR0218	222290	222922	+	hypothetical protein	NP_598165.1 (TraC2 protein)
PQBR0219	223134	223490	+	hypothetical protein
PQBR0220	223564	224316	+	hypothetical protein
PQBR0221	224831	225475	+	DNA-binding protein
PQBR0222	225569	227638	+	hypothetical protein			Cytoplasmic
PQBR0223	227658	228095	-	hypothetical protein
PQBR0224	228133	228594	-	hypothetical protein					+
PQBR0225	228803	229303	+	putative transmembrane protein				2
PQBR0226	229708	230085	+	putative transmembrane protein			CytoplasmicMembrane	1
PQBR0227	230225	231397	+	hypothetical protein		DOMAIN IPR027417 (P-loop containing nucleoside triphosphate hydrolase), DOMAIN IPR011579 (ATPase domain, prokaryote)
PQBR0228	231491	231880	+	hypothetical protein
PQBR0229	232027	232650	+	hypothetical protein
PQBR0230	232625	232885	+	hypothetical protein
PQBR0231	233023	234204	+	putative transmembrane protein			CytoplasmicMembrane	6
PQBR0232	234273	234920	+	hypothetical protein			CytoplasmicMembrane	6
PQBR0233	234975	235643	+	hypothetical protein			Cytoplasmic
PQBR0234	235848	236381	+	hypothetical protein			Cytoplasmic
PQBR0235	236992	237540	+	hypothetical protein
PQBR0236	237596	237970	+	hypothetical protein
PQBR0237	238028	238792	-	hypothetical protein			Cytoplasmic
PQBR0238	238966	239601	+	hypothetical protein
PQBR0239	240124	240570	+	hypothetical protein
PQBR0240	240787	241230	+	hypothetical protein		DOMAIN IPR004919 (Domain of unknown function DUF262)	Cytoplasmic
PQBR0241	241341	241832	+	hypothetical protein		FAMILY IPR019701 (Bacteriophage P22, NinX)
PQBR0242	242075	242482	+	hypothetical protein
PQBR0243	242980	243279	+	hypothetical protein
PQBR0244	243454	244158	+	hypothetical protein
PQBR0245	244277	244456	+	hypothetical protein
PQBR0246	244447	245052	+	hypothetical protein
PQBR0247	245147	245845	+	hypothetical protein			Cytoplasmic
PQBR0248	245943	246344	+	hypothetical protein
PQBR0249	246363	247787	+	putative restriction enzyme-related protein		DOMAIN IPR003615 (HNH nuclease)	Cytoplasmic
PQBR0250	248257	248571	-	hypothetical protein
PQBR0251	248763	249095	-	hypothetical protein
PQBR0252	249430	249765	-	hypothetical protein
PQBR0253	249818	250330	-	hypothetical protein
PQBR0254	250384	250653	-	hypothetical protein
PQBR0255	251038	251700	+	putative bacteriophage protein			Cytoplasmic
PQBR0256	251748	252959	+	hypothetical protein			Cytoplasmic
PQBR0257	253215	253745	+	putative transmembrane protein			CytoplasmicMembrane	4
PQBR0258	253934	254224	+	hypothetical protein
PQBR0259	254283	254630	+	hypothetical protein
PQBR0260	254675	255373	-	hypothetical protein		FAMILY IPR025358 (Protein of unknown function DUF4262)	Cytoplasmic
PQBR0261	255557	256210	+	hypothetical protein		DOMAIN IPR001482 (Type II secretion system protein E), DOMAIN IPR027417 (P-loop containing nucleoside triphosphate hydrolase)
PQBR0262	256403	256678	-	hypothetical protein		DOMAIN IPR000551 (MerR-type HTH domain)
PQBR0263	256865	257140	+	hypothetical protein
PQBR0264	257148	257567	-	putative transmembrane protein					+
PQBR0265	257675	258379	+	hypothetical protein
PQBR0266	258376	258732	-	hypothetical protein
PQBR0267	258964	259251	-	putative transmembrane protein			CytoplasmicMembrane
PQBR0268	259911	260348	+	hypothetical protein
PQBR0269	260753	261055	+	hypothetical protein				1
PQBR0270	261136	261903	+	hypothetical protein
PQBR0271	261993	262352	-	hypothetical protein
PQBR0272	262470	262958	-	hypothetical protein
PQBR0273	263017	263388	-	hypothetical protein
PQBR0274	263409	263798	-	hypothetical protein
PQBR0275	263786	264220	+	hypothetical protein
PQBR0276	264393	264845	-	hypothetical protein			Cytoplasmic
PQBR0277	265037	266863	+	hypothetical protein		DOMAIN IPR014729 (Rossmann-like alpha/beta/alpha sandwich fold), DOMAIN IPR002500 (Phosphoadenosine phosphosulphate reductase)
PQBR0278	266939	267274	+	hypothetical protein
PQBR0279	267429	267896	+	hypothetical protein
PQBR0280	267884	268183	+	hypothetical protein
PQBR0281	268315	268815	+	hypothetical protein
PQBR0282	268875	269156	+	hypothetical protein
PQBR0283	269391	269678	-	hypothetical protein
PQBR0284	269829	270245	+	hypothetical protein
PQBR0285	270322	271107	+	hypothetical protein			Cytoplasmic
PQBR0286	271094	271891	+	hypothetical protein			Cytoplasmic
PQBR0287	271936	272277	-	hypothetical protein
PQBR0288	272350	272706	+	putative transmembrane protein			CytoplasmicMembrane	1
PQBR0289	273090	273809	-	putative transfer inhibition (TIR)-like protein	NP_943200.1 (transfer inhibition protein)	FAMILY IPR003675 (CAAX amino terminal protease)	CytoplasmicMembrane
PQBR0290	273885	274091	+	hypothetical protein
PQBR0291	274212	274442	+	hypothetical protein
PQBR0292	274982	275395	-	hypothetical protein			CytoplasmicMembrane
PQBR0293	275447	275854	-	hypothetical protein
PQBR0294	276081	276719	+	hypothetical protein	NP_940699.1 (Orf14)	FAMILY IPR003738 (Protein of unknown function DUF159)
PQBR0295	276902	277399	+	hypothetical protein			Cytoplasmic
PQBR0296	277421	277888	-	putative transmembrane protein			CytoplasmicMembrane	5
PQBR0297	277915	278904	-	hypothetical protein			Cytoplasmic
PQBR0298	279206	280192	+	hypothetical protein	NP_966930.1 (ParB family protein)		Cytoplasmic
PQBR0299	280341	280718	+	hypothetical protein
PQBR0300	280809	281267	+	hypothetical protein
PQBR0301	281556	282446	-	ankyrin repeat-containing protein	NP_066187.2 (ankyrin-2 isoform 2)	REPEAT IPR002110 (Ankyrin repeat), DOMAIN IPR020683 (Ankyrin repeat-containing domain)			+
PQBR0302	282471	283079	-	putative transmembrane protein
PQBR0303	283090	283539	-	hypothetical protein
PQBR0304	283645	284958	+	hypothetical protein		DOMAIN IPR025202 (Phospholipase D-like domain), DOMAIN IPR001736 (Phospholipase D/Transphosphatidylase)	Cytoplasmic
PQBR0305	285011	285334	-	hypothetical protein
PQBR0306	286043	286399	+	hypothetical protein
PQBR0307	286751	287446	-	putative acetyltransferase	NP_793360.1 (GNAT family acetyltransferase)	DOMAIN IPR000182 (GNAT domain), DOMAIN IPR016181 (Acyl-CoA N-acyltransferase)
PQBR0309	288086	288460	+	hypothetical protein
PQBR0310	288648	289445	+	hypothetical protein			Cytoplasmic
PQBR0311	289554	290204	+	putative stringent starvation protein A	NP_716244.1 (transcpriptional activator SspA)	DOMAIN IPR004045 (Glutathione S-transferase, N-terminal), DOMAIN IPR012336 (Thioredoxin-like fold), DOMAIN IPR010987 (Glutathione S-transferase, C-terminal-like)	Cytoplasmic
PQBR0312	290422	290940	+	hypothetical protein	NP_503983.1 (Protein IRG-1)	DOMAIN IPR012816 (Conserved hypothetical protein CHP02464)	Cytoplasmic
PQBR0313	291262	291645	+	putative transmembrane protein			CytoplasmicMembrane	2
PQBR0314	292158	292523	-	hypothetical protein
PQBR0315	292651	292914	+	hypothetical protein
PQBR0316	292975	293598	+	putative transmembrane protein			CytoplasmicMembrane	5
PQBR0317	293696	294157	+	hypothetical protein
PQBR0318	294219	294806	+	oligoribonuclease	NP_274859.1 (oligoribonuclease)	DOMAIN IPR013520 (Exonuclease, RNase T/DNA polymerase III), DOMAIN IPR012337 (Ribonuclease H-like domain)	Cytoplasmic
PQBR0319	294888	295361	+	hypothetical protein
PQBR0320	295390	295872	+	hypothetical protein
PQBR0321	296044	296409	+	hypothetical protein
PQBR0322	296475	296996	+	hypothetical protein
PQBR0323	297028	297471	+	hypothetical protein				1
PQBR0324	297605	298171	-	putative transmembrane protein				1
PQBR0325	298276	298974	+	hypothetical protein			Cytoplasmic
PQBR0326	299013	299390	-	hypothetical protein
PQBR0327	299662	299967	+	putative phage-related protein
PQBR0328	300125	300388	+	hypothetical protein
PQBR0329	300455	300787	+	hypothetical protein
PQBR0330	300818	301495	+	hypothetical protein
PQBR0331	301631	301891	+	hypothetical protein
PQBR0332	302599	303009	+	hypothetical protein
PQBR0333	303102	304043	+	hypothetical protein			Cytoplasmic
PQBR0334	304158	304943	+	putative transmembrane protein			Cytoplasmic	1
PQBR0335	305031	305630	+	hypothetical protein			Cytoplasmic
PQBR0336	305870	306232	+	hypothetical protein
PQBR0337	306369	307286	+	DNA-binding protein
PQBR0338	307337	307663	+	hypothetical protein			Cytoplasmic
PQBR0339	307731	308420	+	hypothetical protein
PQBR0340	308492	309247	+	hypothetical protein
PQBR0341	309268	309579	+	hypothetical protein
PQBR0342	309664	310434	+	hypothetical protein				2
PQBR0343	310483	310890	+	hypothetical protein
PQBR0344	311287	311619	+	putative transcriptional regulator	NP_746581.1 (Arc domain-containing protein DNA binding domain-containing protein)	FAMILY IPR005569 (Arc-like DNA binding), DOMAIN IPR013321 (Arc-type ribbon-helix-helix), DOMAIN IPR010985 (Ribbon-helix-helix)	Cytoplasmic
PQBR0345	311730	312083	+	hypothetical protein
PQBR0346	312161	312796	+	hypothetical protein
PQBR0347	312842	313195	+	hypothetical protein
PQBR0348	313241	313861	+	hypothetical protein			Cytoplasmic
PQBR0349	313938	314381	+	putative transmembrane protein			CytoplasmicMembrane	4
PQBR0350	314580	315455	+	putative RNA polymerase sigma-32 factor	NP_790279.1 (RNA polymerase sigma-32 factor)	DOMAIN IPR000943 (RNA polymerase sigma-70), DOMAIN IPR007627 (RNA polymerase sigma-70 region 2), DOMAIN IPR007630 (RNA polymerase sigma-70 region 4), FAMILY IPR012759 (RNA polymerase sigma factor RpoH, proteobacteria), DOMAIN IPR014284 (RNA polymerase sigma-70 like domain), DOMAIN IPR011991 (Winged helix-turn-helix DNA-binding domain), DOMAIN IPR013325 (RNA polymerase sigma factor, region 2), DOM…	Cytoplasmic
PQBR0351	315721	316044	+	hypothetical protein			Periplasmic		+
PQBR0352	316118	316438	+	hypothetical protein
PQBR0353	316464	316925	+	hypothetical protein
PQBR0354	316950	317438	+	hypothetical protein
PQBR0355	317499	317942	+	hypothetical protein
PQBR0356	317959	318270	+	hypothetical protein
PQBR0357	318301	318840	+	hypothetical protein
PQBR0358	318837	319409	+	hypothetical protein
PQBR0359	319412	319783	+	hypothetical protein
PQBR0360	319837	320283	+	hypothetical protein
PQBR0361	320280	322220	+	putative helicase	NP_943164.1 (helicase)	DOMAIN IPR027417 (P-loop containing nucleoside triphosphate hydrolase)	Cytoplasmic
PQBR0362	322289	322849	+	hypothetical protein
PQBR0363	322993	324078	+	hypothetical protein			Cytoplasmic	1
PQBR0364	324241	325089	-	cold shock domain-contain protein	NP_742797.1 (cold shock DNA-binding domain-containing protein)	DOMAIN IPR011129 (Cold shock protein), DOMAIN IPR012340 (Nucleic acid-binding, OB-fold), DOMAIN IPR002059 (Cold-shock protein, DNA-binding)
PQBR0365	325194	325655	+	hypothetical protein
PQBR0366	325701	326078	+	hypothetical protein
PQBR0367	326527	327039	+	putative DNAJ family protein	NP_001102718.1 (dnaJ homolog subfamily B member 8)	DOMAIN IPR001623 (DnaJ domain)	CytoplasmicMembrane
PQBR0368	327092	328090	+	hypothetical protein			Cytoplasmic
PQBR0369	328161	328580	+	hypothetical protein
PQBR0370	328595	329107	+	hypothetical protein
PQBR0371	329104	330768	+	putative helicase	NP_693997.1 (helicase)	DOMAIN IPR014001 (Helicase, superfamily 1/2, ATP-binding domain), DOMAIN IPR000330 (SNF2-related), DOMAIN IPR027417 (P-loop containing nucleoside triphosphate hydrolase), DOMAIN IPR001650 (Helicase, C-terminal)	Cytoplasmic
PQBR0372	330816	331355	+	hypothetical protein
PQBR0373	331446	332180	+	hypothetical protein
PQBR0374	332346	332732	+	hypothetical protein
PQBR0375	332763	333320	+	putative phage-related protein		DOMAIN IPR004919 (Domain of unknown function DUF262)
PQBR0376	333969	334466	+	hypothetical protein
PQBR0377	334631	335119	+	putative DNA-binding protein	NP_746581.1 (Arc domain-containing protein DNA binding domain-containing protein)	FAMILY IPR005569 (Arc-like DNA binding), DOMAIN IPR013321 (Arc-type ribbon-helix-helix), DOMAIN IPR010985 (Ribbon-helix-helix)
PQBR0378	335340	335792	-	hypothetical protein
PQBR0379	335914	336720	+	hypothetical protein	NP_873409.1 (type I restriction enzyme M subunit)	FAMILY IPR002296 (N6 adenine-specific DNA methyltransferase, N12 class), DOMAIN IPR029063 (S-adenosyl-L-methionine-dependent methyltransferase-like), DOMAIN IPR003356 (DNA methylase, adenine-specific)
PQBR0380	336991	337287	-	hypothetical protein
PQBR0381	338024	338422	+	hypothetical protein			Cytoplasmic			rep
PQBR0382	339040	339363	+	putative transmembrane protein				1		rep
PQBR0383	339909	341090	-	putative replication protein	NP_863597.1 (replication protein)		Cytoplasmic			rep
PQBR0384	341513	341833	-	hypothetical protein						rep
PQBR0385	342030	342785	+	hypothetical protein
PQBR0386	343036	343404	+	hypothetical protein
PQBR0387	343588	344751	+	hypothetical protein		DOMAIN IPR002500 (Phosphoadenosine phosphosulphate reductase), DOMAIN IPR014729 (Rossmann-like alpha/beta/alpha sandwich fold)	Cytoplasmic
PQBR0388	344760	345287	+	hypothetical protein			Cytoplasmic
PQBR0389	345284	345754	+	hypothetical protein			CytoplasmicMembrane
PQBR0390	345829	346143	+	hypothetical protein
PQBR0391	346140	347228	+	hypothetical protein		DOMAIN IPR029045 (ClpP/crotonase-like domain)			+
PQBR0392	347309	347764	-	hypothetical protein					+
PQBR0393	348410	348712	+	hypothetical protein			Cytoplasmic
PQBR0394	348976	349335	+	hypothetical protein
PQBR0395	349372	350007	+	hypothetical protein
PQBR0396	350020	350844	+	hypothetical protein			Cytoplasmic
PQBR0397	350920	351240	+	hypothetical protein
PQBR0398	351251	351868	+	hypothetical protein
PQBR0399	351921	352295	+	hypothetical protein
PQBR0400	352476	353234	+	hypothetical protein
PQBR0401	353344	354837	+	putative DNA helicase	NP_758603.1 (DNA helicase)	DOMAIN IPR014017 (DNA helicase, UvrD-like, C-terminal), DOMAIN IPR014016 (UvrD-like Helicase, ATP-binding domain), DOMAIN IPR027417 (P-loop containing nucleoside triphosphate hydrolase), FAMILY IPR000212 (DNA helicase, UvrD/REP type)	Cytoplasmic
PQBR0402	354875	355816	+	hypothetical protein
PQBR0403	355849	357477	+	putative DNA restriction/recombination methylase	NP_943180.1 (putative DNA modification methylase)	DOMAIN IPR025714 (Methyltransferase domain), DOMAIN IPR029063 (S-adenosyl-L-methionine-dependent methyltransferase-like), CONSERVED_SITE IPR002052 (DNA methylase, N-6 adenine-specific, conserved site)	Cytoplasmic
PQBR0404	357608	358270	+	hypothetical protein	NP_839340.2 (outer membrane lipoprotein)	DOMAIN IPR006664 (Outer membrane protein, bacterial), DOMAIN IPR006665 (Outer membrane protein, OmpA/MotB, C-terminal)	OuterMembrane
PQBR0405	358274	358981	-	hypothetical protein	NP_717713.1 (peptidase family M15)	DOMAIN IPR009045 (Hedgehog signalling/DD-peptidase zinc-binding domain), FAMILY IPR010275 (Protein of unknown function DUF882)			+
PQBR0406	359125	359784	+	hypothetical protein			Cytoplasmic
PQBR0407	359866	361239	+	putative phage DNA ligase	NP_944139.1 (gp30 DNA ligase)	DOMAIN IPR012310 (DNA ligase, ATP-dependent, central), DOMAIN IPR029319 (DNA ligase, OB-like domain), DOMAIN IPR012340 (Nucleic acid-binding, OB-fold)
PQBR0408	361303	361776	-	putative transmembrane protein			CytoplasmicMembrane	4
PQBR0409	362759	363316	+	hypothetical protein			Cytoplasmic
PQBR0410	363760	364077	-	hypothetical protein
PQBR0411	364541	365116	+	hypothetical protein
PQBR0412	365088	365636	+	hypothetical protein	NP_485589.1 ((p)ppGpp 3-pyrophosphohydrolase)	DOMAIN IPR003607 (HD/PDEase domain)	Cytoplasmic
PQBR0413	366209	366760	+	putative single-strand binding protein	NP_458627.1 (single strand binding protein)	FAMILY IPR011344 (Single-strand DNA-binding), DOMAIN IPR012340 (Nucleic acid-binding, OB-fold), FAMILY IPR000424 (Primosome PriB/single-strand DNA-binding)
PQBR0414	367036	367767	+	hypothetical protein			Cytoplasmic
PQBR0415	367853	368167	+	hypothetical protein
PQBR0416	368213	369274	+	hypothetical protein		DOMAIN IPR029045 (ClpP/crotonase-like domain)			+
PQBR0417	369925	370590	+	hypothetical protein			Cytoplasmic
PQBR0418	370715	371026	+	hypothetical protein
PQBR0419	371102	372289	+	hypothetical protein		REPEAT IPR006597 (Sel1-like), DOMAIN IPR011990 (Tetratricopeptide-like helical)
PQBR0420	372286	372591	-	hypothetical protein
PQBR0421	372795	373193	+	receiver domain-only response transcriptional regulator	NP_794767.1 (type IV pilus response regulator PilG)	DOMAIN IPR001789 (Signal transduction response regulator, receiver domain), DOMAIN IPR011006 (CheY-like superfamily)	Cytoplasmic
PQBR0422	373393	373836	+	putative transmembrane protein			CytoplasmicMembrane	4
PQBR0423	373934	374296	+	hypothetical protein			CytoplasmicMembrane
PQBR0424	374307	374750	+	hypothetical protein
PQBR0425	374848	375225	+	hypothetical protein						Tn5042
PQBR0426	375292	375681	+	transposase TnpA protein	NP_938138.2 (Se1)	FAMILY IPR002514 (Transposase IS3/IS911family), DOMAIN IPR009057 (Homeodomain-like)				Tn5042
PQBR0427	375678	376022	+	transposase TnpB protein	NP_942797.1 (transposition-related protein)	FAMILY IPR008878 (Transposase IS66, Orf2)	CytoplasmicMembrane			Tn5042
PQBR0428	376060	377565	+	transposase TnpC protein	NP_839201.1 (ISSfl3 orfC)	FAMILY IPR004291 (Transposase, IS66), DOMAIN IPR024474 (Zinc-finger binding domain of transposase IS66), DOMAIN IPR024463 (Transposase TnpC, homeodomain)	Cytoplasmic			Tn5042
PQBR0430	377961	378599	-	alkylmercury lyase	NP_361074.1 (MerB protein)	FAMILY IPR004927 (Alkylmercury lyase), DOMAIN IPR024259 (Alkylmercury lyase, helix-turn-helix domain), DOMAIN IPR011991 (Winged helix-turn-helix DNA-binding domain)				Tn5042
PQBR0431	378612	380294	-	putative mercuric reductase	NP_085424.1 (Tn501, mercuric reductase)	FAMILY IPR000815 (Mercuric reductase), FAMILY IPR021179 (Mercury reductase, MerA), DOMAIN IPR004099 (Pyridine nucleotide-disulphide oxidoreductase, dimerisation domain), DOMAIN IPR023753 (Pyridine nucleotide-disulphide oxidoreductase, FAD/NAD(P)-binding domain), DOMAIN IPR001327 (Pyridine nucleotide-disulphide oxidoreductase, NAD-binding domain), DOMAIN IPR006121 (Heavy metal-associated domain, H…	Cytoplasmic			Tn5042
PQBR0432	380330	380764	-	putative mercury transport protein MerC	NP_840914.1 (mercury transport protein MerC)	FAMILY IPR004891 (MerC mercury resistance protein)	CytoplasmicMembrane			Tn5042
PQBR0433	380777	381052	-	putative periplasmic mercuric ion binding protein component of transporter	NP_840915.1 (mercury scavenger protein)	FAMILY IPR001802 (Mercury scavenger protein), DOMAIN IPR006121 (Heavy metal-associated domain, HMA), FAMILY IPR011795 (Mercuric transport protein periplasmic component), CONSERVED_SITE IPR017969 (Heavy-metal-associated, conserved site)	CytoplasmicMembrane		+	Tn5042
PQBR0434	381070	381420	-	putative mercuric transport protein	NP_840916.1 (mercuric transport protein)	FAMILY IPR003457 (Mercuric transport protein MerT)	CytoplasmicMembrane			Tn5042
PQBR0435	381492	381923	+	putative activator/repressor of mer operon	NP_840917.1 (transcriptional regulator MerR)	DOMAIN IPR000551 (MerR-type HTH domain), FAMILY IPR011794 (Hg(II)-responsive transcriptional regulator), DOMAIN IPR009061 (DNA binding domain, putative)	Cytoplasmic			Tn5042
PQBR0436	382345	383067	+	hypothetical protein
PQBR0437	383064	383516	+	hypothetical protein			Cytoplasmic
PQBR0438	384038	384958	+	recombination associated protein	NP_793668.1 (recombination associated protein rdgC)	FAMILY IPR007476 (Putative exonuclease, RdgC)	Cytoplasmic
PQBR0439	385238	385933	+	hypothetical protein
PQBR0440	385930	386406	+	hypothetical protein					+
PQBR0441	386403	386936	+	hypothetical protein
PQBR0442	386981	387376	-	hypothetical protein					+
PQBR0443	387369	387557	-	rsmA/csrA family carbon storage translational regulator	NP_718979.1 (carbon storage regulator CsrA)
PQBR0444	387733	388155	+	hypothetical protein					+
PQBR0445	388361	389491	+	putative replication protein	NP_863597.1 (replication protein)		Cytoplasmic
PQBR0446	390192	390512	-	hypothetical protein
PQBR0447	390931	391245	-	hypothetical protein
PQBR0448	391357	391767	+	hypothetical protein
PQBR0449	391764	392093	+	hypothetical protein
PQBR0450	392527	392922	+	hypothetical protein
PQBR0451	392925	393563	+	hypothetical protein			Periplasmic		+
PQBR0452	393560	393907	+	hypothetical protein
PQBR0453	393918	394385	+	hypothetical protein					+
PQBR0454	394639	395418	+	hypothetical protein
PQBR0455	395535	397358	+	putative plasmid partitioning ParB-family protein	NP_942947.1 (partitioning protein)	DOMAIN IPR003115 (ParB/Sulfiredoxin), DOMAIN IPR004437 (ParB/RepB/Spo0J partition protein family), FAMILY IPR022396 (ParB-related, ThiF-related cassette, ParB)	Cytoplasmic
PQBR0456	397400	397873	+	hypothetical protein		DOMAIN IPR022273 (ParB-related, ThiF-related cassette, protein E)
PQBR0457	398198	399664	+	hypothetical protein			Cytoplasmic
PQBR0458	399789	400307	-	hypothetical protein			Cytoplasmic
PQBR0459	400346	401122	+	hypothetical protein	NP_942941.1 (nucleotide-binding protein)	FAMILY IPR022500 (ParB-related, ThiF-related cassette, ThiF), DOMAIN IPR000594 (UBA/THIF-type NAD/FAD binding fold), DOMAIN IPR016040 (NAD(P)-binding domain), DOMAIN IPR009036 (Molybdenum cofactor biosynthesis, MoeB)
PQBR0460	401104	401511	-	hypothetical protein
PQBR0461	401604	403001	+	putative exodeoxyribonuclease	NP_439529.1 (exonuclease I)	DOMAIN IPR012337 (Ribonuclease H-like domain), DOMAIN IPR013620 (Exonuclease C-terminal)	Cytoplasmic
PQBR0462	403005	403763	+	hypothetical protein			Cytoplasmic
PQBR0463	403767	404744	+	hypothetical protein					+
PQBR0464	404902	406011	+	putative DNA polymerase subunit	NP_715651.1 (DNA polymerase III beta subunit DnaN)	FAMILY IPR001001 (DNA polymerase III, beta chain), DOMAIN IPR022635 (DNA polymerase III, beta chain, C-terminal), DOMAIN IPR022634 (DNA polymerase III, beta chain, N-terminal), DOMAIN IPR022637 (DNA polymerase III, beta chain, central)	Cytoplasmic
PQBR0465	406031	407632	+	putative RNA polymerase sigma factor	NP_876254.1 (DNA-directed RNA polymerase sigma subunit)	DOMAIN IPR000943 (RNA polymerase sigma-70), DOMAIN IPR007630 (RNA polymerase sigma-70 region 4), DOMAIN IPR011991 (Winged helix-turn-helix DNA-binding domain), DOMAIN IPR013324 (RNA polymerase sigma factor, region 3/4), DOMAIN IPR013325 (RNA polymerase sigma factor, region 2)	Cytoplasmic
PQBR0466	407949	408443	-	putative transmembrane protein			Cytoplasmic	1
PQBR0467	408526	409074	+	hypothetical protein
PQBR0468	409526	410539	+	hypothetical protein		CONSERVED_SITE IPR006311 (Twin-arginine translocation pathway, signal sequence)
PQBR0469	410596	410895	+	hypothetical protein
PQBR0470	410934	411869	-	putative transcriptional regulator methylesterase	NP_623036.1 (methylesterase CheB/methylase CheR)	DOMAIN IPR000673 (Signal transduction response regulator, chemotaxis, protein-glutamate methylesterase)	Cytoplasmic			che
PQBR0471	411866	417706	-	putative two-component regulator sensor histidine kinase fused response regulator protein	NP_249104.1 (component of chemotactic signal transduction system)	DOMAIN IPR004358 (Signal transduction histidine kinase-related protein, C-terminal), DOMAIN IPR003594 (Histidine kinase-like ATPase, ATP-binding domain), DOMAIN IPR008207 (Signal transduction histidine kinase, phosphotransfer (Hpt) domain), DOMAIN IPR002545 (CheW-like protein), DOMAIN IPR001789 (Signal transduction response regulator, receiver domain), DOMAIN IPR005467 (Signal transduction histid…	Cytoplasmic			che
PQBR0472	417699	418490	-	putative CheR chemotaxis signalling protein	NP_953264.1 (protein glutamate methyltransferase CheR associated with MCPs of class 40H)	DOMAIN IPR000780 (MCP methyltransferase, CheR-type), DOMAIN IPR029063 (S-adenosyl-L-methionine-dependent methyltransferase-like), DOMAIN IPR022642 (MCP methyltransferase, CheR-type, SAM-binding domain, C-terminal)	Cytoplasmic			che
PQBR0473	418493	420520	-	putative methyl-accepting chemotaxis transducer protein	NP_747091.1 (methyl-accepting chemotaxis sensory transducer)	DOMAIN IPR004089 (Methyl-accepting chemotaxis protein (MCP) signalling domain)	OuterMembrane			che
PQBR0474	420507	421001	-	putative pilus-related protein	NP_299236.1 (pilus biogenesis protein)	DOMAIN IPR002545 (CheW-like protein)				che
PQBR0475	420985	421365	-	putative two-component response regulator transcriptional regulatory protein	NP_643411.1 (pilus protein)	DOMAIN IPR001789 (Signal transduction response regulator, receiver domain), DOMAIN IPR011006 (CheY-like superfamily)	Cytoplasmic			che
PQBR0476	421485	422162	+	hypothetical protein			Cytoplasmic
PQBR0477	422330	423190	+	parB family partitioning protein	NP_232398.1 (ParB family protein)	DOMAIN IPR003115 (ParB/Sulfiredoxin), DOMAIN IPR004437 (ParB/RepB/Spo0J partition protein family), DOMAIN IPR013741 (Transcriptional repressor protein, KorB)	Cytoplasmic
PQBR0478	423244	424974	+	hypothetical protein			OuterMembrane

## Sheet: pQBR44.2
locus_tag	start	end	orientation	producta	BLASTP-2.2.28b	InterProScan-5	location (PSORTb-3.0)	transmembrane regions (PHOBIUS-1.01)	signal peptide (SignalP-4.1)	regionsc
PQBR44_0001	555	1340	+	hypothetical protein			Cytoplasmic	1
PQBR44_0002	1428	2027	+	hypothetical protein			Cytoplasmic
PQBR44_0003	2300	2629	+	hypothetical protein			Cytoplasmic
PQBR44_0004	2766	3683	+	hypothetical protein
PQBR44_0005	3734	4060	+	hypothetical protein			Cytoplasmic
PQBR44_0006	4128	4817	+	hypothetical protein
PQBR44_0007	4855	5076	+	hypothetical protein
PQBR44_0008	5162	5644	+	hypothetical protein
PQBR44_0009	5665	5976	+	hypothetical protein
PQBR44_0010	6218	6832	+	hypothetical protein				2
PQBR44_0011	6881	7288	+	hypothetical protein
PQBR44_0012	7443	7562	-	hypothetical protein
PQBR44_0013	7688	8017	+	Alginate biosynthesis transcriptional activator	NP_746581.1 (Arc domain-containing protein DNA binding domain-containing protein)	FAMILY IPR005569 (Arc-like DNA binding), DOMAIN IPR013321 (Arc-type ribbon-helix-helix), DOMAIN IPR010985 (Ribbon-helix-helix)	Cytoplasmic
PQBR44_0014	8559	9194	+	hypothetical protein
PQBR44_0015	9240	9593	+	hypothetical protein
PQBR44_0016	9684	10259	+	hypothetical protein			Cytoplasmic
PQBR44_0017	10336	10779	+	hypothetical protein			CytoplasmicMembrane	4
PQBR44_0018	10978	11853	+	RNA polymerase sigma factor RpoH	NP_790279.1 (RNA polymerase sigma-32 factor)	DOMAIN IPR000943 (RNA polymerase sigma-70), DOMAIN IPR007627 (RNA polymerase sigma-70 region 2), DOMAIN IPR007630 (RNA polymerase sigma-70 region 4), FAMILY IPR012759 (RNA polymerase sigma factor RpoH, proteobacteria), DOMAIN IPR011991 (Winged helix-turn-helix DNA-binding domain), DOMAIN IPR014284 (RNA polymerase sigma-70 like domain), DOMAIN IPR013325 (RNA polymerase sigma factor, region 2), DOM…	Cytoplasmic
PQBR44_0019	12119	12442	+	hypothetical protein			Periplasmic		+
PQBR44_0020	12516	12836	+	hypothetical protein
PQBR44_0021	12862	13323	+	hypothetical protein
PQBR44_0022	13651	13836	+	hypothetical protein
PQBR44_0023	14270	14668	+	hypothetical protein
PQBR44_0024	14699	15238	+	hypothetical protein
PQBR44_0025	15325	15807	+	hypothetical protein
PQBR44_0026	15810	16181	+	hypothetical protein
PQBR44_0027	16517	16681	+	hypothetical protein
PQBR44_0028	16678	18618	+	hypothetical protein	NP_943164.1 (helicase)	DOMAIN IPR027417 (P-loop containing nucleoside triphosphate hydrolase)	Cytoplasmic
PQBR44_0029	18687	19247	+	hypothetical protein
PQBR44_0030	19318	19458	+	hypothetical protein
PQBR44_0031	19502	20476	+	hypothetical protein		DOMAIN IPR001305 (Heat shock protein DnaJ, cysteine-rich domain)	Cytoplasmic
PQBR44_0032	20639	21145	-	hypothetical protein	NP_742797.1 (cold shock DNA-binding domain-containing protein)			1
PQBR44_0033	21332	21460	+	hypothetical protein
PQBR44_0034	21593	22054	+	hypothetical protein
PQBR44_0035	22100	22477	+	hypothetical protein
PQBR44_0036	22648	22902	+	hypothetical protein			CytoplasmicMembrane	2
PQBR44_0037	22926	23438	+	DnaJ domain protein	NP_699161.1 (dnaJ homolog subfamily B member 8)	DOMAIN IPR001623 (DnaJ domain)	Cytoplasmic
PQBR44_0038	23507	24490	+	hypothetical protein			Cytoplasmic
PQBR44_0039	24798	24980	+	hypothetical protein
PQBR44_0040	25193	25507	+	hypothetical protein			CytoplasmicMembrane
PQBR44_0041	25504	27168	+	Probable helicase	NP_693997.1 (helicase)	DOMAIN IPR014001 (Helicase, superfamily 1/2, ATP-binding domain), DOMAIN IPR027417 (P-loop containing nucleoside triphosphate hydrolase), DOMAIN IPR000330 (SNF2-related), DOMAIN IPR001650 (Helicase, C-terminal)	Cytoplasmic
PQBR44_0042	27228	27743	+	hypothetical protein
PQBR44_0043	27834	28568	+	hypothetical protein
PQBR44_0044	28601	28747	+	hypothetical protein
PQBR44_0045	28807	29130	+	hypothetical protein
PQBR44_0046	29191	29718	+	Phage protein		DOMAIN IPR004919 (Domain of unknown function DUF262)
PQBR44_0047	30295	30417	+	hypothetical protein
PQBR44_0048	30524	30859	+	hypothetical protein			Cytoplasmic
PQBR44_0049	31024	31512	+	hypothetical protein	NP_746581.1 (Arc domain-containing protein DNA binding domain-containing protein)	FAMILY IPR005569 (Arc-like DNA binding), DOMAIN IPR013321 (Arc-type ribbon-helix-helix), DOMAIN IPR010985 (Ribbon-helix-helix)
PQBR44_0050	32031	32420	+	Transposase and inactivated derivatives	NP_522127.1 (transposase ISRSO10)	FAMILY IPR002514 (Transposase IS3/IS911family), DOMAIN IPR009057 (Homeodomain-like)				Tn5042
PQBR44_0051	32417	32761	+	Mobile element protein	NP_942797.1 (transposition-related protein)	FAMILY IPR008878 (Transposase IS66, Orf2)	CytoplasmicMembrane			Tn5042
PQBR44_0052	32889	34304	+	Mobile element protein	NP_942798.1 (transposase)	DOMAIN IPR024463 (Transposase TnpC, homeodomain), FAMILY IPR004291 (Transposase, IS66), DOMAIN IPR024474 (Zinc-finger binding domain of transposase IS66)	Cytoplasmic			Tn5042
PQBR44_0053	34308	34607	+	hypothetical protein	NP_938122.1 (Sea16)	DOMAIN IPR024047 (Protein MM3350-like domain), FAMILY IPR012912 (Plasmid pRiA4b, Orf3)				Tn5042
PQBR44_0054	34700	35338	-	Organomercurial lyase (EC 4.99.1.2)	NP_361074.1 (MerB protein)	FAMILY IPR004927 (Alkylmercury lyase), DOMAIN IPR011991 (Winged helix-turn-helix DNA-binding domain), DOMAIN IPR024259 (Alkylmercury lyase, helix-turn-helix domain)				Tn5042
PQBR44_0055	35351	36952	-	Mercuric ion reductase (EC 1.16.1.1)	NP_569364.1 (mercuric reductase)	FAMILY IPR000815 (Mercuric reductase), FAMILY IPR021179 (Mercury reductase, MerA), DOMAIN IPR023753 (Pyridine nucleotide-disulphide oxidoreductase, FAD/NAD(P)-binding domain), DOMAIN IPR001327 (Pyridine nucleotide-disulphide oxidoreductase, NAD-binding domain), DOMAIN IPR004099 (Pyridine nucleotide-disulphide oxidoreductase, dimerisation domain), ACTIVE_SITE IPR012999 (Pyridine nucleotide-disulph…	Cytoplasmic			Tn5042
PQBR44_0056	37069	37503	-	Mercuric transport protein, MerC	NP_840914.1 (mercury transport protein MerC)	FAMILY IPR004891 (MerC mercury resistance protein)	CytoplasmicMembrane			Tn5042
PQBR44_0057	37516	37791	-	Periplasmic mercury(+2) binding protein	NP_840915.1 (mercury scavenger protein)	FAMILY IPR001802 (Mercuric transport protein periplasmic component/copper chaperone CopZ), FAMILY IPR011795 (Mercuric transport protein periplasmic component), DOMAIN IPR006121 (Heavy metal-associated domain, HMA), CONSERVED_SITE IPR017969 (Heavy-metal-associated, conserved site)	CytoplasmicMembrane		+	Tn5042
PQBR44_0058	37809	38159	-	Mercuric transport protein, MerT	NP_840916.1 (mercuric transport protein)	FAMILY IPR003457 (Mercuric transport protein MerT)	CytoplasmicMembrane			Tn5042
PQBR44_0059	38231	38662	+	Mercuric resistance operon regulatory protein	NP_361068.1 (MerR protein)	DOMAIN IPR000551 (MerR-type HTH domain), FAMILY IPR011794 (Hg(II)-responsive transcriptional regulator), DOMAIN IPR009061 (DNA binding domain, putative)	Cytoplasmic			Tn5042
PQBR44_0060	38947	39111	-	hypothetical protein					+
PQBR44_0061	39205	39342	+	hypothetical protein
PQBR44_0062	39305	40111	+	Type I restriction-modification system methyltransferase subunit	NP_873409.1 (type I restriction enzyme M subunit)	FAMILY IPR002296 (N6 adenine-specific DNA methyltransferase, N12 class), DOMAIN IPR029063 (S-adenosyl-L-methionine-dependent methyltransferase-like), DOMAIN IPR003356 (DNA methylase, adenine-specific)
PQBR44_0063	40181	40435	+	FIG00957554: hypothetical protein		FAMILY IPR009813 (Uncharacterised protein family YebG)
PQBR44_0064	40930	41139	+	hypothetical protein
PQBR44_0065	41244	41393	+	hypothetical protein
PQBR44_0066	41413	41811	+	hypothetical protein			Cytoplasmic			rep
PQBR44_0067	42470	42751	+	hypothetical protein						rep
PQBR44_0068	43297	44454	-	plasmid replication protein RepA	NP_863597.1 (replication protein)		Cytoplasmic			rep
PQBR44_0069	44673	44963	+	hypothetical protein						rep
PQBR44_0070	44951	45340	+	hypothetical protein			CytoplasmicMembrane	2
PQBR44_0071	45417	46172	+	hypothetical protein
PQBR44_0072	46423	46791	+	hypothetical protein
PQBR44_0073	46974	48137	+	hypothetical protein		DOMAIN IPR002500 (Phosphoadenosine phosphosulphate reductase), DOMAIN IPR014729 (Rossmann-like alpha/beta/alpha sandwich fold)	Cytoplasmic
PQBR44_0074	48149	48673	+	hypothetical protein			Cytoplasmic
PQBR44_0075	48814	49140	+	hypothetical protein
PQBR44_0076	49215	49529	+	hypothetical protein
PQBR44_0077	49526	50614	+	hypothetical protein		DOMAIN IPR029045 (ClpP/crotonase-like domain)			+
PQBR44_0078	50695	51162	-	P pilus assembly/Cpx signaling pathway, periplasmic inhibitor/zinc-resistance associated protein					+

## Sheet: pQBR44.1
locus_tag	start	end	orientation	producta	BLASTP-2.2.28b	InterProScan-5	location (PSORTb-3.0)	transmembrane regions (PHOBIUS-1.01)	signal peptide (SignalP-4.1)	regionsc
PQBR44_0079	173	364	+	hypothetical protein			CytoplasmicMembrane	2
PQBR44_0080	483	599	+	hypothetical protein
PQBR44_0081	596	898	+	Phage protein			Cytoplasmic
PQBR44_0082	933	1124	+	hypothetical protein			CytoplasmicMembrane	1
PQBR44_0083	1192	1524	+	hypothetical protein
PQBR44_0084	1561	2196	+	Phage protein
PQBR44_0085	2209	3033	+	hypothetical protein			Cytoplasmic
PQBR44_0086	3142	3429	+	hypothetical protein
PQBR44_0087	3407	4057	+	hypothetical protein				1
PQBR44_0088	4110	4484	+	hypothetical protein
PQBR44_0089	4545	5423	+	hypothetical protein			Periplasmic
PQBR44_0090	5533	7026	+	putative DNA helicase	NP_758603.1 (DNA helicase)	DOMAIN IPR014016 (UvrD-like Helicase, ATP-binding domain), DOMAIN IPR014017 (DNA helicase, UvrD-like, C-terminal), DOMAIN IPR027417 (P-loop containing nucleoside triphosphate hydrolase), FAMILY IPR000212 (DNA helicase, UvrD/REP type)	Cytoplasmic
PQBR44_0091	7063	7188	-	hypothetical protein
PQBR44_0092	7142	8005	+	hypothetical protein
PQBR44_0093	8065	9666	+	hypothetical protein	NP_943180.1 (putative DNA modification methylase)	DOMAIN IPR029063 (S-adenosyl-L-methionine-dependent methyltransferase-like), DOMAIN IPR025714 (Methyltransferase domain), CONSERVED_SITE IPR002052 (DNA methylase, N-6 adenine-specific, conserved site)	Cytoplasmic
PQBR44_0094	9797	10459	+	hypothetical protein	NP_839340.2 (outer membrane lipoprotein)	DOMAIN IPR006664 (Outer membrane protein, bacterial), DOMAIN IPR006665 (Outer membrane protein, OmpA/MotB, C-terminal)	OuterMembrane
PQBR44_0095	10463	11155	-	hypothetical protein	NP_717713.1 (peptidase family M15)	DOMAIN IPR009045 (Hedgehog signalling/DD-peptidase zinc-binding domain), FAMILY IPR010275 (Protein of unknown function DUF882), CONSERVED_SITE IPR006311 (Twin-arginine translocation pathway, signal sequence)			+
PQBR44_0096	11326	11973	+	hypothetical protein			Cytoplasmic
PQBR44_0097	12055	13428	+	DNA ligase, phage-associated #gp30 DNA ligase	NP_932545.1 (DNA ligase)	DOMAIN IPR012340 (Nucleic acid-binding, OB-fold), DOMAIN IPR029319 (DNA ligase, OB-like domain), DOMAIN IPR012310 (DNA ligase, ATP-dependent, central)
PQBR44_0098	13537	13671	+	hypothetical protein
PQBR44_0099	13865	13978	+	hypothetical protein
PQBR44_0100	14340	14453	-	hypothetical protein
PQBR44_0101	14972	15505	+	hypothetical protein			Cytoplasmic
PQBR44_0102	15748	15894	-	hypothetical protein
PQBR44_0103	16063	16293	+	hypothetical protein
PQBR44_0104	16377	16631	+	hypothetical protein
PQBR44_0105	16730	17305	+	hypothetical protein
PQBR44_0106	17298	17825	+	hypothetical protein	NP_485589.1 ((p)ppGpp 3-pyrophosphohydrolase)	DOMAIN IPR003607 (HD/PDEase domain)	Cytoplasmic
PQBR44_0107	17960	18295	+	hypothetical protein
PQBR44_0108	18257	18382	-	hypothetical protein
PQBR44_0109	18398	18949	+	Single-stranded DNA-binding protein	NP_458627.1 (single strand binding protein)	FAMILY IPR011344 (Single-stranded DNA-binding protein), FAMILY IPR000424 (Primosome PriB/single-strand DNA-binding), DOMAIN IPR012340 (Nucleic acid-binding, OB-fold)
PQBR44_0110	19462	19584	-	hypothetical protein
PQBR44_0111	20042	20356	+	hypothetical protein
PQBR44_0112	20426	21463	+	hypothetical protein		DOMAIN IPR029045 (ClpP/crotonase-like domain)			+
PQBR44_0113	21750	22001	+	hypothetical protein		FAMILY IPR010648 (Uncharacterised protein family UPF0270)
PQBR44_0114	22904	23215	+	hypothetical protein
PQBR44_0115	23291	24478	+	hypothetical protein		REPEAT IPR006597 (Sel1-like), DOMAIN IPR011990 (Tetratricopeptide-like helical domain)
PQBR44_0116	24475	24660	-	hypothetical protein
PQBR44_0117	24984	25382	+	twitching motility protein PilG	NP_794767.1 (type IV pilus response regulator PilG)	DOMAIN IPR001789 (Signal transduction response regulator, receiver domain), DOMAIN IPR011006 (CheY-like superfamily)	Cytoplasmic
PQBR44_0118	25582	26025	+	hypothetical protein			CytoplasmicMembrane	4
PQBR44_0119	26098	26400	+	hypothetical protein
PQBR44_0120	26397	26630	-	hypothetical protein
PQBR44_0121	26826	26939	+	hypothetical protein
PQBR44_0122	27280	27441	+	hypothetical protein
PQBR44_0123	27563	28258	+	hypothetical protein
PQBR44_0124	28255	28707	+	hypothetical protein			Cytoplasmic
PQBR44_0125	28739	29128	+	hypothetical protein		DOMAIN IPR010982 (Lambda repressor-like, DNA-binding domain)
PQBR44_0126	29229	29744	+	DNA recombination-dependent growth factor C	NP_793668.1 (recombination associated protein rdgC)	FAMILY IPR007476 (Putative exonuclease, RdgC)	Cytoplasmic			Tn4652
PQBR44_0127	29878	32883	+	Mobile element protein	NP_637462.1 (Tn5041 transposase)	DOMAIN IPR025296 (Domain of unknown function DUF4158), DOMAIN IPR002513 (Tn3 transposase DDE domain)	Cytoplasmic			Tn4652
PQBR44_0128	32892	33254	+	hypothetical protein	NP_542894.1 (putative tnpA repressor TnpC)					Tn4652
PQBR44_0129	33271	33630	-	probable membrane protein YPO3302	NP_542893.1 (putative transmembrane protein)		CytoplasmicMembrane			Tn4652
PQBR44_0130	33646	33810	-	probable membrane protein YPO3302	NP_841932.1 (inner membrane protein)		CytoplasmicMembrane	1		Tn4652
PQBR44_0131	33815	34948	-	Inner membrane protein	NP_794036.1 (membrane protein)	FAMILY IPR011541 (Nickel/cobalt transporter, high-affinity)	CytoplasmicMembrane			Tn4652
PQBR44_0132	34959	35264	-	NreA-like protein		FAMILY IPR003735 (Metal-sensitive transcriptional repressor)	Cytoplasmic			Tn4652
PQBR44_0133	35317	35511	-	hypothetical protein						Tn4652
PQBR44_0134	35578	35724	+	hypothetical protein						Tn4652
PQBR44_0135	35759	36007	-	hypothetical protein						Tn4652
PQBR44_0136	36016	36855	-	Mobile element protein	NP_617600.1 (transposase)	DOMAIN IPR002559 (Transposase, IS4-like), DOMAIN IPR008490 (Transposase InsH, N-terminal)	Cytoplasmic			Tn4652
PQBR44_0137	37185	37580	+	Diacylglycerol kinase (EC 2.7.1.107)	NP_542851.1 (putative diacylglycerol kinase)	FAMILY IPR000829 (Diacylglycerol kinase, prokaryotic)	CytoplasmicMembrane			Tn4652
PQBR44_0138	37615	39267	+	membrane protein, putative	NP_883137.1 (sulfatase)	FAMILY IPR012160 (Membrane sulfatase, HI1246-related), DOMAIN IPR000917 (Sulfatase), DOMAIN IPR017849 (Alkaline phosphatase-like, alpha/beta/alpha), DOMAIN IPR017850 (Alkaline-phosphatase-like, core domain)	CytoplasmicMembrane			Tn4652
PQBR44_0139	39333	39599	+	Mobile element protein	NP_745119.1 (transposase)	DOMAIN IPR009057 (Homeodomain-like), FAMILY IPR002514 (Transposase IS3/IS911family)	Cytoplasmic			Tn4652
PQBR44_0140	39747	40058	+	Mobile element protein	NP_542849.1 (transposase subunit A)	DOMAIN IPR009057 (Homeodomain-like), FAMILY IPR002514 (Transposase IS3/IS911family)				Tn4652
PQBR44_0141	40115	40960	+	Mobile element protein	NP_542848.1 (transposase subunit B)	DOMAIN IPR012337 (Ribonuclease H-like domain), DOMAIN IPR025948 (HTH-like domain), DOMAIN IPR001584 (Integrase, catalytic core)	Cytoplasmic			Tn4652
PQBR44_0142	41476	41787	-	COGs COG3339		FAMILY IPR010652 (Protein of unknown function DUF1232)	CytoplasmicMembrane			Tn4652
PQBR44_0143	41908	42144	-	MFS transporter family protein	NP_744390.1 (major facilitator family transporter)	DOMAIN IPR020846 (Major facilitator superfamily domain), DOMAIN IPR016196 (Major facilitator superfamily domain, general substrate transporter)	CytoplasmicMembrane			Tn4652
PQBR44_0144	42351	43322	-	Tn4652, cointegrate resolution protein S	NP_745325.1 (phage integrase site specific recombinase)	DOMAIN IPR013762 (Integrase-like, catalytic core), DOMAIN IPR023109 (Integrase/recombinase, N-terminal), DOMAIN IPR002104 (Integrase, catalytic), DOMAIN IPR010998 (Integrase, Lambda-type, N-terminal), DOMAIN IPR011010 (DNA breaking-rejoining enzyme, catalytic core)				Tn4652
PQBR44_0145	43503	44501	+	Cointegrate resolution protein T	NP_758592.1 (cointegrase)	DOMAIN IPR021104 (KfrA, N-terminal DNA-binding domain)	Cytoplasmic			Tn4652
PQBR44_0146	44541	45185	+	hypothetical protein			Cytoplasmic			Tn4652
PQBR44_0147	45166	45645	+	FIG00960741: hypothetical protein			Cytoplasmic			Tn4652
PQBR44_0148	45674	45841	+	hypothetical protein						Tn4652
PQBR44_0149	46206	46367	+	Mll5901 protein	NP_788107.1 (RC120)
PQBR44_0150	46368	46670	+	Mll5901 protein	NP_788107.1 (RC120)
PQBR44_0151	46961	47167	+	DNA recombination-dependent growth factor C	NP_793668.1 (recombination associated protein rdgC)	FAMILY IPR007476 (Putative exonuclease, RdgC)	Cytoplasmic
PQBR44_0152	47212	47457	+	hypothetical protein
PQBR44_0153	47450	48142	+	hypothetical protein
PQBR44_0154	48322	48615	+	hypothetical protein
PQBR44_0155	48612	49145	+	hypothetical protein
PQBR44_0156	49190	49495	-	hypothetical protein			Cytoplasmic
PQBR44_0157	49578	49766	-	Carbon storage regulator	NP_793345.1 (carbon storage regulator)	FAMILY IPR003751 (Carbon storage regulator)
PQBR44_0158	49942	50364	+	hypothetical protein					+
PQBR44_0159	50570	51700	+	plasmid replication protein RepA	NP_863597.1 (replication protein)		Cytoplasmic
PQBR44_0160	52273	52398	-	hypothetical protein
PQBR44_0161	52408	52557	-	hypothetical protein
PQBR44_0162	53140	53445	-	hypothetical protein
PQBR44_0163	53444	53566	+	hypothetical protein
PQBR44_0164	53566	53976	+	hypothetical protein
PQBR44_0165	53973	54302	+	hypothetical protein
PQBR44_0166	54299	54577	-	hypothetical protein
PQBR44_0167	54628	54783	-	hypothetical protein
PQBR44_0168	54736	55131	+	hypothetical protein
PQBR44_0169	55140	55772	+	hypothetical protein			Periplasmic		+
PQBR44_0170	55862	56116	+	hypothetical protein
PQBR44_0171	56202	56594	+	hypothetical protein
PQBR44_0172	56848	57627	+	hypothetical protein
PQBR44_0173	57744	59567	+	Chromosome (plasmid) partitioning protein ParB / Stage 0 sporulation protein J	NP_942947.1 (partitioning protein)	DOMAIN IPR003115 (ParB/Sulfiredoxin), FAMILY IPR022396 (ParB-related, ThiF-related cassette, ParB), DOMAIN IPR004437 (ParB/RepB/Spo0J partition protein family)	Cytoplasmic
PQBR44_0174	59609	60082	+	hypothetical protein		DOMAIN IPR022273 (ParB-related, ThiF-related cassette, protein E)
PQBR44_0175	60092	60304	+	hypothetical protein
PQBR44_0176	60680	61873	+	hypothetical protein			Cytoplasmic
PQBR44_0177	61860	62558	+	hypothetical protein		FAMILY IPR022280 (ParB-related, ThiF-related cassette, protein B)
PQBR44_0178	62822	63331	+	UBA/THIF-type NAD/FAD binding fold	NP_942941.1 (nucleotide-binding protein)
PQBR44_0179	63813	65210	+	Exodeoxyribonuclease I (EC 3.1.11.1)	NP_778103.1 (exonuclease I)	DOMAIN IPR012337 (Ribonuclease H-like domain), DOMAIN IPR013620 (Exonuclease C-terminal)	Cytoplasmic
PQBR44_0180	65322	65972	+	hypothetical protein			Cytoplasmic
PQBR44_0181	66003	66953	+	hypothetical protein
PQBR44_0182	67111	68220	+	DNA polymerase III beta subunit (EC 2.7.7.7)	NP_715651.1 (DNA polymerase III beta subunit DnaN)	FAMILY IPR001001 (DNA polymerase III, beta chain), DOMAIN IPR022634 (DNA polymerase III, beta chain, N-terminal), DOMAIN IPR022635 (DNA polymerase III, beta chain, C-terminal), DOMAIN IPR022637 (DNA polymerase III, beta chain, central)	Cytoplasmic
PQBR44_0183	68243	69841	+	RNA polymerase sigma factor RpoD	NP_898516.1 (type II alternative RNA polymerase sigma factor)	DOMAIN IPR000943 (RNA polymerase sigma-70), DOMAIN IPR011991 (Winged helix-turn-helix DNA-binding domain), DOMAIN IPR007630 (RNA polymerase sigma-70 region 4), DOMAIN IPR013325 (RNA polymerase sigma factor, region 2), DOMAIN IPR013324 (RNA polymerase sigma factor, region 3/4)	Cytoplasmic
PQBR44_0184	69933	70064	-	hypothetical protein
PQBR44_0185	70158	70613	-	hypothetical protein			Cytoplasmic	1
PQBR44_0186	70735	71283	+	hypothetical protein
PQBR44_0187	71747	72748	+	hypothetical protein		CONSERVED_SITE IPR006311 (Twin-arginine translocation pathway, signal sequence)
PQBR44_0188	72892	73104	+	hypothetical protein
PQBR44_0189	73143	74078	-	Chemotaxis protein methyltransferase CheR (EC 2.1.1.80)	NP_623036.1 (methylesterase CheB/methylase CheR)	DOMAIN IPR000673 (Signal transduction response regulator, chemotaxis, protein-glutamate methylesterase)	Cytoplasmic			che
PQBR44_0190	74075	79915	-	Signal transduction histidine kinase CheA (EC 2.7.3.-)	NP_249104.1 (component of chemotactic signal transduction system)	DOMAIN IPR004358 (Signal transduction histidine kinase-related protein, C-terminal), DOMAIN IPR002545 (CheW-like protein), DOMAIN IPR001789 (Signal transduction response regulator, receiver domain), DOMAIN IPR003594 (Histidine kinase-like ATPase, C-terminal domain), DOMAIN IPR008207 (Signal transduction histidine kinase, phosphotransfer (Hpt) domain), DOMAIN IPR005467 (Signal transduction histidi…	Cytoplasmic			che
PQBR44_0191	79908	80699	-	Chemotaxis protein methyltransferase CheR (EC 2.1.1.80)	NP_953264.1 (protein glutamate methyltransferase CheR associated with MCPs of class 40H)	DOMAIN IPR000780 (MCP methyltransferase, CheR-type), DOMAIN IPR022642 (MCP methyltransferase, CheR-type, SAM-binding domain, C-terminal), DOMAIN IPR029063 (S-adenosyl-L-methionine-dependent methyltransferase-like)	Cytoplasmic			che
PQBR44_0192	80702	82693	-	hypothetical protein	NP_747091.1 (methyl-accepting chemotaxis sensory transducer)	DOMAIN IPR004089 (Methyl-accepting chemotaxis protein (MCP) signalling domain)	OuterMembrane			che
PQBR44_0193	82716	82916	-	hypothetical protein						che
PQBR44_0194	83194	83574	-	twitching motility protein PilG	NP_643411.1 (pilus protein)	DOMAIN IPR001789 (Signal transduction response regulator, receiver domain), DOMAIN IPR011006 (CheY-like superfamily)	Cytoplasmic			che
PQBR44_0195	83694	84371	+	hypothetical protein			Cytoplasmic
PQBR44_0196	84539	85399	+	Chromosome (plasmid) partitioning protein ParB / Stage 0 sporulation protein J	NP_232398.1 (ParB family protein)	DOMAIN IPR003115 (ParB/Sulfiredoxin), DOMAIN IPR004437 (ParB/RepB/Spo0J partition protein family), DOMAIN IPR013741 (Transcriptional repressor protein KorB)	Cytoplasmic
PQBR44_0197	85561	87183	+	Putative peptidoglycan bound protein (LPXTG motif) Lmo1799 homolog			OuterMembrane		+
PQBR44_0198	87330	88181	+	Chromosome (plasmid) partitioning protein ParA / Sporulation initiation inhibitor protein Soj	NP_542932.1 (putative ParA protein)	DOMAIN IPR002586 (CobQ/CobB/MinD/ParA nucleotide binding domain), DOMAIN IPR027417 (P-loop containing nucleoside triphosphate hydrolase)	Cytoplasmic			par
PQBR44_0199	88181	89392	+	Chromosome (plasmid) partitioning protein ParB / Stage 0 sporulation protein J	NP_943505.1 (putative partitioning protein ParB)	DOMAIN IPR003115 (ParB/Sulfiredoxin), DOMAIN IPR013741 (Transcriptional repressor protein KorB), DOMAIN IPR004437 (ParB/RepB/Spo0J partition protein family)	Cytoplasmic			par
PQBR44_0200	89753	89899	-	hypothetical protein
PQBR44_0201	90035	90193	+	hypothetical protein			CytoplasmicMembrane
PQBR44_0202	90182	90340	-	hypothetical protein
PQBR44_0203	90490	91746	+	DNA primase (EC 2.7.7.-), phage-associated	NP_758689.1 (putative DNA primase)		Cytoplasmic
